# Supplementary material for: In-depth and high-throughput spatial proteomics for whole-tissue slice profiling by deep learning-facilitated sparse sampling strategy
Source: Cell Discov. 2025 Mar 11;11:21. doi: 10.1038/s41421-024-00764-y (PMC11894098; doi:10.1038/s41421-024-00764-y)
Supplement: Supplementary file 2 — Supplementary Data S1_Sample Information [file 41421_2024_764_MOESM2_ESM.xlsx]

## Sheet: Sample Information
Supplementary Data 1: All Samples Information
File Name	Sample Name	Group	Raw Data	Injection order	Plate	Batch
QC01.PG.Quantity	QC01	QC	QC1_RB1_1_5402	1	Plate1	QC
QC02.PG.Quantity	QC02	QC	QC2_RB1_1_5438	2	Plate1	QC
QC03.PG.Quantity	QC03	QC	QC3_RB1_1_5467	3	Plate1	QC
A01.PG.Quantity	A01	A	a1_RB1_1_5470	4	Plate1	Batch3
B02.PG.Quantity	B02	B	b2_RB1_1_5472	5	Plate1	Batch3
C03.PG.Quantity	C03	C	c3_RB1_1_5474	6	Plate1	Batch2
D04.PG.Quantity	D04	D	d4_RB1_1_5476	7	Plate1	Batch1
E05.PG.Quantity	E05	E	e5_RB1_1_5479	8	Plate1	Batch1
F06.PG.Quantity	F06	F	f6_RB1_1_5481	9	Plate1	Batch1
G07.PG.Quantity	G07	G	g7_RB1_1_5483	10	Plate1	Batch2
H08.PG.Quantity	H08	H	h8_RB1_1_5485	11	Plate1	Batch1
B03.PG.Quantity	B03	B	b3_RB1_1_5493	12	Plate1	Batch2
C04.PG.Quantity	C04	C	c4_RB1_1_5499	13	Plate1	Batch2
QC04.PG.Quantity	QC04	QC	QC4_RB1_1_5518	14	Plate1	QC
D05.PG.Quantity	D05	D	d5_RB1_1_5501	15	Plate1	Batch1
E06.PG.Quantity	E06	E	e6_RB1_1_6340	16	Plate1	Batch1
A10.PG.Quantity	A10	A	a10_RB1_1_5520	17	Plate1	Batch2
C05.PG.Quantity	C05	C	c5_RB1_1_5523	18	Plate1	Batch2
D06.PG.Quantity	D06	D	d6_RB1_1_5525	19	Plate1	Batch1
E07.PG.Quantity	E07	E	e7_RB1_1_5527	20	Plate1	Batch1
F08.PG.Quantity	F08	F	f8_RB1_1_5529	21	Plate1	Batch1
G09.PG.Quantity	G09	G	g9_RB1_1_5532	22	Plate1	Batch2
H10.PG.Quantity	H10	H	h10_RB1_1_5534	23	Plate1	Batch1
A11.PG.Quantity	A11	A	a11_RB1_1_5536	24	Plate1	Batch2
B12.PG.Quantity	B12	B	b12_RB1_1_5538	25	Plate1	Batch2
QC05.PG.Quantity	QC05	QC	QC5_RB1_1_5540	26	Plate1	QC
D07.PG.Quantity	D07	D	d7_RB1_1_5543	27	Plate1	Batch1
E08.PG.Quantity	E08	E	e8_RB1_1_5545	28	Plate1	Batch1
F09.PG.Quantity	F09	F	f9_RB1_1_5547	29	Plate1	Batch1
G10.PG.Quantity	G10	G	g10_RB1_1_5549	30	Plate1	Batch2
H11.PG.Quantity	H11	H	h11_RB1_1_5552	31	Plate1	Batch1
A12.PG.Quantity	A12	A	a12_RB1_1_5554	32	Plate1	Batch2
B13.PG.Quantity	B13	B	b13_RB1_1_5556	33	Plate1	Batch2
C14.PG.Quantity	C14	C	c14_RB1_1_5558	34	Plate1	Batch2
E09.PG.Quantity	E09	E	e9_RB1_1_5561	35	Plate1	Batch1
F10.PG.Quantity	F10	F	f10_RB1_1_5563	36	Plate1	Batch1
G11.PG.Quantity	G11	G	g11_RB1_1_5565	37	Plate1	Batch2
H12.PG.Quantity	H12	H	h12_RB1_1_5571	38	Plate1	Batch1
A13.PG.Quantity	A13	A	a13_RB1_1_6403	39	Plate1	Batch2
B14.PG.Quantity	B14	B	b14_RB1_1_5575	40	Plate1	Batch2
C15.PG.Quantity	C15	C	c15_RB1_1_5577	41	Plate1	Batch2
D16.PG.Quantity	D16	D	d16_RB1_1_5579	42	Plate1	Batch1
F11.PG.Quantity	F11	F	f11_RB1_1_5610	43	Plate2	Batch1
G12.PG.Quantity	G12	G	g12_RB1_1_5612	44	Plate2	Batch2
H13.PG.Quantity	H13	H	h13_RB1_1_5614	45	Plate2	Batch1
A14.PG.Quantity	A14	A	a14_RB1_1_5616	46	Plate2	Batch2
B15.PG.Quantity	B15	B	b15_RB1_1_5619	47	Plate2	Batch2
QC06.PG.Quantity	QC06	QC	QC6_RB1_1_5621	48	Plate2	QC
C16.PG.Quantity	C16	C	c16_RB1_1_5623	49	Plate2	Batch2
D17.PG.Quantity	D17	D	d17_RB1_1_5626	50	Plate2	Batch1
E18.PG.Quantity	E18	E	e18_RB1_1_5628	51	Plate2	Batch1
G13.PG.Quantity	G13	G	g13_RB1_1_5631	52	Plate2	Batch2
H14.PG.Quantity	H14	H	h14_RB1_1_5633	53	Plate2	Batch1
A15.PG.Quantity	A15	A	a15_RB1_1_5635	54	Plate2	Batch2
B16.PG.Quantity	B16	B	b16_RB1_1_5637	55	Plate2	Batch2
C17.PG.Quantity	C17	C	c17_RB1_1_5640	56	Plate2	Batch2
D18.PG.Quantity	D18	D	d18_RB1_1_5642	57	Plate2	Batch1
E19.PG.Quantity	E19	E	e19_RB1_1_5644	58	Plate2	Batch1
F20.PG.Quantity	F20	F	f20_RB1_1_5646	59	Plate2	Batch1
H15.PG.Quantity	H15	H	h15_RB1_1_5649	60	Plate2	Batch1
A16.PG.Quantity	A16	A	a16_RB1_1_5651	61	Plate2	Batch2
B17.PG.Quantity	B17	B	b17_RB1_1_5653	62	Plate2	Batch2
C18.PG.Quantity	C18	C	c18_RB1_1_5656	63	Plate2	Batch2
QC07.PG.Quantity	QC07	QC	QC7_RB1_1_5658	64	Plate2	QC
D19.PG.Quantity	D19	D	d19_RB1_1_5660	65	Plate2	Batch1
E20.PG.Quantity	E20	E	e20_RB1_1_5663	66	Plate2	Batch1
F21.PG.Quantity	F21	F	f21_RB1_1_5665	67	Plate2	Batch1
G22.PG.Quantity	G22	G	g22_RB1_1_5667	68	Plate2	Batch1
A09.PG.Quantity	A09	A	a9_RB1_1_5669	69	Plate2	Batch2
B10.PG.Quantity	B10	B	b10_RB1_1_5672	70	Plate2	Batch2
C11.PG.Quantity	C11	C	c11_RB1_1_5674	71	Plate2	Batch2
D12.PG.Quantity	D12	D	d12_RB1_1_5676	72	Plate2	Batch1
E13.PG.Quantity	E13	E	e13_RB1_1_5678	73	Plate2	Batch1
F14.PG.Quantity	F14	F	f14_RB1_1_5684	74	Plate2	Batch1
G15.PG.Quantity	G15	G	g15_RB1_1_5686	75	Plate2	Batch2
H16.PG.Quantity	H16	H	h16_RB1_1_5688	76	Plate2	Batch1
B11.PG.Quantity	B11	B	b11_RB1_1_5690	77	Plate2	Batch2
C12.PG.Quantity	C12	C	c12_RB1_1_5693	78	Plate2	Batch2
D13.PG.Quantity	D13	D	d13_RB1_1_5695	79	Plate2	Batch1
QC08.PG.Quantity	QC08	QC	QC8_RB1_1_5697	80	Plate2	QC
E14.PG.Quantity	E14	E	e14_RB1_1_5700	81	Plate2	Batch1
F15.PG.Quantity	F15	F	f15_RB1_1_5702	82	Plate2	Batch1
G16.PG.Quantity	G16	G	g16_RB1_1_5705	83	Plate2	Batch2
H17.PG.Quantity	H17	H	h17_RB1_1_5707	84	Plate2	Batch1
A18.PG.Quantity	A18	A	a18_RB1_1_5709	85	Plate2	Batch2
C13.PG.Quantity	C13	C	c13_RB1_1_5743	86	Plate3	Batch2
D14.PG.Quantity	D14	D	d14_RB1_1_5745	87	Plate3	Batch1
E15.PG.Quantity	E15	E	e15_RB1_1_5747	88	Plate3	Batch1
F16.PG.Quantity	F16	F	f16_RB1_1_5750	89	Plate3	Batch1
G17.PG.Quantity	G17	G	g17_RB1_1_5752	90	Plate3	Batch2
H18.PG.Quantity	H18	H	h18_RB1_1_5754	91	Plate3	Batch1
A19.PG.Quantity	A19	A	a19_RB1_1_5757	92	Plate3	Batch2
B20.PG.Quantity	B20	B	b20_RB1_1_5759	93	Plate3	Batch2
D15.PG.Quantity	D15	D	d15_RB1_1_5761	94	Plate3	Batch1
E16.PG.Quantity	E16	E	e16_RB1_1_5764	95	Plate3	Batch1
QC09.PG.Quantity	QC09	QC	QC9_RB1_1_5766	96	Plate3	QC
F17.PG.Quantity	F17	F	f17_RB1_1_5768	97	Plate3	Batch1
G18.PG.Quantity	G18	G	g18_RB1_1_5771	98	Plate3	Batch1
H19.PG.Quantity	H19	H	h19_RB1_1_5773	99	Plate3	Batch1
A20.PG.Quantity	A20	A	a20_RB1_1_5775	100	Plate3	Batch2
B21.PG.Quantity	B21	B	b21_RB1_1_5778	101	Plate3	Batch2
C22.PG.Quantity	C22	C	c22_RB1_1_5780	102	Plate3	Batch2
E17.PG.Quantity	E17	E	e17_RB1_1_5782	103	Plate3	Batch1
F18.PG.Quantity	F18	F	f18_RB1_1_5785	104	Plate3	Batch1
G19.PG.Quantity	G19	G	g19_RB1_1_5787	105	Plate3	Batch1
H20.PG.Quantity	H20	H	h20_RB1_1_5789	106	Plate3	Batch1
A21.PG.Quantity	A21	A	a21_RB1_1_5792	107	Plate3	Batch2
B22.PG.Quantity	B22	B	b22_RB1_1_5794	108	Plate3	Batch2
C23.PG.Quantity	C23	C	c23_RB1_1_5796	109	Plate3	Batch2
D24.PG.Quantity	D24	D	d24_RB1_1_5803	110	Plate3	Batch1
F19.PG.Quantity	F19	F	f19_RB1_1_5805	111	Plate3	Batch1
QC10.PG.Quantity	QC10	QC	QC10_RB1_1_5807	112	Plate3	QC
G20.PG.Quantity	G20	G	g20_RB1_1_5810	113	Plate3	Batch1
H21.PG.Quantity	H21	H	h21_RB1_1_5812	114	Plate3	Batch1
A22.PG.Quantity	A22	A	a22_RB1_1_5814	115	Plate3	Batch2
B23.PG.Quantity	B23	B	b23_RB1_1_6407	116	Plate3	Batch2
C24.PG.Quantity	C24	C	c24_RB1_1_5819	117	Plate3	Batch2
D25.PG.Quantity	D25	D	d25_RB1_1_5821	118	Plate3	Batch3
E26.PG.Quantity	E26	E	e26_RB1_1_5824	119	Plate3	Batch3
G21.PG.Quantity	G21	G	g21_RB1_1_5826	120	Plate3	Batch1
H22.PG.Quantity	H22	H	h22_RB1_1_5828	121	Plate3	Batch1
A23.PG.Quantity	A23	A	a23_RB1_1_5831	122	Plate3	Batch2
B24.PG.Quantity	B24	B	b24_RB1_1_5833	123	Plate3	Batch2
C25.PG.Quantity	C25	C	c25_RB1_1_5835	124	Plate3	Batch3
D26.PG.Quantity	D26	D	d26_RB1_1_5838	125	Plate3	Batch3
E01.PG.Quantity	E01	E	e1_RB1_1_5840	126	Plate3	Batch3
F02.PG.Quantity	F02	F	f2_RB1_1_5842	127	Plate3	Batch3
QC11.PG.Quantity	QC11	QC	QC11_RB1_1_5844	128	Plate3	QC
H23.PG.Quantity	H23	H	h23_RB1_1_5874	129	Plate4	Batch1
A24.PG.Quantity	A24	A	a24_RB1_1_5876	130	Plate4	Batch2
B25.PG.Quantity	B25	B	b25_RB1_1_5878	131	Plate4	Batch2
C26.PG.Quantity	C26	C	c26_RB1_1_5881	132	Plate4	Batch3
D01.PG.Quantity	D01	D	d1_RB1_1_5883	133	Plate4	Batch3
E02.PG.Quantity	E02	E	e2_RB1_1_5885	134	Plate4	Batch3
F03.PG.Quantity	F03	F	f3_RB1_1_5888	135	Plate4	Batch1
G04.PG.Quantity	G04	G	g4_RB1_1_5890	136	Plate4	Batch2
A17.PG.Quantity	A17	A	a17_RB1_1_5892	137	Plate4	Batch2
B18.PG.Quantity	B18	B	b18_RB1_1_5895	138	Plate4	Batch2
C19.PG.Quantity	C19	C	c19_RB1_1_5897	139	Plate4	Batch2
D20.PG.Quantity	D20	D	d20_RB1_1_5899	140	Plate4	Batch1
E21.PG.Quantity	E21	E	e21_RB1_1_5902	141	Plate4	Batch1
F22.PG.Quantity	F22	F	f22_RB1_1_5904	142	Plate4	Batch1
G23.PG.Quantity	G23	G	g23_RB1_1_5906	143	Plate4	Batch1
QC12.PG.Quantity	QC12	QC	QC12_RB1_1_5909	144	Plate4	QC
H24.PG.Quantity	H24	H	h24_RB1_1_5911	145	Plate4	Batch1
B19.PG.Quantity	B19	B	b19_RB1_1_5913	146	Plate4	Batch2
C20.PG.Quantity	C20	C	c20_RB1_1_5916	147	Plate4	Batch2
D21.PG.Quantity	D21	D	d21_RB1_1_5918	148	Plate4	Batch1
E22.PG.Quantity	E22	E	e22_RB1_1_5920	149	Plate4	Batch1
F23.PG.Quantity	F23	F	f23_RB1_1_5923	150	Plate4	Batch1
G24.PG.Quantity	G24	G	g24_RB1_1_5925	151	Plate4	Batch1
H25.PG.Quantity	H25	H	h25_RB1_1_5927	152	Plate4	Batch1
A02.PG.Quantity	A02	A	a2_RB1_1_5930	153	Plate4	Batch3
C21.PG.Quantity	C21	C	c21_RB1_1_5932	154	Plate4	Batch2
D22.PG.Quantity	D22	D	d22_RB1_1_5934	155	Plate4	Batch1
E23.PG.Quantity	E23	E	e23_RB1_1_5937	156	Plate4	Batch1
F24.PG.Quantity	F24	F	f24_RB1_1_5939	157	Plate4	Batch1
G25.PG.Quantity	G25	G	g25_RB1_1_5941	158	Plate4	Batch3
H26.PG.Quantity	H26	H	h26_RB1_1_5944	159	Plate4	Batch3
QC13.PG.Quantity	QC13	QC	QC13_RB1_1_5946	160	Plate4	QC
A03.PG.Quantity	A03	A	a3_RB1_1_5953	161	Plate4	Batch2
B04.PG.Quantity	B04	B	b4_RB1_1_5956	162	Plate4	Batch2
D23.PG.Quantity	D23	D	d23_RB1_1_5958	163	Plate4	Batch1
E24.PG.Quantity	E24	E	e24_RB1_1_5960	164	Plate4	Batch1
F25.PG.Quantity	F25	F	f25_RB1_1_5963	165	Plate4	Batch3
G26.PG.Quantity	G26	G	g26_RB1_1_5965	166	Plate4	Batch3
H01.PG.Quantity	H01	H	h1_RB1_1_5967	167	Plate4	Batch3
A04.PG.Quantity	A04	A	a4_RB1_1_5970	168	Plate4	Batch2
B05.PG.Quantity	B05	B	b5_RB1_1_5972	169	Plate4	Batch2
C06.PG.Quantity	C06	C	c6_RB1_1_5974	170	Plate4	Batch2
E25.PG.Quantity	E25	E	e25_RB1_1_5977	171	Plate5	Batch3
F26.PG.Quantity	F26	F	f26_RB1_1_5979	172	Plate5	Batch3
G01.PG.Quantity	G01	G	g1_RB1_1_5981	173	Plate5	Batch3
H02.PG.Quantity	H02	H	h2_RB1_1_5984	174	Plate5	Batch3
A05.PG.Quantity	A05	A	a5_RB1_1_5986	175	Plate5	Batch2
QC14.PG.Quantity	QC14	QC	QC14_RB1_1_5988	176	Plate5	QC
B06.PG.Quantity	B06	B	b6_RB1_1_5991	177	Plate5	Batch2
C07.PG.Quantity	C07	C	c7_RB1_1_5993	178	Plate5	Batch2
D08.PG.Quantity	D08	D	d8_RB1_1_5995	179	Plate5	Batch1
F01.PG.Quantity	F01	F	f1_RB1_1_5998	180	Plate5	Batch3
G02.PG.Quantity	G02	G	g2_RB1_1_6000	181	Plate5	Batch3
H03.PG.Quantity	H03	H	h3_RB1_1_6002	182	Plate5	Batch1
A06.PG.Quantity	A06	A	a6_RB1_1_6005	183	Plate5	Batch2
B07.PG.Quantity	B07	B	b7_RB1_1_6007	184	Plate5	Batch2
C08.PG.Quantity	C08	C	c8_RB1_1_6009	185	Plate5	Batch2
D09.PG.Quantity	D09	D	d9_RB1_1_6012	186	Plate5	Batch1
E10.PG.Quantity	E10	E	e10_RB1_1_6014	187	Plate5	Batch1
G03.PG.Quantity	G03	G	g3_RB1_1_6016	188	Plate5	Batch2
H04.PG.Quantity	H04	H	h4_RB1_1_6019	189	Plate5	Batch1
A07.PG.Quantity	A07	A	a7_RB1_1_6021	190	Plate5	Batch2
B08.PG.Quantity	B08	B	b8_RB1_1_6023	191	Plate5	Batch2
QC15.PG.Quantity	QC15	QC	QC15_RB1_1_6030	192	Plate5	QC
C09.PG.Quantity	C09	C	c9_RB1_1_6032	193	Plate5	Batch2
D10.PG.Quantity	D10	D	d10_RB1_1_6034	194	Plate5	Batch1
E11.PG.Quantity	E11	E	e11_RB1_1_6037	195	Plate5	Batch1
F12.PG.Quantity	F12	F	f12_RB1_1_6039	196	Plate5	Batch1
H05.PG.Quantity	H05	H	h5_RB1_1_6041	197	Plate5	Batch1
A08.PG.Quantity	A08	A	a8_RB1_1_6044	198	Plate5	Batch2
B09.PG.Quantity	B09	B	b9_RB1_1_6046	199	Plate5	Batch2
C10.PG.Quantity	C10	C	c10_RB1_1_6048	200	Plate5	Batch2
D11.PG.Quantity	D11	D	d11_RB1_1_6051	201	Plate5	Batch1
E12.PG.Quantity	E12	E	e12_RB1_1_6053	202	Plate5	Batch1
F13.PG.Quantity	F13	F	f13_RB1_1_6055	203	Plate5	Batch1
G14.PG.Quantity	G14	G	g14_RB1_1_6058	204	Plate5	Batch2
A25.PG.Quantity	A25	A	a25_RB1_1_6060	205	Plate5	Batch3
B26.PG.Quantity	B26	B	b26_RB1_1_6062	206	Plate5	Batch2
C01.PG.Quantity	C01	C	c1_RB1_1_6065	207	Plate5	Batch3
QC16.PG.Quantity	QC16	QC	QC16_RB1_1_6067	208	Plate5	QC
D02.PG.Quantity	D02	D	d2_RB1_1_6069	209	Plate5	Batch3
E03.PG.Quantity	E03	E	e3_RB1_1_6072	210	Plate5	Batch1
F04.PG.Quantity	F04	F	f4_RB1_1_6074	211	Plate5	Batch1
G05.PG.Quantity	G05	G	g5_RB1_1_6076	212	Plate5	Batch2
H06.PG.Quantity	H06	H	h6_RB1_1_6079	213	Plate5	Batch1
A26.PG.Quantity	A26	A	a26_RB1_1_6081	214	Plate6	Batch3
B01.PG.Quantity	B01	B	b1_RB1_1_6083	215	Plate6	Batch3
C02.PG.Quantity	C02	C	c2_RB1_1_6086	216	Plate6	Batch3
D03.PG.Quantity	D03	D	d3_RB1_1_6088	217	Plate6	Batch1
E04.PG.Quantity	E04	E	e4_RB1_1_6090	218	Plate6	Batch1
F05.PG.Quantity	F05	F	f5_RB1_1_6093	219	Plate6	Batch1
G06.PG.Quantity	G06	G	g6_RB1_1_6095	220	Plate6	Batch2
H07.PG.Quantity	H07	H	h7_RB1_1_6097	221	Plate6	Batch1
B27.PG.Quantity	B27	B	b27_RB1_1_6100	222	Plate6	Batch3
B28.PG.Quantity	B28	B	b28_RB1_1_6102	223	Plate6	Batch3
H27.PG.Quantity	H27	H	h27_RB1_1_6104	224	Plate6	Batch3
QC17.PG.Quantity	QC17	QC	QC17_RB1_1_6106	225	Plate6	QC
