# Supplementary material for: In-depth and high-throughput spatial proteomics for whole-tissue slice profiling by deep learning-facilitated sparse sampling strategy
Source: Cell Discov. 2025 Mar 11;11:21. doi: 10.1038/s41421-024-00764-y (PMC11894098; doi:10.1038/s41421-024-00764-y)
Supplement: Supplementary file 3 — Supplementary Data S2_Strips Identification [file 41421_2024_764_MOESM3_ESM.xlsx]

## Sheet: Strips ID.
Supplementary Data 2: Proteomic Identification of S4P Strips
PG.ProteinAccessions	PG.Genes	PG.Qvalue	PG.ProteinDescriptions	A01	A02	A03	A04	A05	A06	A07	A08	A09	A10	A11	A12	A13	A14	A15	A16	A17	A18	A19	A20	A21	A22	A23	A24	A25	A26	B01	B02	B03	B04	B05	B06	B07	B08	B09	B10	B11	B12	B13	B14	B15	B16	B17	B18	B19	B20
A0A075B5L0;P01643;P01644;P01645;P01647	Igkv10-95;;;;	0.00044327	Immunoglobulin kappa variable 10-95;Ig kappa chain V-V region MOPC 173;Ig kappa chain V-V region HP R16.7;Ig kappa chain V-V region HP 93G7;Ig kappa chain V-V region HP 124E1	127.714	NaN	NaN	73.8029	77.5277	103.898	NaN	123.366	209.694	NaN	196.67	NaN	NaN	NaN	NaN	119.016	NaN	NaN	175.954	147.417	140.843	NaN	64.6527	179.394	NaN	NaN	NaN	NaN	NaN	63.443	NaN	99.1518	81.9402	NaN	52.8535	NaN	NaN	NaN	NaN	NaN	NaN	NaN	199.683	171.742	99.6071	NaN
A0A075B5M7	Igkv5-39	0.000705156	Immunoglobulin kappa variable 5-39	164.068	NaN	NaN	NaN	NaN	77.6663	NaN	50.1361	70.8618	51.7717	8.85605	NaN	NaN	NaN	NaN	79.396	74.2396	NaN	1.91723	82.9579	13.0474	19.1846	NaN	150.59	NaN	15.3775	69.1444	4.25766	93.0751	29.6068	43.949	46.3746	47.7995	NaN	55.9942	36.4513	NaN	53.9421	168.523	NaN	NaN	56.372	63.8434	NaN	NaN	NaN
A0A075B5N4;A0A140T8M3;A0A140T8M4;A0A140T8N5;A0A140T8N7;A0A140T8P7	Igkv8-27;Igkv8-30;Igkv8-19;Igkv6-23;Igkv6-25;Igkv8-21	3.81578e-05	Immunoglobulin kappa chain variable 8-27;Immunoglobulin kappa chain variable 8-30 (Fragment);Immunoglobulin kappa variable 8-19;Immunoglobulin kappa variable 6-23 (Fragment);Immunoglobulin kappa chain variable 6-25 (Fragment);Immunoglobulin kappa variable 8-21 (Fragment)	44.4747	NaN	32.529	44.1037	97.0017	99.9538	62.0992	59.8924	26.6675	37.6098	24.1312	24.7889	22.3873	NaN	67.5879	36.2991	55.0077	18.6282	59.3826	54.0908	62.3392	21.5577	49.5812	302.839	7.43262	6.67709	50.4189	28.8041	40.1608	58.8217	52.0514	63.1298	48.9713	19.0024	449.284	38.7228	13.6501	33.2607	36.1133	22.1325	45.4179	53.6455	41.3322	37.0594	47.9745	174.203
A0A075B5P1	Igkv3-1	0.00209085	Immunoglobulin kappa variable 3-1 (Fragment)	NaN	NaN	NaN	NaN	NaN	NaN	NaN	NaN	NaN	NaN	NaN	NaN	NaN	NaN	NaN	NaN	NaN	NaN	NaN	NaN	NaN	NaN	NaN	32.764	NaN	NaN	NaN	NaN	7.99918	NaN	NaN	NaN	NaN	NaN	NaN	NaN	NaN	NaN	NaN	NaN	NaN	NaN	NaN	NaN	NaN	NaN
A0A075B5Y4	Ighv1-81	0.000407988	Immunoglobulin heavy variable 1-81 (Fragment)	51.4244	NaN	42.1131	132.164	105.067	101.044	NaN	NaN	44.277	75.7409	122.702	NaN	NaN	NaN	NaN	58.209	NaN	83.7249	107.277	52.6317	NaN	33.5837	128.081	176.69	100.005	18.8781	NaN	58.9086	NaN	83.6477	54.4412	69.5416	49.6066	NaN	90.9673	NaN	36.2658	NaN	NaN	80.2658	84.1757	NaN	55.8696	35.7385	51.9813	50.0147
A0A087WNQ7	Smim10l1	0.000505676	Small integral membrane protein 10-like 1	110.874	NaN	180.833	76.8466	258.169	175.419	381.162	529.577	465.257	264.651	246.323	88.5099	203.843	468.505	422.927	314.465	233.223	379.669	420.21	287.748	261.209	153.499	116.884	155.833	59.7865	113.466	98.6299	92.8867	71.8988	116.125	79.5645	148.377	168.736	115.224	137.275	200.974	100.514	118.212	179.068	123.23	381.501	257.407	298.598	283.586	224.341	358.895
A0A087WP46	BC034090	0.000803213	cDNA sequence BC034090	NaN	NaN	20.7039	NaN	25.6905	NaN	48.3329	21.9869	37.9749	27.9123	NaN	NaN	46.4787	226.126	48.1739	29.2291	47.5795	26.2045	55.4699	34.0781	54.5888	NaN	4.80798	33.2158	NaN	NaN	NaN	NaN	52.4334	6.43095	NaN	23.7875	22.9852	24.9312	15.0541	21.8283	NaN	NaN	35.7121	NaN	48.3077	84.9615	43.4231	24.4504	14.6434	31.684
A0A087WPF7	Auts2	0.00615897	Autism susceptibility gene 2 protein homolog	NaN	NaN	NaN	NaN	NaN	NaN	NaN	NaN	NaN	NaN	NaN	NaN	NaN	NaN	NaN	NaN	NaN	NaN	NaN	NaN	NaN	NaN	NaN	NaN	NaN	NaN	NaN	NaN	2.42782	NaN	NaN	NaN	NaN	NaN	NaN	2.66585	NaN	NaN	NaN	5.6162	NaN	NaN	NaN	NaN	NaN	8.30873
A0A087WQ44	Srcap	0.000282873	Snf2-related CREBBP activator protein	11.3508	NaN	NaN	NaN	43.0983	NaN	NaN	NaN	NaN	28.5481	NaN	NaN	NaN	71.948	6.09482	NaN	NaN	NaN	NaN	NaN	NaN	NaN	73.9048	NaN	NaN	NaN	5.80817	28.293	34.3924	3.56899	NaN	NaN	NaN	NaN	NaN	NaN	NaN	NaN	NaN	346.275	NaN	NaN	NaN	NaN	NaN	NaN
A0A0A6YVU8;Q9JKV1	Gm9774;Adrm1	2.51849e-10	Predicted pseudogene 9774;Proteasomal ubiquitin receptor ADRM1	1082.48	NaN	498.761	366.222	822.679	628.846	844.169	585.877	564.182	514.219	395.542	353.651	322.376	1352.78	1364.5	897.53	917.77	746.429	952.814	802.511	613.31	572.297	395.308	773.385	232.468	168.242	536.261	960.421	457.367	311.631	349.946	581.341	399.057	244.808	276.668	278.993	366.689	300.714	574.526	457.656	679.178	756.667	676.675	687.632	660.345	478.096
A0A0A6YXW6	Igha	6.02093e-09	Immunoglobulin heavy constant alpha (Fragment)	60.5612	NaN	64.1891	27.4206	152.068	174.392	120.701	123.071	104.399	121.271	145.788	50.8302	33.9548	98.6208	216.347	79.4326	159.737	77.5545	119.807	NaN	66.4526	69.7846	NaN	413.859	8.27758	21.2882	37.7183	NaN	51.5106	61.6509	42.3778	126.501	127.439	62.4971	26.7431	NaN	NaN	61.9715	NaN	24.9872	157.452	154.321	NaN	84.5389	124.664	103.474
A0A0A6YY83	Pcdh7	8.3221e-10	Protocadherin 7	75.4232	NaN	30.3754	33.7181	113.432	125.846	232.362	166.484	228.281	310.734	318.944	176.956	96.5258	392.251	349.468	230.848	296.969	240.462	348.527	239.077	202.725	146.04	113.788	233.244	59.9137	42.7812	44.5153	46.385	47.0932	27.7667	58.6038	111.399	136.927	107.238	70.7635	72.556	79.7683	172.346	220.547	147.242	259.501	278.32	222.562	188.447	188.856	229.107
A0A0A6YYE7	Igkv4-57	6.33725e-05	Immunoglobulin kappa variable 4-57 (Fragment)	NaN	NaN	NaN	NaN	897.256	1258.41	1420.71	838.837	NaN	1397.21	198.842	NaN	NaN	NaN	206.667	NaN	541.278	NaN	158.228	146.334	98.4058	NaN	5990.02	2618.42	NaN	373.079	NaN	NaN	NaN	1238.5	NaN	1044.98	549.923	NaN	NaN	NaN	NaN	NaN	NaN	NaN	148.602	116.557	NaN	706.189	NaN	79.7289
A0A0B4J1I0	Igkv1-110	1.4998e-05	Immunoglobulin kappa variable 1-110 (Fragment)	16.8944	NaN	52.8159	23.541	67.626	93.2769	41.3025	49.6331	59.9078	58.755	33.5983	43.6627	NaN	45.2917	58.3072	66.5105	56.3251	27.5608	82.3251	67.4093	78.0004	31.7788	48.1166	230.455	14.5536	15.4135	34.5901	30.0584	17.0275	69.5159	27.0069	66.6319	68.1846	28.5961	127.956	NaN	16.4399	21.4324	36.361	12.3506	40.6702	44.1389	59.329	34.6884	29.4829	185.913
A0A0G2JDV3;Q000W5	Gbp6;Gbp10	4.77453e-05	Guanylate-binding protein 6;Guanylate-binding protein 10	21.3515	NaN	5.57199	3.55705	5.75344	1.93791	11.7283	13.4694	23.2765	29.9079	20.8176	10.3626	NaN	56.8543	22.0188	22.8019	30.4969	11.5622	14.4639	8.00275	6.0963	9.40832	2.6759	22.8287	5.55315	3.20713	13.2072	12.5602	22.2755	8.64254	1.4384	4.23256	2.09	2.93554	3.15841	2.50166	6.15937	9.41276	13.5242	4.19988	25.057	25.9628	20.6403	14.6267	13.258	7.9222
A0A0G2JE99;P01843	Iglc1;	0.00217348	Immunoglobulin lambda constant 1 (Fragment);Ig lambda-1 chain C region	19.6676	NaN	NaN	NaN	13.0998	12.1749	NaN	NaN	NaN	NaN	37.2675	NaN	NaN	NaN	NaN	NaN	NaN	NaN	14.5708	NaN	NaN	NaN	NaN	50.1616	NaN	6.89278	NaN	NaN	NaN	3.48826	NaN	19.3571	NaN	NaN	10.8708	NaN	NaN	NaN	NaN	NaN	22.502	NaN	NaN	10.9359	NaN	NaN
A0A0J9YTR2	0610012G03Rik	1.08875e-10	RIKEN cDNA 0610012G03 gene	70.396	NaN	53.9489	43.376	127.353	98.4868	119.764	75.8707	88.5061	78.778	133.936	38.1791	44.8157	324.082	218.405	105.271	134.803	92.6455	122.707	104.108	67.2021	55.0951	43.3595	82.7353	15.7821	9.26847	59.8847	51.5552	65.9485	32.6293	36.5524	69.7606	60.8436	39.6382	37.8567	35.5413	45.3298	62.8727	92.5222	47.7937	149.472	173.767	115.065	89.6298	72.8021	100.203
A0A0J9YUD5	Nup205	2.86838e-16	Nucleoporin 205	111.995	NaN	87.4031	68.4245	161.928	75.7361	123.515	68.7056	89.8437	146.038	119.476	71.1482	51.0393	294.86	176.343	81.9775	140.109	91.7214	121.349	94.3239	51.6253	48.7602	32.8222	89.8235	22.1266	18.3966	122.04	235.761	80.481	83.0638	78.9583	87.902	72.0821	43.5657	38.7351	39.2691	26.7621	55.12	104.538	55.7609	145.943	151.217	118.97	90.6972	95.2073	98.8625
A0A0J9YVH3	AU041133	0.00184301	Expressed sequence AU041133	NaN	NaN	NaN	NaN	7.43425	NaN	8.15071	NaN	5.19415	15.6929	12.7263	NaN	NaN	39.3376	NaN	NaN	12.1949	NaN	NaN	NaN	NaN	3.55015	NaN	NaN	NaN	NaN	NaN	NaN	6.58578	NaN	NaN	NaN	NaN	NaN	NaN	NaN	NaN	NaN	NaN	NaN	NaN	NaN	NaN	NaN	NaN	11.3217
A0A0N4SUI7	Nbdy	0.000214665	Negative regulator of P-body association	81.2812	NaN	271.094	76.9438	277.906	217.2	339.356	113.696	252.939	384.408	506.27	46.2867	45.3046	258.18	452.442	233.698	240.974	70.8869	213.316	83.0069	120.313	31.0639	6.71161	103.666	27.5783	22.6351	NaN	86.9284	37.0028	21.3629	65.3065	119.709	33.2669	3.58776	19.0044	3.46555	3.54154	9.28523	26.8869	NaN	30.6319	38.0109	55.2113	93.0912	32.2608	NaN
A0A0N4SVR5	Rasgef1a	1.38898e-08	RasGEF domain family, member 1A	3.01898	NaN	644.417	NaN	24.0987	NaN	49.1503	26.5076	23.2738	23.365	30.9435	23.096	25.1003	101.491	137.651	62.2678	77.2171	41.9948	69.2295	61.0129	27.1731	27.6816	23.9243	59.824	23.8221	25.0251	11.5842	8.36071	30.0119	11.7897	13.101	23.1313	16.5743	11.9361	9.67866	30.4698	12.0334	20.0403	22.3696	23.9618	92.4863	130.111	77.1275	60.6114	40.8977	32.5885
A0A0U1RNF2	Lcmt1	2.17739e-06	Leucine carboxyl methyltransferase 1	3650.44	NaN	618.432	354.736	1053.71	590.146	1085.03	718.992	901.096	1084.53	1155.78	1033.51	461.848	1671.21	1662.64	1055.94	1409.27	1002.9	1255.7	938.08	702.312	577.597	440.255	914.58	244.18	163.762	733.172	1098.44	528.535	456.913	486.423	663.308	568.282	351.646	342.958	337.54	219.015	646.865	949.08	583.928	1275.36	1473.44	1368.16	1010.39	946.832	841.619
A0A140LIF8	Irgm2	0.000296038	Immunity-related GTPase family M member 2	NaN	NaN	11.513	NaN	NaN	NaN	NaN	NaN	NaN	NaN	44.7543	NaN	NaN	93.4188	41.287	NaN	93.3862	NaN	38.2222	NaN	NaN	NaN	NaN	NaN	NaN	NaN	18.7533	NaN	NaN	NaN	NaN	NaN	NaN	NaN	NaN	NaN	NaN	20.779	NaN	NaN	NaN	NaN	NaN	NaN	NaN	NaN
A0A140LIW3	Frmpd3	2.86838e-16	FERM and PDZ domain-containing 3	2.22757	NaN	NaN	NaN	26.525	20.2898	67.2368	48.7595	59.2917	67.6644	93.6728	28.9295	29.7725	38.8835	57.2453	42.4436	56.4933	43.9547	69.4694	53.0141	34.0275	34.5549	19.844	37.6971	11.3313	5.15893	NaN	NaN	NaN	22.4592	14.9053	36.0343	41.6139	34.1881	26.3168	19.7712	18.301	25.4509	51.1427	27.3332	55.9808	62.3776	54.5283	38.8906	47.017	42.9411
A0A140LJC7	Gm19410	0.00242142	Predicted gene, 19410	NaN	NaN	NaN	NaN	NaN	NaN	NaN	NaN	NaN	6.09865	NaN	NaN	NaN	NaN	18.9299	2.65761	NaN	1.24647	NaN	NaN	1.24637	NaN	NaN	NaN	1.124	NaN	NaN	NaN	NaN	NaN	NaN	NaN	NaN	NaN	NaN	NaN	NaN	NaN	NaN	NaN	1.96381	NaN	6.85697	NaN	3.01902	NaN
A0A140T8P6	Igkv12-46	1.03711e-05	Immunoglobulin kappa variable 12-46 (Fragment)	NaN	NaN	13.4964	NaN	33.0096	31.0277	NaN	25.9049	18.5122	NaN	72.1988	NaN	NaN	NaN	NaN	NaN	32.6684	NaN	13.6713	NaN	20.57	NaN	NaN	69.4645	NaN	NaN	NaN	22.0845	NaN	NaN	NaN	NaN	18.3158	NaN	NaN	NaN	NaN	8.84457	14.1574	NaN	36.6688	NaN	NaN	NaN	NaN	NaN
A0A140T8T4;P51410	Rpl9-ps6;Rpl9	5.86498e-08	60S ribosomal protein L9	409.845	NaN	295.462	221.577	587.042	328.73	608.999	379.683	466.141	410.437	562.25	307.899	218.929	1439.22	937.456	446.787	702.576	482.206	697.35	531.803	310.922	292.221	183.186	388.151	89.1303	58.2939	240.457	369.634	285.046	242.121	296.003	354.007	321.777	196.377	203.555	189.043	134.661	269.864	528.326	272.602	796.906	905.809	646.14	446.604	474.539	487.986
A0A1B0GQX2	Tunar	0.00671727	Tcl1 upstream neural differentiation-associated RNA	NaN	NaN	NaN	NaN	NaN	NaN	NaN	NaN	NaN	1.50477	NaN	NaN	NaN	NaN	NaN	NaN	NaN	NaN	NaN	NaN	NaN	NaN	NaN	NaN	NaN	NaN	NaN	NaN	NaN	NaN	NaN	NaN	NaN	NaN	NaN	NaN	NaN	NaN	NaN	NaN	NaN	NaN	NaN	NaN	NaN	NaN
A0A1B0GSF9	Gm19935	0.00236757	Predicted gene, 19935	NaN	NaN	NaN	NaN	NaN	NaN	NaN	NaN	NaN	NaN	NaN	NaN	NaN	NaN	NaN	NaN	NaN	NaN	NaN	NaN	NaN	NaN	NaN	NaN	NaN	NaN	NaN	NaN	NaN	NaN	NaN	NaN	NaN	NaN	NaN	NaN	NaN	NaN	NaN	NaN	NaN	NaN	NaN	NaN	NaN	NaN
A0A1B0GT13	Gm17655	0.000279489	Predicted gene, 17655	25.7404	NaN	15.8899	NaN	NaN	15.1098	NaN	25.616	20.9082	15.2189	5.61273	2.69076	30.279	196.368	53.059	41.2549	61.3004	57.363	76.1384	23.365	45.3449	21.9626	27.5824	25.4621	8.43391	3.28734	25.1125	49.3608	15.0989	7.68431	9.88509	22.065	26.6625	14.4374	11.0726	3.42851	4.26011	NaN	36.3043	18.8276	60.3636	53.0438	63.1178	24.6116	NaN	73.0757
A0A1D5RLD8	Gm10358	8.26326e-07	Glyceraldehyde-3-phosphate dehydrogenase	NaN	NaN	1043.56	758.928	2539.37	2801.57	3039.07	1726.58	5565.72	3825.13	4134.92	4316.74	2712.23	2465.79	4093.48	3443.05	2882.78	4014.26	3378.66	2034.42	3616.38	1242.01	1011.81	1300.11	NaN	NaN	NaN	NaN	988.454	824.822	892.559	1514.12	1444.61	943.734	815.087	1678.82	1131.88	1989.01	40.1653	1366.12	3413.37	3710.79	3137.58	2112.75	1584.87	2778.58
A0A1D5RMC2	Zfp612	5.13418e-05	Zinc finger protein 612	NaN	NaN	15.089	19.4206	23.5631	18.1473	13.1429	12.292	2.20023	43.99	29.0263	NaN	NaN	15.2625	7.85167	NaN	17.6817	NaN	19.6423	7.3475	21.5141	13.2148	17.9166	12.8018	NaN	NaN	12.3956	64.5807	3.07202	21.6617	7.27379	21.5508	13.2753	10.5564	3.38482	NaN	5.6039	11.1291	8.26702	NaN	9.4217	41.7065	NaN	24.1408	19.5064	21.5875
A0A1L1SQU7	Fat1	4.82193e-06	FAT atypical cadherin 1	313.956	NaN	484.654	261.173	644.959	384.187	239.613	131.253	206.638	221.189	232.662	35.7879	299.739	495.119	289.262	226.215	283.436	304.109	302.582	207.495	238.93	145.716	103.098	329.28	81.1142	32.8362	517.658	258.085	283.205	350.119	279.147	523.623	202.277	232.629	89.1396	241.081	529.014	122.957	164.613	139.608	294.457	278.327	259.633	192.776	164.735	198.312
A0A1L1SSC7	Ttc13	0.00868279	Tetratricopeptide repeat domain 13	37.6341	NaN	NaN	NaN	NaN	NaN	31.5227	NaN	NaN	59.1627	NaN	NaN	26.6793	NaN	105.082	NaN	NaN	NaN	53.9893	NaN	30.9001	NaN	16.7759	NaN	NaN	NaN	NaN	NaN	NaN	NaN	NaN	NaN	NaN	NaN	NaN	NaN	NaN	NaN	NaN	NaN	NaN	68.5735	NaN	NaN	NaN	37.4968
A0A1L1STD6	Inafm2	0.000986265	InaF motif-containing 2	4.1426	NaN	NaN	NaN	14.4255	NaN	14.978	13.3902	NaN	25.1317	NaN	NaN	NaN	2.44733	NaN	27.9063	15.0453	NaN	NaN	9.38031	NaN	NaN	NaN	NaN	10.3492	7.83144	11.3905	8.33411	NaN	NaN	NaN	20.0772	NaN	NaN	NaN	NaN	NaN	NaN	5.22748	6.45315	NaN	27.4292	27.1926	NaN	NaN	NaN
A0A1L1STR8;F7B5D6	Npw	0.00529701	Neuropeptide W	100.785	NaN	NaN	NaN	152.245	NaN	222.308	NaN	183.068	208.924	147.982	97.4892	NaN	NaN	175.537	NaN	279.124	248.401	NaN	207.858	177.573	NaN	96.6507	NaN	NaN	NaN	NaN	73.2102	86.1622	74.3106	101.887	NaN	NaN	67.4502	NaN	NaN	47.7448	85.004	NaN	96.3163	230.874	230.934	NaN	196.508	180.562	221.361
A0A1L1SUI3	Slc37a4	8.56591e-05	Solute carrier family 37 (glucose-6-phosphate transporter), member 4	31.6155	NaN	24.2745	NaN	36.1256	NaN	70.2193	49.2006	46.1519	49.4115	56.7188	29.6599	NaN	64.4367	71.1419	39.2333	95.9954	28.7168	63.5464	49.4926	NaN	43.3901	NaN	52.5802	28.0413	NaN	63.768	NaN	22.0941	NaN	NaN	30.5194	33.9865	NaN	NaN	NaN	NaN	NaN	53.8245	NaN	87.418	92.5412	58.4976	47.2268	56.9591	36.7999
A0A1W2P872;D3YVV7	Nova2	4.75946e-08	RNA-binding protein Nova-2;NOVA alternative-splicing regulator 2	100.715	NaN	93.3167	86.7979	214.05	151.086	248.346	151.751	191.728	235.273	188.129	191.585	83.1139	286.314	383.493	188.743	300.222	246.805	289.053	210.942	132.622	121.854	78.1243	135.3	27.8262	12.8759	87.2261	171.359	75.4063	81.4433	98.7264	136.577	136.678	90.93	65.4878	65.9044	74.3322	92.2323	192.777	92.4711	282.315	276.261	231.43	183.304	182.674	206.644
A0A1Y7VJN6;P03987	Ighg3;	3.76607e-14	Immunoglobulin heavy constant gamma 3 (Fragment);Ig gamma-3 chain C region	18.1637	NaN	10.4005	NaN	10.5305	23.9435	23.005	25.4994	35.9122	25.2919	23.9985	NaN	NaN	14.6562	11.3395	12.4138	34.8274	19.9883	22.6642	10.5216	26.8473	10.338	NaN	105.459	9.26115	7.84041	12.6289	16.2839	11.61	9.67027	NaN	19.619	11.7792	5.45904	NaN	NaN	NaN	NaN	NaN	NaN	NaN	NaN	15.4555	23.6967	13.0697	NaN
A0A1Y7VKT9;Q9EPV8	Ubl5b;Ubl5	6.20669e-06	Ubiquitin-like protein 5	1213.73	NaN	164.251	140.622	250.797	214.649	266.514	193.937	189.338	183.023	147.553	92.6049	134.269	440.494	400.017	307.785	362.987	252.912	413.37	217.078	137.628	149.799	93.4891	198.316	52.2894	32.6325	258.774	443.67	236.635	152.553	122.558	247.746	149.258	108.751	50.2812	76.9142	127.748	81.5349	237.548	167.659	316.133	334.213	288.339	269.614	224.034	205.829
A0A1Y7VLQ2	Gm42517	0.000156522	Predicted gene 42517	29.1005	NaN	NaN	NaN	NaN	NaN	40.2636	22.4572	45.2491	60.3894	26.9651	35.2454	11.2117	188.205	27.0056	78.7838	55.4168	2.90244	53.4244	34.1416	30.6388	21.6129	17.9576	54.3078	5.26599	NaN	NaN	NaN	NaN	NaN	NaN	NaN	10.8528	NaN	NaN	NaN	NaN	18.0976	73.0276	57.9264	83.0252	112.299	119.99	NaN	37.0947	50.1988
A0A286YCV9	Kif13b	2.09165e-05	Kinesin family member 13B	116.037	NaN	110.089	84.589	192.055	115.316	170.589	79.7071	207.238	154.905	128.346	104.804	128.242	365.69	380.329	189.437	219.422	142.768	199.122	125.337	107.86	147.017	97.9157	176.33	NaN	164.012	118.112	145.774	47.9102	92.8549	129.92	157.462	106.274	112.5	55.1475	39.1896	81.782	78.5068	139.941	64.7798	224.977	233.005	182.195	152.773	135.68	183.382
A0A286YCX6	Trappc8	2.4495e-08	Trafficking protein particle complex 8	395.936	NaN	330.729	183.367	546.941	262.055	528.49	341.322	403.159	512.314	495.993	287.304	229.145	1118.51	805.167	437.332	682.639	445.14	614.117	467.166	289.113	248.233	187.014	398.087	104.72	77.9409	363.005	454.602	263.886	240.937	238.156	375.449	274.992	179.263	172.723	141.88	107.34	257.309	458.714	260.295	716.367	750.168	571.175	465.982	424.973	462.69
A0A286YD83	Smim43	0.000234545	Small integral membrane protein 43	NaN	NaN	NaN	NaN	NaN	NaN	21.9588	NaN	NaN	10.8831	31.3052	12.8343	NaN	NaN	35.1891	35.2166	32.8998	NaN	33.9961	NaN	18.6278	NaN	NaN	25.9746	NaN	13.2139	NaN	NaN	NaN	NaN	NaN	NaN	NaN	NaN	NaN	NaN	12.4576	NaN	NaN	16.8481	24.466	15.6729	NaN	25.3271	NaN	NaN
A0A2I3BQ48	Dgkh	0.000299772	Diacylglycerol kinase	6.00851	NaN	10.4695	NaN	NaN	15.073	11.1444	18.9096	16.1082	24.7575	1.85651	5.28092	NaN	5.74725	6.54006	4.45161	24.2512	21.9222	24.615	29.1577	4.055	7.228	NaN	17.1988	4.85448	NaN	7.40462	16.5081	4.71174	NaN	NaN	11.9121	NaN	5.95018	5.45268	8.52661	5.30643	8.31474	13.5783	13.3988	36.7292	33.9007	19.7083	39.9769	16.3527	16.4532
A0A2I3BQS8		0.000320249	Complex1_LYR_dom domain-containing protein	NaN	NaN	NaN	NaN	NaN	NaN	NaN	NaN	NaN	NaN	NaN	NaN	NaN	43.1076	19.0064	NaN	NaN	13.05	NaN	NaN	NaN	NaN	NaN	NaN	NaN	NaN	NaN	NaN	NaN	NaN	NaN	NaN	NaN	6.99423	NaN	NaN	NaN	NaN	NaN	NaN	19.4056	NaN	NaN	NaN	NaN	NaN
A0A2I3BR81	Nt5dc2	4.38081e-05	5'-nucleotidase domain-containing 2	26.9468	NaN	NaN	NaN	20.6041	NaN	13.5474	NaN	17.0464	16.8051	30.1443	NaN	NaN	36.0668	NaN	NaN	NaN	NaN	NaN	NaN	NaN	NaN	NaN	35.3763	NaN	NaN	23.2923	29.9271	NaN	4.29899	2.61289	25.2528	NaN	NaN	13.9145	NaN	NaN	NaN	10.1805	15.0718	8.84639	NaN	NaN	NaN	11.6213	NaN
A0A2I3BRN2	Gprin2	0.00250925	G protein-regulated inducer of neurite outgrowth 2	NaN	NaN	NaN	NaN	NaN	NaN	NaN	6.70879	NaN	61.0417	NaN	NaN	NaN	NaN	NaN	NaN	NaN	NaN	NaN	399.472	NaN	NaN	NaN	NaN	NaN	NaN	NaN	NaN	NaN	67.1208	NaN	NaN	6.16582	NaN	NaN	NaN	NaN	35.0541	NaN	NaN	NaN	NaN	NaN	NaN	NaN	NaN
A0A2R8VHP3	Gm5478	0.000182519	Predicted pseudogene 5478	1360.74	1236.52	948.133	669.143	945.714	582.263	572.173	2195.13	917.831	908.944	7754.41	1967.98	240.449	2140.98	2366.95	2021.79	1010.08	1387.1	1506.74	834.206	2103.09	970.924	417.748	1415	339.009	909.418	2805.41	5725.83	501.387	2780.03	1374.45	732.213	716.742	455.453	100.925	372.169	679.899	844.33	1257.74	1365.65	1579.32	3313.65	847.206	4017.31	447.924	9927.81
A0A2R8VKG2	D430041D05Rik	1.56905e-09	RIKEN cDNA D430041D05 gene	333.882	NaN	236.301	112.598	385.143	281.165	561.743	385.769	334.248	446.209	512.042	288.635	247.89	989.509	960.482	557.773	874.522	658.368	1023.56	686.136	550.496	438.773	391.673	817.282	210.367	143.378	235.645	239.386	212.629	164.294	175.038	275.466	205.641	173.495	154.053	169.28	157.208	274.269	374.15	222.977	798.73	807.789	646.289	573.069	549.755	651.461
A0A338P6I9		1.80258e-10	Uncharacterized protein	272.175	NaN	146.717	95.6581	269.349	243.914	203.979	162.03	177.648	168.393	238.558	213.514	102.729	243.302	279.715	184.069	264.492	242.351	292.091	209.384	205.077	149.754	95.2951	255.611	74.276	46.7182	165.581	271.013	157.124	153.919	144.26	202.394	160.265	101.261	64.0289	64.3554	64.1124	215.563	213.152	160.438	268.256	269.575	184.17	154.052	155.984	168.472
A0A338P7C9	Tmem181a	1.04048e-05	Transmembrane protein 181A	29.7234	NaN	1.24999	2.59587	9.38582	7.62879	25.7242	8.63481	7.23008	21.5543	13.9601	9.30384	NaN	79.9672	28.5417	16.019	18.2521	17.2633	17.496	16.5777	5.20473	5.71069	10.0732	22.2901	3.80455	4.61128	15.1031	21.6761	6.85979	4.0065	5.24208	9.94747	8.02198	6.16309	7.76065	4.61148	3.07179	12.548	9.33778	6.02954	55.389	26.3699	23.3014	14.1305	16.5793	16.5151
A0A3B2WCF4	Gm7072	0.00013727	Predicted gene 7072	48.7509	NaN	NaN	15.9446	30.1846	5.93755	13.6871	18.4869	10.4247	91.3419	74.036	11.472	NaN	56.2715	46.4125	14.9071	57.5412	3.46541	6.98286	10.336	9.00351	24.7548	NaN	12.3684	5.89281	NaN	28.647	106.047	11.3852	8.52223	9.97544	9.7365	8.02757	6.50735	NaN	NaN	6.9202	16.0287	29.6762	NaN	31.5812	10.8524	27.0717	24.1446	16.496	4.28382
A0A3Q4EGW0;A2A716	Osbpl7	9.60852e-14	Oxysterol-binding protein	20.8103	NaN	16.7537	8.62472	35.6181	20.731	43.3255	24.6386	40.039	97.9756	84.2896	19.3678	25.516	85.1066	73.1976	49.6188	62.094	33.1149	43.6297	29.359	14.1058	22.372	11.1017	34.9986	3.86926	2.718	24.2506	35.8474	28.2653	12.5872	12.0422	26.5044	17.0349	16.0196	10.9084	9.55543	20.5053	21.045	27.4837	21.2098	63.3115	54.1566	48.7002	30.2686	34.1856	31.6671
A0A494B9V8	Ptar1	3.56555e-08	Protein prenyltransferase alpha subunit repeat-containing 1	168.588	NaN	100.912	66.8304	168.322	63.9853	98.0699	62.9725	67.3051	108.538	124.074	38.4077	48.9264	185.683	153.345	84.0739	156.258	90.5608	109.551	87.785	59.3774	50.3696	33.9335	76.6488	14.0956	12.7338	107.796	141.273	73.789	77.217	67.5838	101.266	54.5723	25.1467	35.9788	23.4175	23.9023	45.9619	72.471	45.4074	144.689	142.252	114.075	78.9851	77.859	68.3727
A0A494BB10	Gm50478	0.000796833	Predicted gene, 50478	NaN	NaN	20.9539	11.297	NaN	18.0614	45.276	17.2987	24.9722	73.2677	84.9633	24.687	5.68607	37.6049	63.02	47.0794	43.977	19.3893	43.4239	30.68	22.7917	16.4047	14.4743	31.1456	NaN	NaN	NaN	NaN	58.7676	1.04244	15.5631	29.9991	12.9723	19.0607	4.71072	5.00541	13.4097	22.0351	25.8026	32.7915	65.7775	63.1115	48.4523	24.9357	32.616	20.2402
A0A571BEN1	Mybpc1	6.77249e-05	Myosin-binding protein C, slow-type	178.572	NaN	21.2558	27.3927	24.9064	20.0773	NaN	NaN	NaN	NaN	NaN	NaN	NaN	NaN	NaN	NaN	NaN	NaN	NaN	NaN	NaN	18.3156	NaN	NaN	NaN	7.38228	112.917	31.5163	40.2335	31.9767	7.64098	17.0039	NaN	NaN	NaN	NaN	NaN	NaN	NaN	NaN	NaN	NaN	NaN	NaN	NaN	NaN
A0A571BF58	Neb	0.000161776	Nebulin	1110.63	NaN	501.382	273.575	517.559	614.985	646.596	410.94	646.958	288.86	2809.48	1033.12	590.128	994.981	1007.26	700.656	833.229	526.123	800.171	545.1	537.615	438.918	333.035	560.024	152.952	121.05	422.953	503.706	361.51	286.408	330.648	455.304	349.995	277.091	266.922	220.477	297.023	1064.3	10.8183	393.614	877.754	795.12	784.833	635.628	626.825	444.606
A0A5F8MPH2	Celf5	0.000126232	CUGBP, Elav-like family member 5	5.62711	NaN	NaN	18.9071	23.3751	33.995	53.5497	71.8448	93.4142	49.9862	83.5383	124.359	56.2462	76.0951	130.369	130.935	104.948	80.7257	72.3771	67.6842	54.6765	59.0809	42.9369	59.8641	NaN	18.6008	NaN	NaN	87.2279	NaN	18.2497	41.6151	30.7402	33.9382	40.5047	27.3668	43.723	75.3639	119.393	73.1214	98.5794	76.9051	85.2474	58.475	64.8429	73.5905
A0A5F8MPH8	Tnxb	0.00103935	Tenascin XB	NaN	NaN	NaN	108.752	NaN	NaN	NaN	NaN	NaN	17.2622	NaN	NaN	NaN	NaN	NaN	NaN	NaN	NaN	NaN	392.196	NaN	NaN	NaN	345.201	NaN	29.3668	NaN	186.375	65.0054	69.3211	NaN	118.835	NaN	82.9424	NaN	NaN	69.9935	NaN	NaN	NaN	NaN	NaN	NaN	NaN	290.447	NaN
A0A5F8MPP0	Plekhg1	0.00017086	Pleckstrin homology domain-containing, family G (with RhoGef domain) member 1	16.0737	NaN	NaN	NaN	35.7204	NaN	43.7006	28.3106	27.9419	17.3862	27.7989	10.6845	34.0512	95.1134	63.152	45.5004	80.118	28.2306	40.8352	28.5429	NaN	NaN	NaN	39.4779	NaN	NaN	26.4073	12.885	9.24807	10.8468	NaN	14.3141	19.223	NaN	NaN	6.1241	9.26808	12.3506	10.8082	4.30642	82.8734	90.9874	84.4812	79.2202	56.1718	24.3237
A0A5F8MPY0	Pigbos1	0.000191169	Pigb opposite strand 1	NaN	NaN	NaN	NaN	NaN	55.8798	NaN	NaN	38.8394	NaN	45.8451	NaN	NaN	NaN	NaN	46.8399	NaN	NaN	NaN	NaN	53.8089	NaN	NaN	48.2128	NaN	NaN	NaN	30.3271	NaN	NaN	NaN	NaN	NaN	NaN	4.13856	NaN	NaN	NaN	NaN	NaN	NaN	NaN	NaN	NaN	NaN	NaN
A0A5F8MQ13	Tmem178b	9.48418e-09	Transmembrane protein 178B	147.464	NaN	20.3606	11.6931	56.091	30.5204	151.962	86.2219	98.7317	211.887	257.846	134.69	81.5355	580.847	308.139	157.243	229.838	139.688	240.148	176.507	132.123	126.85	86.4813	201.642	46.8864	35.7484	45.411	115.639	49.3364	24.6625	25.774	48.4473	68.4085	48.588	43.5995	49.3633	35.2152	118.095	201.143	136.711	292.531	317.354	234.058	180.781	153.72	164.3
A0A6I8MX03;Q921J4	Gm2296;Ube2s	0.00528871	UBC core domain-containing protein;Ubiquitin-conjugating enzyme E2 S	NaN	NaN	NaN	NaN	NaN	NaN	NaN	NaN	NaN	NaN	24.9522	NaN	NaN	11.2887	NaN	NaN	NaN	NaN	NaN	NaN	NaN	NaN	NaN	NaN	NaN	NaN	NaN	NaN	NaN	NaN	NaN	NaN	NaN	NaN	NaN	NaN	NaN	NaN	NaN	NaN	NaN	NaN	NaN	NaN	NaN	NaN
A0A7N9VR94	Ahnak2	4.76049e-06	AHNAK nucleoprotein 2	58.1868	NaN	16.3178	19.7546	57.3237	31.3753	80.637	30.1022	42.254	3.66756	66.2012	7.90056	16.7875	192.4	97.7174	85.7858	122.494	45.0436	38.4197	15.104	13.8475	5.78371	5.02769	93.2018	5.33309	9.6141	14.8736	94.7479	12.2259	34.6345	16.6941	25.7278	17.5966	7.7466	10.5465	2.33529	3.78725	24.1716	13.1451	67.3873	83.6349	64.5537	57.4819	55.1	81.403	51.809
A0A7N9VSG0	Spata5l1	0.000233827	Spermatosis associated 5-like 1	8.35714	NaN	NaN	NaN	NaN	NaN	NaN	NaN	NaN	14.7416	4.09924	NaN	NaN	10.8642	NaN	NaN	NaN	NaN	NaN	NaN	NaN	NaN	NaN	NaN	NaN	NaN	NaN	NaN	NaN	NaN	NaN	NaN	NaN	NaN	NaN	NaN	NaN	NaN	NaN	NaN	NaN	NaN	NaN	NaN	NaN	NaN
A1A5B6	Tbc1d25	0.000270424	TBC1 domain family member 25	21.8491	NaN	19.2192	NaN	11.6543	NaN	27.5006	NaN	21.5925	39.1338	17.5106	12.4114	NaN	7.71247	7.31011	37.9027	56.5261	52.0975	23.5602	43.7135	35.2051	29.6964	12.9857	27.4991	3.10253	NaN	NaN	5.78062	21.3617	34.0734	22.6609	57.2876	NaN	20.952	10.499	16.472	4.62658	29.4045	42.7358	6.57996	6.48949	37.817	28.7254	28.2018	NaN	16.0881
A1L3P4	Slc9a6	2.3812e-05	Sodium/hydrogen exchanger	336.584	NaN	132.106	64.9823	215.926	102.448	217.37	119.689	177.739	101.118	121.715	295.112	101.778	403.559	333.368	150.083	256.688	171.526	260.524	199.484	176.479	111.799	78.4152	179.97	43.3179	36.1606	151.633	372.576	87.1039	88.0188	111.161	143.358	122.932	87.764	81.1894	69.1126	38.5423	55.8818	104.928	107.181	313.087	338.332	241.428	180.186	153.068	178.541
A2A432	Cul4b	4.20146e-11	Cullin-4B	118.106	NaN	63.3766	47.2443	119.064	65.2538	121.672	72.1562	97.5334	117.897	138.739	70.269	47.3178	225.95	170.236	85.154	147.402	95.4898	121.985	87.1657	62.1651	47.6437	32.2872	80.0655	19.3426	17.7451	111.922	156.6	66.3386	56.7923	54.6026	91.9034	63.5136	42.5489	37.5979	36.8997	22.6247	63.0313	106.929	54.4138	142.057	146.214	118.072	95.1123	85.6864	90.8597
A2A472	Tox2	0.00123153	TOX high mobility group box family member 2	NaN	NaN	NaN	NaN	NaN	128.907	175.141	NaN	41.542	248.679	492.222	267.399	NaN	NaN	328.871	222.405	NaN	265.928	NaN	NaN	NaN	NaN	120.389	NaN	NaN	NaN	NaN	NaN	NaN	NaN	NaN	NaN	NaN	66.3579	NaN	57.1673	71.9636	195.42	241.277	NaN	331.553	300.063	NaN	NaN	NaN	219.611
A2A484	Zmynd8	3.70175e-09	Zinc finger, MYND-type-containing 8	89.9044	NaN	75.9493	82.992	128.04	79.5859	128.823	74.2808	97.0806	135.503	163.031	75.7257	55.2458	191.542	185.892	106.205	158.777	92.5614	103.694	83.8621	74.9158	37.476	43.4545	75.339	10.1644	7.30745	74.5289	157.476	92.0968	66.5237	63.9128	68.1502	57.1661	44.9045	38.8601	31.4527	29.4775	34.121	106.984	48.491	162.684	145.534	110.125	92.1745	89.3524	85.1959
A2A4P0	Dhx8	2.30427e-08	ATP-dependent RNA helicase DHX8	45.766	NaN	107.211	119.115	179.312	77.4779	134.199	100.771	123.347	156.792	153.974	93.0925	51.6626	162.321	192.164	128.58	170.876	78.157	105.028	112.486	26.8749	58.9238	30.4841	59.4055	16.8411	18.8121	91.1673	80.9253	83.5426	123.444	98.7952	123.721	68.8111	39.7482	NaN	17.1215	44.5465	NaN	57.881	30.714	205.949	187.745	124.506	102.477	110.905	89.8963
A2A5R2	Arfgef2	2.86838e-16	Brefeldin A-inhibited guanine nucleotide-exchange protein 2	202.878	NaN	105.55	68.4093	199.639	86.998	220.609	127.568	195.397	192.184	260.021	130.424	83.2723	393.38	312.054	168.494	293.107	185.82	268.823	185.78	117.318	104.467	64.2163	173.061	45.4571	28.7968	113.36	151.9	105.709	88.0271	89.5859	139.692	100.44	78.9995	67.1844	50.6382	38.1522	106.549	210.752	105.097	279.514	296.997	219.817	182.265	183.446	187.055
A2A5Z6	Smurf2	0.00132627	E3 ubiquitin-protein ligase SMURF2	28.6695	NaN	NaN	NaN	NaN	NaN	NaN	NaN	NaN	NaN	NaN	NaN	NaN	8.49251	NaN	NaN	NaN	NaN	NaN	NaN	NaN	NaN	NaN	NaN	NaN	NaN	NaN	42.0829	5.03574	NaN	NaN	NaN	NaN	NaN	NaN	NaN	NaN	NaN	NaN	NaN	3.87845	NaN	3.73651	4.65571	NaN	NaN
A2A654	Bptf	1.84768e-12	Bromodomain PHD finger transcription factor	22.9922	NaN	21.0644	25.4963	37.1914	21.193	31.0302	17.3365	22.6089	19.5877	25.4122	6.39099	10.5217	52.0368	51.5125	22.5754	38.1136	17.6232	17.3188	19.0844	8.06524	10.438	6.85763	21.6872	3.35239	0.765694	22.0725	34.326	8.04795	15.163	8.385	22.5256	12.4081	9.53737	5.74853	6.16438	10.5386	9.49874	15.5328	13.3772	36.9758	33.9313	23.922	22.7686	15.4951	20.2467
A2A690	Tanc2	6.64152e-15	Protein TANC2	53.5845	NaN	24.0523	19.3835	74.6008	40.4999	242.623	134.319	163.276	170.626	231.446	102.633	103.736	488.447	384.187	204.813	305.855	202.762	284.371	205.83	152	123.515	93.2733	197.235	52.0076	39.2986	33.4093	49.1719	31.3659	17.8403	47.7878	53.4745	83.5279	68.9432	65.422	56.9747	38.271	101.41	201.791	96.8769	318.081	355.993	271.027	213.948	187.115	199.148
A2A699	Fam171a2	2.86838e-16	Protein FAM171A2	158.538	NaN	85.3604	48.6485	152.047	104.004	274.487	154.13	197.342	218.156	319.301	168.744	91.5235	575.061	466.496	255.711	359.796	213.282	331.626	227.441	184.863	137.718	98.99	276.359	44.1475	35.3581	106.916	90.7423	82.4998	67.9698	72.4497	125.833	103.475	68.6155	63.8044	54.3709	51.0502	128.242	216.423	122.614	389.35	372.135	302.971	202.871	228.074	214.563
A2A6A1	Gpatch8	0.000280502	G patch domain-containing protein 8	NaN	NaN	9.31421	7.73624	9.12155	14.6486	7.85981	9.91103	1.89147	34.9815	8.08699	NaN	NaN	10.0517	11.4074	5.47892	23.3927	NaN	NaN	13.2096	NaN	NaN	3.7648	9.98173	NaN	NaN	NaN	7.8211	NaN	6.30504	NaN	8.35754	6.29596	5.40192	NaN	NaN	2.25727	5.06807	8.7877	NaN	3.20735	12.2288	11.4128	12.4083	8.59475	11.4841
A2A6P4	Fam104a	0.00030972	Family with sequence similarity 104, member A	3.16093	NaN	5.98233	0.81081	21.0493	8.86962	8.77355	2.3641	6.37405	11.7341	12.2332	2.38631	NaN	20.5469	7.35208	5.44262	10.5093	NaN	17.3562	3.98576	NaN	NaN	NaN	NaN	NaN	NaN	7.96577	11.3198	2.20009	2.23142	NaN	6.65321	5.54901	NaN	NaN	NaN	3.44916	NaN	NaN	NaN	1.76485	8.94157	11.1502	NaN	1.98775	10.7169
A2A6Q5	Cdc27	2.98192e-08	Cell division cycle protein 27 homolog	32.5925	NaN	24.2428	20.8021	54.7428	12.1361	69.5816	25.4298	73.4315	80.2084	110.182	34.484	20.6384	98.4076	119.672	55.6363	84.2473	56.683	61.0478	42.4711	30.8924	43.5727	NaN	47.338	NaN	NaN	12.9041	47.7095	22.5459	23.4878	18.1862	36.9369	22.4933	30.7809	19.8904	NaN	NaN	36.612	83.6128	25.7072	88.4783	91.4311	80.6497	36.6781	56.1005	47.7867
A2A6T1	Cdr2l	2.71413e-10	Cerebellar degeneration-related protein 2-like	90.8294	NaN	70.2131	43.5205	155.545	74.6358	99.0811	55.0543	75.2401	77.363	73.2324	20.9575	35.9194	168.466	140.302	89.8056	96.0453	64.9286	70.064	48.0786	36.8165	24.6042	11.4192	35.8281	5.49214	NaN	44.4942	108.075	57.6134	61.0176	47.5222	68.6669	37.2725	36.2551	31.4837	21.4059	24.8405	45.5894	40.4538	34.9542	102.492	88.7159	75.111	76.0899	60.2788	58.209
A2A791	Zmym4	8.44224e-05	Zinc finger MYM-type protein 4	40.7291	NaN	43.5138	40.3233	49.9471	13.984	45.1944	25.1907	52.9828	110.589	95.5892	15.4485	NaN	212.019	92.1104	79.8515	81.5121	42.8779	63.655	52.21	40.3671	NaN	25.6779	15.5259	NaN	NaN	32.2076	47.3597	19.9441	28.7478	23.16	37.9024	24.8293	13.033	NaN	48.5721	12.1484	14.0713	34.6101	NaN	87.9259	73.7835	66.819	39.3658	46.6701	17.1022
A2A7B5	Prdm2	0.000753205	PR domain-containing 2, with ZNF domain	22.8911	NaN	30.4381	NaN	50.5475	NaN	NaN	NaN	NaN	NaN	NaN	NaN	NaN	97.8724	NaN	15.9187	NaN	NaN	1.31232	NaN	NaN	NaN	NaN	NaN	NaN	NaN	18.3318	6.02584	19.9867	NaN	NaN	NaN	NaN	29.6852	NaN	NaN	NaN	NaN	NaN	NaN	NaN	NaN	NaN	NaN	NaN	NaN
A2A7S8	Kiaa1522	8.61604e-08	Uncharacterized protein KIAA1522	54.6092	NaN	9.24585	12.1156	29.6216	34.6066	72.3716	44.6341	38.0187	114.737	106.754	47.8335	41.5578	162.44	160.854	79.8531	137.788	78.9856	127.642	96.8674	66.2774	50.153	56.4858	110.344	15.0248	8.5381	27.1464	57.4827	41.5562	13.2846	11.6332	17.7618	13.9669	19.7098	9.04837	12.5847	21.4666	22.013	86.1863	58.0638	115.488	106.752	100.174	62.0428	74.712	92.6562
A2A863	Itgb4	0.00380497	Integrin beta-4	12.1814	NaN	NaN	NaN	NaN	NaN	NaN	NaN	NaN	NaN	16.7466	NaN	NaN	NaN	6.91498	NaN	NaN	NaN	21.7337	NaN	NaN	NaN	NaN	5.38306	NaN	NaN	NaN	NaN	NaN	NaN	NaN	NaN	NaN	NaN	NaN	NaN	22.9674	NaN	NaN	NaN	NaN	NaN	NaN	NaN	NaN	NaN
A2A891	Camta1	2.18044e-05	Calmodulin-binding transcription activator 1	54.2346	NaN	38.7182	33.2649	68.6847	37.9164	61.1142	31.5714	61.3052	85.5733	96.4439	34.9904	10.3922	129.918	74.469	45.5146	69.4194	36.8624	63.2814	30.019	23.0621	19.1132	15.9707	31.6574	9.45545	8.63942	34.4129	138.751	43.1331	32.0741	23.1161	44.2685	28.8226	17.688	13.5863	16.7333	16.9411	19.2522	49.6238	16.9599	75.2308	64.7933	46.5839	41.4519	44.9559	39.9061
A2A8L1	Chd5	1.89718e-08	Chromodomain-helicase-DNA-binding protein 5	NaN	NaN	NaN	NaN	14.9156	12.0106	53.1957	19.2566	28.1811	21.0305	28.9265	17.4889	21.2721	98.29	71.6904	24.5309	57.9075	28.6902	35.8749	21.7809	18.8594	9.17598	8.64479	15.0436	NaN	NaN	NaN	19.196	NaN	22.3914	4.808	16.0356	6.71594	12.2839	7.12578	13.4322	11.8989	8.1677	20.9021	11.6656	49.7201	48.4333	32.148	27.5985	25.4527	34.5833
A2A8L5	Ptprf	1.18932e-11	Receptor-type tyrosine-protein phosphatase F	20.0842	NaN	23.5695	18.9893	54.1566	35.6755	97.4517	68.6205	81.3396	88.7849	91.5862	38.591	47.1095	132.696	147.589	59.281	93.0053	69.3707	94.1591	69.3363	53.4243	53.3646	39.8109	100.807	22.2673	14.8715	26.7873	42.5902	35.6512	24.6838	33.9501	42.1983	53.7599	34.4718	40.2455	34.216	32.6762	46.9693	77.8813	48.6584	100.349	84.5833	77.93	60.3024	67.737	59.8866
A2A8R0	Zfyve9	8.5351e-08	Zinc finger FYVE domain-containing protein	89.734	NaN	47.6545	38.0789	76.4783	42.9975	75.5962	47.7563	63.0117	74.6885	83.8373	39.8654	31.5602	115.626	103.73	65.2075	98.9898	64.0383	99.5825	68.5805	47.1108	35.0308	31.0651	49.756	13.3247	NaN	45.8871	94.9094	39.2471	38.1794	37.0713	60.162	32.7334	23.6414	21.9588	19.7613	22.8059	30.2879	65.5254	47.2471	101.15	110.28	82.062	78.465	56.5218	59.6803
A2A8U2	Tmem201	1.74017e-09	Transmembrane protein 201	219.124	NaN	201.686	192.199	331.241	163.08	152.08	86.2933	132.5	178.253	210.284	53.176	56.8779	244.306	170.428	101.1	144.855	96.8865	119.596	82.1349	58.5072	48.2848	37.5288	56.9593	18.3173	11.2874	300.524	592.061	137.117	157.59	133.033	198.505	107.538	51.3945	51.3936	43.5245	40.9628	64.57	97.4717	57.4325	151.004	132.404	136.104	94.4115	78.1527	110.184
A2A8Z1	Osbpl9	1.2729e-15	Oxysterol-binding protein-related protein 9	250.985	NaN	101.462	59.9175	171.964	97.7836	151.041	100.248	126.621	169.207	142.301	67.7731	63.8496	347.101	239.852	107.125	197.476	119.215	192.955	130.236	91.3561	58.2569	43.7245	142.468	42.0441	16.7036	113.386	164.631	98.3161	68.8713	86.7888	125.547	86.8565	55.3992	40.8864	60.6703	20.6119	71.5796	150.508	93.3775	210.92	196.89	156.515	124.726	116.686	121.966
A2A9C3	Szt2	2.43321e-05	KICSTOR complex protein SZT2	226.845	NaN	319.169	185.171	647.63	394.525	704.775	487.935	553.457	502.723	621.895	169.157	384.64	1014.36	974.621	775.267	888	656.619	884.755	675.455	479.76	386.576	303.49	487.329	149.169	106.548	319.383	316.227	132.189	232.903	369.369	364.576	318.2	224.141	288.292	185.993	252.657	208.354	323.921	155.132	928.11	976.827	723.232	554.655	599.245	653.191
A2A9Q0	Fndc10	0.000321445	Fibronectin type III domain-containing protein 10	NaN	NaN	35.6563	57.3125	149.662	87.3442	61.1247	65.5899	13.3005	96.327	15.0189	11.6649	NaN	15.1512	28.99	27.3684	88.9609	7.7934	2.29362	44.1847	27.3598	NaN	NaN	52.9762	5.06061	NaN	NaN	NaN	29.953	15.2797	27.4821	42.9388	18.5729	NaN	NaN	NaN	NaN	22.6565	23.4697	NaN	9.82481	34.7432	8.77125	12.8802	55.7541	60.0825
A2A9T0	Tbkbp1	0.00302757	TANK-binding kinase 1-binding protein 1	NaN	NaN	NaN	NaN	NaN	NaN	NaN	NaN	NaN	NaN	110.496	NaN	NaN	79.0312	NaN	NaN	NaN	NaN	NaN	NaN	NaN	NaN	NaN	NaN	NaN	NaN	NaN	NaN	NaN	NaN	NaN	50.5872	NaN	NaN	NaN	NaN	NaN	NaN	NaN	NaN	NaN	NaN	NaN	NaN	NaN	NaN
A2AAE1	Kiaa1109	4.19755e-07	Transmembrane protein KIAA1109	346.825	NaN	306.022	174.54	517.662	257.72	521.659	294.294	395.341	545.217	560.247	254.044	200.024	1239.19	826.249	456.575	657.892	414.802	600.896	433.398	300.199	267.23	160.919	442.403	82.236	55.7119	315.614	312.305	332.853	231.351	207.016	375.733	224.691	163.626	165.947	133.232	132.582	241.375	429.469	226.367	742.974	713.791	541.026	423.036	374.851	399.338
A2AAY5	Sh3pxd2b	5.886e-07	SH3 and PX domain-containing protein 2B	48.5187	NaN	28.3892	42.4989	32.1882	26.5441	46.2766	13.3614	43.2136	89.649	64.487	44.9458	NaN	112.769	57.2077	28.3341	42.6184	41.8112	46.4018	31.9268	19.4748	12.6416	16.5669	53.1837	14.0446	NaN	41.9883	47.5379	4.75584	29.2656	3.48537	30.3168	18.2595	NaN	11.363	7.42981	NaN	17.1296	34.3859	33.8814	36.8819	37.0549	43.5789	27.4116	21.1489	22.153
A2AB59	Arhgap27	0.000963351	Rho GTPase-activating protein 27	4.65009	NaN	NaN	NaN	NaN	NaN	NaN	NaN	4.50018	NaN	NaN	13.4426	NaN	NaN	NaN	NaN	NaN	NaN	NaN	NaN	26.3808	NaN	NaN	NaN	NaN	NaN	NaN	NaN	NaN	NaN	NaN	NaN	3.07738	NaN	NaN	NaN	NaN	NaN	NaN	NaN	NaN	NaN	NaN	NaN	NaN	NaN
A2ABV5	Med14	0.000163543	Mediator of RNA polymerase II transcription subunit 14	12.8531	NaN	NaN	26.9493	42.1744	13.7513	47.368	NaN	NaN	44.6409	25.1149	NaN	NaN	37.7218	55.3275	NaN	20.3561	NaN	NaN	NaN	NaN	NaN	NaN	NaN	NaN	NaN	5.88953	11.4432	18.7758	15.1578	NaN	NaN	NaN	7.95126	NaN	5.32701	NaN	NaN	17.5614	NaN	26.5821	36.4486	NaN	31.9962	37.1402	1.63773
A2ACJ2	Faap100	0.000929315	Fanconi anemia core complex-associated protein 100	NaN	NaN	13.8148	NaN	NaN	NaN	NaN	NaN	NaN	NaN	34.1589	NaN	NaN	14.0461	NaN	NaN	NaN	NaN	NaN	NaN	NaN	NaN	NaN	NaN	NaN	NaN	NaN	10.7667	NaN	NaN	NaN	NaN	NaN	NaN	NaN	NaN	NaN	NaN	NaN	NaN	17.7566	NaN	NaN	NaN	NaN	NaN
A2ADA5	Pusl1	0.000387622	tRNA pseudouridine synthase-like 1	38.8531	NaN	NaN	NaN	41.173	NaN	18.2566	38.1312	NaN	41.4777	19.125	NaN	14.4088	49.9994	47.2542	NaN	28.5676	34.415	NaN	36.3562	NaN	NaN	20.4831	33.3035	NaN	NaN	25.3759	26.2287	26.5386	16.6821	NaN	45.7164	23.3422	14.3723	NaN	22.8816	NaN	12.337	30.2407	NaN	65.5833	43.007	37.4133	26.0124	38.1226	NaN
A2ADY9	Ddi2	1.96317e-06	Protein DDI1 homolog 2	301.153	NaN	125.634	93.9759	258.486	181.466	263.605	225.977	232.117	311.807	386.838	158.907	124.138	473.517	399.179	283.622	334.323	271.116	369.227	262.879	213.709	146.256	119.522	267.126	42.1107	27.6688	131.951	209.715	129.705	103.275	109.86	163.688	126.936	93.0308	87.5519	76.7605	77.0382	115.175	277.317	123.178	318.553	370.598	298.153	253.076	248.661	234.474
A2AE21	Zfp300	0.000200619	Zinc finger protein 300	NaN	NaN	18.2882	NaN	18.5484	NaN	4.80091	NaN	10.8375	9.67244	10.4787	21.7089	6.13519	13.2335	22.291	38.0877	24.3423	30.3007	8.53606	6.14722	7.92839	7.16737	13.5882	30.4473	NaN	NaN	NaN	NaN	12.3763	28.2467	11.3956	36.3344	9.01373	19.5241	14.3762	NaN	9.00597	6.42588	12.29	15.3485	26.1154	31.7828	5.3038	38.1	16.0226	NaN
A2AEN9	Gm5938	0.000151752	Predicted gene 5938	NaN	NaN	NaN	NaN	30.1645	16.8395	45.7259	NaN	60.6306	42.6383	37.409	38.3833	NaN	74.8981	118.078	47.0493	47.1335	35.3968	21.1489	21.9793	21.5088	116.604	33.6223	352.592	4.40339	14.8597	NaN	39.9459	44.6997	43.9532	4.7755	64.1436	22.6479	32.9171	13.0216	13.8847	11.1138	10.7297	26.5764	37.717	NaN	18.7971	15.4264	26.7989	32.162	35.4768
A2AEP0;A2BHD2	Obp1b;Gm14743	1.71413e-05	Odorant-binding protein 1b;Predicted gene 14743	14.8657	NaN	4.24554	NaN	20.3607	NaN	NaN	10.5804	19.7709	NaN	36.8108	10.1959	NaN	34.3651	18.718	30.4405	19.6793	NaN	NaN	10.6103	7.48174	22.5497	6.67553	343.666	8.95039	13.0006	12.9772	60.2272	42.5682	31.9437	NaN	27.3836	NaN	19.4392	6.44166	NaN	6.59782	NaN	14.5482	40.1459	NaN	NaN	7.97873	30.0497	17.6891	46.3129
A2AEV7	Ccdc120	9.44392e-05	Coiled-coil domain-containing protein 120	35.727	NaN	53.03	12.8724	50.3672	43.1394	41.3143	24.0508	28.4653	27.5475	72.3591	21.496	32.9761	90.6322	37.9053	33.2061	44.2688	34.7341	46.6974	40.0672	NaN	26.2889	NaN	NaN	9.23063	6.14187	38.7046	21.6292	39.3356	34.1486	23.6095	54.5233	30.5036	23.9096	NaN	9.34897	38.2395	9.2284	19.6351	NaN	50.3198	58.8428	38.9444	34.7034	32.361	48.3412
A2AF28	Slc25a53	0.000366499	Solute carrier family 25, member 53	11.3038	NaN	84.1698	NaN	161.059	79.8754	154.604	88.0258	151.332	249.766	281.14	120.391	56.384	1506.15	323.51	NaN	186.013	166.896	191.917	102.923	54.481	66.5081	48.0075	NaN	16.9577	19.282	56.3777	212.482	NaN	62.9047	70.0874	109.983	64.2513	33.5456	22.6727	29.628	NaN	94.3869	139.793	105.029	180.505	135.673	106.832	119.334	89.3401	158.558
A2AF31	Tmsb15b2	2.38894e-07	Thymosin beta	43.3913	NaN	28.6442	9.63611	58.58	34.8319	53.8964	39.3364	62.1083	23.2885	24.4251	49.6864	26.6673	183.591	97.6906	57.625	45.9253	62.4533	57.8011	43.6095	44.7414	28.8132	NaN	36.8837	5.7056	9.65821	12.5276	20.6721	35.1229	20.4367	NaN	25.5538	15.8335	14.2998	NaN	NaN	19.2268	42.7006	44.5591	13.4633	50.3808	60.2945	27.7408	29.1863	24.7805	31.9958
A2AF33	Tmsb15b1	0.000153491	Thymosin beta	NaN	NaN	NaN	NaN	NaN	NaN	NaN	NaN	20.8747	NaN	NaN	5.34938	NaN	NaN	NaN	NaN	NaN	NaN	NaN	NaN	28.7865	19.8621	NaN	NaN	NaN	NaN	NaN	NaN	NaN	NaN	NaN	NaN	NaN	NaN	NaN	NaN	NaN	NaN	NaN	NaN	NaN	NaN	NaN	NaN	NaN	NaN
A2AF47	Dock11	2.68596e-05	Dedicator of cytokinesis protein 11	23.9862	NaN	22.6807	13.3621	50.2134	15.2145	25.6851	15.892	22.1122	29.7709	36.3397	5.87616	11.1038	102.966	60.714	35.9098	33.2114	NaN	35.806	22.1352	17.0709	140.578	12.0854	20.0686	NaN	6.98412	31.9671	27.6183	20.1289	27.1719	29.7785	26.6246	18.1086	17.519	9.80133	NaN	NaN	3.4931	50.8236	19.1746	45.3076	44.0232	33.5366	24.4139	29.3292	20.6546
A2AFR3	Frmpd4	9.66612e-08	FERM and PDZ domain-containing protein 4	25.2299	NaN	14.8672	6.81845	27.4365	14.9852	25.5637	19.5718	26.193	33.8169	27.6004	26.6925	15.3349	94.5364	60.8368	37.8081	53.6318	31.8315	45.9287	28.6739	22.8308	13.9876	13.8584	27.6652	5.93799	4.64596	17.3119	11.1155	17.9576	10.7029	12.5763	17.0627	15.8199	9.62916	12.6648	5.98235	7.91612	19.946	31.5776	9.5021	45.8981	56.743	46.2387	30.9103	25.5667	34.3577
A2AFS3	Elapor1	0.000481252	Endosome/lysosome-associated apoptosis and autophagy regulator 1	NaN	NaN	NaN	NaN	NaN	NaN	51.9593	NaN	9.43245	21.6699	31.8913	11.5065	NaN	44.6468	28.8405	6.95355	10.6695	16.5158	13.0285	3.69571	11.9874	22.3604	13.9986	26.7906	NaN	NaN	NaN	NaN	NaN	NaN	NaN	NaN	NaN	NaN	NaN	NaN	4.64137	15.8709	NaN	NaN	4.87758	5.79903	25.6843	18.0085	13.4325	34.4428
A2AG06	Meioc	0.000791729	Meiosis-specific coiled-coil domain-containing protein MEIOC	462.388	NaN	932.218	734.995	2523.61	1116.07	1535.17	965.157	1695.86	2122.1	1811.35	731.749	755.723	470.486	1004.22	728.442	1483.87	1362.07	1830.03	1399.94	1101.79	487.602	460.203	871.351	154.286	92.7102	530.485	1203.95	622.519	745.994	780.9	1153.86	1299.54	772.292	861.476	753.643	243.315	720.236	1123.54	443.733	1189.99	1280.74	837.966	678.024	699.505	1342.22
A2AG50	Map7d2	7.7701e-14	MAP7 domain-containing protein 2	102.031	NaN	74.2612	41.9401	167.409	119.19	215.318	134.122	178.832	152.185	151.122	86.0729	58.1559	302.472	325.31	237.481	237.81	155.641	150.387	108.111	82.1358	45.1396	39.4112	67.9737	11.3728	4.92054	63.0524	129.945	77.9831	56.691	61.3937	117.336	81.0726	64.4708	54.0239	51.8713	60.381	121.7	169.464	73.9879	241.848	261.171	215.104	178.476	141.562	132.288
A2AGH6	Med12	0.00975961	Mediator of RNA polymerase II transcription subunit 12	NaN	NaN	NaN	NaN	NaN	NaN	NaN	NaN	NaN	9.77784	NaN	NaN	NaN	NaN	NaN	NaN	NaN	NaN	NaN	NaN	NaN	NaN	NaN	NaN	NaN	NaN	24.4831	3.47273	NaN	NaN	NaN	NaN	NaN	NaN	NaN	NaN	NaN	NaN	NaN	NaN	NaN	NaN	NaN	NaN	NaN	NaN
A2AGL3	Ryr3	9.06662e-05	Ryanodine receptor 3	165.697	NaN	37.4523	29.2594	85.9033	27.563	87.2651	48.8626	39.8235	123.417	52.2775	29.206	63.433	211.009	257.015	107.223	143.611	142.531	137.58	126.835	67.5284	43.3108	55.1712	102.351	21.9888	NaN	49.1866	108.505	62.9893	31.3056	42.4852	36.948	46.8058	13.067	32.2623	32.7606	19.9503	79.5963	27.2163	22.6897	152.183	196.647	151.903	108.51	80.6199	82.0837
A2AGT5	Ckap5	2.86838e-16	Cytoskeleton-associated protein 5	520.296	NaN	378.828	207.077	648.991	269.811	534.825	286.998	402.732	494.346	618.973	271.325	193.806	999.011	825.306	439.152	615.682	418.04	526.91	362.441	228.387	213.343	148.673	380.602	94.9854	62.5688	457.211	537.786	332.104	280.041	244.501	424.72	239.709	159.961	158.343	103.646	71.055	226.829	464.464	250.72	632.872	700.226	595.295	446.631	423.256	386.623
A2AH22	Ambra1	0.000773963	Activating molecule in BECN1-regulated autophagy protein 1	6.25278	NaN	NaN	NaN	NaN	NaN	NaN	NaN	NaN	31.4129	62.5294	25.7511	NaN	46.6717	5.31403	NaN	14.2755	NaN	NaN	NaN	16.2151	NaN	NaN	12.8128	NaN	NaN	NaN	3.57226	NaN	NaN	NaN	NaN	5.10301	NaN	NaN	NaN	NaN	11.7634	NaN	NaN	8.62256	5.28808	4.97514	18.9473	NaN	NaN
A2AHC3	Camsap1	1.09698e-11	Calmodulin-regulated spectrin-associated protein 1	157.405	NaN	151.509	99.3918	298.395	143.248	368.852	200.066	249.142	260.286	326.625	130.906	117.373	568.339	561.296	295.567	444.414	288.947	383.984	249.092	170.379	141.285	110.911	242.673	43.5839	36.827	169	210.822	152.267	126.55	105.591	206.015	142.789	85.0871	92.8989	65.8493	49.3146	142.77	268.553	162.212	443.124	454.994	365.253	301	272.047	269.688
A2AHG0	Lzts3	1.127e-07	Leucine zipper putative tumor suppressor 3	39.2239	NaN	27.3937	18.9171	70.0054	91.7118	162.14	111.977	89.3935	161.672	147.402	103.036	82.7066	303.394	300.598	213.974	256.14	160.131	274.138	179.81	165.885	105.239	92.8384	204.572	35.8113	19.5053	20.171	64.9013	33.1238	29.6221	21.9397	58.2727	54.9801	45.5921	42.9126	40.4195	57.3897	83.9079	149.768	88.1705	227.298	240.51	215.496	181.258	150.701	152.423
A2AHL1	Ano3	2.15973e-05	Anoctamin-3	18.8106	NaN	NaN	NaN	NaN	NaN	33.6718	15.1453	24.385	9.06666	33.8177	24.1032	14.7502	102.922	82.4406	40.1607	60.772	35.4559	42.5325	26.5851	27.0894	17.6885	13.7497	24.6795	2.4026	3.55532	NaN	9.00155	NaN	5.6434	NaN	NaN	9.47638	12.9601	14.8892	8.95341	NaN	27.1498	23.3649	20.0987	76.7325	72.4029	56.5656	38.738	29.9765	28.166
A2AI05	Ndor1	9.4014e-05	NADPH-dependent diflavin oxidoreductase 1	13.2609	NaN	4.84697	4.51287	13.8361	4.73152	25.7644	15.3486	NaN	35.6509	46.3129	NaN	NaN	108.273	68.1212	19.4806	33.9256	8.66284	23.8929	12.8274	6.58473	8.94236	2.15203	14.9444	5.25984	NaN	12.8115	10.8122	9.12061	NaN	11.4681	8.69222	7.43143	6.50123	NaN	NaN	NaN	7.35821	12.325	9.26184	36.164	45.1307	21.0265	12.0212	11.5595	8.79699
A2AI08	Tprn	1.55435e-09	Taperin	36.188	NaN	36.3928	25.5901	39.3703	23.7328	30.143	13.5925	33.7925	44.0866	35.0487	14.3166	12.7329	46.0322	66.1655	57.4987	29.8027	24.8596	17.3122	12.8228	NaN	6.1791	NaN	NaN	NaN	NaN	27.4952	48.1232	25.2851	17.983	12.933	30.8516	9.39007	6.4629	5.74289	15.7488	8.33403	11.6963	36.8532	17.1751	44.7794	44.9241	64.5408	30.8364	23.8883	22.4752
A2AIL4	Ndufaf6	1.26247e-05	NADH dehydrogenase (ubiquinone) complex I, assembly factor 6	30.4727	NaN	34.0185	19.5394	60.9424	32.2979	53.5772	34.1459	57.1148	52.8224	61.6785	29.759	39.1255	159.695	74.5571	45.4263	73.2006	36.7263	61.4913	46.214	30.864	29.5328	13.796	37.3687	2.12134	6.86653	46.0484	50.7402	39.16	31.5678	32.6046	45.6161	33.4263	16.4347	14.2111	15.0145	18.9987	44.3968	14.6198	27.5868	76.0658	74.2453	67.5153	39.9409	38.4686	44.6595
A2AIR5	Grin3a	0.000172854	Glutamate receptor ionotropic, NMDA 3A	11.0141	NaN	21.3849	NaN	67.2863	89.2627	383.456	185.317	200.816	87.7813	96.8832	62.9485	87.3326	507.086	616.542	320.302	522.176	192.311	260.915	202.397	168.719	103.638	87.4439	520.174	98.227	88.932	NaN	NaN	30.9104	NaN	20.1632	42.5523	76.3514	66.0654	30.8677	75.4506	31.0277	80.8794	82.1826	59.7898	427.621	506.991	440.156	280.487	192.922	131.034
A2AIV2	Virma	0.000845838	Protein virilizer homolog	85.4074	NaN	93.9663	73.9532	215.093	132.516	185.465	133.054	150.785	84.2609	116.983	45.0892	57.4477	452.866	241.495	133.932	150.275	285.305	211.301	150.611	283.816	95.1932	80.5719	156.469	35.8512	NaN	67.6711	254.982	65.1067	79.3269	97.4465	148.582	110.126	86.5308	100.603	154.224	56.2375	1441.23	78.8966	49.641	241.51	204.347	165.143	189.237	134.733	220.283
A2AJ15	Man1b1	4.14391e-05	Endoplasmic reticulum mannosyl-oligosaccharide 1,2-alpha-mannosidase	44.4858	NaN	21.0554	32.3211	43.7843	33.877	52.9873	52.0099	49.5297	71.6279	49.8998	34.4513	NaN	111.121	95.6868	34.6284	55.9149	60.6512	30.6071	36.0248	43.2722	20.87	10.5566	37.9137	7.2093	NaN	31.4328	31.3524	13.0009	NaN	NaN	24.7131	23.6223	NaN	NaN	25.5723	NaN	7.92238	37.6158	5.33217	51.0935	75.0165	78.3348	29.5074	29.8023	25.3054
A2AJ88	Pnpla7	0.000232051	Patatin-like phospholipase domain-containing protein 7	39.6946	NaN	30.8269	10.7028	68.9045	41.8216	96.8969	42.6667	55.8568	47.4057	43.9075	1.66044	10.8837	172.889	172.027	80.0257	114.502	67.0816	102.29	63.5844	37.4357	25.3632	36.0047	83.9187	15.968	10.9134	59.8479	15.7465	35.3686	20.5208	21.6272	36.2475	22.9857	20.505	13.31	26.648	17.0511	30.4419	40.4921	45.8121	99.6361	121.167	103.779	77.8344	65.8047	44.2154
A2AJA9	Ajm1	2.86838e-16	Apical junction component 1 homolog	228.613	NaN	182.275	146.338	273.495	187.293	234.706	153.59	167.349	323.731	275.844	162.285	101.586	363.637	321.626	249.564	331.756	245.174	319.503	241.725	181.153	126.598	119.901	223.53	46.0057	35.3913	166.178	300.85	163.527	127.531	120.041	178.279	123.212	84.8203	66.087	60.3796	59.3798	106.669	211.573	110.606	320.926	333.977	293.225	245.406	227.326	249.626
A2AJI0	Map7d1	2.95796e-07	MAP7 domain-containing protein 1	541.817	NaN	460.907	354.703	896.823	568.482	1149.63	690.735	925.469	998.468	1395.68	556.106	322.155	1875.11	1726.93	1176.28	1400.61	891.079	1103.45	728.09	508.344	389.587	285.505	646.287	121.288	79.612	428.373	733.875	448.031	327.514	293.512	572.637	466.956	341.877	290.415	224.491	240.749	457.26	933.418	485.653	1437.03	1401.82	1177.72	976.787	878.913	824.115
A2AJK6	Chd7	0.00119284	Chromodomain-helicase-DNA-binding protein 7	6.76065	NaN	NaN	NaN	NaN	NaN	NaN	NaN	NaN	19.2175	104.105	NaN	NaN	NaN	NaN	NaN	NaN	NaN	NaN	NaN	NaN	NaN	NaN	NaN	NaN	NaN	13.5445	3.29082	38.9222	NaN	NaN	NaN	NaN	NaN	NaN	NaN	NaN	NaN	NaN	NaN	NaN	NaN	NaN	NaN	NaN	NaN
A2AJL3	Fggy	0.00288301	FGGY carbohydrate kinase domain-containing protein	NaN	NaN	NaN	NaN	NaN	NaN	18.3066	6.19824	NaN	NaN	28.2408	14.2626	NaN	NaN	NaN	NaN	NaN	NaN	NaN	NaN	NaN	3.01866	NaN	9.64007	NaN	NaN	NaN	9.64953	NaN	NaN	8.81383	NaN	NaN	NaN	NaN	NaN	NaN	4.86745	NaN	15.2009	28.7637	5.34111	NaN	NaN	10.5005	1.27332
A2AJQ3	Dpy19l4	0.000580741	Probable C-mannosyltransferase DPY19L4	6.32433	NaN	7.18747	2.62795	NaN	NaN	NaN	6.60401	NaN	16.5093	15.9	5.29007	NaN	8.27262	4.82029	NaN	NaN	NaN	6.13103	2.54707	NaN	NaN	NaN	NaN	NaN	NaN	NaN	8.49846	NaN	NaN	NaN	NaN	NaN	NaN	NaN	NaN	NaN	1.75678	NaN	NaN	NaN	3.22615	NaN	2.85369	NaN	NaN
A2AJT4	Pnisr	2.44494e-05	Arginine/serine-rich protein PNISR	12.3176	NaN	41.3374	32.1741	73.0695	45.6701	53.7959	24.2754	56.655	93.5745	114.763	15.303	15.7162	71.8169	79.9988	45.4833	57.3002	40.5322	34.2548	27.0649	13.241	12.0171	15.2171	27.8436	NaN	NaN	42.4316	40.8181	12.2976	37.9233	17.9458	37.9866	27.0121	18.679	10.7281	16.8041	23.1867	3.53646	67.5542	22.1508	33.3732	49.2689	48.0722	35.1069	38.5177	37.9702
A2AJW4	Ppp1r3d	1.24927e-06	Protein phosphatase 1 regulatory subunit	24.7672	NaN	19.5437	10.1497	39.8474	26.292	29.1162	19.0307	18.9776	34.6112	32.6971	21.9045	21.8691	86.0837	58.8455	28.1364	38.7634	26.0117	33.6581	18.1204	16.0292	17.2936	15.1152	32.2659	6.14116	12.16	20.6197	18.1662	17.2107	17.377	2.5219	21.8705	16.9136	17.7374	11.7091	12.8897	9.24025	10.2571	19.7063	5.97487	30.2584	47.9116	33.3972	26.6553	28.7189	25.6416
A2AJW5	Fam217b	1.20155e-07	Family with sequence similarity 217, member B	NaN	NaN	NaN	NaN	27.6785	28.019	57.4307	42.8508	52.2138	35.6591	27.6935	29.229	34.3048	93.1326	77.3495	71.4303	77.0116	47.3617	67.6383	47.1914	34.3966	35.8441	25.471	54.907	12.8659	8.45856	5.70588	NaN	NaN	NaN	17.047	18.8899	26.4099	27.2745	11.2278	15.0763	25.6442	28.7783	34.8143	14.2883	69.4597	65.8257	78.3302	56.9054	50.1768	47.3058
A2AKB4	Frmpd1	0.000808776	FERM and PDZ domain-containing protein 1	7707.35	NaN	468.343	194.579	716.184	433.542	NaN	NaN	8.9658	1321.96	22.4161	NaN	NaN	18.3352	9.33078	NaN	92.924	123.652	112.458	NaN	22.1739	NaN	NaN	NaN	10.6077	NaN	996.673	4076.22	3344.2	450.234	162.635	892.616	169.128	NaN	NaN	NaN	16.1038	NaN	NaN	NaN	388.193	NaN	360.137	172.537	NaN	48.6989
A2AKB9	Dcaf10	0.000522197	DDB1- and CUL4-associated factor 10	9266.79	NaN	1402.62	2567.97	1561.94	1965.66	1720.15	1311.47	1570.72	8377.46	9647.37	3492.03	456.862	2028.01	1808.71	1261.88	1329	981.949	1190.39	873.118	619.348	526.408	398.016	1163.03	234.793	167.628	2717.96	26335	1478.8	1357.05	1721.47	923.915	1251	578.258	355.613	455.065	520.646	1922.89	3075.1	1893.79	904.987	1247.69	902.229	836.44	895.817	638.762
A2AKG8	Focad	9.45908e-06	Focadhesin	23.1328	NaN	27.7657	24.2687	40.318	16.6221	33.0614	16.8478	39.4211	35.7256	24.6313	22.1667	19.0646	95.199	48.3358	34.7607	44.9981	36.809	39.5397	29.5462	22.8205	14.8029	14.49	34.5152	8.83977	12.5724	29.8094	19.2983	24.0053	19.0477	22.6781	31.0793	22.464	16.6997	16.7599	10.5957	11.3694	24.3868	33.0708	26.8369	42.1903	54.892	48.6647	36.9922	36.0417	32.6271
A2AKQ0	Slc35d1	0.000624072	UDP-glucuronic acid/UDP-N-acetylgalactosamine transporter	216.824	NaN	1459.31	2905.26	2776.06	3138.53	2216.1	3115.81	4572.09	38.9551	134.83	44.1278	1756.88	3752.63	2635.92	2721.89	2580.45	4250.36	2131.64	2790.65	3463.58	2821.18	1755.24	1517.98	748.65	652.614	2183.15	140.76	94.4406	842.154	681.402	2049.69	912.721	2763.26	2349.6	NaN	1412.72	41813.3	55782	37580.2	2324.8	2139.81	3342.19	2292.78	2318.17	901.732
A2ALI5	Ajap1	1.0492e-05	Adherens junction-associated protein 1	145.923	NaN	20.4799	13.1762	56.5311	29.4546	61.2161	20.952	45.5631	36.0098	48.383	31.572	34.9561	85.4213	97.7645	48.1628	70.95	48.2164	78.013	50.5898	55.5458	44.4609	37.1908	54.7915	16.2004	9.55061	40.5979	15.1182	18.2224	27.5952	24.4786	27.0461	22.0168	24.7169	16.7349	18.4124	24.5987	11.0089	47.0794	28.9545	61.0628	78.9429	57.0574	47.2546	34.2084	35.4875
A2ALK8	Ptpn3	2.03727e-07	Tyrosine-protein phosphatase non-receptor type 3	14.8808	NaN	23.8222	24.1024	35.5249	18.695	39.8614	28.2617	15.5667	45.3537	39.2294	24.2552	25.5639	102.049	105.344	63.7519	92.7251	61.7073	96.1182	61.1914	49.4161	37.8393	29.7079	55.6705	10.0008	10.9809	21.2365	39.5106	29.7561	15.5497	11.3701	20.9374	22.2122	11.3496	NaN	15.5602	13.9517	27.8725	29.826	18.3362	82.5452	98.8551	92.2549	59.1241	59.2524	62.8347
A2ALS5	Rap1gap	1.12924e-09	Rap1 GTPase-activating protein 1	361.193	NaN	195.393	122.17	390.291	231.998	530.49	319.491	421.506	321.909	575.07	235.944	192.793	861.177	790.081	425.566	593.674	446.689	620.685	419.971	349.624	238.192	160.787	358.791	84.5472	50.9329	207.593	278.018	170.49	132.787	169.909	265.912	202.113	161.594	142.964	135.906	113.888	266.103	397.722	231.524	686.005	654.371	494.081	395.543	369.394	416.324
A2ALU4	Shroom2	3.54251e-07	Protein Shroom2	66.9605	NaN	28.0856	21.8118	110.09	120.206	283.985	215.199	267.401	151.389	229.112	113.786	90.4271	518.906	524.307	355.135	404.415	255.949	381.494	240.36	197.398	141.162	120.793	258.698	50.9126	30.7799	28.3123	59.232	44.8537	21.6628	63.4967	80.4046	105.213	83.5924	73.704	76.9842	96.431	162.433	191.235	157.413	365.186	394.621	379.073	280.31	242.147	226.75
A2ALW2	Zkscan16	0.000307345	Zinc finger with KRAB and SCAN domains 16	NaN	NaN	NaN	NaN	NaN	19.4596	79.3405	29.8866	65.7651	44.7229	73.9944	32.1114	70.3549	34.5667	59.4424	16.434	93.6983	32.4432	55.5243	32.8042	24.2474	NaN	9.15613	NaN	4.52254	7.01297	NaN	NaN	NaN	NaN	NaN	29.7206	23.9121	25.3566	21.4792	31.7001	45.5618	36.3695	13.6638	3.43732	137.036	100.188	48.8126	28.714	NaN	32.4765
A2ALW5	Dnajc25	0.00348569	DnaJ homolog subfamily C member 25	NaN	NaN	677.554	319.516	1712.85	NaN	1965.47	NaN	NaN	NaN	NaN	NaN	NaN	NaN	NaN	1584.83	NaN	NaN	2925.81	1254.37	NaN	232.739	NaN	NaN	12.5615	NaN	200.849	9.32413	129.357	245.369	NaN	NaN	433.151	219.502	NaN	NaN	278.806	NaN	NaN	NaN	NaN	NaN	715.211	1094.97	924.196	NaN
A2AM29	Mllt3	0.00879139	Protein AF-9	NaN	NaN	NaN	NaN	NaN	NaN	NaN	NaN	NaN	NaN	NaN	NaN	NaN	NaN	NaN	NaN	NaN	NaN	NaN	NaN	NaN	NaN	4.35188	NaN	NaN	NaN	NaN	NaN	NaN	NaN	NaN	NaN	NaN	NaN	NaN	NaN	NaN	NaN	NaN	NaN	NaN	NaN	NaN	NaN	NaN	NaN
A2AMM0	Cavin4	0.00240465	Caveolae-associated protein 4	NaN	NaN	NaN	NaN	NaN	NaN	NaN	NaN	NaN	NaN	NaN	NaN	NaN	NaN	NaN	NaN	NaN	NaN	NaN	NaN	NaN	NaN	NaN	NaN	NaN	NaN	NaN	NaN	55.2098	NaN	NaN	NaN	NaN	NaN	NaN	NaN	NaN	NaN	NaN	NaN	NaN	NaN	NaN	NaN	NaN	NaN
A2AMZ4	Ndufaf8	0.00269936	NADH dehydrogenase [ubiquinone] 1 alpha subcomplex assembly factor 8	NaN	NaN	NaN	NaN	NaN	NaN	NaN	NaN	7.09756	NaN	7.90657	NaN	NaN	NaN	NaN	NaN	NaN	7.4359	2.74167	NaN	NaN	3.09958	NaN	NaN	NaN	NaN	NaN	NaN	NaN	NaN	NaN	NaN	NaN	NaN	NaN	NaN	NaN	NaN	NaN	NaN	NaN	NaN	NaN	NaN	NaN	NaN
A2AN08	Ubr4	2.64983e-10	E3 ubiquitin-protein ligase UBR4	290.4	NaN	169.95	89.5776	285.409	128.748	304.977	171.444	223.283	227.553	273.168	143.664	111.773	580.655	438.884	231.015	371.187	247.474	331.781	261.104	183.316	142.58	94.6549	248.689	63.7066	42.1527	195.567	263.232	139.942	128.97	132.443	204.826	157.74	102.413	98.5959	77.513	50.5761	156.646	263.546	144.869	378.658	409.541	310.32	249.796	239.278	242.874
A2ANU3	Syndig1	9.63222e-10	Synapse differentiation-inducing gene protein 1	133.483	NaN	114.156	71.5107	244.384	129.109	123.805	68.6457	95.7636	81.2175	126.97	25.168	49.7839	180.725	177.411	114.076	136.453	107.935	178.64	134.28	88.6111	68.9012	68.211	80.8971	16.6064	10.5644	227.741	131.58	128.83	121.84	88.7307	152.734	68.2283	25.3736	31.3911	45.7929	37.5542	50.3406	42.3733	162.044	144.869	161.848	129.253	122.454	101.669	109.475
A2ANX9	Znf711	0.00546878	Zinc finger protein 711	NaN	NaN	NaN	NaN	NaN	NaN	NaN	NaN	NaN	NaN	NaN	NaN	NaN	NaN	NaN	NaN	NaN	NaN	NaN	NaN	NaN	NaN	NaN	NaN	NaN	NaN	NaN	7.92882	NaN	NaN	NaN	NaN	NaN	NaN	NaN	NaN	NaN	NaN	NaN	NaN	NaN	NaN	NaN	NaN	NaN	NaN
A2ANY6	Mdn1	4.48011e-06	Midasin	15.0862	NaN	20.7167	11.8364	20.2703	NaN	14.8089	12.1813	9.1097	NaN	40.694	16.0589	8.85662	20.0387	21.7677	7.494	26.989	10.266	22.6991	27.4571	NaN	NaN	9.23014	NaN	NaN	3.72926	6.47588	16.072	7.86321	8.71258	6.23975	15.5258	NaN	NaN	3.65953	1.88076	NaN	6.08623	19.1827	NaN	25.9023	24.3626	19.2879	17.2367	14.9467	11.8568
A2AP18	Plch2	5.23213e-10	1-phosphatidylinositol 4,5-bisphosphate phosphodiesterase eta-2	404.179	NaN	181.864	64.9995	317.76	213.838	354.062	181.167	181.08	264.479	381.164	243.005	119.035	488.241	610.409	409.007	371.176	213.466	247.23	218.81	135.749	103.539	104.121	189.696	41.4193	27.0822	265.737	232.587	180.887	112.28	100.928	231.05	130.118	85.8649	72.2238	79.4513	96.3743	184.797	318.728	145.035	573.511	601.101	459.065	291.435	238.374	190.846
A2APT9	Klhdc7a	2.03958e-05	Kelch domain-containing protein 7A	9.79146	NaN	10.7534	29.7032	NaN	NaN	44.9781	30.5829	48.8314	45.0251	30.9854	10.2527	NaN	73.7678	66.5467	36.7812	85.0124	46.7852	77.2511	49.4244	31.4712	28.3012	23.2817	37.0291	5.75679	NaN	28.4567	11.1729	NaN	NaN	14.5547	11.6124	35.0993	21.4422	22.9139	15.956	13.0166	7.66633	46.235	11.0786	62.2932	75.0516	52.3305	37.3577	52.2527	48.6927
A2APV2	Fmnl2	4.46179e-08	Formin-like protein 2	101.394	NaN	64.8368	38.507	108.104	50.6801	123.401	67.1031	89.792	101.656	124.587	82.4454	57.0046	244.704	200.87	125.158	151.62	115.537	128.938	100.974	68.4064	52.9939	36.5805	95.1783	19.8708	18.8672	69.8397	102.284	68.9661	53.3859	48.9162	82.4626	52.1774	41.8888	39.5832	27.4908	23.4578	71.563	108.187	70.4545	156.234	166.024	141.078	118.866	107.741	104.237
A2APX8	Scn1a	3.488e-15	Sodium channel protein type 1 subunit alpha	182.339	NaN	111.591	66.1789	208.896	102.793	247.826	153.683	261.514	203.23	225.674	114.601	108.525	398.111	236.832	184.263	277.395	224.424	304.279	200.044	168.785	109.783	70.7402	118.729	36.2997	27.184	68.0925	145.948	101.244	87.0969	102.864	162.228	153.229	140.202	97.8601	80.2751	46.2502	100.959	148.807	132.666	226.881	235.054	199.358	158.899	187.114	224.834
A2APY7	Ndufaf5	2.86838e-16	Arginine-hydroxylase NDUFAF5, mitochondrial	143.23	NaN	148.37	94.4141	253.52	157.243	228.062	143.66	184.268	334.033	254.45	89.9112	118.433	328.909	299.78	192.324	288.822	206.466	271.838	192.822	147.852	112.255	86.955	197.528	28.7357	27.1941	90.5665	142.366	119.335	106.343	102.41	159.742	131.176	99.6047	81.0161	52.8164	75.0992	149.227	192.083	102.937	260.746	238.88	184.98	160.123	171.201	191.833
A2AQ07	Tubb1	3.28075e-05	Tubulin beta-1 chain	71329.3	202.472	2692.41	21101.1	10054.4	2268.38	11367.3	5928.53	26806.8	716.529	133050	2815.86	26867	35989.5	12516.7	12753.9	10510.8	12057.9	3754.95	4562.55	28099.8	37936.9	35461.8	4036.53	12631.7	6629.57	3558.27	15354.2	14961	19501.6	23764.6	6094.32	2629.57	12411	14971.2	39250.2	28556.8	13306.4	82974.8	73777.1	14476.3	9408.64	18403.7	7177.21	8574.68	22864.1
A2AQ19	Rtf1	4.76075e-07	RNA polymerase-associated protein RTF1 homolog	121.944	NaN	79.4324	65.0664	137.501	111.249	149.397	105.76	114.533	154.102	178.826	83.7274	60.1873	190.765	170.808	152.626	183.177	114.771	100.604	105.961	60.2048	44.0843	48.207	84.7953	12.4401	23.3471	76.2465	151.149	74.2534	69.0517	75.6478	99.9274	73.247	56.5809	34.9039	44.031	59.0451	58.0057	115.462	38.9168	159.119	156.026	147.304	117.899	114.864	107.756
A2AQ25	Skt	2.86838e-16	Sickle tail protein	57.0762	69.2121	45.5661	32.9811	97.2083	50.5695	192.769	108.59	125.384	146.494	178.302	156.019	86.5664	346.943	303.959	174.615	287.585	212.59	320.538	212.047	149.879	128.704	99.4469	209.581	49.1802	39.5687	27.4046	58.9735	50.0123	37.0431	40.6213	56.5188	57.4279	50.2075	51.2059	45.8281	35.8889	81.7945	160.101	98.7503	292.791	264.958	194.672	171.353	180.802	214.919
A2AR02	Ppig	3.47769e-08	Peptidyl-prolyl cis-trans isomerase G	58.4496	NaN	79.4503	71.2996	125.439	110.836	138.266	105.776	96.8629	137.953	130.243	115.236	37.7564	284.821	207.418	112.747	151.649	97.2327	99.0591	92.9137	43.8359	40.5831	44.1778	77.6193	23.2686	NaN	97.8891	224.529	102.746	59.6482	63.4985	97.2803	81.386	55.3656	43.1411	52.2993	64.0488	49.8884	185.509	48.3356	147.6	154.676	114.01	93.7375	97.0454	102.556
A2AR50	Ralgps1	0.00031092	Ras-specific guanine nucleotide-releasing factor RalGPS1	8.78241	NaN	NaN	18.7229	NaN	23.6634	38.9159	36.8626	19.4499	93.5166	56.142	38.7501	7.19005	73.9531	132.928	80.0624	99.9295	54.1712	78.1926	83.9153	44.0907	24.8447	16.4539	32.8956	NaN	3.64941	19.78	7.98557	26.0397	7.57639	NaN	36.9488	16.0284	NaN	NaN	NaN	NaN	43.3966	59.8636	50.8001	88.3726	97.72	74.0118	45.7313	43.7673	47.6311
A2ARP1	Ppip5k1	3.23094e-08	Inositol hexakisphosphate and diphosphoinositol-pentakisphosphate kinase 1	82.4746	NaN	57.6933	35.6041	108.254	56.1177	169.916	87.6915	111.02	110.078	129.93	90.0127	64.2191	293.157	225.707	137.153	199.647	125.762	186.522	150.962	98.0475	71.1358	51.5539	138.076	19.3585	17.1714	68.6529	111.126	68.4809	52.7398	49.9381	95.5915	54.9493	43.2948	41.8498	33.7431	23.5631	71.5887	121.161	41.3567	198.872	182.203	151.845	106.667	125.879	127.972
A2ARS0	Ankrd63	1.53334e-09	Ankyrin repeat domain-containing protein 63	NaN	NaN	NaN	NaN	30.6391	54.8837	109.213	60.9295	64.683	143.208	78.4075	50.0475	74.2756	186.251	272.83	125.255	161.616	82.8577	111.368	102.527	84.5255	66.0452	57.5067	172.316	40.3481	22.1962	NaN	NaN	NaN	NaN	NaN	16.821	56.2329	32.614	30.1532	29.9764	20.7369	48.9196	111.575	62.9007	178.456	250.186	173.864	145.115	101.528	88.56
A2AS55	Ankrd16	0.00148424	Ankyrin repeat domain-containing protein 16	168.97	NaN	NaN	NaN	NaN	NaN	14.5842	NaN	NaN	18.7362	27.503	NaN	NaN	26.2302	14.3327	NaN	25.6824	NaN	12.4726	NaN	NaN	NaN	NaN	NaN	NaN	NaN	NaN	NaN	NaN	NaN	NaN	NaN	NaN	NaN	NaN	NaN	NaN	72.6926	7.77498	6.31551	NaN	19.3286	NaN	NaN	7.89423	NaN
A2ASI5	Scn3a	0.00158214	Sodium channel protein type 3 subunit alpha	NaN	NaN	NaN	NaN	NaN	NaN	125.169	75.1363	NaN	42.8351	38.4995	20.2814	76.7446	34.7229	223.372	NaN	NaN	NaN	NaN	NaN	NaN	8.29782	114.131	NaN	25.7916	NaN	NaN	NaN	NaN	NaN	NaN	NaN	66.4025	64.8153	66.4467	106.234	88.1546	118.348	25.7404	5.54445	NaN	NaN	30.2265	43.9086	NaN	NaN
A2ASQ1	Agrn	3.51748e-10	Agrin	245.844	NaN	94.7284	66.0063	176.411	109.792	181.909	140.131	158.345	252.108	253.272	98.3049	72.9145	245.785	259.1	149.147	204.982	151.59	205.939	153.353	106.335	91.8511	60.6795	144.768	33.659	32.5566	99.8116	177.503	95.1915	84.6299	83.8225	132.705	102.529	72.2083	68.8232	48.7635	36.8386	121.065	172.643	85.4212	223.771	201.294	160.45	145.728	140.81	141.017
A2ASS6	Ttn	4.39413e-06	Titin	147.243	NaN	148.022	170.844	308.288	197.951	264.036	144.629	313.793	252.225	280.822	196.929	176.874	299.013	379.858	189.054	269.293	196.032	227.64	169.529	182.15	125.936	96.2134	157.409	36.826	NaN	172.859	335.117	54.9117	114.699	186.402	164.127	189.035	171.527	108.354	133.882	122.619	115.699	240.485	46.8585	263.111	214.396	187.052	209.388	166.421	174.945
A2ASZ8	Slc25a25	2.20688e-09	Calcium-binding mitochondrial carrier protein SCaMC-2	711.817	NaN	378.686	223.416	573.288	257.102	424.846	290.484	440.118	348.897	386.846	260.408	133.754	444.599	356.553	236.665	346.507	286.889	393.472	304.774	206.459	165.802	108.243	212.201	63.1596	37.3156	312.029	562.367	306.507	282.898	302.073	407.238	278.773	191.91	198.491	133.654	80.43	303.494	365.656	197.478	363.317	328.584	302.252	267.922	277.843	285.48
A2AT37	Upf2	9.77013e-09	Regulator of nonsense transcripts 2	1210.66	NaN	1123.92	807.553	2278.04	1107.92	2344.19	1446.48	1814.05	1721.68	2041.79	799.342	981.429	3260.28	3005.77	1763.27	2179.01	1747.56	2252.87	1303.2	1005.51	728.318	572.941	1399.88	345.629	259.804	1467.48	1787.89	1240.21	954.679	1202.11	1474.48	1107.94	687.542	768.154	491.682	296.815	846.674	1580.83	636.82	2501.83	2524.99	2316.72	1718.03	1598.76	1768.93
A2ATK9	Fam171a1	6.37596e-11	Family with sequence similarity 171, member A1	35.5773	NaN	52.0681	22.1885	92.3018	42.5655	83.3204	51.7259	65.9241	86.3933	74.8594	42.2709	39.8228	171.093	161.594	93.4292	132.979	74.6526	122.556	94.3028	75.2028	51.1768	39.1012	105.869	18.5044	16.4591	52.4968	58.9608	49.2734	38.1208	39.7792	69.1863	48.0829	31.4649	28.8418	29.9881	20.5311	44.9483	77.3953	48.2753	133.381	135.071	113.636	91.7471	74.5946	83.7458
A2ATU0	Dhtkd1	0.000417764	Probable 2-oxoglutarate dehydrogenase E1 component DHKTD1, mitochondrial	33.345	NaN	34.9655	34.2286	NaN	54.6569	139.986	78.3079	82.7069	120.575	139.381	63.777	37.5213	100.709	NaN	89.5093	148.688	91.4533	164.152	131.532	72.8877	59.618	42.188	107.61	NaN	12.6171	26.0831	35.1684	37.4178	22.4459	30.6315	75.2855	61.508	53.9906	41.5072	18.4411	27.8291	87.0478	104.122	85.8457	154.937	174.743	131.292	134.703	90.8465	79.2197
A2AU34	Tmem74b	0.00941557	Transmembrane protein 74B	NaN	NaN	NaN	NaN	NaN	NaN	59.068	19.041	NaN	38.4228	48.0819	NaN	NaN	NaN	NaN	29.366	36.7179	NaN	NaN	NaN	NaN	12.1954	4.08308	NaN	NaN	NaN	NaN	NaN	NaN	NaN	NaN	NaN	NaN	NaN	10.576	NaN	NaN	19.4673	22.5038	NaN	36.4333	NaN	22.0915	NaN	NaN	NaN
A2AUY4	Baz2b	0.00385995	Bromodomain adjacent to zinc finger domain protein 2B	NaN	NaN	NaN	76.7267	NaN	102.231	NaN	66.8103	137.523	NaN	NaN	119.337	NaN	NaN	NaN	181.422	261.602	NaN	NaN	NaN	NaN	96.7617	128.661	NaN	81.2016	NaN	NaN	7.36704	77.3653	64.3452	93.3793	NaN	NaN	82.5352	92.5492	NaN	NaN	65.7891	151.863	NaN	NaN	NaN	NaN	130.608	NaN	NaN
A2AV25	Fibcd1	0.000301006	Fibrinogen C domain-containing protein 1	NaN	NaN	NaN	NaN	17.8237	54.9965	105.238	34.4125	7.36455	10.3224	22.2583	20.4039	21.7431	81.0125	212.565	25.6296	87.5982	4.75451	17.3194	15.2882	20.0013	12.3161	10.1686	22.7386	NaN	8.67911	NaN	38.1379	NaN	NaN	NaN	NaN	11.8834	NaN	NaN	NaN	3.8661	13.4674	55.394	19.698	137.622	85.2643	67.4426	44.7219	39.5361	NaN
A2AWA9	Rabgap1	3.78374e-13	Rab GTPase-activating protein 1	140.848	NaN	84.6071	49.2268	159.94	67.3637	196.132	109.94	144.374	178.735	187.298	90.9918	79.4673	437.988	317.347	161.923	249.986	155.748	237.079	160.622	109.883	87.9126	66.2813	165.586	35.8981	23.9559	93.8414	127.374	83.9049	62.1973	63.8626	106.575	82.4577	53.0675	56.0309	48.3241	33.4602	116.221	152.487	93.7157	278.476	272.331	207.545	163.171	143.64	151.351
A2AWL7	Mga	0.00522556	MAX gene-associated protein	NaN	NaN	NaN	NaN	NaN	NaN	NaN	NaN	NaN	NaN	3.55301	NaN	NaN	3.15723	NaN	NaN	NaN	NaN	NaN	NaN	NaN	NaN	NaN	NaN	NaN	NaN	NaN	1.98372	NaN	NaN	NaN	NaN	NaN	NaN	NaN	NaN	NaN	NaN	NaN	NaN	NaN	NaN	NaN	NaN	NaN	NaN
A2AWP8	Arhgef10l	1.37705e-08	Rho guanine nucleotide exchange factor 10-like protein	41.8487	NaN	43.231	33.4196	65.7725	42.0577	53.9263	36.6095	47.7496	52.6773	91.8288	25.8221	20.6208	137.264	71.3482	55.1225	73.978	52.366	59.0549	48.6712	44.645	28.632	25.2246	59.6539	7.78931	6.2591	50.4379	82.5364	49.8522	31.6972	28.1333	59.0153	32.7784	26.1546	19.7436	22.623	18.2231	45.8911	54.7114	39.8797	80.8458	67.4309	51.6891	46.3603	40.6786	41.7038
A2AWR3	Gpr155	0.00300455	G protein-coupled receptor 155	NaN	NaN	NaN	NaN	NaN	NaN	NaN	NaN	NaN	NaN	NaN	NaN	2.82136	103.787	NaN	NaN	NaN	NaN	NaN	NaN	NaN	NaN	NaN	NaN	NaN	NaN	NaN	NaN	NaN	NaN	NaN	NaN	NaN	NaN	NaN	NaN	NaN	NaN	NaN	NaN	NaN	16.8307	NaN	NaN	NaN	11.6149
A2BDX3	Mocs3	9.83186e-09	Adenylyltransferase and sulfurtransferase MOCS3	546.232	NaN	1296.71	907.252	2316.99	1295.62	2292.37	1358.6	1895.57	1929.22	2287.92	669.691	915.551	3286.48	3574.86	1838.81	2794.29	1606.64	2279.74	1497.73	1100.46	813.887	591.908	1561.64	291.598	121.999	1076.59	1580.89	1171.28	856.341	901.743	1453.4	998.644	612.238	581.328	509.5	397.733	1042.96	1702.38	935.745	2576.06	2700.24	2135.68	1718.79	1494.15	1585.89
A2BE28	Las1l	4.99878e-06	Ribosomal biogenesis protein LAS1L	51.6894	NaN	27.8007	28.3989	56.786	33.5358	79.9889	38.2573	55.8363	50.3689	56.549	30.7982	55.3151	121.848	109.707	56.3203	86.5943	56.0961	56.3303	52.4377	39.1759	33.7551	17.1829	65.9733	10.2672	NaN	47.0196	50.1926	52.624	32.8046	28.6384	41.0607	30.7747	23.0238	26.5438	24.2278	17.2606	26.9244	72.5262	33.4073	119.099	76.8316	84.0268	54.835	50.4956	52.723
A2BH40	Arid1a	3.15955e-11	AT-rich interactive domain-containing protein 1A	62.7835	NaN	45.5524	42.7737	82.2799	53.8818	83.2524	53.4343	58.5336	89.9639	106.776	40.0523	25.1549	117.345	118.614	59.9314	97.3112	46.0803	73.6121	49.6015	38.7945	30.142	22.9916	62.7113	8.75207	6.04296	39.8883	112.275	43.2756	35.8548	33.7418	52.929	33.881	27.2414	19.8967	18.7717	25.0608	40.6587	57.3851	30.0445	91.6297	86.0693	67.2795	58.0615	49.3097	52.6298
A2BIN1;Q4FZE8	Mup10;Mup22	3.05632e-05	Major urinary protein 10;Major urinary protein 1	28.0373	NaN	26.3239	10.6403	63.2249	28.0881	50.8679	31.1878	67.4028	101.125	32.0005	26.6988	NaN	27.115	36.2329	50.1729	77.5104	50.5355	62.659	108.468	51.0903	92.3067	58.4678	267.616	NaN	NaN	59.2436	26.8632	34.9264	56.416	51.5024	59.5218	34.0049	42.2547	12.4928	NaN	23.651	21.5766	23.319	58.9347	58.6593	39.2794	15.708	41.4423	NaN	69.1057
A2CG49	Kalrn	6.47536e-11	Kalirin	367.64	NaN	315.369	213.719	384.854	237.356	781.894	445.372	413.456	516.603	543.354	381.092	451.002	2317.42	1772.37	884.506	1299.27	853.143	1237.02	919.023	730.576	589.125	426.106	1025.7	265.195	199.602	215.076	390.381	235.968	268.239	202.59	285.169	296.06	252.529	205.806	222.418	184.981	417.168	738.666	404.848	1476.86	1633.95	1309.44	974.215	844.266	868.888
A2CG63	Arid4b	6.84079e-05	AT-rich interactive domain-containing protein 4B	NaN	NaN	NaN	NaN	NaN	NaN	NaN	NaN	NaN	NaN	92.0404	NaN	NaN	53.0558	117.094	NaN	65.9797	NaN	NaN	NaN	NaN	NaN	NaN	NaN	NaN	NaN	NaN	NaN	42.0072	NaN	NaN	NaN	NaN	NaN	NaN	NaN	NaN	NaN	NaN	NaN	81.3004	106.838	NaN	NaN	NaN	NaN
A2RSJ4	Uhrf1bp1l	6.17315e-16	UHRF1-binding protein 1-like	107.39	NaN	57.4317	36.5795	99.9891	56.6377	119.675	68.1712	82.7842	134.489	159.14	80.5739	58.3882	301.749	252.809	130.308	184.601	106.641	160.372	111.756	90.3438	65.0624	53.9184	141.344	28.5177	22.3948	70.0644	93.5149	64.7477	52.1204	50.6599	75.9219	53.1595	41.0908	34.9907	25.1374	20.6953	78.6156	124.724	61.4346	189.895	203.323	167.065	126.269	99.4411	104.198
A2RSQ0	Dennd5b	8.41154e-07	DENN domain-containing protein 5B	64.1532	NaN	36.9185	23.6918	69.7834	34.1789	83.8498	48.8998	56.3565	95.9475	92.6054	31.3551	30.3371	182.303	115.439	64.1894	90.9465	61.7784	95.5844	70.5508	44.9946	42.5852	32.5225	78.2082	15.9867	12.7699	54.8612	59.872	44.8914	30.5598	27.1641	54.0382	35.1768	22.8212	19.6302	23.1119	21.4137	34.3852	58.9401	29.8505	105.429	98.6134	83.1171	68.6767	61.5605	66.2431
A2RSX7	Tyw5	2.86838e-16	tRNA wybutosine-synthesizing protein 5	96.3289	NaN	33.7113	15.359	66.9903	54.0917	91.0095	54.5731	67.1691	53.1118	131.407	64.5475	48.6172	194.19	181.741	70.7376	106.274	73.3857	94.591	83.6911	73.7241	34.5364	25.0669	78.833	12.5353	14.9908	29.5643	82.3572	35.3825	23.8135	32.8936	40.5338	34.4805	26.1379	20.3712	31.8531	25.0145	30.1482	85.7031	50.4122	115.986	130.935	78.4548	71.8527	71.3314	59.8064
A2RSY1	Kansl3	0.000974362	KAT8 regulatory NSL complex subunit 3	75.6538	NaN	NaN	1.28455	NaN	NaN	NaN	NaN	NaN	109.059	311.263	NaN	NaN	NaN	42.0877	71.8238	16.1046	NaN	NaN	NaN	NaN	NaN	NaN	NaN	NaN	NaN	13.7336	72.0741	26.5326	NaN	NaN	25.7336	NaN	NaN	NaN	NaN	NaN	NaN	NaN	4.864	NaN	NaN	101.083	NaN	NaN	NaN
A2RSY6	Trmt1l	6.70152e-05	TRMT1-like protein	71.0782	NaN	39.5413	31.264	77.0735	30.2699	107.059	69.4137	86.8736	31.906	185.557	6.57754	NaN	228.718	150.405	101.874	129.322	77.7696	131.438	92.6563	NaN	51.0654	NaN	78.3155	22.4521	NaN	41.2239	49.2851	38.4689	32.7961	NaN	NaN	55.806	41.4674	NaN	31.2217	21.9668	56.3799	45.9485	1036.49	188.088	140.965	95.4759	64.6416	58.2816	76.0066
A2RT62	Fbxl16	2.15886e-12	F-box/LRR-repeat protein 16	275.405	NaN	107.239	48.6204	276.695	159.908	519.619	330.661	274.041	782.008	742.399	244.64	281.956	1250.29	1050.17	603.907	758.103	510.26	817	598.021	489.34	366.284	264.708	655.595	142.778	105.84	151.389	245.846	126.118	84.1345	106.921	165.867	210.659	144.87	142.106	134.994	139.528	338.31	383.461	261.344	805.82	949.177	726.634	528.679	540.678	513.203
A2RTL5	Rsrc2	5.81191e-05	Arginine/serine-rich coiled-coil protein 2	64.3006	NaN	95.2276	64.1132	175.914	126.444	134.58	97.8487	135.508	122.368	78.2004	74.9041	67.2532	207.865	222.239	132.064	168.527	101.813	115.991	120.696	67.416	58.4213	49.585	145.501	134.722	17.9445	80.2531	152.566	112.678	84.1017	76.1526	134.355	95.1829	46.9841	34.743	42.4244	65.5458	51.4923	100.336	73.5685	186.843	171.499	107.839	82.1887	137.419	66.5378
A2TJV2	Palm3	1.11496e-06	Paralemmin-3	NaN	NaN	NaN	NaN	5.77015	NaN	18.4836	6.21321	6.5204	31.0907	12.9968	10.691	NaN	15.5564	16.0975	11.4402	23.2715	7.68597	18.2089	12.0611	8.53477	7.42197	10.0986	24.4894	32.3168	5.11562	NaN	14.0778	NaN	NaN	NaN	14.7481	NaN	NaN	NaN	NaN	6.60016	6.09938	11.8867	1.60272	20.8014	16.543	15.5997	12.1062	NaN	10.6173
A3KFM7	Chd6	0.0010279	Chromodomain-helicase-DNA-binding protein 6	43.5878	NaN	361.677	262.692	NaN	405.65	444.033	327.779	649.845	298.917	635.31	189.907	NaN	6648.04	567.147	496.175	394.4	503.045	360.065	483.05	218.914	301.241	241.172	454.686	64.4333	155.728	NaN	NaN	406.067	325.954	398.209	471.54	365.557	215.519	196.872	320.405	365.555	415.892	400.974	223.502	561.347	651.603	463.047	NaN	414.896	379.346
A3KFX0	Nt5c1a	1.51862e-09	Cytosolic 5'-nucleotidase 1A	30.7921	NaN	45.0211	31.9791	69.1915	37.9721	41.1856	30.9883	46.2445	60.2301	54.954	14.6749	19.7704	62.9459	51.7353	29.3276	41.2175	26.4912	43.0282	28.003	20.2167	17.0455	9.63165	31.9763	6.05382	4.57146	45.177	72.0405	51.8911	37.0026	33.3825	49.8833	26.7093	17.8403	13.5285	13.1227	10.3021	23.414	22.7049	13.4682	39.979	41.4695	29.9807	27.9723	29.3539	23.5829
A3KG59	Pm20d2	0.00464884	Xaa-Arg dipeptidase	NaN	NaN	NaN	NaN	NaN	NaN	NaN	NaN	NaN	NaN	NaN	NaN	NaN	NaN	NaN	NaN	NaN	NaN	NaN	NaN	NaN	NaN	NaN	NaN	NaN	NaN	NaN	NaN	NaN	NaN	NaN	NaN	NaN	NaN	NaN	NaN	NaN	NaN	NaN	NaN	NaN	NaN	NaN	NaN	NaN	NaN
A3KGB4	Tbc1d8b	0.000694305	TBC1 domain family member 8B	33.1941	NaN	18.9539	NaN	23.3988	NaN	28.4347	NaN	20.2851	47.5739	15.756	NaN	NaN	25.478	25.9932	NaN	17.5022	2.42393	29.4514	NaN	27.2334	18.2845	NaN	27.7602	NaN	NaN	33.0799	16.9721	19.0432	9.52872	15.6607	18.0906	20.1242	3.83007	NaN	NaN	NaN	10.6789	10.4668	30.2582	34.2164	23.4134	26.9837	NaN	NaN	NaN
A3KGF9	Ccdc9b	0.000326917	Coiled-coil domain-containing protein 9B	NaN	NaN	NaN	NaN	2.31076	NaN	NaN	2.41502	NaN	9.88106	7.52558	NaN	NaN	4.56073	2.721	NaN	5.13045	NaN	NaN	NaN	NaN	NaN	13.4483	1.59792	1.62903	NaN	NaN	3.3863	7.75604	NaN	NaN	4.61593	NaN	NaN	NaN	NaN	NaN	NaN	NaN	14.9993	NaN	2.22248	NaN	4.18426	NaN	NaN
A3KGS3	Ralgapa2	0.00135899	Ral GTPase-activating protein subunit alpha-2	20.018	NaN	5.4739	9.50305	31.6008	NaN	NaN	39.2334	7.21571	33.3115	25.9169	4.91954	NaN	59.1205	25.4082	NaN	27.6113	7.30636	NaN	27.2255	NaN	NaN	4.79649	11.7974	NaN	NaN	9.84894	20.261	12.7657	NaN	12.753	28.3029	NaN	NaN	NaN	NaN	NaN	NaN	NaN	NaN	10.5819	20.5912	NaN	21.4379	14.056	NaN
A3KGV1	Odf2	7.64404e-05	Outer dense fiber protein 2	13.7944	NaN	13.2095	14.6864	31.7053	19.9601	NaN	NaN	6.97708	19.1336	6.98101	NaN	NaN	NaN	NaN	NaN	NaN	NaN	16.8412	NaN	NaN	NaN	310.131	NaN	NaN	NaN	22.0596	15.32	24.8881	15.2248	9.31102	13.9308	NaN	NaN	NaN	NaN	NaN	NaN	NaN	NaN	15.6547	35.1524	11.9794	12.9026	NaN	NaN
A3KMP2	Ttc38	4.16801e-09	Tetratricopeptide repeat protein 38	66.6436	NaN	39.985	30.3663	68.2179	41.1609	90.5247	50.3075	79.9893	83.039	105.632	44.8395	41.5847	143.172	147.482	77.1649	103.424	66.0659	80.5059	57.7221	45.156	25.2661	18.9658	82.4025	14.5648	14.6635	33.7395	48.4122	20.5621	18.9992	22.7096	31.5261	31.1809	17.2933	20.0799	16.1703	12.0243	29.4728	67.1436	25.708	87.7344	89.2114	64.7563	52.6484	41.8881	46.4276
A4FUP9	Glt1d1	1.75006e-05	Glycosyltransferase 1 domain-containing protein 1	11.161	NaN	24.3951	6.98238	50.743	23.4373	48.8045	29.969	32.2	38.2231	47.0229	24.3437	10.9517	194.179	96.3691	48.5352	72.4626	49.2931	46.3741	34.3315	18.3227	17.867	11.1505	25.4387	18.0443	2.55512	16.007	28.4981	14.9202	12.4461	13.646	30.4835	18.5307	15.7616	9.61962	16.09	15.7871	18.8968	30.6397	17.2987	71.3114	80.4172	56.2525	34.4772	36.9417	47.1296
A4Q9F0	Ttll7	4.10759e-06	Tubulin polyglutamylase TTLL7	NaN	NaN	NaN	NaN	NaN	NaN	9.9616	NaN	5.16442	4.50442	13.9904	3.63523	5.32685	52.1649	15.66	4.63879	12.87	5.68033	7.79351	NaN	3.40712	2.4727	NaN	15.4237	NaN	NaN	NaN	NaN	NaN	NaN	NaN	NaN	3.37145	NaN	NaN	NaN	NaN	6.46597	2.62798	6.07123	5.05668	6.09401	12.6245	NaN	NaN	9.22703
A6H584	Col6a5	0.00196992	Collagen alpha-5(VI) chain	NaN	NaN	NaN	NaN	NaN	NaN	NaN	NaN	NaN	NaN	NaN	NaN	NaN	NaN	NaN	NaN	NaN	NaN	NaN	NaN	NaN	NaN	NaN	NaN	NaN	NaN	5.50314	NaN	NaN	NaN	NaN	NaN	NaN	NaN	NaN	NaN	NaN	NaN	NaN	NaN	NaN	NaN	NaN	NaN	NaN	NaN
A6H5Y3	Mtr	1.16362e-11	Methionine synthase	78.5305	NaN	32.2296	38.7471	55.2385	36.3358	62.7866	45.5484	55.4611	94.4653	123.011	24.5775	29.0029	192.485	122.599	74.9434	88.1358	69.802	85.5659	60.7583	38.1863	33.3249	35.8721	88.6799	11.062	15.7873	46.4998	59.1658	42.2779	31.6288	29.0629	44.7247	34.2222	28.4188	20.2015	12.1368	19.1825	59.814	56.0638	27.9193	100.939	105.702	98.4994	45.0382	53.2619	45.188
A6H5Z3	Exoc6b	1.4811e-12	Exocyst complex component 6B	186.042	NaN	106.826	59.5747	191.222	93.3056	232.583	131.191	155.418	141.277	158.13	121.043	86.2425	462.679	393.904	220.522	302.487	199.039	234.196	187.291	133.482	107.502	70.951	163.028	38.2261	24.7734	113.053	119.017	93.9507	76.0111	91.3068	134.713	94.2013	65.0242	58.9189	53.0474	36.739	108.559	204.004	122.887	301.577	344.026	320.959	218.931	174.495	164.021
A6H603	Nwd1	0.000862564	NACHT domain- and WD repeat-containing protein 1	8.69805	NaN	10.1381	7.85331	21.2993	NaN	12.3093	NaN	33.2558	2.54385	8.66992	2.46504	6.26975	19.8566	7.19457	NaN	16.4913	20.6419	5.05345	NaN	NaN	249.662	222.475	NaN	NaN	NaN	11.5171	9.83845	4.18224	NaN	7.63225	9.45953	NaN	NaN	NaN	NaN	200.622	NaN	15.1201	8.54814	4.006	11.7881	4.09028	NaN	NaN	2.44244
A6H611	Mipep	3.00382e-06	Mitochondrial intermediate peptidase	45.3868	NaN	37.0848	18.2009	71.4275	32.6599	61.2293	38.8717	58.625	68.6941	56.4608	29.2181	30.3343	157.932	102.067	57.5453	79.5123	59.422	84.8028	54.3723	37.9963	27.9817	24.0045	49.0193	12.3292	8.79882	32.4322	50.5661	35.2444	26.1359	29.045	40.0862	33.386	22.4367	24.6079	18.3353	16.3505	25.5251	52.3306	35.6857	88.7382	100.691	73.1881	51.8468	52.6598	63.8554
A6H619	Phrf1	0.00105292	PHD and RING finger domain-containing protein 1	NaN	NaN	20.2013	18.8243	58.7261	14.0745	64.5527	28.8205	204.45	56.9144	69.5985	23.3551	92.655	1143.67	192.604	153.148	68.0501	65.8431	NaN	66.9016	NaN	16.2268	NaN	33.1096	26.9121	NaN	39.3349	78.8629	80.8863	21.8113	19.8167	24.2685	NaN	18.3561	8.0687	17.3257	12.5678	7.19214	51.2457	262.816	273.047	249.151	140.681	49.9134	42.7504	49.8767
A6H630	Armt1	7.20149e-11	Damage-control phosphatase ARMT1	182.323	NaN	206.715	129.234	410.828	197.143	395.719	228.686	294.03	375.667	506.093	263.636	160.341	798.786	704.233	347.431	485.119	311.922	479.224	328.589	231.346	156.365	118.862	278.842	56.0784	45.478	157.265	232.824	151.784	121.599	121.787	245.721	166.503	106.664	84.8258	77.7521	53.9111	150.432	312.737	153.205	442.211	508.008	407.868	305.914	265.345	276.346
A6H6A9	Rabgap1l	1.50915e-06	Rab GTPase-activating protein 1-like	158.715	NaN	74.2144	49.0878	156.468	69.2446	136.033	87.3186	93.9382	92.2957	131.035	56.9629	85.5032	290.582	221.259	121.707	175.125	139.15	167.014	119.596	89.5554	67.6128	51.541	128.295	24.7393	17.209	88.287	118.41	73.7388	58.2526	63.9265	93.9064	63.9081	44.7416	41.3352	29.6891	30.2197	78.256	125.21	59.7776	177.481	184.906	144.152	131.558	109.916	118.142
A6H6E2	Mmrn2	0.000216156	Multimerin-2	47.528	NaN	34.925	15.4983	25.1833	59.0444	NaN	55.777	52.586	69.8469	97.925	22.452	43.7367	150.12	165.076	73.2256	NaN	64.9298	86.7732	80.3156	68.2987	41.3034	32.583	44.2613	11.3963	NaN	45.9491	55.8034	15.4372	24.7351	60.0275	55.5546	40.6235	31.9439	NaN	42.7314	NaN	19.5835	29.2466	294.371	87.9828	90.0997	81.0053	64.3204	54.6083	NaN
A6H6J9	Ankrd50	1.84345e-05	Ankyrin repeat domain 50	37.8466	NaN	6.37399	6.45617	12.3303	NaN	NaN	8.27456	12.5029	16.1654	22.4357	5.68427	NaN	92.4225	27.6862	10.7655	21.3073	9.31517	19.7586	13.8633	6.95433	9.52717	6.31064	18.9636	4.2996	3.26068	17.5721	4.97822	NaN	NaN	4.04005	12.0197	6.2952	7.92235	6.78168	6.73832	NaN	7.1385	7.75941	8.53648	28.9643	29.3409	22.3238	15.7679	NaN	13.4187
A6H6S0	Herc3	2.06075e-10	Hect domain and RLD 3	49.9697	NaN	22.3441	6.18508	40.7592	16.3702	34.4532	28.3411	37.1973	33.3386	25.41	NaN	16.8357	103.09	71.2008	29.3318	50.2752	35.695	46.9914	41.3364	26.7815	13.9366	11.1821	20.7714	9.20374	NaN	10.2132	30.93	16.9584	16.3444	10.0296	23.5007	19.921	10.6138	9.70855	2.80622	9.65744	21.313	10.9378	14.7518	69.5822	63.0885	38.9573	36.3906	29.5247	37.7999
A6H8H2	Dennd4c	0.000109629	DENN domain-containing protein 4C	16.3156	NaN	21.7293	7.79474	22.2627	12.907	19.0628	7.17548	21.253	13.9217	16.9515	5.87141	5.91296	35.4	25.3878	19.3285	19.614	9.55147	19.6121	8.64946	NaN	3.77636	5.44529	29.3964	NaN	3.08373	11.4124	13.0463	14.7937	13.2723	NaN	15.6544	7.87946	4.79839	10.0312	1.94117	NaN	11.147	8.47016	13.5384	28.7875	31.0525	21.2826	16.2483	29.862	17.5614
A6H8H5	Kcnb2	1.24377e-05	Potassium voltage-gated channel subfamily B member 2	NaN	NaN	92.7538	121.971	106.76	51.3447	235.473	119.993	157.196	262.486	145.101	90.6034	111.409	677.354	364.656	198.45	286.359	189.834	258.939	239.843	190.936	156.459	104.327	253.022	48.6333	21.5841	NaN	NaN	291.721	27.4927	55.7306	232.608	95.2005	65.1679	55.7881	34.0449	34.4789	57.0584	111.64	78.3348	291.525	312.766	201.373	155.638	144.553	157.243
A6PWY4	Wdr76	0.00377346	WD repeat-containing protein 76	16.5039	NaN	NaN	NaN	10.1625	7.19727	NaN	NaN	NaN	NaN	NaN	NaN	NaN	27.9267	NaN	NaN	NaN	NaN	NaN	NaN	NaN	NaN	NaN	10.7322	NaN	NaN	8.57821	20.2529	NaN	NaN	NaN	2.51455	NaN	NaN	NaN	NaN	NaN	NaN	NaN	NaN	NaN	NaN	NaN	NaN	NaN	1.19329
A6X8Z5	Arhgap31	8.47442e-06	Rho GTPase-activating protein 31	24.5682	NaN	32.0903	13.7611	48.528	19.383	27.4027	11.604	21.8081	33.4743	38.4786	11.4234	12.3069	44.6972	44.0016	19.7072	20.0573	17.8372	28.7018	11.385	5.8298	10.525	NaN	17.5346	4.35902	1.99492	23.194	32.0561	32.1733	30.4827	11.1079	33.2816	12.9038	7.74633	NaN	NaN	NaN	3.57738	12.5856	NaN	32.8222	24.7816	22.3157	21.8335	14.5577	20.8521
A6X919	Dpy19l1	3.24767e-05	Probable C-mannosyltransferase DPY19L1	89.9572	NaN	45.0762	33.6154	88.2099	48.9967	195.039	105.92	142.08	115.334	128.018	101.386	82.4526	537.252	260.653	119.592	197.09	123.462	177.142	122.765	88.719	45.6916	35.3202	85.077	21.2211	12.216	67.5767	73.3811	72.4019	39.7596	30.9744	69.8746	62.0516	45.7958	43.2297	44.7163	43.6801	55.4633	106.945	33.4011	236.61	245.335	176.697	135.855	115.956	147.919
A6X935	Itih4	5.15776e-05	Inter alpha-trypsin inhibitor, heavy chain 4	33.0786	NaN	30.5819	29.1482	46.1665	58.2354	32.3892	39.1472	55.7146	71.3712	39.9898	25.1651	12.3024	69.9951	57.6189	44.2066	47.23	19.0066	52.0549	28.5538	34.0712	27.5157	26.864	220.21	14.0038	27.4826	30.5341	49.3434	32.2753	31.3498	22.3307	39.6479	37.2228	9.98267	33.7386	13.1719	14.481	7.31161	31.6146	23.4754	51.3356	53.9412	31.1739	40.9888	29.1827	28.7329
A6ZI46	Aldoart1	0.00142908	Fructose-bisphosphate aldolase	40.1834	NaN	288.517	121.655	242.042	105.312	188.232	NaN	250.585	25.2287	14.3484	56.005	7.94588	500.013	211.917	304.751	112.076	433.348	281.903	278.824	213.548	308.895	179.7	79.6344	18.0934	NaN	NaN	NaN	30.881	128.825	142.847	171.707	161.576	114.548	129.826	130.863	208.116	35.4474	70.2013	105.089	178.177	305.317	435.12	204.46	216.734	137.379
A6ZI47	Aldoart2	0.000414029	Fructose-bisphosphate aldolase	675.893	NaN	6904.94	9238.08	9269.76	7199.17	18618.4	12828.9	20626.1	2501.27	2716.95	1106.33	12618.7	36562.1	48614.7	31604.3	20136.2	25046.3	27159.9	16511.6	13748.1	10757.7	5669.62	14154.4	2274.15	1824.29	5648.43	793.634	433.24	4126.24	9476.68	6915.99	6401.34	4010.96	3040.44	4519.11	3968.05	168.104	1370.78	671.431	31779.3	31781.6	33376.6	18619.3	16597.9	16398.5
A7E1Z1	Tmem215	4.03611e-05	Transmembrane protein 215	NaN	NaN	NaN	NaN	NaN	NaN	55.5112	NaN	NaN	NaN	25.8248	13.3004	41.485	35.0396	28.1895	88.4416	NaN	23.2151	56.7626	32.1429	26.351	21.701	NaN	30.7998	NaN	NaN	NaN	21.7704	NaN	NaN	NaN	30.4178	NaN	NaN	NaN	NaN	NaN	NaN	NaN	NaN	NaN	NaN	98.854	NaN	5.13533	22.5929
A7UAK5	Pfkfb3	0.000145566	6-phosphofructo-2-kinase/fructose-2, 6-biphosphatase 3 splice variant 2	148.865	NaN	51.3292	34.5157	147.597	99.9657	131.646	106.857	91.944	112.051	113.374	41.066	32.2093	199.847	188.936	119.329	152.12	83.9768	125.677	119.37	67.11	31.9478	46.9515	112.134	33.9224	17.629	89.0145	218.767	51.8091	51.4505	74.5402	61.8817	71.902	41.6571	61.7068	62.806	28.8415	30.1313	57.0077	23.3847	166.044	179.358	117.648	94.6218	99.168	90.7693
A8C756	Thada	0.00138622	Thyroid adenoma-associated protein homolog	13.7666	NaN	26.5828	NaN	32.7374	29.1369	NaN	24.3461	NaN	NaN	6.36858	NaN	33.9274	88.4247	40.8215	51.7903	NaN	23.8639	59.718	63.1168	30.4319	31.5908	12.7549	34.9198	NaN	NaN	59.54	4.13755	23.2894	6.71053	NaN	24.2285	NaN	8.21926	NaN	NaN	NaN	NaN	24.6796	NaN	20.6635	30.8114	26.7991	16.6145	6.38185	20.8317
A8DUK4	Hbb-bs	3.92422e-05	Beta-globin	26129.3	75.2396	19487.6	10831.1	30757.2	41096.8	20533	23053.5	34086	29770.3	29482.9	16428.9	9147.19	21311.3	19527.2	22133.2	28038.5	21749.5	22902.3	15230	28304.8	15518.7	9453.35	48627.1	14785.6	12344.9	17770.6	52638.3	11352.2	14176.2	13029.3	22060.4	20200.1	7609.71	9091.08	5527.17	9356.83	12637.8	19269.8	9090.69	20744.1	20688.8	19359.2	17019.4	13549.2	16363.1
A8Y5H7	Sec14l1	1.84178e-14	SEC14-like protein 1	80.472	NaN	37.7899	29.4438	82.5508	41.7313	77.7245	40.0747	46.5528	96.2479	88.0721	42.7145	42.3498	166.871	154.626	50.7031	109.626	63.292	84.6797	64.1575	46.6974	34.3565	31.0362	83.7695	11.5869	11.9311	65.8458	74.8314	47.0799	39.5764	34.0243	66.9622	38.3587	21.2323	22.2112	18.0215	NaN	36.9077	70.3152	51.014	108.179	113.909	94.2231	55.7803	64.7691	47.4138
A9Z1V5	Vwa5b1	2.92089e-05	von Willebrand factor A domain-containing protein 5B1	NaN	NaN	NaN	NaN	12.0394	10.9653	8.71197	5.20991	5.67413	41.3472	21.8298	NaN	NaN	NaN	NaN	NaN	5.83868	NaN	NaN	NaN	NaN	NaN	NaN	NaN	NaN	NaN	NaN	7.44155	NaN	NaN	NaN	8.47441	12.0604	4.5816	4.31973	NaN	NaN	1.08905	5.13705	NaN	NaN	NaN	NaN	NaN	NaN	NaN
B0F2B4	Nlgn4l	2.87708e-07	Neuroligin 4-like	27.2115	NaN	39.1254	21.2553	96.4442	39.9631	163.295	103.077	127.514	149.97	194.536	60.8623	57.9795	261.397	227.604	124.954	204.285	129.49	196.865	157.224	120.054	72.7805	52.7842	142.151	31.7284	27.0024	57.2498	69.6654	41.6216	29.2702	39.6054	65.5539	61.998	43.0137	40.0067	32.6494	23.7201	91.8775	90.7623	57.3123	186.061	168.467	171.486	124.606	121.704	126.937
B0V2N1	Ptprs	2.86838e-16	Receptor-type tyrosine-protein phosphatase S	90.1683	NaN	74.6103	46.8276	149.773	72.5823	315.769	168.992	186.475	147.831	215.618	185.661	120.055	411.964	528.457	321.258	444.299	275.995	425.39	315.769	240.478	186.191	133.078	365.413	68.7701	50.6293	60.4075	65.1183	71.8331	49.7371	83.0928	112.006	102.864	78.2668	76.75	71.4748	66.9824	160.485	245.765	150.77	460.408	511.037	460.991	345.384	279.005	256.277
B1AQ75	Krt36	0.000413145	Keratin, type I cuticular Ha6	NaN	1516.31	NaN	149.543	NaN	NaN	NaN	NaN	NaN	NaN	NaN	NaN	NaN	NaN	NaN	84.5164	187.714	NaN	64.3169	NaN	126.501	NaN	77.5503	113.043	NaN	27.7233	205.794	NaN	NaN	580.264	518.866	NaN	NaN	NaN	NaN	NaN	NaN	NaN	NaN	NaN	NaN	125.612	94.5295	336.89	NaN	412.463
B1AR10	Mllt6	0.000394838	Myeloid/lymphoid or mixed-lineage leukemia; translocated to, 6	NaN	NaN	13.0847	5.6571	9.73422	7.74372	5.09806	6.71739	NaN	21.0029	14.1287	13.21	NaN	23.2148	17.7981	15.2472	12.3236	NaN	NaN	NaN	NaN	NaN	NaN	NaN	NaN	NaN	11.5186	44.5746	3.66275	12.6479	NaN	10.466	NaN	NaN	NaN	NaN	NaN	10.4522	NaN	11.4271	6.90836	16.7978	9.34036	4.39049	NaN	NaN
B1AR13	Cisd3	3.23484e-12	CDGSH iron-sulfur domain-containing protein 3, mitochondrial	69.8213	NaN	167.647	90.9861	308.517	179.809	350.785	201.156	375.933	432.507	706.537	146.295	83.1464	467.405	371.763	264.49	351.596	233.887	272.521	185.559	117.673	67.2512	70.0778	125.277	30.4449	6.37911	76.1604	249.648	111.067	115.921	83.2108	168.036	160.491	84.3825	62.9946	78.3044	68.0062	119.071	198.654	118.626	392.886	302.114	229.817	194.594	147.97	160.262
B1AR17	Chd3	1.44166e-05	DNA helicase	213.186	NaN	106.44	117.91	202.967	117.371	219.516	149.404	175.979	165.749	177.69	124.008	57.714	381.461	297.026	153.407	254.588	171.538	168.669	145.744	109.854	72.4041	68.4463	109.699	19.0629	11.5471	153.823	237.822	107.919	94.9456	100.304	129.138	118.224	76.646	72.1868	72.5795	65.8119	73.4512	213.821	95.5133	248.073	237.382	198.028	168.696	171.388	164.324
B1AR69	Myh13	0.00239886	Myosin, heavy polypeptide 13, skeletal muscle	3400.45	NaN	3285.45	2066.51	4745.3	2664.29	4281.83	3185.05	3863.81	8444.1	9107.11	3717.28	1218.1	8151.29	6423.43	3891.2	5214.72	3599.83	5525.23	3761.36	3258.64	2837.92	1913.34	4338.77	1044.25	208.858	NaN	6329.13	3303.81	1818.34	2078.5	3236.26	2455.46	1418.6	1684.58	1030.71	1042.33	NaN	4452.03	3550.01	4057.06	3818.92	3487.96	3745.09	NaN	2829.84
B1ART2	Vps13d	8.05024e-10	Vacuolar protein sorting 13D	55.0063	NaN	29.9963	26.2224	57.4682	25.9763	68.9372	40.5057	53.4168	71.2787	82.6549	28.8815	33.8727	184.262	112.365	51.256	88.1501	59.0533	88.719	59.7856	40.0197	37.1779	23.7893	64.6712	10.8314	11.1957	35.8401	43.914	27.8622	22.7254	23.7929	37.3183	32.7674	21.4523	22.4365	17.9673	19.0324	34.6274	49.6185	30.1855	98.6561	92.9394	76.0552	55.6517	58.6341	54.4316
B1ARW8		2.1133e-06	Uncharacterized protein C1orf122 homolog	69.6948	NaN	517.379	399.346	945.008	559.119	976.791	332.501	550.704	199.436	209.821	83.7052	431.065	962.985	1376.94	743.227	956.473	719.728	700.817	587.169	660.695	461.118	404.449	694.856	NaN	104.569	442.514	98.3131	73.9513	411.589	433.934	557.686	313.764	292.411	NaN	369.698	669.569	117.622	108.026	68.334	748.083	931.136	493.046	512.926	548.272	655.021
B1AS29	Grik3	1.71626e-06	Glutamate receptor ionotropic, kainate 3	57.4492	NaN	52.2001	45.9575	79.7107	36.8026	161.671	91.0978	138.056	42.1847	122.127	34.8597	61.032	313.588	193.924	102.512	195.809	145.539	198.427	132.868	95.9563	55.9626	30.3391	49.2035	2.93506	3.90739	70.2437	26.3114	74.3515	35.4322	49.9956	65.1553	36.6657	34.9647	33.8089	48.2092	42.4433	90.3709	36.1898	70.0534	246.616	189.586	131.648	121.203	133.275	149.556
B1ASA5	Zfp362	9.8178e-05	Zinc finger protein 362	2.62132	NaN	26.361	16.2704	16.4427	14.1208	NaN	12.4566	NaN	5.13499	11.6286	1.57275	7.19804	6.7231	6.62573	3.11885	NaN	36.9881	NaN	8.61136	12.3223	6.65655	NaN	9.38499	10.0238	NaN	8.35302	9.81178	14.684	17.0694	8.81528	11.3533	12.7871	NaN	8.6054	NaN	15.9681	NaN	2.61041	NaN	4.11443	28.855	29.2423	14.1327	NaN	10.332
B1AUE5	Pex10	0.00058367	Peroxisome biogenesis factor 10	11.6788	NaN	5.8223	NaN	NaN	4.07717	NaN	NaN	NaN	NaN	28.5098	10.9362	NaN	7.74667	10.9376	NaN	NaN	NaN	NaN	NaN	NaN	NaN	NaN	8.17743	NaN	NaN	10.6079	8.16388	9.7032	NaN	NaN	NaN	6.96064	NaN	NaN	NaN	NaN	NaN	NaN	NaN	NaN	4.48478	NaN	12.2011	8.75313	NaN
B1AUH1	Ptpru	0.00086612	Receptor-type tyrosine-protein phosphatase U	4.46921	NaN	NaN	NaN	NaN	NaN	NaN	NaN	NaN	7.37748	20.6164	5.77205	NaN	28.1458	NaN	NaN	NaN	NaN	NaN	NaN	NaN	NaN	3.23104	5.34847	NaN	NaN	NaN	1.91393	4.30612	NaN	3.09585	NaN	NaN	NaN	NaN	NaN	NaN	NaN	7.03911	6.03789	30.9718	NaN	NaN	NaN	NaN	NaN
B1AUN2	Eif2b3	4.2231e-12	Eukaryotic translation initiation factor 2B, subunit 3	55.919	NaN	43.5304	24.6457	79.8391	43.9629	85.6082	53.5195	59.5295	54.2874	89.8028	46.6996	31.5693	127.942	123.213	74.8618	106.244	63.6634	89.1403	76.6849	37.2836	37.1572	31.1213	65.2684	12.7365	12.5946	51.276	63.406	39.671	32.6918	34.4541	48.875	36.335	30.9957	28.2353	28.1866	22.0242	42.7664	68.746	37.8772	99.8468	106.754	78.67	75.6159	71.4191	64.1053
B1AVH7	Tbc1d2	0.00231368	TBC1 domain family member 2A	NaN	NaN	125.59	NaN	318.038	251.962	378.877	304.514	713.804	676.802	NaN	501.248	194.88	NaN	18.3751	NaN	NaN	861.595	472.228	382.731	342.716	218.505	160.991	NaN	65.525	NaN	NaN	NaN	NaN	NaN	171.688	214.445	279.907	183.108	118.921	NaN	80.2197	352.505	889.785	NaN	NaN	NaN	1060.12	333.678	322.926	NaN
B1AVP0	Phactr2	7.2167e-07	Phosphatase and actin regulator	129.459	NaN	116.082	41.0751	170.784	85.4958	55.964	43.7148	50.8982	72.8362	108.77	30.6832	22.324	100.023	97.1527	69.7639	87.7711	47.9756	65.6027	50.7542	45.9744	20.3422	24.9478	58.3319	9.50278	8.44276	103.722	111.682	82.3655	86.1659	42.5484	124.452	52.0639	24.0746	17.9252	11.9545	24.8887	33.1013	34.2645	16.268	78.4652	81.2557	58.0765	51.3816	54.2528	51.534
B1AVU4;Q9D3N5	Gm14744;5430402E10Rik	0.000317916	Predicted gene 14744;RIKEN cDNA 5430402E10 gene	16.9626	NaN	NaN	NaN	16.8214	1.36627	30.4884	NaN	65.7695	27.7092	25.1834	NaN	NaN	17.5989	NaN	9.94872	9.02767	NaN	NaN	19.7861	12.1115	112.864	17.8375	22.1783	NaN	4.65683	16.1737	14.2532	43.5559	20.2054	NaN	31.9343	9.03693	5.42759	NaN	NaN	3.64906	NaN	NaN	69.4054	NaN	NaN	8.17786	10.2777	7.51209	24.0605
B1AVY7	Kif16b	0.00125133	Kinesin-like protein KIF16B	NaN	NaN	279.722	183.266	395.397	207.647	188.158	82.6576	227.465	7.58431	308.361	113.084	66.7346	163.074	194.874	NaN	NaN	NaN	150.398	173.504	78.9609	50.1432	31.0992	79.887	6.50332	NaN	36.3235	NaN	244.377	178.138	162.117	303.79	129.635	49.6825	90.3535	38.4012	NaN	71.0954	NaN	78.9683	129.667	166.676	NaN	NaN	79.8349	95.655
B1AVZ0	Uprt	1.76211e-11	Uracil phosphoribosyltransferase homolog	111.393	NaN	58.9188	39.9483	136.988	96.7333	154.967	116.654	160.115	163.882	202.187	96.1189	71.9132	263.336	232.957	148.491	168.752	143.31	188.894	130.011	113.897	71.8347	53.414	115.722	19.6075	15.0358	65.5582	146.94	63.9128	45.6075	61.5615	89.2797	73.5278	49.3232	44.5358	55.694	55.5559	138.241	192.156	145.94	184.704	186.801	138.957	113.259	106.354	120.974
B1AWC9	Pde4b	1.66153e-12	Phosphodiesterase	150.885	NaN	105.651	44.5171	144.396	82.8328	123.85	68.1192	95.0115	148.841	206.411	86.8774	40.9804	213.014	188.712	108.11	143.529	104.757	119.151	87.2883	60.2235	55.8274	41.0244	86.3027	17.1121	10.6194	98.186	119.454	88.6669	66.03	60.5002	118.203	60.6771	36.6079	32.3941	23.6331	22.9923	73.8147	98.5822	50.1516	154.156	149.687	139.765	104.933	86.3488	95.2257
B1AWL2	Znf462	0.00454331	Zinc finger protein 462	NaN	NaN	NaN	NaN	NaN	NaN	NaN	NaN	NaN	NaN	NaN	NaN	NaN	NaN	NaN	NaN	NaN	NaN	NaN	NaN	NaN	NaN	NaN	NaN	NaN	NaN	NaN	NaN	NaN	NaN	NaN	NaN	NaN	NaN	NaN	NaN	NaN	NaN	NaN	NaN	NaN	NaN	NaN	NaN	NaN	NaN
B1AWN4	Atp10b	0.00100973	Phospholipid-transporting ATPase VB	NaN	NaN	NaN	NaN	NaN	NaN	NaN	NaN	27.5729	71.7263	NaN	NaN	38.7497	NaN	NaN	22.8851	NaN	NaN	NaN	23.4	NaN	NaN	NaN	NaN	NaN	NaN	NaN	NaN	NaN	NaN	NaN	NaN	NaN	NaN	71.8618	NaN	12.6246	101.787	NaN	NaN	NaN	NaN	NaN	NaN	NaN	NaN
B1AWN6	Scn2a	8.90906e-15	Sodium channel protein type 2 subunit alpha	1414.99	NaN	1097.41	500.759	1657.52	813.075	1194.15	626.421	904.18	1042.88	1229.74	709.494	507.615	2593.15	1932.32	1133.36	1538.97	1134.5	1430.71	1038.36	797.011	589.504	396.334	892.993	251.337	170.315	1314.29	1266.69	1001.46	792.27	671.903	1235.05	614.276	368.845	403.707	304.956	209.769	685.505	1079.96	588.522	1640.72	1811.66	1503.4	1171.53	1124.57	1166.02
B1AXH1	Nhsl2	2.96946e-05	NHS-like protein 2	53.5255	NaN	70.7794	43.049	110.71	54.6849	72.7468	39.5565	45.286	98.8057	98.7595	48.8119	31.3101	211.116	200.269	94.9763	121.181	54.8884	74.9473	54.3637	40.4297	38.1377	20.2747	86.4377	14.5331	9.63684	75.8301	111.873	53.3513	37.57	21.0116	70.2997	33.8211	21.2437	15.4085	14.6986	11.399	19.6086	63.2231	31.8864	125.045	153.344	138.901	95.0704	65.9201	47.2858
B1AXP6	Tomm5	0.000136922	Mitochondrial import receptor subunit TOM5 homolog	263.119	NaN	520.17	318.188	590.511	748.734	556.45	454.343	557.493	321.628	1796.56	1099.61	418.293	507.155	525.583	658.765	657.592	676.812	874.988	695.471	789.711	461.57	356.31	509.712	155.067	131.026	303.806	809.487	353.093	441.777	388.871	592.364	508.852	337.501	250.452	408.882	418.665	520.93	571.083	419.794	682.662	631.75	499.397	500.723	397.429	501.194
B1AXV0	Frrs1l	4.15777e-09	DOMON domain-containing protein FRRS1L	275.937	NaN	339.219	142.657	617.845	319.16	476.963	249.769	266.163	430.451	618.251	312.167	202.952	1167.31	1180.67	642.918	807.685	448.184	668.353	377.553	355.944	209.645	162.668	405.895	61.1661	37.5998	263.35	351.032	290.992	194.536	172.656	343.468	141.749	92.4122	64.2102	77.2526	117.329	183.337	311.206	188.358	738.913	809.278	653.416	468.576	377.388	374.506
B1AY10	Nfx1	3.62068e-05	Transcriptional repressor NF-X1	65.1255	NaN	10.4747	NaN	42.7368	21.892	55.7922	29.5339	NaN	99.8922	39.8907	4.37408	NaN	26.4227	22.2691	76.101	80.1919	6.14666	36.9566	28.9192	15.4456	8.49854	NaN	29.5228	NaN	NaN	NaN	15.0947	2.35902	NaN	5.49627	19.7295	12.6661	NaN	NaN	NaN	6.61539	NaN	NaN	22.7392	66.5094	84.8546	21.0672	24.9447	16.6725	17.1015
B1AY13	Usp24	3.63192e-07	Ubiquitin carboxyl-terminal hydrolase 24	100.202	NaN	58.3161	33.111	107.462	51.9967	95.8138	59.047	69.2074	83.57	101.173	44.5198	36.3657	221.495	123.481	63.6714	112.945	71.4662	96.9472	73.4625	48.7276	39.9051	26.7925	74.6395	17.9196	16.0534	88.9167	88.7483	57.9266	49.2132	47.9374	77.1116	50.5846	28.3447	29.8337	25.4508	15.5735	51.6206	83.0444	43.2761	118.804	124.011	95.8936	70.4554	67.4144	71.9985
B1AZA5	Tmem245	8.66393e-06	Transmembrane protein 245	112.938	NaN	87.0804	56.9502	161.183	61.7823	163.389	110.595	167.528	73.3608	360.592	162.213	52.9416	200.013	241.453	157.476	259.569	195.7	245.406	191.042	131.418	115.937	68.9874	184.152	26.7176	25.5568	65.7633	101.919	55.4879	58.5982	59.4904	113.835	91.3545	55.8703	51.1369	64.1893	41.2027	123.474	151.346	105.176	198.466	241.334	189.145	158.451	124.788	194.871
B1AZI6	Thoc2	2.1197e-05	THO complex subunit 2	75.1314	NaN	59.6827	56.4904	75.3199	47.6025	64.5436	52.1506	46.978	45.2191	44.7602	21.803	48.5988	129.289	90.1142	55.8681	86.4258	57.6277	49.5031	55.543	44.5199	22.8405	23.0835	51.0913	13.111	23.5646	79.935	178.6	69.3664	50.816	51.5205	63.0572	43.3456	33.1585	24.1145	30.9144	23.057	18.5035	33.2279	12.0005	78.0415	78.9465	59.9944	46.6022	53.434	49.6185
B1AZP2	Dlgap4	1.52724e-10	Disks large-associated protein 4	654.601	NaN	298.601	148.708	549.642	301.287	600.663	299.182	364.074	530.168	694.609	305.492	219.585	1113.65	1007.65	571.245	817.275	512.515	785.819	546.935	397.077	305.403	225.339	546.855	124.756	81.3483	320.621	334.772	274.127	195.084	173.872	376.722	232.14	146.685	136.726	118.278	97.3915	192.597	325.417	246.134	828.121	910.326	695.836	584.497	500.108	509.248
B2B9E1	Triqk	0.000309717	Triple QxxK/R motif-containing protein	146.204	NaN	104.746	52.2176	266.972	242.792	334.25	279.497	301.482	617.864	53.6341	350.507	169.345	456.323	526.711	370.423	370.915	236.552	380.693	287.902	260.127	143.158	124.701	156.961	42.4044	27.4913	85.1031	263.11	107.616	74.4574	137.074	180.563	260.44	122.757	119.858	153.068	159.072	50.0953	449.261	235.929	504.217	455.226	350.365	238.056	219.295	265.919
B2KF50	Uhrf1bp1	2.74445e-06	UHRF1 (ICBP90)-binding protein 1	58.8487	NaN	66.0899	30.5373	98.8433	54.1424	85.8459	55.1368	73.4611	72.1536	93.869	38.6867	23.2092	145.022	96.5604	63.9586	82.9904	56.058	81.2069	57.4104	50.5253	30.1353	22.8872	63.306	11.5318	6.99649	64.9796	82.0009	72.6358	45.4741	35.9362	82.8354	40.4596	34.5014	29.8834	27.6413	12.9928	29.7301	73.6489	30.5004	86.7161	81.0708	68.9463	55.7452	54.0163	65.4525
B2RPU2	Plekhd1	9.46609e-06	Pleckstrin homology domain-containing family D member 1	550.405	NaN	589.548	224.388	891.999	360.51	76.1104	54.4972	77.8432	160.968	174.147	25.9539	30.3768	212.591	82.1564	38.903	91.6308	45.3754	77.5738	47.049	41.4312	20.8014	NaN	NaN	NaN	34.2118	444.553	444.767	267.1	392.995	250.471	569.343	154.689	65.7213	72.0303	19.2991	7.91502	23.179	35.4507	116.215	52.8053	37.1759	93.3249	70.9805	56.2011	70.6569
B2RPU8;Q9D1L0	Zbed5;Chchd2	3.7259e-08	SCAN domain containing 3;Coiled-coil-helix-coiled-coil-helix domain-containing protein 2	10.7308	NaN	65.9244	25.8499	75.7536	75.4445	118.419	83.4852	121.58	90.3771	120.649	29.2537	22.9512	133.799	185.463	118.069	156.892	107.337	119.334	79.2654	49.841	21.4114	29.8038	75.2461	2.3257	3.54044	83.8281	53.2686	68.2086	33.1338	38.2829	79.5257	34.3731	26.5713	39.0731	23.1149	22.5286	33.1872	137.227	37.3471	165.13	142.371	98.7518	93.5321	110.137	110.699
B2RQA1	Kcna10	0.000289809	Potassium voltage-gated channel subfamily A member 10	27.1307	NaN	696.776	551.4	1152.91	767.205	647.259	671.175	1242.17	106.702	132.581	58.5214	932.632	864.28	976.7	611.232	724.024	811.957	957.66	670.066	562.185	361.732	251.385	473.288	88.2244	83.1181	345.182	86.674	388.206	453.019	453.445	649.455	665.654	412.347	318.21	378.687	408.303	64.2106	3053.13	55.2337	894.644	922.213	604.824	426.09	520.853	657.145
B2RQC2	Usp42	0.000986858	Ubiquitin carboxyl-terminal hydrolase 42	NaN	NaN	NaN	NaN	NaN	NaN	11.0975	NaN	NaN	15.4754	11.0968	NaN	NaN	19.0702	NaN	NaN	7.29032	NaN	NaN	NaN	NaN	NaN	NaN	NaN	NaN	NaN	NaN	NaN	NaN	NaN	NaN	NaN	NaN	NaN	NaN	NaN	NaN	NaN	NaN	NaN	NaN	NaN	NaN	NaN	NaN	NaN
B2RQC6	Cad	2.86838e-16	CAD protein	131.507	NaN	86.5203	44.3736	137.923	61.8885	124.258	75.1195	105.365	129.756	139.866	46.4037	56.9202	196.258	144.274	82.03	130.284	86.3492	118.536	93.9518	60.6342	56.1929	37.9295	125.749	21.7258	18.8336	118.462	122.239	69.2801	64.3225	69.7837	105.226	63.8219	34.8894	47.3841	33.1827	24.0402	54.0688	90.728	56.2103	139.746	135.05	107.913	84.5841	84.831	86.9301
B2RQG2	Phf3	7.52803e-05	PHD finger protein 3	111.839	NaN	42.8451	36.8292	42.5429	39.0296	55.1435	23.1905	27.1649	66.7154	62.7318	36.9773	NaN	76.8663	28.0204	27.2402	46.4393	20.4033	47.0229	NaN	NaN	NaN	NaN	36.5641	NaN	NaN	33.1196	62.3335	26.9732	11.9307	NaN	34.5306	21.1197	15.7366	18.3563	NaN	10.0523	NaN	22.3168	32.7963	46.121	82.6764	40.8617	29.2772	33.7446	28.168
B2RR83	Ythdc2	2.74002e-06	3'-5' RNA helicase YTHDC2	33.8485	NaN	30.1893	19.3188	56.59	27.0891	68.4042	39.5427	40.3405	39.0788	55.5595	33.7609	32.4499	112.609	104.485	49.0204	79.8848	51.1741	71.99	57.2558	37.7992	36.1572	17.6933	47.3342	11.8593	8.99462	37.1316	30.0134	21.5809	22.9749	25.693	38.0682	25.8233	17.3369	18.6423	21.1127	16.7643	17.4407	54.52	21.8115	82.6264	90.2956	66.6714	53.9625	51.7003	59.5225
B2RRD7	Brpf1	0.0018982	Peregrin	13.871	NaN	16.8945	8.19079	34.2485	35.7685	NaN	NaN	NaN	62.9997	19.2859	NaN	NaN	NaN	NaN	NaN	NaN	NaN	NaN	41.7053	NaN	NaN	NaN	NaN	17.7879	18.558	18.6406	24.441	14.3309	NaN	12.2788	37.7401	21.1607	54.631	NaN	NaN	21.3299	69.5187	NaN	NaN	NaN	15.7261	NaN	11.1682	64.2967	NaN
B2RRE4	Znf518b	0.000406292	Zinc finger protein 518B	NaN	NaN	148.746	94.8652	218.58	540.981	813.271	722.85	530.023	338.975	NaN	606.077	NaN	NaN	932.21	1210.54	1228.61	1285.85	1882.39	1271.09	1332.97	982.938	750.004	716.96	451.363	274.296	103.299	NaN	84.5619	121.815	232.515	NaN	372.336	243.942	246.791	359.856	405.244	512.244	662.379	542.772	1078.97	1182.57	1008	811.111	939.367	968.329
B2RRE7	Otud4	4.99554e-07	OTU domain-containing protein 4	110.68	NaN	48.6682	41.5338	74.4324	41.6617	75.4776	45.5848	64.0256	63.0406	64.0216	98.789	47.5129	174.644	211.056	83.2401	122.276	83.9794	102.594	81.493	51.4438	51.7993	45.4185	77.5667	12.1557	9.3741	53.9001	91.9127	55.6422	44.8793	24.9815	44.2397	26.3077	29.7807	22.8326	25.602	21.294	42.564	42.4496	19.7635	154.713	135.205	105.185	85.7696	76.5474	80.7306
B2RS91	Rrn3	0.000357029	RNA polymerase I-specific transcription initiation factor RRN3	3960.64	NaN	1682.7	1197.1	3981.72	2455.06	3970.48	2343.91	3159.72	3458.89	4631.39	1951.55	1649.94	984.62	4742.91	2537.47	3320.46	3020.78	4288.62	2787.21	2692.7	1360.36	955.183	2025.3	478.652	427.224	4081.84	10194	873.861	1343.13	1506.62	2216.64	2144.81	1429.34	1172.54	1128.99	975.908	1708.04	2877.64	1290.34	4274.84	4109.44	2553.46	2201.72	2014.13	2724.73
B2RSH2	Gnai1	1.36745e-07	Guanine nucleotide-binding protein G(i) subunit alpha-1	3693.49	4115.8	3004.38	1356.1	5184.13	2341.09	6725.38	4305.81	5393.45	6127.08	7043.72	4646.09	2987.05	17867.8	11465.1	6920.27	8224.45	7581.32	9036.97	7094.84	5134.2	3957.81	2801.52	5180.9	1824.61	1400.72	2666.02	4370.81	2716.5	1949.61	2296.24	3851.34	2897.6	2225.19	2145.99	2120.57	1605.01	4782.66	6949.37	3908.52	10019.9	11067.1	9919.76	6339.71	5612.63	6577.34
B2RUJ5	Apba1	1.7054e-13	Amyloid-beta A4 precursor protein-binding family A member 1	166.32	NaN	129.229	100.428	248.511	180.291	282.335	178.859	215.379	271.385	351.953	181.759	120.006	580.453	388.474	239.819	316.911	222.594	297.914	202.147	191.896	135.16	96.7898	231.631	50.6802	41.1048	125.797	197.413	139.833	106.589	125.702	157.426	140.77	82.5184	69.4464	82.9752	94.2954	172.154	239.043	141.047	368.411	332.602	260.303	213.369	193.016	209.474
B2RUP2	Unc13d	0.00203896	Protein unc-13 homolog D	NaN	NaN	NaN	NaN	NaN	NaN	NaN	NaN	NaN	NaN	NaN	NaN	NaN	NaN	NaN	NaN	NaN	NaN	NaN	NaN	NaN	NaN	NaN	NaN	NaN	NaN	NaN	7.86508	NaN	NaN	NaN	NaN	NaN	NaN	NaN	NaN	NaN	NaN	NaN	NaN	NaN	NaN	NaN	NaN	NaN	NaN
B2RUR8	Otud7b	5.16332e-09	OTU domain-containing protein 7B	58.0172	NaN	48.2746	37.3709	78.1608	43.5071	83.7691	45.9312	69.7545	89.6505	82.7594	27.9903	26.8415	144.977	133.304	79.1517	83.16	64.267	71.6258	44.3208	28.7298	29.608	22.6081	44.5167	10.2652	6.41213	38.4369	81.9756	38.1106	40.5906	43.5088	50.7157	36.9241	21.6197	26.1766	16.7581	14.8273	47.9688	74.7874	37.0118	100.06	102.454	70.3694	64.4654	55.2339	56.7017
B2RUS7	Abcc8	2.24273e-11	ATP-binding cassette, sub-family C (CFTR/MRP), member 8	117.732	NaN	118.705	63.0072	211.705	80.7051	172.187	109.888	131.545	193.963	211.124	59.688	92.6915	461.17	330.961	181.877	276.355	186.507	277.376	186.506	140.539	91.2815	75.9666	141.061	38.4658	25.5504	132.14	164.474	75.2627	92.0709	91.0877	135.139	106.407	52.9707	63.5906	49.412	44.2752	79.013	139.546	123.603	297.536	339.809	258.037	201.362	206.321	193.167
B2RW11	Ankrd34a	2.48895e-08	Ankyrin repeat domain 34A	131.236	NaN	107.383	65.5687	200.819	158.088	301.926	168.745	183.14	187.977	247.168	146.533	113.15	522.084	494.591	318.471	393.436	254.061	309.283	254.591	178.723	129.284	114.513	273.955	52.4417	44.2361	86.5181	124.424	126.161	82.9455	73.6704	141.338	96.8837	82.4047	70.8721	63.9944	78.1333	129.154	245.29	139.57	415.169	409.917	320.652	261.994	209.511	245.835
B2RWC4	Lrrc73	5.73469e-10	Gm88 protein	94.5121	NaN	86.4611	43.354	164.817	216.741	338.391	232.957	186.71	173.706	374.216	195.304	151.776	466.791	418.126	374.452	418.589	327.95	524.337	455.288	415.352	256.029	251.133	431.611	83.9532	70.7265	59.036	69.2518	90.492	65.2731	82.7178	123.595	125.189	93.0894	107.779	76.3628	158.655	195.124	239.832	169.608	454.186	465.47	313.837	355.565	305.14	375.268
B2RWJ3	Tmem240	9.71906e-05	Transmembrane protein 240	35.2888	NaN	47.5403	29.0647	53.5721	25.3479	59.4757	35.9874	52.5022	19.5373	55.0129	15.4641	77.6867	126.223	87.5123	43.2711	71.0369	45.5202	68.7269	47.872	41.1318	28.3433	21.0656	37.8115	7.19745	5.10704	36.1768	53.9719	16.9755	18.6665	9.55272	33.0509	28.4575	18.8277	13.6115	14.0571	8.65504	11.3285	19.6986	19.0686	75.367	66.6989	50.3675	38.09	38.3201	42.3328
B2RWS6	Ep300	0.00308686	Histone acetyltransferase p300	NaN	NaN	NaN	NaN	NaN	NaN	NaN	NaN	2.03567	4.98244	NaN	NaN	NaN	17.1984	NaN	NaN	NaN	3.22607	NaN	NaN	NaN	NaN	NaN	NaN	NaN	NaN	NaN	NaN	NaN	NaN	NaN	NaN	NaN	NaN	NaN	NaN	267.552	NaN	NaN	NaN	NaN	NaN	NaN	NaN	NaN	NaN
B2RX14	Tut4	0.00235287	Terminal uridylyltransferase 4	NaN	NaN	13.4088	NaN	NaN	NaN	NaN	NaN	NaN	NaN	NaN	NaN	NaN	11.3961	NaN	NaN	NaN	NaN	NaN	NaN	NaN	NaN	NaN	NaN	NaN	NaN	NaN	14.2883	NaN	NaN	NaN	NaN	NaN	NaN	NaN	NaN	NaN	NaN	NaN	NaN	NaN	NaN	NaN	NaN	NaN	NaN
B2RXA1	Plcxd2	5.35316e-07	PI-PLC X domain-containing protein 2	46.1716	NaN	11.2548	6.8777	20.1272	15.0223	49.144	34.308	53.553	75.8358	74.6529	20.8747	22.4093	48.8354	68.9874	32.0105	64.4703	51.6179	53.8802	55.7903	37.8109	23.3259	10.2376	13.3181	NaN	NaN	44.0996	33.6457	7.26801	3.33378	12.6909	28.6482	33.6	18.1391	19.6941	12.0836	11.2417	23.7735	41.8457	21.9265	48.3436	47.693	37.9453	43.0079	52.3611	62.1463
B2RXC1	Trappc11	1.2021e-10	Trafficking protein particle complex subunit 11	137.497	NaN	85.17	47.5907	147.937	58.8705	152.516	80.078	115.085	129.308	136.691	70.1861	68.7062	421.247	206.572	100.829	178.969	119.987	160.629	133.579	78.9351	71.2109	50.5136	107.548	35.2771	22.315	117.594	177.182	82.4388	66.4407	61.7551	108.733	73.6053	46.5905	44.6242	39.4343	25.9822	65.156	141.44	77.4722	180.023	196.491	148.705	122.089	115.067	112.984
B2RXC2	Itpkb	1.20218e-05	Kinase	23.8476	NaN	27.4964	NaN	49.4481	32.4512	44.4749	33.7168	49.0047	84.8321	66.2822	37.4071	NaN	77.2734	53.8964	NaN	50.3402	16.9936	29.1256	NaN	NaN	NaN	17.241	21.5256	NaN	NaN	21.789	51.8188	22.5981	28.751	23.3334	42.3866	28.9998	21.0556	12.2584	12.6194	40.3384	23.4995	20.9489	32.7896	40.6576	38.0262	33.368	24.9662	NaN	NaN
B2RXC6	Polr3a	3.59049e-10	DNA-directed RNA polymerase subunit	1.87929	NaN	NaN	10.3485	29.1049	12.175	37.6874	32.5751	32.2388	19.6657	20.7951	16.4268	10.1637	22.2157	32.9644	16.9086	39.528	31.2265	15.8813	13.9742	NaN	10.7994	4.1787	22.8919	NaN	NaN	5.49317	7.12566	11.7267	4.61151	10.641	13.5854	14.2234	9.39425	4.22471	8.09782	13.3362	NaN	5.31782	11.6226	35.0595	40.6922	41.8748	22.5899	10.2269	17.4711
B2RXC8	Ppp2r3a	0.000661705	3222402P14Rik protein	NaN	NaN	21.8695	14.2884	14.1399	35.6644	46.141	29.04	34.8185	39.3039	53.1858	30.8896	25.5806	106.071	68.6388	26.4996	46.5098	19.6064	42.4561	31.5181	19.7941	23.7638	14.2521	23.1524	NaN	NaN	NaN	NaN	13.7552	22.8669	23.301	29.618	16.5298	22.5712	9.40564	14.2682	NaN	32.554	38.8108	20.9211	62.1783	54.8488	33.5898	34.9959	32.3273	30.0727
B2RXE2	Slc9a5	0.000597547	Sodium/hydrogen exchanger	20.7316	NaN	15.5201	15.0778	31.5422	NaN	50.84	26.2653	51.6364	122.425	98.4007	NaN	NaN	3.23821	75.043	NaN	48.33	22.0591	46.2396	43.4087	34.1515	23.7816	NaN	29.4842	NaN	NaN	NaN	NaN	NaN	18.2855	NaN	NaN	19.7218	9.12117	10.7832	NaN	NaN	24.2553	48.4862	20.9795	74.9788	66.1328	44.4473	26.6698	25.5323	NaN
B2RXQ2	Ppfia1	6.30002e-11	Ppfia1 protein	218.477	NaN	315.509	172.876	538.031	237.384	387.563	240.314	315.475	311.955	333.849	154.118	147.24	652.38	585.523	336.382	442.097	302.878	435.144	337.862	236.178	220.841	155.392	312.046	90.4279	62.2142	313.751	328.881	277.288	210.806	216.739	368.012	202.639	135.238	131.718	100.209	67.2048	165.587	341.235	206.385	488.061	512.68	452.04	332.127	305.695	305.867
B2RXR6	Ankrd44	2.37289e-08	Serine/threonine-protein phosphatase 6 regulatory ankyrin repeat subunit B	39.1497	NaN	16.391	11.8674	31.3535	11.7254	36.7285	22.5092	28.1127	22.6142	25.2899	21.9453	11.353	129.737	79.279	43.8393	49.4711	27.8242	48.8433	19.2346	19.4927	16.5506	8.53546	34.7986	NaN	1.03094	27.8475	29.8806	33.1259	11.7758	12.444	18.9789	16.7959	17.4754	8.05844	3.56842	5.90694	21.8427	34.1646	17.1706	77.2935	50.6797	50.7447	38.6239	27.3332	27.337
B2RXS4	Plxnb2	1.34431e-10	Plexin-B2	214.314	NaN	252.294	114.532	385.603	194.771	234.243	157.087	207.069	249.824	257.616	114.871	105.721	299.444	284.421	158.219	220.641	160.754	220.63	160.148	120.565	95.6781	64.4594	183.402	36.4372	30.7235	270.769	259.206	202.126	172.917	134.107	290.548	164.755	81.5651	84.1806	70.3785	49.7459	100.457	129.091	114.206	281.986	246.58	179.699	161.928	145.997	159.104
B2RXV4	Flvcr1	6.34271e-06	Feline leukemia virus subgroup C receptor-related protein 1	NaN	NaN	NaN	13.4007	NaN	NaN	65.0316	NaN	37.6411	26.801	60.9905	12.101	11.2194	43.2784	40.2557	NaN	NaN	NaN	NaN	NaN	NaN	12.5959	NaN	NaN	NaN	NaN	22.681	12.161	NaN	NaN	4.57839	NaN	NaN	NaN	NaN	NaN	NaN	NaN	23.7268	NaN	NaN	NaN	NaN	NaN	NaN	NaN
B2RY04	Dock5	3.14044e-06	Dedicator of cytokinesis protein 5	29.6746	NaN	20.4923	29.9352	45.1001	NaN	91.5977	44.4712	73.7752	47.0659	51.5082	19.7356	24.8739	188.676	145.241	86.8749	68.5044	69.4921	58.3697	41.0215	27.0644	25.4586	NaN	37.742	5.64678	3.33356	12.9225	27.5765	15.7178	17.2129	29.5821	30.6568	37.1676	32.4199	36.5439	28.4586	11.8424	65.6436	68.5915	20.8673	88.9155	113.952	76.865	60.01	70.6417	49.2095
B2RY50	Odad2	0.000610343	Outer dynein arm-docking complex subunit 2	NaN	NaN	NaN	161.692	522.365	329.649	657.061	359.545	352.607	655.869	NaN	234.117	NaN	458.144	652.392	482.786	696.367	420.922	890.115	506.83	416.762	155.154	64.035	386.527	NaN	NaN	NaN	NaN	187.834	195.064	202.248	108.485	341.555	235.45	177.017	NaN	27.0203	117.383	462.314	NaN	741.51	800.841	699.994	532.035	457.314	552.418
B2RY56	Rbm25	2.10925e-13	RNA-binding protein 25	93.2353	NaN	97.0831	88.6153	186.037	117.337	154.047	105.856	119.817	151.299	216.067	116.359	42.993	329.726	265.89	152.29	199.426	114.256	94.778	106.024	54.5611	41.2419	41.4231	76.1243	15.8775	8.14737	113.682	307.353	93.7428	79.7067	69.7111	101.26	68.6201	42.3827	40.6182	39.4626	44.603	44.6911	130.258	54.7901	210.724	203.706	157.059	109.019	113.071	121.572
B5TVM2	Ildr2	5.85643e-10	Immunoglobulin-like domain-containing receptor 2	36.8675	NaN	42.3367	39.3297	56.5431	70.0319	237.708	169.923	146.121	173.334	252.767	92.9399	113.934	495.511	397.684	233.589	384.773	269.605	417.167	292.978	252.474	181.96	151.054	309.948	58.3778	46.3304	14.0452	61.1925	34.4423	NaN	33.479	36.0564	102.738	73.1266	65.1118	66.5137	58.3278	98.197	192.424	80.1885	350.51	346.452	289.961	259.461	244.721	259.924
B7ZMP1	Xpnpep3	1.80298e-07	Xaa-Pro aminopeptidase 3	75.5295	NaN	87.0653	49.2392	170.054	132.711	169.728	131.406	120.597	115.921	211.286	106.414	80.4367	201.814	223.693	167.611	224.511	182.508	237.497	188.06	156.913	115.688	92.2028	204.408	35.0451	31.3148	82.8093	125.625	111.003	77.2265	84.7767	114.086	107.263	68.8477	68.162	63.0496	90.7603	122.115	76.5493	107.251	221.796	215.425	134.498	148.198	170.074	155.254
B8JJ69	2310061I04Rik	1.51242e-09	RIKEN cDNA 2310061I04 gene	100.214	NaN	142.041	50.0719	266.342	99.1556	190.302	114.585	167.584	271.563	242.014	93.5525	60.4184	462.472	222.279	123.103	180.146	159.854	217.24	155.165	103.285	85.8249	55.7896	123.929	32.4374	30.6871	149.094	270.762	106.453	93.2162	113.911	152.922	108.231	54.157	68.9833	64.8624	36.3303	87.2013	190.278	78.3946	198.816	194.336	164.821	137.17	130.187	140.489
B8JKV0	Amn1	9.13125e-06	Protein AMN1 homolog	NaN	NaN	NaN	NaN	18.3091	9.15125	29.5728	43.687	8.29958	20.1486	27.1863	18.7217	26.6986	23.3198	24.8017	5.891	20.7505	44.9905	19.6797	11.2729	10.4428	7.38581	NaN	4.79229	NaN	NaN	NaN	4.37271	2.45976	6.56906	NaN	7.72937	NaN	10.8432	4.83215	9.05763	5.82632	3.68405	59.6857	1.86454	15.7858	10.8708	17.8305	8.98892	12.0224	23.0768
B8QI36	Ppfia4	2.86838e-16	Liprin-alpha 4	273.359	NaN	272.873	114.834	411.987	188.42	173.325	104.525	138.074	229.72	168.347	97.7224	73.0605	344.359	277.281	161.465	216.334	115.541	170.799	108.83	77.0074	68.1607	40.9915	88.7449	14.2006	15.2193	241.496	277.728	233.567	185.567	116.005	303.342	111.639	63.2218	55.5022	37.1556	23.9396	79.5938	150.808	94.1216	259.938	255.789	199.45	161.993	127.736	106.751
B8ZXI1	Qtrt2	0.000104427	Queuine tRNA-ribosyltransferase accessory subunit 2	18.5719	NaN	23.8278	NaN	22.1568	7.09463	26.8399	15.3344	16.6259	46.7978	24.451	24.1355	NaN	41.9863	63.3388	19.4927	41.1792	16.8047	22.1928	20.882	NaN	NaN	10.1724	14.4652	NaN	9.39262	NaN	29.3823	7.22572	NaN	NaN	NaN	NaN	NaN	NaN	NaN	11.9133	2.34374	32.9294	6.5564	18.3815	32.3234	42.1219	20.908	16.6716	24.7547
B9EHT4	Clip3	2.01563e-11	CAP-Gly domain-containing linker protein 3	116.102	NaN	126.146	70.9685	216.575	106.829	190.007	108.977	152.291	186.62	225.794	119.519	90.9375	349.294	311.733	194.689	239.417	148.174	205.36	148.612	112.501	79.9391	72.238	138.259	20.865	14.8913	107.67	175.851	119.328	84.1122	90.3353	122.102	98.9993	68.023	61.6592	44.4154	42.4167	118.197	192.003	106.99	284.606	260.523	240.284	170.125	146.02	157.977
B9EJ80	Pdzd8	7.08956e-09	PDZ domain-containing protein 8	91.6564	NaN	55.0829	36.7549	101.543	49.5004	167.328	78.2642	133.017	102.176	85.4091	87.1082	52.6736	311.75	214.341	114.501	161.608	121.28	159.95	112.513	90.1006	67.5276	46.4433	103.705	25.53	19.8464	83.82	116.738	61.385	39.9266	51.7475	65.4384	64.7462	42.0731	46.985	33.4544	23.8768	79.4061	140.721	100.596	181.523	187.67	145.673	103.366	110.853	114.428
B9EJ86	Osbpl8	2.86838e-16	Oxysterol-binding protein-related protein 8	171.907	NaN	114.715	82.3335	224.151	99.0707	232.564	127.195	168.857	134.961	223.479	163.422	98.3388	427.032	305.681	186.847	289.477	220.285	311.528	224.073	167.045	126.075	84.6775	194.89	45.7127	34.2731	125.872	184.71	98.6252	89.6869	98.538	123.027	105.489	71.0744	77.5116	59.1046	40.3445	125.566	219.724	108.608	279.195	298.472	239.517	186.974	197.119	221.129
B9EJA2	Cttnbp2	5.23513e-15	Cortactin-binding protein 2	482.55	NaN	415.392	194.802	706.962	506.453	641.958	407.955	398.259	525.744	866.807	437.688	281.457	1250.13	1371.1	837.395	912.959	596.383	677.342	602.468	478.693	270.382	306.797	574.128	144.684	110.31	399.865	369.65	397.126	274.303	246.308	450.995	283.253	211.557	162.598	155.843	182.542	242.033	486.962	255.39	1075.23	1169.66	908.17	719.415	579.431	559.358
B9EJI9	Tmem229a	6.32846e-05	Transmembrane protein 229A	62.3034	NaN	49.3492	32.0952	88.4315	53.7233	100.906	70.125	121.861	209.294	176.753	31.3498	44.3112	76.2386	139.856	87.3231	136.958	79.9035	108.138	55.8393	45.3705	34.9916	20.1271	31.7334	NaN	7.47716	32.0717	74.0593	37.1739	38.277	34.4807	62.3081	54.5711	42.8614	29.7362	21.4906	13.3195	47.9051	102.038	46.4295	118.713	131.109	96.7426	81.8359	80.6242	64.9165
B9EJR8	Dnaaf5	0.000557996	Dynein axonemal assembly factor 5	17.7512	NaN	NaN	NaN	18.5574	8.63665	15.2661	11.7029	NaN	NaN	24.2673	NaN	NaN	36.4584	12.5935	19.8884	NaN	NaN	NaN	NaN	11.7973	NaN	NaN	NaN	NaN	NaN	NaN	NaN	4.14363	6.12393	31.5016	11.6924	NaN	NaN	NaN	NaN	NaN	NaN	NaN	10.137	NaN	NaN	15.7725	NaN	10.4764	NaN
B9EKI3	Tmf1	1.80259e-05	TATA element modulatory factor	25.6945	NaN	15.8101	16.297	26.6732	18.9566	26.6565	16.2405	23.8838	42.2241	47.582	8.82984	11.1528	76.4272	52.801	31.0617	37.7667	25.9017	34.3377	23.4826	18.6793	16.5872	11.1568	20.6665	6.00685	2.62591	24.2578	27.7989	10.1455	12.8878	17.471	22.0149	13.666	9.36399	8.03871	7.96213	12.6357	23.609	29.2627	13.5804	34.3935	40.8455	31.7188	30.8956	23.6041	22.4444
B9EKR1	Ptprz1	5.89062e-13	Receptor-type tyrosine-protein phosphatase zeta	1994.47	NaN	1613.56	981.859	2896.3	1818.15	2474.22	1645.75	2219.06	2400.46	2513.48	1439.84	1003.7	3455.12	3229.46	2331.68	2803.96	1942.13	2655.72	1714.48	1620.11	1179.9	847.972	1779.25	414.871	375.896	1698.7	2072.5	1465.47	1270	1298.87	2110.3	1381.48	987.004	828.129	805.742	900.122	1696.4	2003.79	1359.49	3110.22	3096.71	2448.04	1998.22	1892.37	1753.31
B9EKX1	Ptchd4	0.00165123	Patched domain-containing protein 4	39.8715	NaN	486.463	NaN	437.027	544.916	1537.51	879.762	NaN	75.4461	377.298	1903.8	NaN	123.262	395.085	NaN	NaN	1833.61	354.969	NaN	NaN	NaN	400.261	NaN	132.685	NaN	168.024	56.1108	NaN	494.097	489.659	719.014	339.435	NaN	NaN	NaN	427.411	1159.42	1063.37	NaN	NaN	1645.06	NaN	NaN	NaN	798.028
C0HK79;C0HK80	Arxes1;Arxes2	1.27186e-05	Adipocyte-related X-chromosome expressed sequence 1;Adipocyte-related X-chromosome expressed sequence 2	122.587	NaN	85.1753	64.4276	140.665	65.5752	123.818	70.1045	111.786	60.5578	68.0467	63.8396	62.3828	192.145	147.443	69.3664	125.836	103.119	107.602	91.1805	52.7534	49.3968	28.2886	76.9924	22.2783	22.0365	153.154	277.223	45.2126	80.265	91.9152	90.3903	64.2439	45.9772	55.5262	39.1749	31.0326	95.3138	151.86	68.5451	129.191	144.466	98.0518	75.3653	75.22	89.466
C0HKD8;C0HKD9	Mfap1a;Mfap1b	1.71641e-07	Microfibrillar-associated protein 1A;Microfibrillar-associated protein 1B	627.696	NaN	218.99	198.441	353.352	302.386	339.112	197.101	257.81	518.069	362.574	258.343	137.605	310.846	382.051	303.084	396.047	237.667	248.284	203.47	117.119	63.4052	101.999	183.105	26.0403	7.41605	296.68	1035.17	241.381	176.669	196.36	260.2	143.314	99.4484	82.783	114.015	110.83	178.33	393.286	124.522	358.96	301.644	282.682	209.076	243.374	203.259
C0HKE1;C0HKE2;C0HKE3;C0HKE4;C0HKE5;C0HKE6;C0HKE7;C0HKE8;C0HKE9;Q8BFU2;Q8CGP5;Q8CGP6;Q8CGP7	H2ac4;H2ac6;H2ac7;H2ac8;H2ac11;H2ac13;Hist1h2an;Hist1h2ao;Hist1h2ap;H2aw;Hist1h2af;H2ac12;H2ac15	3.47696e-08	Histone H2A type 1-B;Histone H2A type 1-C;Histone H2A type 1-D;Histone H2A type 1-E;Histone H2A type 1-G;Histone H2A type 1-I;Histone H2A type 1-N;Histone H2A type 1-O;Histone H2A type 1-P;Histone H2A type 3;Histone H2A type 1-F;Histone H2A type 1-H;Histone H2A type 1-K	64779.2	333.165	69103.4	81711.4	93985.7	59759	40741.8	35623.8	41205.8	60665.8	49955.4	28570.3	18813.6	43372.1	53590.2	39023.9	33379	32451	32617.7	20477	22355.1	13281.2	12329.2	29954.9	8136.44	7454.81	47709.9	116606	31915.7	38007.3	43677.7	59416.5	34252.6	33336.8	15261.7	13276.4	17757	12378	36241.3	17560.7	34920.6	34764.8	37674.4	27711.7	25686.9	26616.2
C0HKG5;C0HKG6	Rnaset2a;Rnaset2b	0.000208905	Ribonuclease T2-A;Ribonuclease T2-B	39.3267	NaN	17.4656	6.58898	34.1527	38.046	50.4821	NaN	37.8999	8.10116	43.0772	9.95447	NaN	32.7397	15.9587	27.3113	28.4763	19.0167	30.5236	9.18801	25.5076	11.7647	NaN	41.9044	NaN	NaN	15.5168	39.8579	30.0242	9.25524	5.84617	15.7396	10.136	NaN	NaN	NaN	NaN	NaN	NaN	NaN	NaN	17.8431	NaN	NaN	14.2187	17.8001
D3YTP3	Mtx3	5.42601e-06	Metaxin	230.776	NaN	272.139	154.661	409.877	199.278	352.528	225.489	350.417	279.299	430.133	140.063	103.406	327.604	313.849	204.431	318.514	232.151	294.005	231.764	149.81	131.31	72.0041	140.368	34.5832	11.9794	156.025	343.509	231.941	196.754	178.532	265.074	194.438	140.49	119.315	102.69	65.2964	163.796	217.706	134.856	309.886	288.062	247.449	223.904	228.261	216.84
D3YUE4	Fam151b	1.43132e-06	Family with sequence similarity 151, member B	56.9135	NaN	26.3187	17.3351	55.6774	37.5594	68.857	47.7858	49.1007	50.3331	67.6472	26.4274	32.4745	62.7794	91.4476	59.5617	79.0984	66.2661	71.9975	43.4651	38.1146	29.3944	23.9397	40.5453	5.00218	5.85907	21.8681	36.5565	25.3614	15.7195	14.7749	23.279	20.803	11.4534	10.2193	10.3519	7.23659	24.7634	31.2505	26.6708	54.923	51.0387	53.9987	38.7678	36.0051	36.9437
D3YUJ3	Ccnyl1	1.10816e-07	Cyclin Y-like 1	96.2112	NaN	49.5096	35.6576	100.63	73.831	148.193	84.8176	94.0929	153.212	207.114	79.992	83.7818	154.061	239.502	148.361	184.672	134.076	189.722	123.181	95.638	70.291	52.1899	121.939	22.4353	11.8243	76.0722	114.994	43.0947	42.8243	51.2291	79.4879	54.5833	40.9828	45.397	47.4308	32.1285	136.33	205.22	53.7644	198.319	202.84	165.446	109.088	116.26	105.04
D3YV92	Fam71d	0.000218966	Family with sequence similarity 71, member D	45.5098	NaN	19.0503	5.49992	21.9169	6.42783	12.3135	8.39874	27.0992	72.5506	74.9785	33.7348	NaN	98.3021	44.5891	24.0229	35.6006	26.126	16.4332	14.2564	4.79896	10.9361	8.92667	4.49655	NaN	NaN	11.1608	75.3931	44.2833	11.7797	6.37303	8.30799	NaN	NaN	2.66806	4.66214	7.26129	26.0046	12.9233	12.2634	24.8031	20.4023	24.9547	39.4318	18.8627	7.51564
D3YVE8	Slc35g2	4.1622e-05	Solute carrier family 35 member G2	87.0593	NaN	57.4996	34.385	91.6364	53.3718	144.106	84.9359	142.124	167.164	322.85	69.3607	167.245	116.133	82.8042	66.9645	107.082	61.2692	87.0195	70.3118	42.1349	38.8258	18.3873	72.086	10.4921	9.721	56.3284	116.851	46.6157	67.4522	45.913	75.1696	54.2193	46.477	38.8286	30.2846	29.2919	71.3643	118.389	63.3803	112.833	126.658	69.7444	62.9004	67.213	45.8779
D3YVF0	Akap5	6.91199e-09	A-kinase anchor protein 5	61.8337	NaN	30.971	37.0918	188.112	320.931	797.007	493.986	369.031	539.155	468.611	271.005	317.587	1102.69	1257.52	811.925	1133.83	783.21	1242.54	823.092	736.386	565.032	455.619	1080.57	282.157	194.429	60.6646	47.0351	54.4911	26.7121	74.0755	104.318	238.576	240.613	160.105	179.14	212.289	384.202	555.04	364.848	1034.11	1097	866.842	785.62	720.378	743.424
D3YVV3	Ankrd29	1.2607e-09	Ankyrin repeat domain 29	102.811	NaN	88.0436	61.9281	152.738	82.8411	102.787	70.1591	88.9283	126.381	129.902	59.3398	47.0939	207.709	132.608	97.6151	116.986	94.1675	116.37	89.1867	45.519	36.0493	24.6237	42.8203	8.78593	8.72567	66.3039	110.328	66.1871	66.8138	75.3837	101.86	68.3504	55.0103	49.6938	31.4539	20.4548	59.4537	101.006	50.3357	132.155	128.641	90.7686	81.5037	89.4476	85.0252
D3YWQ0	Dgki	8.95667e-15	Diacylglycerol kinase iota	109.464	NaN	137.434	76.945	252.22	120.717	221.637	125.069	134.032	218.547	146.964	125.385	109.099	354.222	391.326	233.206	313.458	189.613	221.503	185.771	126.446	111.369	101.435	203.279	43.1102	23.4065	86.1896	134.003	130.186	108.693	84.6099	164.451	92.651	55.6691	58.1134	58.7455	48.6509	101.986	182.6	113.138	305.206	335.917	295.616	236.77	208.794	172.92
D3YXG0	Hmcn1	0.00138067	Hemicentin-1	NaN	NaN	165.84	75.8362	317.408	NaN	NaN	NaN	NaN	262.733	264.532	146.641	647.368	649.434	NaN	348.806	690.988	NaN	457.598	627.083	NaN	188.892	148.943	NaN	20.3037	NaN	260.533	5.48831	155.022	NaN	NaN	279.598	117.984	NaN	67.0146	NaN	39.0356	130.602	NaN	117.381	510.255	520.131	694.893	530.698	537.335	327.458
D3YXJ0	Dgkh	3.72747e-14	Diacylglycerol kinase eta	248.39	NaN	88.7821	47.3674	145.067	64.5007	181.613	91.1075	99.9681	160.205	157.532	113.981	76.917	373.236	325.287	158.856	276.23	181.743	240.226	191.814	131.864	121.256	84.8007	212.749	47.5653	41.5836	207.378	154.401	81.419	63.182	55.4297	102.032	77.2444	55.7361	44.158	42.3826	32.0026	72.1131	153.305	85.9173	237.116	261.499	227.482	160.504	154.656	170.744
D3YXJ5	Lratd2	0.00159466	LRAT domain-containing 1	NaN	NaN	NaN	NaN	122.867	83.0575	128.217	NaN	NaN	227.091	294.806	NaN	50.2486	258.215	189.273	5.45174	165.905	92.4969	123.14	123.62	NaN	85.6807	45.3332	60.2239	NaN	NaN	NaN	NaN	90.2214	NaN	NaN	NaN	35.3104	69.1596	37.4156	NaN	NaN	90.2506	117.132	NaN	190.315	191.317	143.575	108.133	76.3023	113.426
D3YXK0	Jakmip2	2.70438e-10	Janus kinase and microtubule-interacting protein 2	31.7098	28.1482	23.5387	19.6877	45.7122	38.4948	63.7545	43.8946	46.9841	66.1948	67.5817	20.9266	18.3553	93.0029	102.857	66.4827	81.5788	50.1732	68.0375	48.4412	35.2667	21.0601	28.6297	45.7559	9.35975	10.1157	28.6291	27.3942	39.2327	21.342	14.7703	36.7154	24.1029	19.0934	18.0552	15.0837	15.2863	23.3341	59.5935	26.1717	85.991	84.9813	79.7556	62.1649	52.7172	49.6178
D3YXK2	Safb	2.86838e-16	Scaffold attachment factor B1	474.205	NaN	348.993	339.098	672.322	463.854	506.133	332.626	390.872	567.609	487.371	338.854	134.02	701.818	689.02	488.891	563.725	383.028	376.761	343.663	199.753	158.424	119.513	254.779	52.2899	34.202	306.822	978.903	327.442	271.793	221.229	406.81	252.466	180.201	124.276	111.022	144.223	156.253	367.73	137.391	526.26	509.949	404.478	344.5	346.738	342.446
D3YYU8	Obsl1	0.000749552	Obscurin-like protein 1	52.0453	NaN	326.793	209.955	500.617	331.12	480.063	320.411	407.47	170.003	299.332	88.5692	NaN	NaN	509.237	559.19	486.223	605.582	469.945	532.171	364.021	336.603	234.523	523.493	104.405	75.3018	403.478	458.89	291.105	272.682	312.763	410.761	274.576	222.03	178.706	185.005	290.62	173.06	286.465	203.551	296.826	258.324	491.78	307.766	213.27	438.061
D3YYY8	Arhgef26	4.02109e-05	Rho guanine nucleotide exchange factor (GEF) 26	25.5665	NaN	38.715	20.4829	69.4665	33.0922	47.4361	33.4576	46.0422	37.3682	43.1796	22.0558	24.6664	129.202	91.7228	40.1645	54.7596	25.8323	40.8833	32.0812	12.6057	15.5551	NaN	30.1173	NaN	8.78886	29.7943	47.8616	40.7415	34.2913	16.4304	41.4234	28.4277	12.6851	10.0939	NaN	NaN	14.1096	37.9469	23.974	72.9058	85.8437	63.2711	37.7381	38.6147	18.4002
D3YZF7	Vsig10l	0.000330902	V-set and immunoglobulin domain-containing protein 10-like	NaN	NaN	19.1524	11.3317	20.0908	11.0583	38.7811	26.0703	32.9323	31.4512	39.1781	NaN	NaN	79.0101	67.7601	34.2025	25.9261	36.9586	19.7675	12.558	26.7658	9.56516	NaN	NaN	NaN	NaN	NaN	NaN	NaN	NaN	NaN	NaN	6.27359	NaN	NaN	NaN	NaN	NaN	NaN	10.3516	28.5183	45.4421	23.581	15.6169	18.9736	NaN
D3YZG8	Mthfd2l	4.33931e-06	Bifunctional methylenetetrahydrofolate dehydrogenase/cyclohydrolase 2, mitochondrial	4.62242	NaN	15.616	NaN	30.9805	21.0255	58.8518	34.6828	70.9261	21.55	42.7722	8.76149	8.92596	29.6691	26.5958	27.652	21.9666	14.8923	23.7747	21.1939	13.6714	4.32306	4.03631	16.4755	NaN	NaN	19.2544	10.7068	7.75342	8.30955	21.302	26.5714	17.9891	21.0512	20.6755	23.9173	29.9912	11.2726	30.5797	10.2573	30.4791	22.3465	21.6891	22.0185	17.7204	19.8002
D3YZI9	Pgbd5	2.21287e-07	PiggyBac transposable element-derived protein 5	235.871	NaN	142.553	82.2589	239.683	104.243	261.472	152.147	178.127	281.731	270.885	145.86	132.795	724.809	521.802	296.496	394.733	296.745	355.982	271.373	199.628	179.02	111.124	224.295	75.1068	49.6336	217.05	258.206	142.653	106.395	91.3757	173.498	94.0341	67.2124	62.8786	57.9539	63.0231	183.329	271.601	178.471	355.361	450.054	388.974	290.901	258.54	249.929
D3YZP9	Ccdc6	2.19082e-09	Coiled-coil domain-containing protein 6	310.089	NaN	157.519	129.827	269.729	219.379	326.185	238.31	271.946	240.779	313.146	135.066	137.117	600.299	527.511	351.749	391.78	254.238	333.031	241.019	187.002	141.032	121.133	267.691	53.5423	48.9703	189.752	246.81	161.818	123.807	129.328	203.739	133.888	114.573	96.3154	103.992	121.557	179.913	274.24	148.822	473.942	441.315	370.133	294.853	267.345	232.037
D3YZU1	Shank1	2.86838e-16	SH3 and multiple ankyrin repeat domains protein 1	1013.76	NaN	825.439	321.395	1267.01	637.56	574.583	327.777	326.835	664.084	740.694	313.97	286.195	1100.13	1049.55	639.012	908.419	625.2	855.841	650.95	488.481	391.768	327.292	657.539	173.076	115.259	854.306	710.642	723.986	540.387	365.592	884.143	345.453	180.475	180.615	127.429	122.939	196.142	442.801	240.169	879.699	987.333	842.416	670.823	591.715	615.869
D3YZZ5	Tmed7	3.18701e-07	Transmembrane p24-trafficking protein 7	193.363	NaN	174.032	138.659	328.654	167.352	340.314	237.819	277.714	251.135	300.133	178.652	141.895	722.469	508.397	297.164	427.193	323.505	456.688	324.609	301.53	197.112	141.019	261.453	47.8165	35.1927	177.771	406.656	171.495	148.296	168.896	199.487	161.728	125.687	119.161	120.508	118.682	237.87	275.331	154.208	371.601	418.803	352.694	250.25	262.777	298.77
D3Z0K6	Rsbn1l	7.90193e-05	Round spermatid basic protein 1-like	17.0104	NaN	NaN	NaN	9.6418	NaN	NaN	NaN	NaN	NaN	16.1013	NaN	NaN	9.14361	11.2349	NaN	4.2674	NaN	NaN	NaN	NaN	NaN	NaN	NaN	NaN	NaN	NaN	6.07295	NaN	2.23004	NaN	5.77754	NaN	NaN	NaN	NaN	NaN	NaN	NaN	NaN	NaN	NaN	44.3444	NaN	NaN	NaN
D3Z0M9	Ddx23	8.85304e-13	RNA helicase	148.498	NaN	85.1653	79.8925	173.826	99.5823	138.89	80.8227	104.646	120.81	155.392	66.205	55.6009	236.499	195.662	104.675	148.879	98.3185	108.147	93.4504	52.9145	37.971	39.755	83.476	16.3744	11.5003	88.5392	254.375	86.1412	75.0314	72.17	100.5	78.2964	51.5355	42.9055	37.6633	50.1361	41.511	118.315	49.0797	175.25	148.194	128.571	93.9683	93.6745	108.021
D3Z0P8	Tmem200b	9.49931e-06	Transmembrane protein 200B	73.379	NaN	109.69	24.8139	170.973	54.4465	NaN	NaN	NaN	69.422	102.634	6.32322	NaN	23.6128	54.541	NaN	NaN	7.01158	74.2715	NaN	NaN	16.8188	NaN	NaN	NaN	NaN	183.434	48.7966	79.4541	100.828	59.4161	92.7002	37.4429	NaN	NaN	NaN	NaN	NaN	NaN	NaN	NaN	NaN	NaN	NaN	27.9934	10.0078
D3Z286	Tmppe	8.52413e-13	Transmembrane protein with metallophosphoesterase domain	37.1149	NaN	28.6131	31.3835	78.3713	35.2426	77.9923	40.959	78.5664	54.6201	68.7132	26.4684	36.7252	164.601	131.663	50.5678	88.4407	59.9828	92.4167	60.2555	45.7197	31.8441	21.1457	55.7482	13.0246	6.58934	41.7887	19.4478	15.2332	32.7626	36.0949	50.3232	48.6692	27.1906	24.4171	26.8111	15.7413	66.1612	36.5052	33.7384	103.781	110.387	78.2291	51.347	52.5989	62.4527
D3Z2H9	Tpm3-rs7	2.22319e-06	Tropomyosin 3, related sequence 7	815.49	NaN	837.776	394.918	1694.25	1294.7	1762.89	1384.52	1494.11	1278.83	1583.42	1445.25	738.039	3260.97	3186.65	2269.38	2127.54	1608.67	2298.13	1550.22	1593.53	997.247	702.725	1514.19	312.121	238.198	793.678	1141.43	796.872	522.6	487.401	993.664	826.219	603.175	505.207	509.057	806.497	1107.12	1487.42	920.253	2485.45	2691.89	2119.68	1732.65	1375.19	1498.08
D3Z3L3	Trim12c	0.00451001	Tripartite motif-containing 12C	NaN	NaN	NaN	NaN	NaN	NaN	NaN	NaN	NaN	NaN	NaN	NaN	NaN	NaN	NaN	NaN	NaN	NaN	NaN	NaN	NaN	NaN	NaN	NaN	NaN	NaN	NaN	NaN	NaN	NaN	NaN	NaN	NaN	NaN	NaN	NaN	NaN	NaN	NaN	NaN	NaN	NaN	NaN	NaN	NaN	NaN
D3Z3N4	Hnrnph3	3.23803e-08	Heterogeneous nuclear ribonucleoprotein H3	246.33	NaN	448.408	394.361	669.053	511.751	705.308	487.057	663.828	472.655	732.822	205.27	336.732	859.42	874.262	493.106	705.06	407.162	497.419	343.577	383.509	228.415	189.476	389.175	75.3902	49.0483	472.734	958.717	478.187	318.224	287.156	544.508	334.884	251.858	231.277	281.072	336.741	385.38	557.095	434.02	829.328	662.91	536.195	439.324	458.423	420.527
D3Z3Y1	Pigg	2.62714e-06	GPI ethanolamine phosphate transferase 2	48.9622	NaN	39.692	39.862	78.677	49.2812	49.5518	18.867	44.3614	89.3478	73.602	20.5897	NaN	96.6712	65.9848	32.4454	61.1775	35.7297	45.6672	66.438	23.0017	24.9696	NaN	48.6859	NaN	23.5825	53.8053	57.6961	27.0117	48.124	47.4729	59.1479	28.8025	21.9873	10.2405	6.5134	13.6702	13.9657	22.2306	12.9286	69.6636	50.7341	48.9603	37.4857	52.499	30.5269
D3Z4I3	Rbm24	4.67421e-05	RNA-binding protein 24	16.2097	NaN	36.228	16.4354	52.9346	45.6008	58.2073	36.649	32.0635	84.615	74.0893	16.9587	NaN	104.333	74.1791	65.3105	76.9799	50.3718	74.9173	60.1576	56.5499	26.6382	29.9383	22.3816	12.1055	16.3149	21.3666	33.3119	38.9961	28.2814	NaN	25.5568	31.7331	NaN	20.2762	18.8748	12.1434	18.5066	46.8289	11.3353	80.6606	75.1577	66.5188	58.6802	37.9653	59.8824
D3Z4R4	Nkx6-2	0.00852457	NK6 homeobox 2	NaN	NaN	NaN	NaN	NaN	NaN	NaN	NaN	NaN	NaN	NaN	NaN	NaN	NaN	NaN	NaN	NaN	NaN	NaN	NaN	NaN	NaN	NaN	NaN	NaN	NaN	NaN	NaN	NaN	NaN	NaN	NaN	NaN	NaN	NaN	NaN	NaN	NaN	NaN	NaN	NaN	NaN	NaN	NaN	NaN	NaN
D3Z4S3	Ptrhd1	3.38837e-05	Putative peptidyl-tRNA hydrolase PTRHD1	221.217	NaN	119.475	75.4585	180.511	148.956	184.34	129.294	159.827	106.267	87.3208	83.1093	111.884	303.936	291.434	211.7	226.124	191.265	242.815	165.392	142.11	93.8866	92.3425	163.514	23.4661	22.325	82.6085	169.946	115.834	83.2136	91.4613	117.366	79.3603	63.116	51.9997	53.4542	83.305	84.4997	154.426	102.852	260.475	279.974	249.548	171.086	145.247	170.472
D3Z4Z0	Tada2b	0.000755578	Transcriptional adapter	NaN	NaN	NaN	NaN	16.4306	NaN	NaN	8.15764	21.2286	29.1386	22.0045	NaN	NaN	NaN	23.6443	26.6417	16.6393	NaN	NaN	6.10892	19.4808	NaN	NaN	NaN	NaN	NaN	NaN	24.9842	NaN	NaN	81.0408	NaN	6.66188	1.6464	NaN	NaN	NaN	NaN	NaN	NaN	16.7357	17.0394	24.708	20.0639	NaN	NaN
D3Z5G7	Ces1b	0.00106309	Carboxylic ester hydrolase	NaN	NaN	NaN	NaN	NaN	NaN	NaN	NaN	NaN	NaN	NaN	NaN	NaN	NaN	6.20299	NaN	NaN	NaN	NaN	NaN	7.45102	18.7929	NaN	21.9542	NaN	NaN	NaN	NaN	NaN	NaN	NaN	7.91109	NaN	NaN	NaN	NaN	NaN	NaN	NaN	10.1613	NaN	NaN	NaN	NaN	NaN	NaN
D3Z5V4	Fam124a	0.00221128	Family with sequence similarity 124, member A	61.3969	NaN	41.9836	31.5446	NaN	NaN	NaN	92.2585	78.9111	159.61	NaN	84.8518	70.6036	455.797	NaN	97.0249	NaN	72.4923	123.84	NaN	42.917	48.0904	NaN	89.8698	8.93445	8.21317	52.4613	84.5682	62.9951	NaN	26.1202	NaN	37.6443	28.0487	53.1674	46.8447	31.2513	50.3592	116.005	46.2613	NaN	177.385	121.107	73.6429	NaN	129.053
D3Z649	Kcnt2	6.9023e-08	Potassium channel, subfamily T, member 2	NaN	NaN	NaN	NaN	NaN	NaN	25.1345	12.6178	19.5743	12.0276	26.4562	15.8864	14.8902	93.6779	58.0457	28.477	45.7504	36.3332	48.6676	35.5824	22.0819	17.6344	16.5821	29.7695	11.6044	5.18942	NaN	NaN	NaN	NaN	NaN	NaN	NaN	NaN	9.1078	10.7904	6.66369	16.3951	34.4578	9.8476	43.772	52.7446	43.6149	29.5745	31.6307	29.8218
D3Z6Q9	Bin2	3.11877e-06	Bridging integrator 2	13.4021	NaN	NaN	NaN	17.9624	21.4221	38.2709	22.4603	32.8273	38.9363	75.3443	14.7374	11.4405	75.6662	82.8805	35.9483	51.8737	32.516	42.6084	34.2226	22.1911	17.3866	12.1524	62.3823	8.39141	5.31587	NaN	17.2898	9.02189	NaN	12.2738	16.3462	19.1834	12.0006	9.55514	8.35854	8.74767	25.2929	22.8189	21.2621	58.7659	60.2214	49.3902	33.1856	25.0815	25.2507
D3Z7H4	Gsg1l	1.225e-08	Germ cell-specific gene 1-like protein	NaN	NaN	NaN	NaN	NaN	4.6333	33.872	29.9851	41.7214	25.251	31.3425	19.4829	28.6309	75.1261	66.9	28.2484	53.3147	61.0424	84.4997	54.1437	45.1574	43.418	28.4161	79.3024	21.2239	8.45695	NaN	NaN	NaN	NaN	NaN	NaN	19.2158	15.3235	17.7627	14.0148	5.18202	15.3379	27.1883	31.7565	46.7827	44.9338	46.4108	35.8305	26.3545	48.6834
D3Z7P3	Gls	2.43426e-15	Glutaminase kidney isoform, mitochondrial	1449.53	NaN	1288.79	958.424	2031.29	880.966	2533.12	1595.26	2026.07	1543.8	2427.49	1505.04	1153.93	5058.13	4400.54	2021.79	3513.39	2742.05	3747.6	2935.56	2245.47	1701.87	1060.9	2175.56	772.971	598.202	1071.45	2224.74	953.584	962.617	1029.15	1276.39	1117	824.508	812.469	748.256	494.925	1331.43	1956.19	1178.04	3447.44	3546.78	2844.57	2226.63	2102.94	2545.74
D3Z7Q2	Smim20	1.9225e-05	Small integral membrane protein 20	200.442	NaN	194.69	179.299	438.363	269.821	410.763	241.124	528.9	431.34	358.583	220.931	215.053	326.263	410.549	284.37	471.656	289.766	304.945	397.64	214.597	215.45	128.615	238.971	40.6072	20.4959	152.763	475.372	338.364	148.683	146.672	248.246	200.064	145.186	142.239	174.023	228.77	275.697	298.293	198.339	414.989	312.149	254.46	319.76	280.899	345.087
D3Z7X0	Acad12	0.000626866	Acyl-Coenzyme A dehydrogenase family, member 12	50846.1	NaN	3740.96	3179.28	4695.72	3105.15	1648.7	172.089	547.622	17572.4	NaN	1755.91	1020.45	327.624	NaN	NaN	4248.91	1215.13	1795.39	2254.97	1571.91	1837.94	1986.69	5013.54	368.726	503.468	7991.85	352.05	217.632	175.722	5902.11	6148.19	4523.87	71.6719	NaN	161.873	11811.8	NaN	11300.6	190.966	20025.2	26931	NaN	NaN	4810.18	3473.67
D4AFX7	Dnajc13	1.36499e-08	DnaJ heat shock protein family (Hsp40) member C13	48.1539	NaN	32.3892	20.187	61.6371	30.2419	79.8049	44.9687	59.284	72.7498	94.3127	40.8097	36.9752	171.04	121.122	67.3335	90.3982	62.5234	87.8503	66.0763	45.8621	40.0564	28.0098	84.2744	19.0206	13.6934	43.4342	48.1761	34.0683	25.9838	30.5125	44.9357	34.7716	22.8141	22.9618	21.7522	17.0293	42.5197	72.6813	38.5376	105.099	123.206	92.59	68.84	61.4786	60.1239
E0CX23	Umad1	0.00191911	UMAP1-MVP12-associated (UMA) domain-containing 1	NaN	NaN	NaN	28.4697	NaN	NaN	NaN	NaN	NaN	NaN	NaN	NaN	25.7878	182.271	NaN	NaN	NaN	NaN	NaN	NaN	NaN	NaN	NaN	NaN	NaN	NaN	NaN	NaN	NaN	NaN	NaN	NaN	NaN	NaN	NaN	NaN	NaN	NaN	NaN	NaN	NaN	NaN	NaN	NaN	NaN	NaN
E0CYQ0	Kctd17	2.13686e-13	Potassium channel tetramerisation domain-containing 17	16.8272	NaN	21.0679	17.0403	48.4764	35.513	60.9673	34.2957	37.4656	16.084	21.7652	66.4277	68.5996	190.005	154.636	103.877	134.492	82.7886	107.655	74.4824	61.0664	40.5809	24.9717	103.817	15.0141	9.52447	25.7337	28.7296	2.39381	24.1022	17.119	42.1043	25.4201	16.6757	12.2101	12.1478	13.9375	16.4992	57.0455	28.7164	95.4947	131.846	100.167	78.3762	61.8417	58.247
E0CYV9		0.000387409	Uncharacterized protein C4orf54 homolog	NaN	NaN	1857.98	999.628	3022.95	3066.31	3355.86	3221.07	2734.6	2742.35	3522.01	2566.44	1592.75	2360.47	5324.68	3849.28	4976.37	3352.46	4101.32	3588.76	3152.06	2429.72	2400.71	4484.78	NaN	NaN	NaN	NaN	1046.99	929.898	994.853	1554.76	1370.6	1002.39	845.382	876.831	1616.41	1506.84	1742.53	1727.91	2557.29	2090.74	2462.01	2336.42	1966.71	1920.54
E0CZ16	Klhl3	2.0084e-05	Kelch-like protein 3	37.6549	NaN	30.723	17.638	45.7395	20.7941	49.1068	26.2044	31.1737	83.1067	80.8889	31.9828	62.7343	122.579	154.987	78.4865	91.3813	45.4372	80.3376	46.3631	28.602	28.6959	17.3562	47.4296	8.43814	6.8148	20.981	42.5084	39.0592	24.0348	10.1934	30.5478	15.3769	11.6097	9.61171	12.3204	11.3887	21.0679	28.6982	33.0503	106.195	103.434	91.1214	72.2498	66.8476	40.7942
E0CZ22	Mroh1	1.42106e-06	Maestro heat-like repeat family member 1	88.4195	NaN	168.694	123.912	255.034	209.849	305.765	163.984	189.973	134.124	167.401	173.631	151.982	383.666	417.644	319.421	342.02	258.76	249.266	221.639	199.563	133.985	120.714	183.787	49.6357	NaN	140.621	106.158	71.2237	149.522	180.686	174.939	132.043	103.447	84.8541	89.7934	107.539	218.38	102.386	51.7296	279.991	337.691	242.178	245.021	211.895	196.297
E1U8D0	Soga1	0.000119011	Protein SOGA1	7.17923	NaN	12.7389	5.14567	16.6587	8.44469	11.8804	9.53803	2.26768	5.92781	5.59367	8.94977	14.1115	26.9466	26.0739	7.12283	18.138	7.81948	4.99837	5.13906	NaN	NaN	NaN	8.73593	NaN	NaN	8.10915	13.7447	8.60792	10.0305	7.26123	8.34858	6.10455	NaN	NaN	NaN	NaN	3.28261	10.1569	NaN	14.8552	29.6126	17.5221	12.7491	8.02861	NaN
E9PUA5;Q9QWT9	Kifc5b;Kifc1	0.000328429	Kinesin-like protein;Kinesin-like protein KIFC1	92.76	NaN	1445.02	954.83	2038.04	855.862	1534.13	878.854	1316.97	3457.27	4690.27	1830.05	656.393	702.863	1695.96	1052.31	1561.34	1284.24	1492.43	1096.46	1039.22	822.276	656.469	1275.68	316.68	262.926	1097.97	57.7409	58.0124	922.659	843.332	1427.54	854.168	714.536	604.723	433.886	320.484	1816.25	3058.03	1542.48	1599.98	1719.07	1389.51	1166.28	1065.84	1298.65
E9PUD6	Zscan18	0.0015329	Zinc finger and SCAN domain-containing 18	NaN	NaN	NaN	NaN	NaN	NaN	NaN	NaN	NaN	NaN	NaN	NaN	NaN	16.7528	NaN	NaN	NaN	NaN	NaN	NaN	NaN	NaN	37.1084	NaN	NaN	NaN	NaN	NaN	NaN	NaN	NaN	NaN	NaN	NaN	NaN	NaN	NaN	NaN	NaN	NaN	NaN	NaN	NaN	NaN	NaN	NaN
E9PUL5	Prrt2	2.07843e-05	Proline-rich transmembrane protein 2	4090.12	NaN	2968.17	1432.31	4099.47	2311.21	3118.25	1696.56	2535.22	4776.34	3901.77	1839.56	951.739	5735.72	5194.7	4076.41	5047.96	3127.32	4111.17	2845.06	2677.77	1847.87	1353.51	3440.29	850.024	511.892	4008.72	5116.68	2073.56	1434.72	1021.41	3116.38	1249.79	800.18	611.855	612.131	725.055	2230.21	1808.15	1108.21	2728.88	3465.1	3539.11	3097.49	2484.75	2067.42
E9PUQ3	Nkapd1	1.42249e-06	NKAP domain-containing 1	329.808	NaN	NaN	NaN	200.421	35.0986	197.133	NaN	NaN	67.2237	250.747	NaN	NaN	245.332	492.833	283.818	229.197	84.0208	337.024	114.87	25.3975	NaN	NaN	157.383	NaN	NaN	NaN	NaN	NaN	NaN	NaN	NaN	NaN	NaN	NaN	NaN	NaN	NaN	NaN	NaN	195.862	379.464	219.048	29.9488	109.256	NaN
E9PUQ8	Dgkd	2.37872e-10	Diacylglycerol kinase delta	32.8347	NaN	23.2252	19.8894	42.2535	23.4647	78.8575	49.8143	49.4316	90.2936	63.884	50.2734	34.898	190.926	154.651	75.1888	115.228	73.6634	123.526	85.8808	59.2437	52.8813	34.0153	87.5042	20.0097	16.3461	19.1579	45.8319	18.6496	16.7039	20.3932	25.5565	33.1555	26.8064	20.7259	22.0483	16.2979	37.1714	66.6073	33.2431	105.624	105.446	95.0282	78.7569	70.2596	76.7957
E9PUR0	Ankhd1	4.89171e-11	Ankyrin repeat and KH domain-containing 1	69.0006	NaN	56.6906	46.5836	101.073	62.2503	111.989	68.533	73.4327	75.1017	92.3108	55.283	50.0401	119.006	150.758	85.5492	136.414	78.9506	115.062	79.7029	56.4956	36.2009	30.7794	79.541	17.3845	26.4703	51.8268	122.796	57.8258	52.6054	39.2966	57.1885	49.5108	46.2456	34.5844	26.6016	32.0727	36.7678	83.79	20.7883	123.407	122.03	100.493	80.403	79.6774	71.459
E9PV24	Fga	1.97225e-12	Fibrinogen alpha chain	169.404	NaN	116.377	104.578	219.694	382.996	175.694	164.495	264.023	232.956	253.061	106.412	50.9212	199.863	179.192	142.49	196.254	131.413	206.569	101.303	136.065	127.126	70.7163	984.265	78.2729	80.054	140.099	350.679	122.161	130.072	61.757	242.457	245.891	56.4417	108.121	78.5487	57.3747	131.504	125.242	91.1127	186.905	182.427	110.077	125.296	104.775	134.745
E9PV26	Prr36	8.96637e-13	Proline-rich 36	94.613	NaN	40.5487	14.0505	62.8277	65.7952	139.584	83.3958	79.419	102.982	132.214	53.215	43.9716	218.743	203.509	144.516	165.417	106.283	115.924	93.8386	89.4453	52.6192	51.7384	125.352	27.2518	14.0195	51.9843	45.6524	36.1899	27.2702	24.0844	46.2505	36.1407	21.2351	24.0598	26.5597	41.9661	69.3998	86.234	54.186	167.673	160.905	136.358	113.197	92.949	83.0492
E9PV86	Mctp1	2.47001e-05	Multiple C2 and transmembrane domain-containing protein 1	45.3656	NaN	64.7555	23.6238	83.7841	55.7134	69.2557	31.0955	43.8209	87.8098	75.861	41.7302	28.199	141.227	108.261	57.3633	100.974	63.2382	88.4651	59.3572	24.9028	26.9964	12.5043	54.1085	5.09513	2.96028	73.3967	46.1251	46.3762	53.2197	30.8743	59.6607	20.2512	12.8337	16.4058	17.9943	25.9547	16.3184	32.0177	37.3066	89.6454	93.1907	88.3609	57.36	75.8301	60.2474
E9PVA8	Gcn1	8.9098e-16	eIF-2-alpha kinase activator GCN1	186.354	NaN	108.658	75.9469	192.775	86.9353	223.711	128.76	169.815	223.05	246.43	107.193	81.0696	315.514	294.214	146.481	244.036	158.015	207.6	149.184	93.7158	85.0136	57.9028	142.125	25.4928	18.8327	122.142	175.156	93.4242	93.0849	95.2762	132.274	102.963	69.9202	71.0623	50.2001	35.7387	99.6353	181.792	95.3646	237.502	251.389	194.547	160.565	170.167	158.632
E9PVB5	Ttc17	0.00918008	Tetratricopeptide repeat protein 17	NaN	NaN	NaN	NaN	NaN	NaN	67.5696	36.8972	97.5107	53.2307	12.3344	52.0408	NaN	31.6601	NaN	98.5417	82.6144	86.3836	89.655	NaN	85.3218	62.624	NaN	NaN	NaN	NaN	NaN	36.937	NaN	NaN	NaN	NaN	NaN	11.8186	NaN	NaN	30.0986	NaN	NaN	NaN	145.881	117.365	NaN	44.8445	37.3661	118.448
E9PVD1	Ccdc62	0.000293299	Coiled-coil domain-containing protein 62	NaN	NaN	NaN	NaN	NaN	NaN	NaN	NaN	NaN	NaN	NaN	NaN	8.41936	NaN	NaN	NaN	57.4383	29.3625	NaN	NaN	19.2651	NaN	NaN	NaN	NaN	NaN	NaN	NaN	NaN	NaN	NaN	NaN	NaN	NaN	NaN	NaN	NaN	NaN	NaN	NaN	NaN	NaN	NaN	NaN	NaN	NaN
E9PVD3	Dchs1	2.94268e-05	Protocadherin-16	16.3347	NaN	22.3195	20.0744	38.6706	NaN	14.0362	13.1527	19.1989	20.7605	50.6663	18.4463	6.13141	62.4382	20.1793	25.524	31.5808	NaN	15.6178	19.6955	NaN	NaN	NaN	26.3657	NaN	NaN	20.3133	39.6988	3.61094	26.8947	30.4536	19.9751	16.6985	NaN	NaN	NaN	NaN	9.09495	23.7503	NaN	22.9804	19.4992	33.9043	25.7104	NaN	18.487
E9PVX6	Mki67	0.00104935	Proliferation marker protein Ki-67	35.8684	NaN	17.3001	20.2981	18.7196	21.8924	66.862	52.0531	67.3254	77.4977	145.308	62.077	32.4905	226.654	230.342	72.358	103.246	63.1606	118.568	46.8646	46.9244	NaN	28.6771	132.474	35.3946	16.7177	6.25121	17.9109	NaN	5.60807	15.3223	23.856	23.3776	50.561	15.8575	14.9043	18.5621	27.2983	47.1173	76.7738	88.0921	89.3708	90.0362	63.7006	60.0808	60.824
E9PVZ8	Golgb1	6.84197e-15	Golgi autoantigen, golgin subfamily b, macrogolgin 1	81.6108	NaN	66.0599	52.166	119.738	60.2128	141.193	80.7848	107.393	143.992	177.154	72.8911	43.8655	228.404	197.399	102.247	158.716	95.0221	159.039	104.775	78.9143	61.7083	41.496	103.166	13.0143	11.4466	64.1529	118.43	67.6892	54.6746	51.957	88.4753	60.5595	44.7933	38.7731	33.1229	31.1549	82.0039	105.244	69.6086	164.928	160.56	123.445	102.538	101.139	110.972
E9PW37	Rasal2	4.89144e-16	RAS protein activator-like 2	76.9756	NaN	54.8388	39.7141	114.251	51.8192	153.012	98.9175	119.913	133.325	179.015	89.2657	60.4831	343.473	318.297	170.046	256.576	191.358	264.597	183.352	132.683	120.785	101.922	216.667	42.1056	29.2427	53.9473	60.1022	50.1902	45.0407	48.2434	70.5992	63.7365	49.0786	42.1505	36.2676	34.0295	80.4218	144.446	74.4516	237.635	244.82	213.923	163.525	157.787	168.378
E9PW83	Fam184a	0.000136306	Family with sequence similarity 184, member A	18.0258	NaN	13.886	7.35727	20.6746	15.3185	28.7167	15.3445	25.4502	23.0101	24.608	10.3717	8.93955	66.7341	54.0331	26.604	31.1373	19.2853	27.6541	20.1072	14.7437	11.6895	12.2343	27.0807	4.71081	2.92402	11.8173	18.3623	15.7321	10.0761	10.1217	13.2207	12.3376	6.00883	6.23809	5.15304	23.2312	11.6677	15.4507	10.399	34.8604	41.1431	32.4909	24.9102	17.4155	15.5028
E9PWI3	Mcc	5.63288e-11	Mutated in colorectal cancers	39.3294	NaN	24.065	12.3542	38.926	24.2096	30.3683	16.7745	24.0569	31.9168	29.3729	19.9657	21.8869	51.8659	36.5111	25.5104	37.7001	25.6127	25.2614	18.9354	21.3591	15.5929	12.6219	26.0057	6.36918	8.4331	24.4917	24.3174	27.7069	20.2876	12.8877	25.0267	16.3457	7.52936	8.23789	7.17902	8.87521	11.9729	27.71	12.5608	33.5607	29.7325	26.7093	28.9155	18.5127	19.3845
E9PWJ7	Abca16	0.000521224	ATP-binding cassette, sub-family A (ABC1), member 16	74.4981	NaN	175.977	262.23	145.973	205.536	139.004	219.823	192.948	89.4163	NaN	190.481	334.493	250.413	197.13	147.437	162.328	NaN	207.148	221.638	238.272	280.213	273.339	149.29	281.854	182.224	122.765	NaN	81.9866	261.486	207.715	135.085	163.008	219.103	244.097	170.355	134.089	126.997	223.634	184.451	NaN	NaN	168.817	184.591	242.491	271.177
E9PWM3	Armcx4	5.65868e-05	Armadillo repeat-containing, X-linked 4	4.57128	NaN	NaN	NaN	9.65758	NaN	22.4233	12.8616	9.15592	7.32823	16.134	NaN	4.12355	23.2539	24.2289	15.0175	24.7531	4.22705	16.4109	23.1916	13.8287	7.48078	NaN	NaN	4.7049	NaN	7.22057	3.24775	NaN	7.28617	NaN	18.0249	NaN	13.7591	6.90217	NaN	NaN	27.8836	5.51771	NaN	21.2347	14.281	12.7133	25.2104	29.1799	14.7084
E9PWQ3	Col6a3	3.30517e-12	Collagen, type VI, alpha 3	120.781	NaN	50.4661	28.0789	80.7902	54.0347	53.024	55.4384	74.6914	53.0144	66.6047	29.2365	30.7298	62.8386	58.7617	33.8908	45.8983	28.1629	41.7224	34.4522	28.9393	33.2786	16.7545	500.239	23.4807	32.1507	108.412	77.1234	47.9027	38.4068	27.507	76.9137	60.0817	21.0612	34.7814	21.3513	21.432	34.3013	37.8646	30.0214	73.2389	40.2349	22.8743	34.2636	28.0209	31.2905
E9PWR4	Dip2c	1.15005e-14	Disco-interacting protein 2 homolog C	269.892	NaN	113.07	65.3204	187.49	101.187	285.513	158.527	213.007	230.852	296.829	150.444	103.18	682.238	402.354	197.744	305.892	197.3	271.035	212.011	131.413	109.839	86.6499	160.311	49.7712	31.0668	150.001	183.432	100.582	88.6731	94.2076	155.625	119.257	88.3345	79.2567	71.3302	56.8355	115.438	252.652	131.167	364.05	372.663	292.902	213.002	197.364	213.767
E9PWW9	Rsf1	3.20965e-10	Remodeling and spacing factor 1	43.7974	NaN	28.2768	29.2751	54.8486	32.6019	45.8339	31.3368	33.6469	43.3139	43.7072	29.4857	27.2457	95.3091	75.2825	45.904	51.818	28.5644	39.8885	36.5168	20.4375	14.782	16.7673	27.4241	5.483	2.72071	34.8453	69.0707	26.5544	25.0014	20.3266	38.493	24.9901	14.2378	13.2411	11.5681	15.378	20.479	27.2031	43.8992	49.3516	48.8665	41.9506	31.1233	31.6789	27.0838
E9PX29	Sptbn4	1.4551e-15	Spectrin beta chain	211.928	NaN	158.579	125.374	309.488	155.788	376.086	200.65	271.474	272.337	323.12	168.513	120.818	608.371	561.216	320.66	419.187	276.955	328.524	227.867	157.108	102.724	74.5452	138.889	26.0062	17.0302	146.107	276.474	149.987	124.082	123.682	205.38	154.455	114.634	97.5963	69.0253	62.1222	150.631	304.696	159.237	441.846	463.101	372.213	298.072	278.045	275.477
E9PX68	Slc4a1ap	5.76862e-05	Solute carrier family 4 (anion exchanger), member 1, adaptor protein	36.0671	NaN	34.5098	26.6368	78.7154	45.5503	59.575	29.6159	33.712	46.8101	92.3419	47.432	28.5665	94.8981	88.6067	53.5632	75.1309	43.1795	52.2266	42.7064	32.4568	19.7848	9.33044	34.716	7.4246	NaN	43.4183	39.9498	29.1098	31.5966	20.9059	38.296	23.2156	18.2861	10.6641	16.4909	18.0441	38.96	53.0144	33.663	71.83	83.0051	54.4551	40.8112	41.6078	35.6465
E9PXC0	Srp54c	0.00210538	Signal recognition particle 54 kDa protein	177.05	NaN	172.476	NaN	242.539	119.814	174.962	160.829	NaN	NaN	147.926	NaN	165.141	NaN	NaN	278.235	197.954	NaN	296.496	205.493	171.901	146.238	NaN	167.526	54.532	NaN	141.511	95.8327	NaN	117.773	NaN	122.2	122.254	105.444	142.027	87.1599	92.1464	181.235	416.569	205.3	190.834	199.614	297.588	160.845	136.894	NaN
E9PXF0	Pcdh17	1.31895e-05	Protocadherin 17	11.4753	NaN	22.6465	19.4966	59.9237	42.9099	88.9379	54.6654	100.252	71.1724	128.87	61.2521	34.6015	167.06	117.078	82.0552	109.883	66.3021	105.45	80.6336	58.2445	43.0308	30.3119	78.5298	13.1337	8.70397	33.4378	34.3905	36.4047	23.251	36.0824	45.7208	40.7207	24.2672	25.2847	24.4495	24.611	76.133	57.769	32.2414	119.267	108.632	83.7583	65.7608	70.7593	65.1446
E9PXF8	Sbf2	1.33825e-05	Myotubularin-related protein 13	53.9549	NaN	65.2412	42.8323	68.4845	40.0593	46.1761	34.5186	41.8528	39.5173	41.1625	25.7377	42.4587	89.3501	72.717	36.0265	50.3735	50.7571	44.2262	31.9846	21.0585	24.84	23.5896	40.0779	10.7098	NaN	74.5947	28.9576	43.9895	41.3073	36.329	66.8805	38.8238	30.2266	33.0408	22.2712	7.42527	11.6101	38.8044	26.9237	51.7687	55.6116	46.6217	38.7146	44.7528	46.4102
E9PXQ7	Pcdh10	9.69791e-12	Protocadherin 10	86.7534	NaN	40.4668	22.9361	78.5693	44.1127	239.456	150.518	201.542	191.964	185.726	93.4193	77.0265	333.201	297.096	142.006	245.283	164.8	287.94	167.812	124.466	89.3624	75.5777	168.857	22.8169	24.2434	48.3721	76.0878	39.2543	26.355	48.7003	57.5361	50.8859	45.7586	54.3391	53.7449	40.2372	117.662	221.127	113.087	238.249	217.907	176.395	123.824	138.739	157.138
E9PY16	Adap1	9.2444e-08	ArfGAP with dual PH domains 1	573.968	NaN	424.776	284.464	882.997	637.558	1247.28	815.526	822.876	850.763	762.797	672.434	601.268	2420.11	2145.86	1298.61	1596.74	1292.28	1475.16	1283.08	945.22	717.091	555.798	1165.68	313.097	208.895	478.935	800.254	360.588	310.666	448.207	565.864	495.891	427.863	364.801	395.077	421.057	731.904	1039.88	584.069	1758.07	1845.91	1421.52	1129.87	1089.64	1104.05
E9PY46	Ift140	2.27388e-05	Intraflagellar transport protein 140 homolog	68.3581	NaN	54.0873	NaN	42.228	22.6402	47.4535	41.9243	NaN	68.1954	18.7145	38.1586	NaN	49.7167	42.6138	45.5269	61.1118	36.1855	53.1409	50.9821	28.2957	32.9446	NaN	41.0547	NaN	NaN	NaN	42.8539	NaN	25.6901	67.066	51.7791	30.181	33.3922	22.8884	14.4083	NaN	40.6089	30.5014	25.1007	73.1694	51.1968	9.35089	53.2057	60.8312	NaN
E9PYD1	Fam98c	1.9049e-05	Family with sequence similarity 98, member C	29.1496	NaN	24.0655	15.288	59.8759	27.3232	65.6484	33.0534	44.0909	57.4262	96.6784	30.497	27.2214	116.555	89.6942	46.6691	68.1389	49.4866	48.1206	45.9159	33.9215	28.1728	26.2307	41.6602	10.1135	13.9302	32.6043	26.9873	32.2586	29.1658	28.2955	30.4221	33.2059	25.6497	23.4221	24.2735	18.0854	38.0724	42.9122	37.4483	76.1709	76.8128	55.7551	40.3266	51.1623	48.3396
E9PYF4	Lmo7	2.18308e-08	LIM domain only 7	337.698	NaN	313.227	237.965	551.905	361.498	854.499	500.103	531.973	563.609	624.198	431.545	370.887	1747.07	1560.35	1030.4	1325.4	918.451	1188.27	875.692	709.293	510.477	503.412	1041.62	279.273	170.347	316.823	265.079	330.454	230.505	234.838	395.528	317.155	243.155	210.368	201.756	215.515	394.635	524.709	318.21	1252.56	1438.35	1170.01	956.618	900.823	894.516
E9PYF7	Ap1ar	0.000128968	AP1AR	30.4727	NaN	84.8073	64.6099	89.6833	75.8164	108.058	56.4003	60.0635	78.1501	119.213	21.2307	40.6716	280.381	371.321	223.64	171.767	119.052	108.435	107.072	85.384	56.0533	42.0431	108.735	14.7858	NaN	39.5762	37.5397	36.3512	37.3465	27.8191	63.6981	28.0366	29.9456	37.9527	26.4893	32.4575	13.8789	32.5619	41.72	190.844	182.867	135.588	92.3588	116.871	59.6026
E9PYG6	Rasa1	1.77466e-13	RAS p21 protein activator 1	174.361	NaN	116.247	73.0602	224.692	85.9608	208.889	114.4	153.971	228.811	265.272	88.643	103.572	434.797	312.415	153.168	239.474	138.08	200.512	147.74	97.2036	82.8348	62.6971	171.176	41.759	23.929	133.806	164.726	119.291	85.0021	90.6167	134.929	94.6452	69.0299	72.2375	54.8147	32.5699	115.211	172.646	104.206	266.665	292.578	238.646	173.343	160.757	150.548
E9PYH6	Setd1a	5.65032e-10	Histone-lysine N-methyltransferase SETD1A	17.9419	NaN	20.5548	29.3969	59.4787	35.962	47.3388	21.316	29.0568	35.0213	61.6231	23.8649	28.1486	84.3765	81.908	22.0977	57.9767	29.2071	31.7611	23.363	19.6238	12.5188	8.65506	42.4559	NaN	NaN	31.9811	38.2711	57.2735	23.0567	13.5092	37.0099	14.5405	8.38882	11.0526	15.2299	8.1784	19.1528	34.0462	25.0361	58.9564	56.0921	40.304	28.1309	25.5398	26.3764
E9PYK3	Parp4	0.00241544	Protein mono-ADP-ribosyltransferase PARP4	NaN	NaN	494.701	235.846	1442.93	1002.81	1401.06	937.969	911.42	1718.9	60.1616	1183.45	668.825	2020.34	2012.61	1077.67	1116.47	1407.34	2132.53	NaN	1496.22	568.123	421.735	939.409	331.638	247.132	754.099	NaN	813.834	359.473	551.998	790.83	792.37	415.748	418.937	736.803	348.281	936.249	2295.06	767.701	1937.38	1971.24	998.76	904.376	NaN	1292.77
E9PYL2	Prr12	0.000257216	Proline-rich protein 12	67.562	NaN	102.079	76.9712	170.144	62.8103	194.918	75.9147	88.0058	121.513	71.3166	14.4551	89.0157	330.521	300.857	129.371	197.801	169.175	146.906	115.226	95.9468	71.1867	73.7509	144.534	78.235	64.4913	182.162	93.3694	79.931	78.5954	90.2239	151.746	82.8638	53.5591	54.2641	76.4968	23.2906	40.6136	40.4568	468.071	234.242	239.118	160.926	140.169	117.362	137.081
E9PYR1	Fbxl18	2.53604e-05	F-box and leucine-rich repeat protein 18	63.4806	NaN	36.4862	25.9164	80.8701	28.2787	69.986	40.927	50.4393	73.5181	97.1315	46.2784	35.9858	168.906	147.691	67.973	101.381	63.2143	81.8179	62.5776	41.3561	30.5993	26.6311	66.8169	11.6948	8.5989	41.5952	73.2837	38.2085	25.8109	37.6928	46.9351	26.9096	17.0977	17.4413	18.6741	18.6638	31.3874	49.1103	38.9865	99.7804	116.559	86.2133	56.9416	61.2402	66.1294
E9PZ11	Zfp651	0.00105325	Zinc finger protein 651	9.06508	NaN	9.26799	NaN	38.5669	NaN	69.3045	23.3811	NaN	NaN	93.095	28.3328	15.3358	NaN	45.1377	34.6029	71.3597	NaN	NaN	31.9234	43.5732	17.2888	NaN	31.2707	NaN	NaN	15.9143	26.6556	NaN	NaN	NaN	NaN	NaN	NaN	11.6803	NaN	13.2326	NaN	41.4231	NaN	76.3422	71.5147	73.5967	50.7699	55.3241	22.2044
E9PZ19	Igsf9b	1.01618e-06	Protein turtle homolog B	100.999	1621.26	56.9498	49.771	108.859	87.7489	114.187	90.7548	100.816	123.484	145.594	59.6793	55.2679	186.396	147.857	97.233	144.943	111.144	161.598	114.279	83.7947	60.7333	53.7635	100.089	19.289	12.4101	59.882	107.435	61.7383	50.8697	69.3087	78.0369	59.9723	44.7896	44.452	36.261	39.3359	63.7434	94.7767	82.7598	190.27	147.601	77.772	82.2635	121.853	112.183
E9PZJ8	Ascc3	7.20192e-05	Activating signal cointegrator 1 complex subunit 3	6.55073	NaN	NaN	NaN	57.0591	NaN	41.737	25.4649	30.3822	84.9959	100.822	21.6843	NaN	216.737	159.262	51.2997	104.852	64.9019	68.782	45.0748	38.7811	52.9183	NaN	64.9092	5.14334	9.88139	39.3782	23.6292	11.0751	NaN	55.3028	17.6251	41.3324	29.3488	NaN	24.3505	13.5469	9.84784	23.9478	29.0062	124.73	137.215	98.4284	45.4626	28.9963	49.1309
E9PZM4	Chd2	1.69556e-05	Chromodomain-helicase-DNA-binding protein 2	20.8747	NaN	23.3244	20.8969	45.248	24.1391	29.7984	23.5149	24.8397	29.1396	48.7524	15.9134	23.9602	70.0923	66.4713	32.9187	43.1671	23.1337	28.5926	28.9019	20.4716	NaN	9.63952	20.8592	22.4901	5.52414	15.9138	36.986	19.8836	16.412	11.5668	22.1643	17.5171	9.96256	16.2285	12.8739	5.70086	17.152	17.1356	9.31717	46.5729	37.06	41.1704	23.1733	28.8187	36.2305
E9PZM7	Scaf11	2.908e-06	SR-related CTD-associated factor 11	37.38	NaN	21.7299	22.6556	41.5771	24.3258	30.0941	19.1384	40.669	29.5187	19.841	11.9472	18.8624	79.6569	65.5303	40.6138	39.1793	36.8312	26.0666	20.7916	14.8715	10.8609	6.45263	32.3078	NaN	NaN	17.6966	133.946	9.31072	22.8345	12.2928	28.6809	21.3617	18.5751	8.29068	NaN	7.49124	12.7915	31.7132	5.53781	51.4363	33.9894	32.2592	20.5007	22.0515	28.702
E9PZP8	Herc1	2.80699e-11	HECT and RLD domain-containing E3 ubiquitin protein ligase family member 1	405.386	NaN	337.569	224.749	571.638	285.309	665.456	414.515	487.635	637.501	687.659	281.675	276.649	1362.79	1059.65	568.782	869.26	623.86	831.562	568.958	436.311	317.176	233.104	528.976	102.955	85.8039	392.342	493.893	352.815	261.616	275.171	391.73	305.777	240.226	203.674	181.354	149.197	364.369	607.363	341.127	878.894	928.117	729.579	578.475	538.427	582.171
E9PZQ0	Ryr1	2.31501e-05	Ryanodine receptor 1	274.61	NaN	606.078	243.401	389.637	343.66	NaN	432.353	10103	163.929	156.956	38443.4	NaN	NaN	2651.72	13.8327	249.86	1048.61	566.514	NaN	486.101	1017.57	NaN	184.269	NaN	3.49281	72.9807	153.844	179.002	537.123	304.059	502.287	309.275	NaN	NaN	NaN	35.2204	NaN	10154.1	48.1941	2240.71	94.1259	69.3725	402.964	393.551	723.023
E9Q0B3		0.000660353	Uncharacterized membrane protein C3orf80 homolog	NaN	NaN	NaN	NaN	NaN	NaN	21.2364	39.8939	19.6783	NaN	37.5224	86.362	16.1519	21.8091	23.2823	165.372	30.8871	81.7317	24.2531	61.256	22.4796	27.7739	16.3811	26.392	9.18941	NaN	NaN	NaN	NaN	NaN	NaN	NaN	24.3554	NaN	11.2672	66.6358	61.6162	NaN	12.3068	94.9776	41	108.142	135.733	46.5967	20.3496	67.3341
E9Q0F0	Krt78	9.04693e-05	Keratin 78	780.099	195.795	4504.4	3243.41	3005.08	817.665	841.49	5197	2157.12	1352.89	2095.83	1487.8	1182.3	4586.62	10070.3	7295.61	5095.59	3970.03	4987.13	3365.94	5759.23	1792.25	1564.41	841.465	246.566	481.362	3106.52	15173.8	1607.39	3157.74	2660.63	3271.06	2402.4	1950.29	770.132	1013.38	1895.51	1697.66	9266.18	4966.02	8054.88	20669.8	1830.8	18828.3	2092.67	19829
E9Q0S6	Tns1	2.50412e-14	Tensin 1	73.2062	NaN	55.0039	33.1254	99.6553	66.2891	107.178	72.6572	88.4905	99.6953	126.773	57.9848	36.1621	173.583	151.822	81.3632	120.397	75.7356	118.049	67.6998	54.9341	49.9249	32.8562	88.7804	12.3241	25.7615	60.3186	92.5137	56.7437	43.6933	39.125	75.7876	56.8766	35.6726	28.4396	26.6655	24.3549	51.5906	81.5774	50.3337	126.36	122.963	83.6796	79.5503	69.438	67.5195
E9Q137	Tex264	7.42882e-07	Testis-expressed protein 264 homolog	73.7052	NaN	156.459	76.1155	177.88	116.003	147.115	105.528	112.573	229.238	220.663	37.9087	58.245	263.955	175.65	121.196	196.278	102.004	167.241	106.514	106.809	65.7427	60.2456	106.351	17.3099	19.0478	101.275	192.507	129.601	87.3589	84.7739	134.937	93.7884	50.7359	55.2931	36.4837	41.9756	96.1738	110.863	57.9129	163.812	203.818	127.992	121.302	121.697	105.007
E9Q1A5	Zfp384	0.000104291	Zinc finger protein 384	16.6183	NaN	10.0091	9.58961	18.8335	6.10847	6.3982	6.21487	6.90129	25.1675	20.1588	NaN	NaN	5.00091	26.1364	11.2628	11.8779	7.08261	5.99001	6.05473	3.88804	NaN	4.90268	NaN	NaN	NaN	6.63871	5.39534	12.5314	12.8251	14.4989	8.21159	2.03016	4.32739	7.8581	2.60546	7.59348	NaN	6.73773	3.21945	23.6586	17.092	3.64145	4.98107	2.74626	6.56873
E9Q1M1	Pdzd2	1.41564e-08	PDZ domain-containing 2	NaN	NaN	NaN	6.09134	NaN	NaN	17.8325	NaN	NaN	11.9777	14.9266	7.44634	NaN	26.2009	9.92018	NaN	8.34297	NaN	2.8089	3.26886	10.5084	NaN	NaN	NaN	7.16596	NaN	NaN	NaN	NaN	NaN	NaN	NaN	10.5835	NaN	NaN	NaN	NaN	2.94151	15.0873	5.2573	6.38373	6.54695	NaN	6.84972	4.7861	NaN
E9Q1P8	Irf2bp2	1.25709e-08	Interferon regulatory factor 2-binding protein 2	130.056	NaN	73.3628	64.0533	140.361	98.9967	100.729	78.1769	77.5777	105.995	86.935	46.0499	56.3453	203.29	172.336	98.3748	141.046	99.2315	104.36	83.7063	58.6903	46.233	40.8741	68.8276	13.9937	28.2199	84.6222	178.525	65.8008	58.7028	57.6792	72.478	54.1959	40.3083	38.6565	30.8381	44.8356	30.1956	57.0689	43.7967	122.726	123.666	91.8256	70.4699	68.3298	80.8979
E9Q1Z0	Krt90	1.22819e-05	Keratin 90	225.385	192.69	2900.23	1700.99	1390.22	2388.03	830.344	3526.86	2273.56	3173.62	5804.3	6229.81	1059.7	2387.23	3923.85	5393.19	2199.27	2949.13	4540.42	3476.33	4264.58	2681.25	2101.39	3822.15	206.06	698.21	2157.29	4219.32	5495.29	5075.22	4061.8	2091.2	2339.86	2277.34	1145	3428.41	2634.01	3873.88	6043.39	4468.63	4870.12	3805.48	2710.34	10234	2155.07	9986.95
E9Q236	Abcc4	2.75014e-05	ATP-binding cassette sub-family C member 4	64.1134	NaN	121.423	47.6426	111.218	77.7199	158.186	123.562	152.613	44.7837	84.704	42.6375	81.1576	237.015	268.288	143.047	191.659	173.159	155.979	180.404	103.42	77.1555	77.1894	199.564	46.0381	27.7336	171.596	138.131	137.706	85.8801	78.4525	94.3922	61.6343	35.0613	43.5495	57.6157	49.3147	68.7952	42.7066	71.0123	163.44	187.563	145.068	132.973	154.747	149.934
E9Q238	Kank1	0.00069604	KN motif and ankyrin repeat domains 1	32.9706	NaN	23.2294	NaN	42.9451	36.3749	27.5442	14.4117	18.8623	61.8577	56.8565	NaN	NaN	73.0834	87.1506	NaN	41.029	NaN	26.7394	NaN	NaN	7.52502	2.94789	41.5232	3.75602	6.53644	27.8864	27.7762	16.8587	9.71029	7.36163	22.3194	22.7867	5.25664	6.32818	NaN	NaN	11.5564	21.2927	NaN	25.5201	66.6318	19.7484	35.5165	NaN	NaN
E9Q271	Wdr17	0.000631892	WD repeat domain 17	NaN	NaN	NaN	NaN	NaN	NaN	NaN	NaN	NaN	NaN	NaN	NaN	678.27	19.5649	NaN	NaN	NaN	NaN	NaN	NaN	NaN	158.371	NaN	NaN	NaN	NaN	NaN	NaN	NaN	NaN	NaN	NaN	NaN	NaN	NaN	NaN	NaN	NaN	NaN	36.0447	NaN	NaN	NaN	NaN	NaN	NaN
E9Q2E4	Hectd4	2.86838e-16	HECT domain E3 ubiquitin protein ligase 4	64.0676	NaN	46.1234	29.3877	86.7339	38.8845	107.013	57.4294	74.4962	84.4255	97.5084	60.332	45.5033	212.702	171.198	91.7143	135.701	89.7494	121.836	82.5875	54.3988	46.7204	33.9577	76.0749	15.3882	13.3768	46.2699	70.5741	43.6861	37.5641	38.2217	59.7371	43.8744	30.3631	29.7369	21.9496	15.4793	58.3225	92.5427	53.8943	134.443	146.976	123.309	93.496	84.73	87.2273
E9Q2M9	Wdfy4	0.00452226	WD repeat- and FYVE domain-containing protein 4	NaN	NaN	NaN	NaN	NaN	NaN	NaN	NaN	NaN	NaN	NaN	NaN	NaN	NaN	NaN	NaN	9.77435	NaN	NaN	NaN	NaN	NaN	NaN	NaN	NaN	NaN	NaN	NaN	NaN	NaN	NaN	NaN	NaN	NaN	NaN	NaN	NaN	NaN	NaN	NaN	NaN	NaN	NaN	NaN	NaN	NaN
E9Q2S7	Zfp266	0.000939141	Zinc finger protein 266	NaN	NaN	15.6461	NaN	NaN	20.6219	NaN	19.0098	NaN	NaN	NaN	112.291	NaN	24.4136	NaN	NaN	NaN	NaN	NaN	NaN	NaN	NaN	NaN	NaN	NaN	NaN	NaN	16.7606	NaN	NaN	NaN	10.7176	NaN	NaN	5.99171	NaN	NaN	NaN	22.7142	3.62034	NaN	NaN	NaN	NaN	26.4163	36.4538
E9Q309	Cep350	0.00344288	Centrosome-associated protein 350	NaN	NaN	201.47	114.025	NaN	NaN	NaN	158.795	NaN	NaN	NaN	NaN	151.014	NaN	NaN	NaN	NaN	NaN	NaN	309.129	NaN	127.964	NaN	NaN	101.682	74.517	NaN	340.354	NaN	NaN	167.269	226.062	198.12	NaN	123.704	NaN	NaN	16.3677	218.16	NaN	368.262	45.598	NaN	273.167	221.184	293.539
E9Q3A7	Cdh19	0.00168633	Cadherin 19, type 2	NaN	NaN	NaN	NaN	NaN	NaN	NaN	NaN	NaN	NaN	64.6216	NaN	NaN	NaN	84.2734	NaN	76.1344	48.2065	42.9663	NaN	NaN	NaN	NaN	NaN	NaN	NaN	NaN	NaN	NaN	NaN	NaN	NaN	NaN	NaN	NaN	NaN	NaN	NaN	30.5973	34.6433	49.1441	NaN	NaN	NaN	NaN	NaN
E9Q3C1	C2cd2	1.67628e-05	C2 domain-containing protein 2	18.452	NaN	42.7501	24.3528	42.1439	29.593	67.3159	34.995	58.3194	17.4505	34.8801	15.7301	NaN	73.1661	51.1299	65.5016	84.0722	54.2136	84.0397	43.3607	28.4453	13.1183	22.3733	55.8587	NaN	NaN	20.8046	16.8729	12.0348	26.4983	17.6157	48.6759	42.311	29.1965	10.9153	24.7019	16.5779	23.4558	22.7719	3.04172	87.4577	72.507	45.8736	69.7747	43.431	69.71
E9Q3G8	Nup153	8.86793e-13	Nucleoporin 153	66.8016	NaN	56.4419	49.2666	94.337	47.3843	75.8819	48.8542	59.1883	97.0663	77.8413	31.5207	33.9514	95.6987	129.102	70.4225	104.049	58.0603	70.1057	49.4533	39.3656	29.2948	21.9313	65.2688	6.25598	7.62572	48.6689	102.396	50.4979	46.3835	35.9325	63.5528	36.4325	32.0796	24.6844	19.5613	17.7519	30.4002	58.3967	35.2982	95.1246	88.9665	80.0959	62.6728	59.0175	59.2353
E9Q3H6	Coq10a	2.33135e-05	Coenzyme Q10A	88.8442	NaN	58.8961	38.4053	118.793	74.7805	104.041	52.9511	67.4398	54.8116	42.9232	10.0269	30.0069	190.184	147.949	99.6046	94.7013	90.018	114.1	56.5287	47.0515	40.6903	18.0641	47.9205	14.9558	NaN	56.6236	50.7702	73.3271	50.8491	51.5557	89.8766	57.3337	26.4948	34.814	55.4233	NaN	16.467	101.022	93.5155	105.431	167.337	76.7236	67.9874	66.0126	95.3167
E9Q3L2	Pi4ka	5.39176e-16	Phosphatidylinositol 4-kinase alpha	568.415	NaN	428.932	226.846	790.068	333.549	845.213	517.518	709.613	692.417	933.702	507.369	332.42	1579.22	1248.16	655.773	1049.55	740.119	1036.24	772.577	520.508	455.874	297.381	735.049	187.17	142.269	446.135	614.786	397.797	320.887	358.072	544.014	443.414	273.963	290.215	229.428	141.431	415.939	706.098	411.82	1014.62	1140.29	901.008	694.593	674.335	744.519
E9Q3M9	Cracdl	3.26853e-16	Capping protein-inhibiting regulator of actin-like	105.982	NaN	37.7361	33.1505	125.824	95.9905	473.773	209.231	224.776	255.512	305.736	336.868	197.826	1278.74	1485.68	800.568	840.969	404.563	521.51	356.37	273.775	224.228	202.949	467.501	103.671	63.8721	43.9155	70.5563	52.0856	23.9467	34.5737	65.6787	124.713	99.9762	73.3207	80.7311	74.6465	139.829	393.931	262.692	996.834	1347.26	1135.36	770.811	500.995	363.938
E9Q3S4	Map3k19	0.000822431	Mitogen-activated protein kinase kinase kinase 19	3165.65	NaN	1715.7	2357.09	4206.83	2902.67	4055.45	2549.71	1865.86	3716.95	4035.7	1946.89	2603.93	2561.87	4134.59	2753.25	3869.73	2612.51	4499.6	2921.61	2869.68	1828.83	1572.76	2488.77	1124.63	1032.87	3518.37	4959.47	1185.4	1377.56	1766.68	2266.41	2067.19	1492.43	1233.83	1115.88	1038.74	1554.38	2528.01	1397.03	4812.02	3913.75	3004.88	2395.31	2468.87	2770.29
E9Q401	Ryr2	2.86838e-16	Ryanodine receptor 2	169.94	NaN	127.076	85.101	245.074	100.621	320.019	159.324	196.532	208.922	313.486	172.963	135.245	676.08	574.642	312.989	464.495	335.862	451.51	344.453	238.056	199.759	137.068	314.743	91.1202	57.7095	147.329	193.864	130.361	104.051	110.758	154.531	119.721	84.8994	86.6178	75.7985	53.8242	159.264	273.524	154.536	455.195	511.509	449.074	351.14	317.475	320.918
E9Q411	Nbas	3.23475e-06	Neuroblastoma-amplified sequence	638.434	NaN	450.114	284.625	796.771	348.606	870.151	474.455	638.257	676.999	699.007	384.781	328.079	1758.15	1221.38	618.464	871.642	558.266	798.113	470.036	389.861	349.309	201.71	495.755	113.002	68.2049	603.675	812.388	485.96	361.423	425.342	549.971	372.384	255.787	239.66	226.796	157.825	449.535	630.899	345.885	1024.43	988.066	739.787	566.002	602.453	583.694
E9Q414	Apob	0.000460142	Apolipoprotein B-100	20.4447	NaN	NaN	NaN	6.21186	NaN	12.3014	NaN	NaN	NaN	76.0836	NaN	NaN	50.4757	74.8132	NaN	44.166	NaN	NaN	NaN	NaN	6.67975	NaN	NaN	NaN	NaN	NaN	47.8531	NaN	NaN	NaN	NaN	1.01724	NaN	2.39478	NaN	NaN	NaN	NaN	NaN	7.84941	NaN	NaN	22.2632	NaN	NaN
E9Q444	Zbtb21	0.000453124	Zinc finger and BTB domain-containing 21	NaN	NaN	2.25309	NaN	4.29877	NaN	NaN	NaN	NaN	10.3565	8.10508	NaN	NaN	8.2371	1.29678	0.87605	3.67416	NaN	1.29416	NaN	NaN	NaN	NaN	NaN	NaN	NaN	NaN	2.99407	5.08151	2.31473	2.14659	5.70554	NaN	NaN	NaN	8.7218	NaN	NaN	0.840522	NaN	3.69698	NaN	4.12996	4.35565	4.7442	NaN
E9Q4M0	Tmem44	0.000234447	Transmembrane protein 44	NaN	NaN	NaN	NaN	NaN	NaN	26.9736	17.4887	19.5958	21.3835	44.9933	10.529	NaN	NaN	33.9065	12.6264	34.759	19.3498	20.2649	24.4952	13.3162	15.1516	NaN	17.2686	NaN	NaN	NaN	NaN	NaN	NaN	NaN	NaN	NaN	NaN	NaN	NaN	NaN	12.8264	NaN	NaN	32.744	28.0263	23.8486	11.5288	19.4748	14.1164
E9Q4N7	Arid1b	4.52076e-10	AT-rich interactive domain-containing protein 1B	81.4931	NaN	75.2837	54.3803	124.783	70.3504	113.455	67.5794	70.7148	69.3514	94.2915	44.8785	39.5371	148.173	144.252	80.42	138.359	72.4453	81.1815	76.9319	55.444	41.086	31.5494	60.4103	9.28579	4.78373	66.5555	101.346	67.3788	54.1234	65.0424	85.169	46.0793	36.0175	34.4655	28.1065	34.9577	46.9662	83.5404	46.2411	97.784	101.926	89.7018	92.0387	74.0589	79.4985
E9Q4S1	Pde8b	5.75584e-06	High affinity cAMP-specific and IBMX-insensitive 3',5'-cyclic phosphodiesterase 8B	41.4425	NaN	21.5761	NaN	37.9501	22.3586	70.6894	53.6969	42.7832	46.3637	67.6753	55.8762	26.8123	128.411	107.866	67.2093	103.506	75.5599	103.911	68.0103	54.5209	49.3257	38.0203	77.1346	14.3191	10.5975	NaN	14.5073	12.2261	NaN	19.6716	24.3983	32.3004	28.3137	23.874	26.1399	15.3808	36.439	93.4049	47.7601	95.8379	86.8773	81.7217	62.3084	72.8849	62.9474
E9Q4X2	Uggt2	0.00860691	UDP-glucose glycoprotein glucosyltransferase 2	NaN	NaN	NaN	NaN	NaN	NaN	NaN	NaN	NaN	NaN	NaN	NaN	NaN	NaN	NaN	NaN	NaN	NaN	NaN	NaN	NaN	NaN	NaN	NaN	NaN	NaN	NaN	NaN	NaN	NaN	NaN	NaN	NaN	NaN	NaN	NaN	NaN	NaN	NaN	NaN	NaN	NaN	NaN	NaN	NaN	NaN
E9Q512	Trip11	3.47704e-07	Thyroid hormone receptor interactor 11	26.5794	NaN	24.4062	18.4761	40.7038	20.9583	39.6029	25.3412	31.6232	41.5245	50.9295	17.2547	24.3023	95.8923	70.0762	33.5697	48.3354	32.06	49.8991	37.2239	23.9444	17.2106	14.5219	26.5484	5.53015	NaN	21.5607	33.6718	18.9745	19.3076	18.2751	24.8302	17.4838	15.8143	13.0927	9.90226	11.2842	10.2202	24.6425	19.3168	50.2457	57.1802	37.3332	29.1069	34.8171	36.3249
E9Q555	Rnf213	0.000109698	E3 ubiquitin-protein ligase RNF213	184.226	NaN	829.676	498.392	1127.61	711.375	846.808	760.761	724.67	411.7	19.9494	155.284	420.132	2955.56	761.245	1133.66	880.477	939.9	883.025	726.162	737.249	359.163	441.123	669.41	164.547	133.255	190.042	353.196	346.252	484.277	515.876	402.343	482.862	402.878	235.964	235.055	435.012	39.3929	9836.29	345.475	538.936	730.052	651.293	569.294	480.12	479.104
E9Q557	Dsp	5.38113e-07	Desmoplakin	71.2174	49.9313	81.0972	64.3107	86.7256	76.4813	67.8015	83.84	71.6052	69.6211	77.2872	69.1121	68.5346	129.931	188.949	95.802	152.279	100.538	131.026	101.292	125.108	72.5372	59.8155	177.715	30.5949	60.1503	338.007	244.091	82.2055	131.517	126.533	96.045	69.0682	69.7528	52.8834	52.7152	45.8238	61.6381	146.899	96.2377	178.48	179.801	83.8302	338.903	71.9689	380.076
E9Q5C9	Nolc1	4.73606e-13	Nucleolar and coiled-body phosphoprotein 1	303.892	NaN	179.737	161.976	316.825	270.037	376.851	247.302	335.457	526.424	657.909	122.085	94.6174	392.229	513.391	312.897	393.512	231.149	241.973	205.823	127.912	109.084	81.7341	167.777	32.1657	24.2829	183.847	462.24	155.203	108.182	141.946	225.488	150.101	130.915	91.1734	86.0294	123.94	112.479	238.107	121.609	265.894	277.76	243.659	215.94	204.969	186.499
E9Q5F9	Setd2	0.00043523	Histone-lysine N-methyltransferase SETD2	127.381	NaN	1537.19	833.089	2085.64	NaN	1857.51	1211.6	1760.93	3677.8	79.9232	28.3799	759.485	2855.24	2032.7	1446.8	1838.63	NaN	2498.57	1744.11	1494.54	1112.11	867.117	1293.64	NaN	NaN	1921.19	108.604	1776.18	1029.42	979.858	1021.39	901.097	840.228	748.518	798.581	1034.63	348.853	463.942	15826.9	1719.44	1519.9	1430.34	1048.78	1313.56	1216.6
E9Q5G2	Pcdhb9	0.000447305	Protocadherin beta 9	33.1353	NaN	18.0421	31.9664	NaN	30.1341	34.8451	43.5211	54.6341	9.41417	39.0594	55.3019	36.7007	82.6929	57.8602	47.8045	35.9198	96.6669	55.6002	25.0426	50.1648	57.1214	32.5544	27.4207	20.0621	NaN	23.8067	14.5348	14.8029	19.9581	51.2521	35.4466	24.4985	20.7128	33.6834	NaN	15.7537	14.4673	73.4743	27.8471	35.5877	48.1864	51.4511	40.4058	46.8691	40.8403
E9Q5K9	Ythdc1	2.86838e-16	YTH domain-containing protein 1	10.3779	NaN	14.5225	17.7295	37.3605	22.2839	27.6386	16.8779	26.1396	32.1196	40.8144	18.2657	25.0274	74.605	62.5968	30.0963	42.9423	21.3798	29.5686	19.8255	8.41212	9.64743	5.19042	12.9611	2.88663	1.74394	25.9598	29.2003	13.0774	15.2995	9.93854	17.7488	12.3123	11.4013	4.74002	7.81694	12.8335	10.4092	16.8171	6.88795	40.5224	31.199	26.833	24.6992	21.2484	20.3991
E9Q5M4	Zfr2	7.27479e-06	Zinc finger RNA-binding protein 2	53.7723	NaN	41.8396	37.3234	80.07	70.7309	126.417	78.8374	103.437	111.579	122.939	69.5009	41.1178	240.638	161.256	91.2213	149.68	86.8527	113.011	95.8852	47.365	43.1107	29.1907	45.1743	10.705	NaN	53.5959	185.456	56.2032	33.6709	34.0619	64.9713	56.104	45.7929	24.9183	26.1455	48.7899	50.3019	89.5118	80.6956	147.265	135.906	113.454	90.3816	78.8385	90.4615
E9Q612	Ptpro	0.00976038	Receptor-type tyrosine-protein phosphatase O	NaN	NaN	NaN	NaN	NaN	NaN	NaN	NaN	NaN	63.3417	46.0895	NaN	NaN	106.677	NaN	NaN	NaN	NaN	NaN	NaN	NaN	NaN	NaN	NaN	NaN	NaN	NaN	NaN	NaN	NaN	NaN	NaN	NaN	NaN	NaN	NaN	NaN	NaN	NaN	NaN	NaN	63.7646	NaN	NaN	NaN	NaN
E9Q616	Ahnak	1.15241e-11	AHNAK nucleoprotein (desmoyokin)	1042.28	NaN	560.852	374.279	1117.41	1025.42	892.488	845.031	1069.76	785.063	885.765	412.718	436.073	1342.58	1220.98	674.176	938.648	642.296	774.21	544.219	422.388	365.751	293.808	3334.67	365.016	582.794	1294.82	1015.81	522.104	530.096	377.7	808.545	732.53	329.263	402.824	328.928	332.298	305.479	664.503	387.38	896.692	781.941	573.382	607.57	562.441	549.852
E9Q634	Myo1e	5.65466e-08	Unconventional myosin-Ie	40.4828	NaN	35.7576	26.7362	43.7237	35.982	55.8094	42.1175	55.8344	28.021	34.3352	19.7123	42.4149	54.5434	94.3655	68.7783	66.3371	51.3749	59.9172	32.0339	29.8112	21.4738	21.2251	62.7844	15.4899	3.47745	36.3828	27.2523	18.5219	28.7736	38.8422	39.8732	35.4362	14.5085	20.294	17.0439	12.2402	46.3556	26.7449	26.9287	119.009	79.4109	74.1085	47.8052	66.1797	54.8544
E9Q6B2	Ccdc85c	2.86838e-16	Coiled-coil domain-containing protein 85C	27.4948	NaN	33.7347	15.6989	59.8969	38.8926	40.566	26.3671	33.7019	44.3826	61.263	22.8223	23.8275	81.2784	54.6352	37.7443	46.9013	30.0997	47.0441	25.0794	25.3242	16.6445	13.7026	25.3165	3.70397	3.52223	23.7924	46.2083	29.226	19.8355	14.5212	37.6689	22.8322	15.1692	11.5254	12.9912	16.8776	26.3923	41.5243	18.9942	46.3514	49.7714	34.8336	28.0683	23.8015	26.4026
E9Q6C8	Xkr6	2.42768e-11	XK-related protein 6	49.3327	NaN	52.8668	19.1568	78.2135	48.9369	62.3025	45.9891	78.3065	48.0217	92.5603	39.988	23.1108	102.688	52.4802	43.0413	52.1038	33.4511	60.6361	25.6176	23.5554	21.1087	4.76789	37.8563	6.43588	5.57547	82.896	48.821	81.9652	40.4049	38.9755	78.7031	25.302	17.3072	15.0749	13.3733	7.80087	40.9741	30.7754	19.2273	81.7291	56.5484	35.3818	41.7479	34.9891	26.5294
E9Q6D6	Zfp277	0.00194493	Zinc finger protein 277	NaN	NaN	NaN	NaN	NaN	NaN	NaN	NaN	NaN	NaN	NaN	NaN	NaN	NaN	NaN	NaN	NaN	NaN	NaN	NaN	NaN	NaN	NaN	NaN	NaN	NaN	NaN	NaN	NaN	NaN	NaN	NaN	NaN	NaN	NaN	NaN	NaN	NaN	NaN	NaN	NaN	NaN	NaN	NaN	NaN	NaN
E9Q6E5	Srsf11	2.10382e-12	Serine and arginine-rich-splicing factor 11	144.536	NaN	115.31	105.887	299.142	187.29	215.461	128.477	172.089	247.699	185.781	110.74	97.9848	358.776	340.149	182.475	261.16	188.768	221.475	157.605	95.8156	86.2237	59.2473	168.315	23.524	14.654	152.312	378.872	146.481	127.337	100.649	190.956	108.201	87.3059	50.6791	60.9208	74.8855	62.857	170.012	84.3181	265.974	242.691	186.43	175.669	167.985	168.656
E9Q6H8	Plekha5	7.55674e-10	Pleckstrin homology domain-containing, family A member 5	81.2644	NaN	44.2676	41.5997	87.9825	55.5998	141.238	80.5161	89.8399	121.701	160.425	80.3161	46.3907	224.546	188.393	113.648	177.306	111.088	170.363	127.847	85.6104	72.6263	56.2339	130.719	25.9276	20.6636	48.7312	103.155	46.1707	36.7909	44.4872	59.1378	50.3504	39.3138	30.4345	30.3071	29.2245	72.8543	98.6935	77.2894	180.61	178.016	143.994	119.577	103.721	120.108
E9Q6J5	Bod1l	5.86101e-05	Biorientation of chromosomes in cell division protein 1-like 1	29.4902	NaN	45.9079	38.8047	50.0066	38.6844	46.6723	30.8357	41.5598	37.9039	36.8038	18.5486	16.002	86.137	68.6019	57.1983	46.8729	40.9919	45.7019	28.6621	24.8339	22.1971	18.7945	34.5883	NaN	6.82238	36.2621	53.6127	26.3069	28.1401	20.3954	44.9939	26.3985	13.0508	17.8872	19.3475	17.0888	27.8051	20.9869	11.8811	40.8789	45.1493	42.7444	34.9742	27.8951	32.0298
E9Q6P5	Ttc7b	6.8586e-14	Tetratricopeptide repeat protein 7B	460.871	NaN	275.308	134.053	451.637	205.724	471.442	292.528	381.066	439.763	472.923	244.601	231.744	984.682	689.128	394.092	559.603	426.973	605.147	509.659	351.503	262.682	196.958	434.446	133.591	97.02	329.102	440.622	245.182	183.479	206.869	327.208	275.042	170.609	178.939	150.231	105.749	253.87	445.746	237.868	649.491	657.654	538.524	397.491	377.323	418.952
E9Q6R7	Utrn	2.0457e-10	Utrophin	123.1	NaN	117.643	79.2581	211.344	115.362	161.385	111.757	146.258	137.281	163.443	100.615	63.3004	247.599	210.89	138.128	178.683	129.588	183.906	125.942	95.416	81.2132	51.4574	182.525	27.8302	31.464	130.531	160.518	122.853	103.71	85.3587	147.781	103.9	62.7333	57.7029	46.2136	40.9683	76.0672	139.593	98.3882	202.358	174.434	147.008	124.013	120.36	122.887
E9Q6Y8	Usp31	1.53292e-12	Ubiquitin-specific peptidase 31	74.3912	NaN	46.1208	31.268	92.1941	58.2725	121.422	62.9077	83.5923	96.2449	152	35.7366	42.796	301.382	242.317	129.608	176.511	99.8198	146.769	86.573	58.6265	45.9143	35.9317	96.6948	24.9604	12.0342	45.5215	67.0584	45.9065	27.1243	28.7054	58.9822	45.432	34.8787	32.6887	29.0588	16.9635	33.3442	63.0461	41.5636	148.412	172.626	147.857	112.092	95.9418	90.8409
E9Q732	Zfp949	0.000736959	Zinc finger protein 949	4.17873	NaN	6.10158	NaN	7.69506	3.70611	6.97166	4.79492	4.7925	10.0789	19.8175	10.2536	4.27528	16.1223	NaN	2.2931	NaN	1.60649	9.63552	3.66073	NaN	NaN	1.47233	5.89014	NaN	NaN	5.99936	11.0815	NaN	5.04668	NaN	NaN	NaN	NaN	NaN	NaN	NaN	1.86483	3.7845	NaN	11.6987	NaN	6.07145	8.69666	1.92858	2.97772
E9Q735	Ube4a	3.91567e-07	Ubiquitin conjugation factor E4 A	80.2427	NaN	81.4004	59.6287	148.092	65.2647	128.589	83.6033	111.316	102.823	152.597	77.4095	49.6922	256.311	191.946	97.1747	134.109	94.6694	115.897	91.5425	67.1009	52.5543	38.4421	87.9221	17.0627	18.3802	85.1986	111.572	76.59	73.8734	85.273	112.089	75.7814	39.1177	49.0043	33.9362	26.9075	54.7422	105.091	58.9041	145.337	155.1	121.363	95.5343	93.7019	80.4075
E9Q774;E9Q777	Akap11	0.000272726	A kinase (PRKA) anchor protein 11	12.3342	NaN	12.8566	NaN	28.8459	8.27091	32.7314	34.1165	34.0969	40.6337	36.1862	19.0919	17.2935	70.0823	56.4925	46.57	42.7175	34.9225	45.6517	46.4243	33.3232	22.0609	14.4281	19.2237	NaN	NaN	NaN	8.3522	160.597	11.0723	15.4087	10.0294	14.2944	11.5362	13.6513	NaN	NaN	30.7318	30.966	NaN	83.3053	53.623	40.0521	24.0817	36.5945	40.774
E9Q784	Zc3h13	0.00024492	Zinc finger CCCH domain-containing protein 13	1.8363	NaN	8.76507	NaN	6.74937	NaN	8.04896	5.39672	NaN	15.4461	9.1717	NaN	NaN	11.2739	1.5907	2.56943	4.50146	NaN	2.33679	NaN	NaN	NaN	NaN	3.23844	NaN	NaN	1.70196	8.43197	NaN	7.13958	NaN	5.98977	NaN	NaN	NaN	NaN	NaN	NaN	1.58222	NaN	1.70919	3.7307	NaN	8.58155	2.65735	NaN
E9Q7C4	Prr14l	0.00184326	Proline-rich 14-like	NaN	NaN	NaN	NaN	NaN	NaN	NaN	NaN	NaN	14.5841	16.0394	3.7036	NaN	19.8787	NaN	15.0793	1.39078	2.6989	NaN	NaN	NaN	NaN	NaN	NaN	NaN	NaN	NaN	2.9463	NaN	4.4772	NaN	NaN	NaN	NaN	NaN	NaN	NaN	NaN	NaN	NaN	6.7753	NaN	5.07678	NaN	NaN	NaN
E9Q7E2	Arid2	0.00259209	AT-rich interactive domain-containing protein 2	33.5378	NaN	10.1077	NaN	33.7829	NaN	NaN	NaN	NaN	19.28	19.129	NaN	NaN	24.9004	NaN	NaN	NaN	NaN	NaN	30.9629	NaN	NaN	NaN	NaN	NaN	NaN	14.8867	27.3491	NaN	NaN	NaN	21.797	NaN	NaN	NaN	NaN	NaN	NaN	NaN	NaN	NaN	NaN	NaN	NaN	NaN	NaN
E9Q7F2	Rnf169	0.000564064	E3 ubiquitin-protein ligase RNF169	NaN	NaN	NaN	NaN	NaN	NaN	NaN	8.92875	NaN	NaN	NaN	NaN	NaN	25.7547	NaN	NaN	NaN	NaN	NaN	NaN	NaN	NaN	NaN	NaN	NaN	NaN	NaN	31.6759	NaN	NaN	NaN	NaN	NaN	NaN	NaN	NaN	NaN	NaN	NaN	NaN	NaN	NaN	NaN	NaN	NaN	NaN
E9Q7G0	Numa1	2.86838e-16	Nuclear mitotic apparatus protein 1	87.8826	NaN	58.0617	53.79	108.194	53.5665	71.4193	46.2506	58.3161	76.1117	75.4188	38.22	22.4767	96.3774	99.5103	53.7711	77.2829	44.4314	52.2174	36.4224	27.5049	18.5147	16.2384	52.7163	6.81747	6.66294	67.6378	142.112	55.9233	50.8715	41.4604	69.5217	39.6856	25.0611	20.4692	17.7411	19.3454	34.5854	53.073	30.8686	75.2073	74.0327	64.6095	49.615	48.7047	42.9495
E9Q7L0	Ogdhl	2.00151e-10	Oxoglutarate dehydrogenase (succinyl-transferring)	875.465	65.8405	731.526	433.74	1315.74	525.17	1358.35	900.178	1308.07	1521.47	1728.34	743.951	504.837	2284.4	1625.38	957.204	1555.18	1188.68	1729.65	1283.44	919.274	632.719	430.532	884.986	235.026	174.275	775.778	1245.15	710.198	561.306	585.864	891.224	734.457	543.528	564.633	435.474	232.715	832.753	1202.09	639.071	1628.03	1566.71	1170.95	1022.78	1077.92	1224.34
E9Q7L1	Urb2	0.00261187	URB2 ribosome biogenesis 2 homolog (S. cerevisiae)	NaN	NaN	NaN	NaN	NaN	NaN	NaN	NaN	10.742	8.51845	8.25243	NaN	NaN	42.0954	56.7731	NaN	22.212	5.2561	NaN	NaN	NaN	3605.35	2788.65	NaN	NaN	250.14	NaN	NaN	NaN	3223.94	NaN	NaN	NaN	NaN	NaN	NaN	NaN	NaN	9.47795	NaN	12.3121	NaN	NaN	5.20362	NaN	NaN
E9Q7M2	Tsc22d2	1.34128e-12	TSC22 domain family, member 2	34.1189	NaN	33.3144	12.4417	48.1855	50.4382	50.4085	36.3754	50.0912	37.485	87.8476	18.312	16.8359	99.2491	106.031	63.6481	78.8928	44.728	87.9703	54.8344	42.0799	35.5674	19.41	61.7066	14.9709	NaN	31.878	27.7521	38.123	23.3118	26.8015	42.2461	29.6629	23.2587	16.4431	15.8697	13.498	45.5513	33.6036	29.2939	78.8302	81.5244	64.8027	56.3236	54.4779	34.054
E9Q7P1	Col22a1	0.000318484	Collagen, type XXII, alpha 1	30.7878	NaN	140.492	147.768	346.524	109.118	258.358	141.31	312.982	275.538	1214.23	189.077	58.9271	437.578	282.04	209.279	237.964	199.435	256.263	223.131	175.689	326.051	72.7971	113.603	53.7451	11.4552	112.68	159.871	105.661	93.1793	56.5387	121.375	102.075	74.2068	40.0928	76.8874	127.231	114.012	222.495	194.355	299.295	229.981	168.387	149.437	144.796	194.061
E9Q7P2	Cacna1i	3.35775e-05	Voltage-dependent T-type calcium channel subunit alpha	42.5873	NaN	25.3255	16.5799	28.4636	15.8262	88.9114	46.8709	67.8853	93.326	121.912	66.4393	37.2727	125.594	112.762	68.6548	107.019	78.9294	122.913	83.9627	61.7368	57.067	38.9647	75.4332	11.2412	8.74459	18.8682	71.3204	28.392	15.7336	13.8878	30.5284	33.9227	22.9094	21.224	24.6247	16.7643	53.8067	116.44	54.4244	103.901	97.6831	76.6576	71.5392	74.5596	85.7052
E9Q7T7	Chadl	0.000314682	Chondroadherin-like protein	12.7497	NaN	14.5927	18.105	19.7755	NaN	26.1658	21.6526	24.3998	16.9674	22.5113	29.251	14.9571	64.5816	55.4538	27.4712	28.6474	24.1659	24.0209	20.7931	NaN	13.7799	11.9964	23.9442	NaN	NaN	17.0985	10.9502	8.77216	23.0994	35.1888	NaN	NaN	10.2482	14.8432	NaN	17.2391	16.2781	18.3969	42.5757	41.5373	50.1783	36.7135	26.9229	33.4112	24.9163
E9Q7X7	Nrxn2	2.86838e-16	Neurexin-2	327.36	NaN	273.373	118.476	453.566	250.219	359.302	262.957	333.501	504.785	393.654	200.198	156.381	573.816	492.7	293.633	406.287	293.327	456.633	317.545	264.856	194.963	156.98	347.507	61.0273	55.8586	269.249	280.884	230.168	163.831	154.885	373.241	209.228	129.949	121.796	119.858	123.789	260.659	376.991	182.451	444.263	413.31	332.328	258.658	278.219	286.448
E9Q842	Nav2	0.000514535	Neuron navigator 2	7.04087	NaN	NaN	26.0735	NaN	NaN	5.66248	1.93958	NaN	NaN	21.2169	8.32516	NaN	20.4301	16.1237	6.40431	14.1342	NaN	10.5506	8.77512	1.58868	4.51126	NaN	NaN	NaN	NaN	NaN	NaN	NaN	NaN	NaN	4.47039	10.3567	NaN	3.4645	NaN	NaN	8.63856	NaN	NaN	8.25534	9.38049	17.8117	5.13095	7.77305	3.13884
E9Q8D0	Dnajc21	0.00095416	DnaJ homolog subfamily C member 21	NaN	NaN	NaN	NaN	NaN	42.062	NaN	NaN	NaN	45.7401	28.2074	10.1952	4.19266	29.0933	16.1921	NaN	81.5294	NaN	35.6523	30.1578	8.94032	18.3189	7.17879	NaN	NaN	NaN	NaN	NaN	NaN	64.8299	NaN	NaN	NaN	10.9673	NaN	34.0725	NaN	NaN	18.0672	NaN	64.9852	23.0201	NaN	54.5411	36.3383	33.195
E9Q8I7	Nfxl1	9.51918e-06	Nuclear transcription factor, X-box-binding-like 1	28.3426	NaN	10.5111	4.31284	15.1688	4.92849	11.4459	4.26822	2.87497	17.7225	16.1567	4.24037	NaN	21.8141	9.23233	15.8478	19.2995	7.07738	13.3728	11.0105	11.269	3.28469	13.0535	10.8239	NaN	NaN	14.38	3.76119	16.94	8.63853	NaN	9.17402	9.24769	12.2617	NaN	NaN	NaN	2.91366	3.68752	6.19223	5.87157	7.29455	12.5732	9.59492	11.7495	10.7074
E9Q8I9	Fry	1.20844e-15	Protein furry homolog	142.34	NaN	91.6633	62.2693	180.33	82.4481	170.896	97.6946	117.807	192.972	179.654	91.1664	84.3011	359.182	281.518	133.846	229.673	155.59	198.93	148.342	101.638	79.6811	62.0605	127.691	33.1328	18.9317	113.587	152.55	89.7682	73.5608	72.4452	113.17	88.5742	58.4646	57.6998	44.7922	29.6582	77.8609	142.672	91.8638	227.828	258.313	196.887	151.304	147.965	144.657
E9Q8M1	Zfp358	0.000179586	Zinc finger protein 358	31.2067	NaN	NaN	NaN	9.822	NaN	NaN	NaN	5.81178	24.4235	10.6556	NaN	NaN	42.7477	7.82839	19.1132	13.3361	NaN	NaN	NaN	NaN	NaN	NaN	NaN	NaN	NaN	11.7866	17.7149	NaN	16.5434	6.39782	NaN	NaN	NaN	NaN	NaN	4.51266	4.30359	NaN	NaN	NaN	16.6524	NaN	NaN	NaN	NaN
E9Q8Q6	Ccdc141	6.51707e-05	Coiled-coil domain-containing 141	57.524	NaN	103.032	151.798	158.686	179.324	197.584	138.491	202.708	52.4146	130.964	NaN	166.754	408.524	312.35	211.34	197.782	217.425	202.475	196.865	183.143	156.196	92.4341	156.796	87.4435	33.8742	NaN	55.2817	55.6886	126.499	146.039	216.246	116.279	81.1452	96.331	75.2257	51.2857	80.197	242.317	119.829	264.193	266.774	202.012	135.096	144.63	259.561
E9Q8V6	Dennd4a	1.58194e-05	DENN/MADD domain-containing 4A	39.0213	NaN	26.1092	16.1972	47.4288	32.4678	89.1062	52.9879	62.6138	48.9588	70.2342	34.2281	58.1248	132.409	129.746	67.7168	100.59	58.6126	89.8982	62.4757	41.2628	34.2713	23.591	71.6335	15.8059	9.52165	33.7938	45.2043	34.9782	28.7154	26.5189	38.039	32.0101	16.6843	26.5309	18.6504	25.3185	31.4122	80.0455	55.9258	86.8766	104.135	78.4157	64.7198	56.1673	49.8005
E9Q912	Rap1gds1	1.1863e-15	Rap1 GTPase-GDP dissociation stimulator 1	1100.49	7.43321	828.984	570.593	1637.78	1132.72	2947.34	1786.96	2310.06	2448.4	2777.75	1720.48	1194.94	3509.18	4429.21	2645.08	3433.32	3003.69	3484.17	2627.92	2091.42	1340.44	947.575	1897.68	583.612	463.218	785.845	1314.56	629.795	657.832	963.82	1228.27	1270.8	1048.02	873.908	816.585	597.519	1645.17	2374.01	1393.54	3504.15	3491.14	2881.77	2281.33	2260.58	2460.27
E9Q942	Smim13	0.000412224	Small integral membrane protein 13	645.338	NaN	378.933	270.737	681.544	421.825	864.186	463.427	497.214	1082.42	1466.2	719.221	223.745	1272.53	1659.14	828.954	1086	688.585	1149.03	642.337	696.999	456.909	242.868	732.539	181.32	102.339	375.376	908.05	383.934	187.05	217.114	340.228	276.183	169.228	166.36	105.585	92.6703	209.399	636.561	444.755	732.625	798.888	637.179	831.217	574.512	452.284
E9Q9B3	Spryd3	0.000148833	SPRY domain-containing 3	28.3301	NaN	15.053	16.226	32.6858	20.9917	36.8386	21.8044	52.9641	33.5846	41.2092	30.8207	18.7646	85.7016	73.5423	31.409	52.0287	47.3002	45.2194	41.4545	26.1372	20.4608	19.2161	25.7608	NaN	NaN	15.3478	21.939	19.5617	14.8994	19.5234	18.751	17.5253	17.6226	14.3523	20.3083	18.671	8.30536	43.2387	21.3331	48.4468	66.0215	38.6875	30.5988	28.9568	34.2569
E9Q9B7	Kidins220	2.71587e-13	Kinase D-interacting substrate 220	67.38	NaN	44.2632	30.4114	91.8233	39.9274	120.05	66.7456	92.2293	95.2562	149.318	53.3591	42.0555	212.464	141.718	75.6251	133.177	90.7305	129.776	91.4578	62.9819	38.5641	34.2159	78.555	17.5161	11.7002	52.9627	57.7912	43.3915	34.7934	38.0812	61.4289	49.8889	34.9729	32.02	30.1089	14.5109	54.1349	100.911	49.255	133.431	131.289	94.6486	77.8403	89.5058	89.9069
E9Q9D5	Rabl2	2.14888e-05	Rab-like protein 2A	54.4198	NaN	10.9556	9.1618	26.7568	23.744	34.1202	16.9524	45.7303	6.63931	11.0885	6.59963	28.3569	57.9069	58.3698	37.9173	32.935	41.2759	37.5713	28.1527	22.2495	18.5631	13.7821	20.4518	NaN	NaN	NaN	NaN	11.4989	5.65206	5.6436	6.5687	9.02074	10.5645	16.2122	9.71719	6.57962	4.11664	14.5252	NaN	31.9266	47.5652	33.8506	11.8536	17.0365	14.115
E9Q9K8	Akap6	1.02356e-08	A kinase (PRKA) anchor protein 6	31.3	NaN	25.6088	12.3656	52.7538	28.6285	50.5309	26.4183	45.368	67.605	76.2043	26.0574	32.318	113.357	88.423	67.1994	87.4063	54.2822	65.1819	45.349	28.8478	29.546	15.4192	41.3435	135.698	126.444	33.3629	29.109	21.8813	18.7304	31.0983	29.5964	28.2284	20.2341	15.1054	14.0744	15.3502	39.7698	49.5113	35.1498	81.4105	83.5507	68.5317	47.9763	41.0773	48.3876
E9Q9Q2	R3hdm1	0.000720015	R3H domain-containing 1	62.5426	NaN	54.5052	32.6657	63.7023	NaN	61.8291	41.3449	67.439	32.1008	34.0741	38.3921	49.1125	81.0227	50.6435	22.0913	53.6918	63.2495	59.0126	59.6784	41.4298	29.5484	52.4782	47.3878	9.55492	NaN	12.2844	31.0996	19.5686	68.0067	23.773	27.8522	29.2109	NaN	NaN	144.814	142.813	26.0272	8.30476	NaN	67.354	73.3877	19.2431	39.8502	41.7161	30.1653
E9Q9Q6	Cdh18	3.0879e-10	Cadherin 18	30.5838	NaN	33.4124	21.683	47.1257	27.6998	32.7197	19.4076	28.3022	50.4933	45.9784	21.6224	19.7797	66.7016	42.055	26.0621	37.48	41.1747	42.0507	26.0456	19.5581	22.9719	13.8511	30.7405	6.02114	6.80078	27.6523	26.5042	25.2099	24.1628	12.9643	36.6762	20.6614	17.4408	14.9943	19.796	13.3727	34.6785	31.3696	9.96012	43.7931	31.4072	32.6311	23.9067	23.4386	28.061
E9Q9R9	Dlg5	0.000196847	Disks large homolog 5	NaN	NaN	7.79333	31.1318	32.0573	NaN	50.688	30.177	9.93865	14.2551	10.9584	123.875	86.6946	24.447	17.2886	10.4436	81.2079	91.7265	42.8487	32.8299	24.6245	39.4073	10.2964	NaN	35.5829	13.2763	4.7805	27.256	49.5515	NaN	13.4825	53.3866	12.3642	NaN	NaN	19.5541	15.4013	6.32494	6.66921	4.56707	16.2592	14.8792	71.6869	51.631	33.0365	15.8112
E9Q9T0	Fbrsl1	0.00429503	Fibrosin-like 1	NaN	NaN	NaN	NaN	NaN	NaN	NaN	NaN	NaN	NaN	NaN	NaN	NaN	NaN	NaN	NaN	NaN	NaN	NaN	3.44566	NaN	NaN	NaN	NaN	NaN	NaN	NaN	NaN	NaN	NaN	NaN	NaN	NaN	NaN	NaN	NaN	NaN	NaN	NaN	NaN	NaN	NaN	NaN	NaN	NaN	NaN
E9Q9U8	Ccdc74a	0.00110371	Coiled-coil domain-containing 74A	NaN	NaN	NaN	NaN	NaN	NaN	NaN	NaN	NaN	NaN	NaN	NaN	NaN	NaN	NaN	NaN	NaN	NaN	NaN	NaN	NaN	NaN	NaN	NaN	NaN	NaN	NaN	NaN	NaN	NaN	NaN	NaN	NaN	NaN	NaN	NaN	NaN	NaN	NaN	NaN	NaN	NaN	NaN	NaN	NaN	NaN
E9QA15	Cald1	2.69882e-09	Caldesmon 1	61.2387	NaN	45.7527	22.6335	95.3596	87.7394	79.251	69.3615	80.7228	84.8515	99.6205	51.0111	22.7942	158.982	163.621	88.4073	98.1173	66.3053	86.7109	54.3403	51.716	27.0068	26.7582	136.044	19.8741	37.3737	73.5027	82.4679	44.1847	31.7405	31.1022	73.6542	52.8869	25.0348	21.4475	26.3561	34.5633	32.618	69.1301	31.5873	107.839	88.5957	65.5959	77.9275	60.4775	57.7248
E9QA22	Zfp644	0.00443923	Zinc finger protein 644	242.808	NaN	NaN	NaN	467.279	NaN	NaN	NaN	NaN	510.512	455.623	NaN	160.146	NaN	604.835	36.4057	607.242	NaN	NaN	262.159	NaN	NaN	NaN	441.424	NaN	NaN	NaN	265.686	71.4661	NaN	73.6519	152.8	NaN	NaN	NaN	20.7471	NaN	NaN	NaN	NaN	369.251	404.75	171.876	NaN	NaN	NaN
E9QAE3	Btaf1	2.75882e-09	B-TFIID TATA-box-binding protein-associated factor 1	34.6613	NaN	36.0818	24.7262	57.0151	20.328	44.1921	38.6557	38.6988	28.5122	45.1559	20.1829	23.6841	150.981	71.854	35.3524	54.3162	33.3841	34.3019	36.4322	21.9102	12.8277	10.1825	42.7874	3.172	9.02671	39.5061	43.3544	29.5984	15.1633	19.8302	33.0589	21.4143	9.0633	12.5941	16.7874	NaN	28.588	19.0159	17.6358	53.9281	63.6666	37.33	41.0765	42.1523	42.7718
E9QAP7	Taf4	0.000158654	TATA-box-binding protein-associated factor 4	236.578	NaN	286.031	484.046	560.023	250.899	294.028	195.487	469.01	400.755	266.533	94.3722	94.8525	773.948	919.747	462.305	557.769	378.018	389.315	433.034	NaN	245.883	263.973	107.385	NaN	NaN	336.775	357.882	186.791	285.737	127.622	377.694	206.109	89.6854	109.3	135.635	111.298	123.407	313.645	65.6605	588.531	726.327	516.335	313.057	218.408	339.916
E9QAT4	Sec16a	2.89277e-09	Protein transport protein Sec16A	92.5578	NaN	79.1766	61.3377	135.982	76.8613	151.179	84.7113	118.409	111.697	128.195	90.0319	57.4722	229.362	217.435	109.213	181.459	115.738	166.24	113.038	78.7171	78.4781	56.4163	101.239	19.389	8.10354	81.3661	139.978	85.9265	60.9366	61.9781	99.0038	61.8212	48.894	38.2526	31.0783	36.7443	82.2577	127.552	65.696	191.058	179.304	141.518	106.22	102.473	107
F2Z3U3	Raph1	1.73011e-10	Ras association (RalGDS/AF-6) and pleckstrin homology domains 1	92.3429	NaN	49.9876	23.9111	93.1044	58.0386	156.723	89.3799	95.6419	172.029	185.343	63.6941	46.2598	224.953	253.381	162.033	218.864	135.286	181.357	148.173	95.1278	76.0182	56.7347	144.224	33.1227	21.466	55.2475	88.9454	67.787	34.6231	36.4487	64.8576	44.3478	39.2996	33.9027	28.9384	33.3644	81.5678	117.274	49.6484	195.366	207.874	170.302	138.801	133.029	129.631
F6SEU4	Syngap1	3.98236e-11	Ras/Rap GTPase-activating protein SynGAP	252.119	NaN	199.026	152.228	680.052	566.504	2023.46	1183.67	1136.03	1297.96	1623.61	1322.44	1019.33	4260.9	4686.71	2899.6	3522.78	2188.4	2887.25	2406.44	1740.87	1451.7	1266.32	2659.38	732.741	458.41	219.38	229.998	230.892	125.262	235.579	358.896	728.576	548.84	510.114	496.322	452.747	773.585	1722.36	1071.3	3724.9	4340.98	3886.35	2812.91	2151.57	2176.88
F6TQW2	Ighg2c	1.4614e-05	Immunoglobulin heavy constant gamma 2C (Fragment)	52.806	NaN	90.4861	41.4759	182.343	238.08	162.432	124.07	205.631	143.681	184.465	104.854	61.2724	233.915	204.685	145.727	202.622	129.469	161.553	100.701	133.906	99.3935	81.9523	923.745	10.4559	17.1126	15.1954	35.4077	103.251	105.167	40.5359	173.452	153.374	44.348	58.729	50.2579	58.342	53.6847	68.7157	73.358	201.318	161.975	120.518	120.468	99.4123	115.747
F6V035	Ccdc149	0.000103272	Coiled-coil domain-containing 149	3.52717	NaN	24.9066	9.93587	33.3811	18.445	34.4905	21.9814	42.0922	14.0796	22.7354	19.2443	17.8835	78.141	85.1973	40.0295	57.0272	34.1005	60.1696	37.5909	27.7385	24.2142	13.9876	35.4011	NaN	NaN	15.526	14.3713	20.2752	8.62642	9.3527	21.8263	17.8631	6.73983	19.0276	17.0467	17.3107	17.2848	42.3101	8.20009	73.1364	70.7383	35.1007	39.8745	22.4998	30.5949
F6W8I0	Yjefn3	3.46756e-06	YjeF N-terminal domain-containing protein 3	NaN	NaN	NaN	NaN	17.7373	NaN	71.3806	39.3308	29.0611	37.5021	44.5259	63.1286	47.6821	140.863	236.9	138.58	183.694	119.057	181.783	139.044	91.9536	65.4066	61.7955	103.749	21.8958	18.062	NaN	NaN	NaN	NaN	11.1966	NaN	16.6286	12.8802	14.7144	19.6222	13.8866	35.6542	44.9978	40.8341	162.899	222	187.009	119.833	131.889	121.56
F6XLV1	Crocc2	6.09928e-07	Ciliary rootlet coiled-coil protein 2	968.956	NaN	1089.34	782.593	2175.72	1735.39	2096.55	1230.35	NaN	1583.22	2248.77	807.368	1140.87	3342.74	3095.68	2056.37	2607.22	1775.88	2354.58	1621.36	775.962	603.397	806.645	2100.26	314.657	216.699	1283.08	2632.39	1606.94	365.482	821.677	1644.28	1055.53	392.135	183.902	681.583	640.3	666.99	1015.84	555.65	3065.55	3373.27	2200.82	1818.33	1569.96	1217.86
F6YVP7;P62270	Rps18-ps6;Rps18	5.38494e-06	40S ribosomal protein S18	4406.48	NaN	1568.57	1232.35	3229.1	2261.46	2969.04	2129.54	2598.48	2490.67	2419.69	1426.65	966.914	5762.31	4168.04	3089.58	3636.37	2466.53	2692.11	2589.44	1748.06	1286.34	1218.14	1928.67	567.95	331.274	1780.22	4103.94	1231.72	1218.32	965.735	1711.84	1467.61	1156.9	1011	926.396	1198.71	730.396	2792.42	1128.61	3190.94	3438.63	3298.1	2332.54	2529.72	2564.74
F6ZDS4	Tpr	2.56141e-15	Nucleoprotein TPR	148.204	NaN	132.738	128.106	248.365	155.297	206.185	133.718	157.228	235.324	247.591	115.382	67.7052	313.241	289.556	164.165	252.895	153.976	175.919	132.043	101.155	69.4649	56.086	125.049	19.6989	16.1242	127.795	289.631	121.892	114.05	98.9715	153.463	102.145	73.1783	58.9787	57.1767	64.3293	94.08	150.296	79.0997	231.757	225.584	181.262	150.041	147.309	136.945
F6ZE64	Lonrf2	0.000176469	LON peptidase N-terminal domain and ring finger 2	25.2216	NaN	30.7653	57.9649	49.2252	34.0428	78.5984	38.9431	73.5932	75.9979	62.08	33.8099	61.0789	125.143	85.8942	47.2166	85.188	64.921	90.4743	70.2178	39.508	18.7368	105.972	45.4102	NaN	NaN	30.4758	50.5968	59.4014	21.2175	25.8048	29.1917	26.1181	27.8804	21.7689	23.7205	66.0607	45.0578	79.6297	17.119	91.9077	77.7242	72.8367	44.0734	51.0354	71.9857
F6ZNL5	Pcdh11x	0.00802325	Protocadherin 11 X-linked	3.37386	NaN	NaN	NaN	NaN	NaN	27.6007	NaN	NaN	NaN	2.68752	NaN	NaN	NaN	NaN	2.11396	NaN	NaN	NaN	2.58646	23.738	NaN	NaN	NaN	NaN	NaN	NaN	NaN	1.61914	NaN	NaN	0.872456	NaN	NaN	NaN	NaN	NaN	30.8541	NaN	NaN	NaN	NaN	1.71156	1.11065	NaN	NaN
F7BAB2	Tmem132b	6.34805e-10	Transmembrane protein 132B	NaN	NaN	NaN	13.5227	86.5044	93.4582	332.985	211.553	186.183	260.359	350.148	235.2	154.939	675.297	705.335	446.551	528.024	367.174	510.787	398.146	325.03	241.766	183.731	386.656	95.5797	73.5944	NaN	24.1273	NaN	NaN	44.3138	54.179	90.0199	91.7988	71.5471	80.3209	96.675	195.546	305.475	233.637	528.552	557.917	545.238	388.799	328.651	336.166
F7BJB9	Morc3	2.88688e-05	MORC family CW-type zinc finger protein 3	31.0661	NaN	49.8981	79.4345	95.273	NaN	90.2428	49.3484	38.8324	106.857	25.0941	84.3777	NaN	NaN	53.0972	125.969	130.337	86.6424	136.535	102.853	92.1749	53.8059	32.9895	111.632	26.3825	15.057	NaN	51.4652	NaN	49.3597	NaN	37.3838	30.9821	NaN	20.1593	14.9255	NaN	53.764	7.15558	41.5035	117.874	135.139	128.215	50.7227	59.1726	101.281
F7BWT7	Tspan15	0.000106265	Tetraspanin-15	76.419	NaN	63.198	NaN	62.2736	NaN	55.9466	18.489	39.4705	47.0885	83.3343	33.4999	38.597	359.537	37.78	51.5855	68.8908	11.3782	42.1876	NaN	NaN	NaN	NaN	NaN	NaN	NaN	104.838	45.4043	33.9073	26.8086	41.2631	37.1399	25.8797	11.7591	17.3407	NaN	NaN	46.683	62.6537	46.1738	41.4104	42.1875	82.8712	53.0552	38.8716	38.6718
F8VPK0	Ttc37	2.12025e-15	Tetratricopeptide repeat domain 37	81.3561	NaN	57.7307	37.7242	106.216	47.258	86.9239	44.1764	66.5303	88.8025	99.1553	46.0563	38.4586	174.199	114.956	66.2495	96.9998	61.284	90.1735	65.8148	47.0608	33.4934	25.8429	65.6667	12.2996	11.7712	69.2692	96.7905	49.386	48.9624	40.2765	68.998	46.9505	28.5571	28.8337	18.3356	13.7934	47.7467	73.1479	54.3267	101.576	101.769	88.5022	75.6301	61.4416	69.612
F8VPK8	Pcdh9	6.31092e-14	Protocadherin 9	158.468	NaN	119.032	70.8202	233.109	159.441	370.848	210.565	272.011	296.429	345.674	254.711	151.814	690.332	602.363	330.756	495.597	358.087	494.271	309.635	249.568	189.345	136.568	258.038	49.6543	42.8783	93.0253	134.277	94.4554	85.4308	91.3511	167.275	149.72	119.202	98.3569	93.0076	82.5843	335.034	270.059	238.802	477.244	490.306	382.882	356.708	307.67	339.826
F8VPN4	Agl	4.60608e-12	Glycogen debrancher	793.931	NaN	448.381	216.921	807.475	406.147	712.613	474.843	625.947	881.164	1261.36	445.44	280.045	1470.96	1011.32	541.566	871.529	662.875	931.097	683.434	513.23	356.586	252.224	561.652	139.769	88.9615	509.769	640.927	344.973	328.772	352.37	566.368	390.883	267.426	268.942	198.289	162.34	454.474	570.417	312.225	926.013	904.036	673.488	536.235	544.513	610.234
F8VPP8	Zc3h7b	1.65521e-08	Zinc finger CCCH type-containing 7B	39.425	NaN	48.6158	37.2008	78.6094	55.2566	99.6993	62.4118	77.6978	57.1254	82.3024	28.1216	35.0585	133.372	135.326	77.4042	101.744	78.7287	104.109	78.0656	59.768	42.1455	23.794	75.9563	17.7112	7.6937	70.8397	68.7849	54.1886	33.8659	39.5059	58.8546	46.817	26.7539	31.0402	28.7757	19.9235	32.3446	53.0547	39.4171	106.492	116.141	95.2252	68.3822	75.745	80.6143
F8VPT3	Lct	0.000547564	Lactase	NaN	NaN	157.508	69.9773	300.789	194.197	357.369	215.437	229.413	NaN	234.103	172.719	121.974	454.5	387.103	243.227	261.367	183.207	210.339	157.219	84.4951	96.1542	115.483	132.134	NaN	NaN	NaN	NaN	95.8511	90.1334	91.0793	207.214	164.321	104.523	96.6325	152.825	118.185	117.379	281.663	178.992	275.565	291.556	248.249	193.173	169.503	180.098
F8VPU2	Farp1	7.76781e-09	FERM, ARHGEF and pleckstrin domain-containing protein 1	1037.16	NaN	708.833	460.826	1268.19	518.141	1515.59	929.159	1192.63	1019.21	1621.69	783.712	602.972	2914.25	1982.91	1077.01	1772.39	1163.02	1675	1240.43	872.13	697.22	491.736	1165.94	346.71	297.927	856.992	1359.73	605.491	556.352	600.888	744.243	724.401	501.684	486.4	427.732	265.374	814.205	1382.16	735.755	2072.31	1889.2	1362.81	1062.67	1075.96	1193.96
F8VPZ3	Usp32	4.95259e-16	Ubiquitinyl hydrolase 1	91.668	NaN	40.1883	20.991	68.4905	34.3482	81.861	49.6174	61.4419	79.9698	92.3392	48.1093	31.4527	173.655	129.588	67.5164	97.9434	66.08	92.8038	74.2591	41.987	39.8932	30.2418	83.6588	18.9266	16.9267	61.5186	57.7294	36.9288	31.1112	29.4808	47.0533	36.5987	23.7623	26.3274	20.93	15.5146	41.0003	57.1226	50.1552	115.567	117.62	91.1857	69.7611	57.8014	61.0435
F8VPZ5	Ercc6	0.000191306	DNA excision repair protein ERCC-6	NaN	NaN	NaN	22.9609	NaN	NaN	NaN	NaN	NaN	NaN	39.5059	NaN	NaN	NaN	11.3546	NaN	4.88858	NaN	NaN	NaN	NaN	NaN	NaN	NaN	NaN	NaN	NaN	NaN	NaN	NaN	15.2001	NaN	NaN	NaN	NaN	NaN	NaN	NaN	NaN	11.7954	NaN	NaN	31.7691	NaN	5.30261	NaN
F8VPZ9	Bicra	0.000453682	BRD4-interacting chromatin-remodeling complex-associated protein	3647	NaN	525.304	5152.15	413.789	5033.49	3974.23	3127.94	NaN	11410	1044.41	2781.02	268.257	2784.27	1410.01	321.232	369.533	4685.24	1641.67	248.625	NaN	1360.4	2163.98	1806.36	NaN	NaN	NaN	2563.36	3867.87	5146.41	980.071	2047.1	3154.59	3543.29	352.081	2547.77	4717.91	3691.54	3416.38	680.491	4230.63	1240.67	210.833	2376.36	377.74	4654.35
F8VQ03	Adam3	0.00437136	A disintegrin and metallopeptidase domain 3	NaN	NaN	NaN	NaN	NaN	NaN	NaN	NaN	NaN	NaN	NaN	NaN	NaN	NaN	NaN	NaN	NaN	NaN	NaN	NaN	NaN	NaN	NaN	NaN	NaN	NaN	NaN	NaN	NaN	NaN	NaN	NaN	NaN	NaN	NaN	NaN	NaN	NaN	NaN	NaN	NaN	NaN	NaN	NaN	NaN	NaN
F8VQ05	Fryl	1.1053e-06	FRY-like transcription coactivator	54.2118	NaN	32.1198	22.2738	74.8654	30.8308	65.7792	37.0718	56.7087	64.4737	58.1157	30.9879	27.1023	151.25	117.235	60.3532	83.5045	52.0384	71.1529	55.1212	36.7799	28.7562	24.4803	59.7189	8.95848	11.0068	38.364	79.5127	46.7158	32.773	31.1972	39.9372	31.6192	18.2011	16.6651	19.9224	12.0908	38.5212	54.5918	33.1768	86.7215	92.5833	69.7896	52.2241	57.2691	56.3334
F8VQ70	Scaper	3.45265e-05	S phase cyclin A-associated protein in the ER	18.9736	NaN	18.6288	14.0689	35.0638	31.6854	42.8977	23.0741	33.3958	34.5048	34.5303	20.1583	13.2001	111.247	78.4038	39.1382	51.9472	33.6682	48.3877	30.2032	25.0924	18.9224	19.5072	53.182	5.70817	NaN	24.8296	28.6067	10.7948	10.689	14.6474	34.4205	18.1169	13.9992	14.7414	11.5712	14.2609	7.36249	27.4407	14.7292	56.6239	63.8528	44.8557	36.8184	26.0321	35.1876
F8VQB6	Myo10	0.000484362	Unconventional myosin-X	84.0741	NaN	68.4198	36.4508	82.7167	24.486	NaN	NaN	NaN	129.199	NaN	NaN	NaN	NaN	NaN	NaN	NaN	76.752	32.5876	77.3882	102.005	5.28997	7.71301	NaN	5.11311	36.8648	65.8593	39.0386	36.4788	48.6455	35.4639	94.6639	NaN	NaN	NaN	NaN	NaN	NaN	NaN	NaN	44.7657	NaN	NaN	NaN	61.1795	92.4808
F8VQC1	Srp72	1.87114e-15	Signal recognition particle subunit SRP72	277.103	NaN	98.2699	83.5659	189.751	105.614	207.077	127.331	151.895	286.427	310.314	137.213	67.2444	344.742	361.195	175.768	262.929	141.891	205.96	153.845	96.5412	78.2964	58.6836	164.24	33.4759	20.2003	169.421	275.178	88.9662	91.1119	87.1377	136.477	94.0516	70.8705	61.5812	66.9751	47.4038	123.256	178.267	97.2568	267.143	260.036	212.471	185.199	174.306	161.715
F8VQK3	Gucy1a2	2.86838e-16	Guanylate cyclase	127.464	NaN	98.0433	60.5198	221.456	93.8206	422.387	241.839	312.938	309.851	312.638	186.488	149.754	682.456	514.707	270.131	448.268	335.586	458.394	352.702	253.914	172.169	116.943	326.601	57.8879	42.5844	102.13	128.936	75.8017	71.3003	114.27	163.444	182.267	131.276	118.069	93.0054	62.3364	178.096	337.326	169.46	466.787	424.498	318.185	284.728	273.664	321.69
G3UW55	Lbhd2	0.00045009	LBH domain-containing 2	NaN	NaN	NaN	NaN	NaN	NaN	50.3802	75.0642	21.8886	49.6352	65.3878	NaN	NaN	NaN	NaN	NaN	NaN	NaN	92.8224	NaN	51.6371	NaN	NaN	NaN	NaN	NaN	NaN	NaN	NaN	15.9356	NaN	NaN	NaN	NaN	NaN	NaN	NaN	NaN	NaN	NaN	NaN	NaN	NaN	NaN	NaN	45.0432
G3UW60	Susd5	1.76199e-07	Sushi domain-containing 5	NaN	NaN	NaN	NaN	NaN	NaN	35.9306	25.8656	28.9293	34.1168	40.6404	13.8679	25.7078	80.3903	75.6421	43.1446	48.3025	28.7863	74.582	51.2267	40.0536	51.2724	28.8958	31.3611	9.68942	8.89124	NaN	NaN	89.1339	NaN	NaN	NaN	NaN	NaN	NaN	11.6801	13.5031	35.3478	42.5511	16.2441	62.097	55.8976	50.8219	36.8635	37.0321	36.3511
G3UW82	Myh2	0.00043232	Myosin, heavy polypeptide 2, skeletal muscle, adult	NaN	NaN	NaN	NaN	NaN	NaN	NaN	NaN	NaN	NaN	NaN	NaN	65.385	NaN	NaN	NaN	NaN	20.2337	NaN	NaN	NaN	NaN	NaN	NaN	NaN	NaN	NaN	NaN	1.85923	NaN	NaN	NaN	NaN	NaN	NaN	NaN	NaN	NaN	NaN	NaN	26.698	10.9496	NaN	195.903	NaN	NaN
G3UXL2;Q9D7G0	Prps1l3;Prps1	1.29954e-06	Ribose-phosphate diphosphokinase;Ribose-phosphate pyrophosphokinase 1	205.05	NaN	228.598	141.985	489.507	422.324	653.148	465.012	501.462	678.32	935.883	376.482	174.255	854.542	890.428	609.625	694.051	580.453	544.209	531.321	313.118	223.504	236.378	462.5	103.865	58.1771	239.414	199.06	181.854	170.872	222.298	341.858	301.329	197.721	193.052	182.228	189.276	235.449	477.731	185.619	739.705	760.408	590.177	426.021	408.423	491.96
G3X8U3	2210016F16Rik	2.99887e-09	Queuosine salvage protein	157.948	NaN	138.698	92.9454	239.03	155.235	253.214	182.476	264.126	191.226	186.41	114.226	115.766	280.696	348.836	239.89	287.25	208.459	263.169	198.544	130.548	124.268	87.0942	255.675	44.6878	36.0079	200.971	214.401	136.277	105.338	140.557	194.224	141.591	112.323	96.8202	88.9384	62.4596	154.68	168.8	115.496	298.536	309.862	224.769	220.261	195.459	167.864
G3X8X0	Dhx16	5.02886e-05	RNA helicase	47.9008	NaN	25.9983	23.0831	59.7189	30.8441	25.5127	26.506	26.2076	20.1173	35.5225	11.8775	9.00227	22.461	45.663	31.4395	28.8788	24.4737	26.7639	27.4247	NaN	12.3203	15.7051	27.0214	4.56197	9.95435	33.6364	86.1707	40.2401	29.327	39.3183	36.0364	22.0074	14.0898	12.1476	7.17198	21.5405	NaN	16.4126	6.14615	38.1159	28.2987	27.3117	32.3549	21.9795	22.3679
G3X939	Slc9a3	0.000503135	Sodium/hydrogen exchanger 3	100.054	NaN	20.3617	15.4663	74.6151	43.3736	NaN	NaN	NaN	39.3783	46.7005	NaN	NaN	NaN	NaN	NaN	NaN	NaN	NaN	NaN	NaN	NaN	NaN	NaN	NaN	NaN	87.2031	72.3881	41.6776	21.0234	24.5346	67.1365	NaN	NaN	NaN	NaN	5.23626	NaN	NaN	NaN	NaN	NaN	NaN	NaN	NaN	NaN
G3X942	Galnt9	0.0013512	Polypeptide N-acetylgalactosaminyltransferase	NaN	NaN	182.137	NaN	401.442	429.504	271.024	269.867	NaN	637.872	471.832	NaN	159.165	68.9158	718.535	487.944	464.156	NaN	688.787	NaN	NaN	NaN	NaN	753.807	NaN	NaN	NaN	NaN	592.152	NaN	NaN	NaN	455.717	NaN	NaN	NaN	NaN	NaN	NaN	NaN	678.962	NaN	NaN	509.388	448.678	NaN
G3X972	Sec24c	1.68784e-06	Sec24-related gene family, member C (S. cerevisiae)	684.56	NaN	417.001	232.331	737.678	309.616	727.518	413.432	508.1	620.116	772.212	290.457	246.299	1236.66	936.983	549.751	883.602	563.982	848.423	609.346	420.852	328.657	249.236	546.362	122.317	83.863	466.037	719.371	358.756	328.332	315.624	477.774	349.318	213.589	217.902	167.608	122.199	340.21	595.526	312.874	847.29	921.688	749.706	556.763	532.817	558.526
G3X9B1	Heatr1	0.000128413	HEAT repeat-containing protein 1	20.8316	NaN	15.7919	24.3087	NaN	NaN	46.0233	33.4383	NaN	71.0367	54.5897	16.1444	NaN	64.0917	42.9982	90.064	36.7554	18.3028	NaN	23.8385	12.7999	NaN	7.85668	16.328	NaN	2.59775	29.449	38.5494	14.9121	21.5088	16.7736	25.4872	22.4263	16.8734	11.4938	4.50158	8.04883	NaN	15.1699	NaN	33.7775	35.5512	37.5874	37.3079	38.8193	24.5604
G3X9C2	Nccrp1	9.75611e-05	F-box only protein 50	22.3875	NaN	13.1111	13.0806	37.1557	20.7277	NaN	28.6268	6.03415	54.6656	38.9028	15.326	NaN	113.881	NaN	NaN	NaN	28.5026	33.7221	17.8889	38.9044	7.17638	9.38704	151.086	NaN	16.0104	52.3129	39.3381	21.6061	30.6906	21.8614	45.6877	15.5146	7.3621	NaN	NaN	NaN	9.88993	29.012	9.58276	36.0613	8.56552	9.17689	42.0876	NaN	60.4937
G3X9I7	Zc3h12b	0.00119276	Zinc finger CCCH-type-containing 12B	NaN	NaN	NaN	NaN	NaN	NaN	NaN	45.8467	NaN	NaN	NaN	NaN	NaN	40.3165	5.94106	NaN	NaN	NaN	NaN	NaN	NaN	NaN	NaN	31.8772	NaN	NaN	NaN	NaN	NaN	NaN	NaN	NaN	NaN	NaN	NaN	NaN	NaN	NaN	17.4602	3.66987	NaN	120.765	8.2152	NaN	NaN	NaN
G3X9J0	Sipa1l3	2.86838e-16	Signal-induced proliferation-associated 1-like protein 3	41.4623	NaN	27.6513	22.263	52.2134	26.8416	48.5193	24.3654	27.7627	41.2165	53.9904	33.0359	24.5739	134.153	152.225	83.0986	96.9061	32.936	35.8837	27.9997	22.9124	15.9493	16.145	36.9893	6.10427	4.03187	32.0549	45.0565	24.6947	20.6905	18.7364	35.9506	19.2818	12.1572	11.2435	9.9321	10.9439	13.9583	36.8982	23.7024	106.574	144.108	126.504	92.0553	48.8798	32.4726
G3X9K3	Arfgef1	7.66512e-14	Brefeldin A-inhibited guanine nucleotide-exchange protein 1	133.277	NaN	92.7622	51.5232	177.798	68.1763	163.828	89.432	128.838	135.184	129.753	70.7808	78.8749	314.534	225.913	106.811	191.042	127.881	180.039	143.808	89.5493	72.0901	48.5935	123.379	31.2897	22.793	108.079	147.619	83.7658	68.7764	73.2954	110.178	78.2169	53.8944	54.515	40.4829	25.356	82.4249	141.306	76.8881	179.231	204.944	146.912	128.055	122.192	128.331
G3X9N3	Pnma8b	3.39038e-14	PNMA family member 8B	165.668	NaN	125.749	98.702	303.878	227.843	434.822	307.442	340.225	267.738	258.368	184.213	100.983	398.523	395.931	249.374	358.626	230.383	269.66	246.339	135.608	115.555	120.516	237.358	46.8882	37.0267	135.97	200.197	109.46	109.603	160.549	214.582	227.356	170.816	135.325	108.81	110.916	166.568	357.906	143.207	341.717	329.32	260.611	201.762	201.591	203.303
G3X9X1	Kbtbd2	6.26808e-10	Kelch repeat and BTB (POZ) domain-containing 2	43.9062	NaN	38.7751	56.8296	62.3995	25.0073	45.5852	37.5973	49.7411	70.9572	81.5285	32.6062	35.1445	158.125	72.6161	57.4351	59.1358	66.1607	69.0307	59.3324	44.4829	33.3126	29.4218	40.9305	14.8863	9.87142	34.923	34.7943	25.5519	25.8187	36.8529	32.8402	32.6623	23.4011	22.8459	18.0293	7.31385	26.7248	99.2435	26.4965	85.5116	79.893	74.4951	48.9336	55.814	47.3631
G3X9Z4	Pcf11	0.000641514	PCF11 cleavage and polyadenylation factor subunit	15.6051	NaN	NaN	11.5521	26.9137	23.7735	20.2607	27.0955	NaN	NaN	56.1028	97.0064	NaN	111.83	11.6265	7.75486	31.065	5.50672	36.9138	35.7985	NaN	NaN	25.562	NaN	27.699	NaN	13.8939	29.168	3.90216	13.2174	NaN	NaN	15.2907	15.9092	NaN	1.78207	NaN	17.5739	NaN	NaN	34.5919	14.7146	10.0754	NaN	24.6125	25.0329
G3XA20	Grip2	6.98138e-12	Glutamate receptor-interacting protein 2	59.6047	NaN	41.9838	21.8061	96.9231	71.6629	193.98	125.289	185.273	67.5614	210.376	84.9393	65.5584	285.714	227.115	127.245	214.137	167.929	217.607	144.239	96.3254	83.3221	42.2716	134.176	19.3605	22.9062	31.8064	30.8089	38.0163	29.3266	29.4946	77.5006	82.2678	59.831	55.0269	45.903	43.8773	103.936	162.462	79.2859	198.076	182.076	148.634	125.571	121.778	150.836
G3XA30	Nsmce4a	2.87731e-05	Non-structural maintenance of chromosomes element 4	44.8456	NaN	26.5845	20.2151	33.3978	20.1371	22.5316	11.7622	NaN	27.8643	14.5703	9.45357	NaN	NaN	NaN	NaN	NaN	NaN	NaN	NaN	7.1047	15.8405	NaN	NaN	NaN	NaN	22.8491	66.9033	17.3821	19.3151	21.0312	17.1011	14.528	6.90274	16.6385	NaN	4.6126	NaN	NaN	NaN	21.975	14.9205	9.95352	9.13067	11.1822	NaN
G3XA50	Lrrc10b	7.91201e-05	Leucine-rich repeat-containing 10B	NaN	NaN	NaN	NaN	NaN	NaN	NaN	NaN	NaN	NaN	NaN	NaN	NaN	25.3204	NaN	22.4443	NaN	NaN	NaN	NaN	NaN	NaN	NaN	NaN	NaN	NaN	NaN	NaN	NaN	NaN	NaN	NaN	NaN	NaN	NaN	NaN	NaN	NaN	NaN	NaN	NaN	12.4787	28.0012	7.03581	NaN	NaN
G3XA57	Rab11fip2	1.07761e-10	Rab11 family-interacting protein 2	67.3237	NaN	53.7839	29.9283	108.372	66.5039	162.59	99.445	103.403	137.261	125.708	115.43	57.6507	236.253	257.092	163.289	199.538	127.444	180.291	137.589	102.974	73.5329	65.3348	158.03	27.5455	20.1253	43.9706	51.5886	57.104	39.5028	36.0909	73.1088	56.6448	46.8795	43.9906	35.3123	39.3095	67.2766	148.538	69.5005	201.773	219.524	183.45	149.738	129.946	140.413
G5E829	Atp2b1	1.09286e-08	Plasma membrane calcium-transporting ATPase 1	1565.1	297.88	1165.65	687.677	2147.17	971.773	3428	1795.28	2163.01	2383.13	2704.42	2555.61	1837.87	5745.04	6984.67	4450.32	5514.84	3753.53	5064.81	3695.48	3228.02	2298.52	1553.17	3119.73	1224.53	848.981	1327.15	1683.15	961.618	886.183	902.925	1350.45	1255.21	920.434	846.734	880.675	711.394	1807.45	2991.23	2127.72	5793.83	6814.51	6274.83	4805.15	3329.72	3571.68
G5E861	Sclt1	0.000237616	Sodium channel and clathrin linker 1	610.131	NaN	680.615	378.141	1129.79	601.549	1139.28	680.143	920.763	1168.17	1453.06	625.698	429.495	2273.49	1665.58	802.927	1311.07	962.599	1391.91	937.707	735.449	618.94	447.785	853.345	254.667	147.162	660.648	908.027	392.751	437.576	351.889	781.875	585.575	455.643	408.154	221.057	176.062	537.743	877.95	561.619	1240.6	1279.77	1092.7	835.677	808.064	981.089
G5E870	Trip12	3.67877e-09	E3 ubiquitin-protein ligase TRIP12	62.5274	NaN	46.3581	35.3164	90.9206	48.0748	99.6402	62.9494	75.786	130.533	91.5446	48.6327	38.7187	168.016	170.872	85.2448	122.04	80.9497	97.059	70.8925	48.7052	39.6753	30.5204	74.0045	19.2507	12.6385	55.8991	75.1576	46.4371	37.407	39.2947	61.4822	37.5515	29.1885	30.6643	21.7013	25.8794	43.9789	65.5073	53.4519	118.988	118.18	97.7432	75.2379	67.9541	78.0888
G5E895	Akr1b10	2.23655e-07	Aldo-keto reductase family 1, member B10 (aldose reductase)	211.21	NaN	215.283	108.741	396.84	201.177	283.987	227.883	332.215	334.461	446.873	99.1549	152.122	615.622	374.741	219.59	305.231	287.856	315.422	259.724	199.26	129.481	96.7852	231.408	62.6674	72.1322	237.578	294.284	101.34	127.967	127.316	241.706	171.217	121.123	102.817	105.096	68.803	160.669	222.933	102.1	266.086	293.753	213.712	181.511	153.318	210.616
G5E897	Poglut3	7.58055e-05	Protein O-glucosyltransferase 3	6.4943	NaN	15.146	15.4548	19.6461	16.5424	16.8119	19.7177	16.8907	8.47238	11.1502	3.55437	17.104	21.616	31.6982	25.1656	24.4249	18.6182	21.9745	50.7737	22.1577	16.2648	13.2033	39.4592	22.846	10.6404	16.0568	7.53194	15.0778	12.7807	19.0336	12.4771	13.5849	9.22983	16.0227	18.3675	16.1473	18.7006	25.7396	3.37504	24.8175	28.665	25.4956	11.7152	20.4417	15.1867
G5E8B9	Zbtb11	0.000871105	Zinc finger and BTB domain-containing protein 11	NaN	NaN	NaN	5.05922	5.00434	NaN	NaN	NaN	NaN	22.4756	9.21604	NaN	NaN	17.0825	NaN	NaN	NaN	NaN	NaN	NaN	NaN	NaN	NaN	NaN	NaN	NaN	NaN	NaN	NaN	109.792	NaN	183.172	NaN	NaN	6.25568	NaN	NaN	NaN	NaN	NaN	NaN	NaN	NaN	NaN	343.403	NaN
G5E8C2	Kbtbd7	4.53211e-06	Kelch repeat and BTB (POZ) domain-containing 7	10.1492	NaN	NaN	NaN	15.6452	NaN	23.3862	11.922	8.99535	27.0525	34.7792	13.3175	NaN	52.2611	22.8426	12.3507	29.9143	12.9864	21.6273	30.6832	5.71539	NaN	NaN	6.67149	NaN	NaN	13.9215	14.399	12.792	NaN	NaN	5.6536	NaN	NaN	NaN	NaN	6.01489	9.49141	12.8621	10.4055	30.5231	35.7649	2.17229	20.9559	18.9401	4.41288
G5E8F4	Fpgt	0.00189332	Fucose-1-phosphate guanylyltransferase	NaN	NaN	43.7259	49.6863	NaN	39.4028	48.9674	NaN	30.14	78.2911	66.916	NaN	NaN	NaN	NaN	NaN	NaN	NaN	33.7619	28.0408	NaN	18.2334	31.9402	NaN	NaN	9.74659	NaN	NaN	21.3941	42.7026	62.16	NaN	45.1061	35.3404	14.0546	NaN	33.282	53.2991	NaN	44.9528	55.958	NaN	NaN	NaN	NaN	NaN
G5E8G3	Opcml	7.04181e-08	Opioid-binding protein/cell adhesion molecule-like	3814.97	NaN	2695.1	1764.22	5421.54	6699.16	9312.24	6932.54	6627.74	6237.7	7403.57	5760.39	4388.77	7388.09	11656.9	10546.6	10255	9145.26	13319.3	9909.16	11128	7246.65	6136.07	10049.8	2668.56	1913.1	3061.91	3312.45	2068.62	2034.61	3463.26	3878	3350.85	2705.58	2247.53	2744.88	4093.6	5037.96	6075.35	4352.62	8283.83	8678.89	7810.35	7298.6	6454.13	7325.15
G5E8K5	Ank3	1.24981e-15	Ankyrin-3	656.53	NaN	565.672	382.755	1181.4	466.459	1433.08	694.908	1049.35	1147.81	1528.78	782.209	481.382	2680.16	2323.97	1247.19	1731.47	1258.54	1484.38	972.843	632.862	497.822	326.319	568.327	135.011	70.5575	546.487	875.545	524.763	463.12	463.335	753.333	550.461	406.816	375.645	284.994	186.783	592.508	1174.59	634.23	1928.41	1929.61	1620.22	1234.01	1117.41	1148.64
G5E8P0	Tubgcp6	0.000454119	Gamma-tubulin complex component 6	16.3265	NaN	3.56146	17.4931	67.0109	NaN	52.6451	NaN	135.064	13.501	16.7987	NaN	16.2272	28.0178	9.21507	NaN	NaN	147.792	NaN	NaN	NaN	47.4738	4.6421	32.9261	19.657	NaN	51.357	69.4617	NaN	NaN	NaN	NaN	NaN	NaN	23.5894	NaN	NaN	NaN	109.374	4.90393	NaN	NaN	NaN	NaN	NaN	99.3386
G5E8P1	Brd1	0.000312286	Bromodomain-containing protein 1	13.3177	NaN	11.8247	NaN	20.0059	NaN	NaN	NaN	NaN	37.9233	NaN	NaN	NaN	22.8625	NaN	10.3194	16.8043	NaN	NaN	NaN	NaN	NaN	NaN	NaN	NaN	NaN	12.6604	61.101	NaN	14.9115	NaN	NaN	11.2683	NaN	NaN	NaN	4.20779	NaN	18.3118	NaN	NaN	NaN	23.7415	NaN	14.031	NaN
G5E8Q8	Adgrf5	0.000846509	Adhesion G protein-coupled receptor F5	NaN	NaN	NaN	NaN	1.65885	1.21442	NaN	2.36701	16.4519	5.46692	8.25163	NaN	NaN	14.6979	10.4748	NaN	5.47305	NaN	3.25914	NaN	NaN	1.04805	NaN	2.93544	NaN	NaN	NaN	NaN	1.54931	NaN	NaN	NaN	1.66003	NaN	NaN	NaN	NaN	NaN	NaN	NaN	3.36957	NaN	NaN	3.33809	5.5537	NaN
G5E8V9	Arfip1	9.2649e-07	Arfaptin-1	160.003	NaN	94.4766	54.1748	164.826	82.9637	115.135	77.4499	77.931	135.882	97.9412	63.2806	43.4342	178.137	172.018	75.2313	123.808	72.1695	101.338	70.5867	62.6297	43.5797	32.7915	83.2729	17.4474	13.7164	129.283	164.957	73.9253	61.3095	59.325	107.851	56.6296	31.2731	32.3459	25.9713	23.4217	50.7117	61.1666	53.9606	137.076	153.598	108.545	81.7908	75.7916	66.0276
G5E8Z3	2310050C09Rik	0.00129011	RIKEN cDNA 2310050C09 gene	NaN	NaN	484.232	302.256	386.783	389.769	NaN	927.388	259.296	415.445	521.199	39.5263	141.114	NaN	576.017	40.49	336.742	520.388	455.028	277.349	772.97	225.611	165.913	646.608	42.4137	100.899	249.831	220.554	16.3896	847.249	526.157	389.511	347.822	199.991	63.5484	173.309	126.269	284.238	375.754	486.236	593.187	571.51	285.063	1157.63	180.715	1753.27
G5E905	Zfp871	0.000159949	Zinc finger protein 871	33.9372	NaN	30.3435	NaN	52.3535	NaN	31.8855	NaN	17.9003	37.7971	29.0869	NaN	NaN	50.6439	35.844	NaN	42.9178	14.9266	NaN	43.0622	NaN	NaN	NaN	NaN	NaN	NaN	16.9396	45.3347	7.62676	NaN	NaN	NaN	NaN	NaN	NaN	NaN	NaN	NaN	19.7036	NaN	27.5854	49.8415	NaN	NaN	NaN	NaN
H3BJD6	Ppp1r9a	2.86838e-16	Protein phosphatase 1, regulatory subunit 9A	134.988	NaN	112.59	79.3876	237.529	225.111	430.565	265.087	283.976	251.528	641.408	338.61	136.746	582.334	673.593	439.332	580.193	430.526	528.06	485.504	348.167	252.418	230.019	396.428	120.795	79.0389	102.356	197.19	96.7455	75.6525	95.0219	152.778	180.586	134.04	115.062	102.267	110.806	147.171	310.877	174.224	534.913	543.719	479.782	441.132	399.582	423.539
H3BJZ2	Cdhr4	0.00132833	Cadherin-related family member 4	NaN	NaN	NaN	NaN	NaN	NaN	NaN	NaN	NaN	NaN	NaN	NaN	NaN	585.115	NaN	NaN	NaN	NaN	NaN	NaN	NaN	NaN	NaN	NaN	NaN	NaN	NaN	NaN	NaN	NaN	NaN	NaN	NaN	NaN	NaN	NaN	NaN	NaN	NaN	NaN	NaN	NaN	NaN	NaN	NaN	NaN
H3BKP8	9930021J03Rik	0.00262832	RIKEN cDNA 9930021J03 gene	94.4963	NaN	81.6617	NaN	NaN	132.187	NaN	252.401	NaN	172.015	119.13	NaN	192.957	NaN	NaN	NaN	NaN	NaN	NaN	334.19	128.988	NaN	NaN	NaN	NaN	NaN	227.715	83.1706	107.737	NaN	67.2809	NaN	118.594	85.9156	NaN	NaN	NaN	NaN	NaN	NaN	111.703	NaN	NaN	NaN	NaN	NaN
H3BKQ3	Evi5l	9.8129e-14	Ecotropic viral integration site 5-like	75.8815	NaN	67.9357	45.7016	128.464	61.9698	201.459	103.492	150.984	154.128	231.947	114.073	71.1261	286.761	242.951	148.437	196.587	134.799	204.052	134.337	107.162	82.0499	62.1363	137.848	28.4711	17.0531	65.8488	73.5567	65.0909	52.5773	65.313	86.9811	71.8106	61.3925	48.4453	44.6667	35.429	123.901	146.726	78.9231	206.145	198.799	176.174	135.268	126.125	140.096
I3ITR1;Q9D924	AK157302;Isca1	1.14386e-09	cDNA sequence AK157302;Iron-sulfur cluster assembly 1 homolog, mitochondrial	301.938	NaN	168.95	149.694	296.401	209.322	391.438	280.349	322.967	385.196	764.274	413.624	149.017	606.638	479.165	372.662	484.171	355.025	380.015	355.075	211.875	185.585	140.593	276.771	83.1863	55.5842	199.644	402.824	175.849	146.613	148.18	228.636	181.308	136.39	104.043	98.5955	90.0388	258.869	622.207	189.682	489.518	428.579	373.606	334.693	323.16	340.368
I7HJS2;Q91WF0	Taz;Tafazzin	0.00046718	Tafazzin family protein;Tafazzin	NaN	NaN	NaN	NaN	NaN	NaN	NaN	NaN	21.2455	NaN	NaN	NaN	NaN	99.549	54.4296	NaN	35.104	NaN	NaN	NaN	NaN	NaN	NaN	NaN	NaN	NaN	NaN	NaN	NaN	NaN	NaN	NaN	NaN	NaN	NaN	NaN	NaN	NaN	NaN	NaN	31.2139	NaN	NaN	NaN	NaN	NaN
J3QK46	Tmem200c	2.56637e-06	Transmembrane protein 200C	NaN	NaN	NaN	NaN	23.8698	NaN	27.5369	16.6557	13.7771	37.9015	46.0433	10.9577	11.7227	116.905	25.0673	22.9838	29.9065	19.2269	29.2849	61.4071	6.50978	25.8138	20.9969	19.502	13.6023	3.39446	NaN	NaN	NaN	NaN	4.52653	NaN	15.4095	4.20067	12.0034	13.5669	NaN	20.4848	20.8653	16.9519	30.6534	38.6313	26.8569	14.3485	28.6116	24.7509
J3QMK2	Bbip1	2.97164e-05	BBSome-interacting protein 1	31.7228	NaN	19.7118	14.9641	44.6925	33.8329	38.7204	25.6257	45.3205	73.105	24.1034	24.1051	NaN	61.4724	60.2325	40.2265	44.6584	29.9973	71.2389	38.9815	47.9369	19.2412	NaN	44.3392	NaN	NaN	19.4265	28.9408	16.1156	10.7212	8.81142	NaN	18.3772	9.51417	NaN	11.313	8.5955	NaN	25.6661	10.3347	53.6812	NaN	50.78	22.7811	25.1603	22.9077
J3QN89	Aamp	1.66836e-13	Angio-associated migratory protein	107.667	NaN	81.2089	29.3101	180.156	120.597	172.702	125.847	134.184	229.657	141.66	58.3557	64.3135	247.942	269.801	151.47	195.729	120.201	181.427	110.177	88.2791	71.517	51.825	121.274	9.16823	11.987	46.2961	62.0763	101.211	67.9355	61.3959	124.742	77.5657	47.7049	34.9847	39.7487	57.606	90.1105	80.3773	78.2331	193.685	225.044	140.202	124.018	84.0736	121.578
J3QNE4	Ccdc180	0.0031828	Coiled-coil domain-containing 180	1238.17	NaN	1629.12	1059.5	2184.11	1383.11	2133.53	1406.3	2326.23	2249.91	2853.12	1122.15	495.95	915.588	1577.13	1486.66	1524.7	NaN	1571.4	1118.5	877.694	596.999	487.494	1376.36	303.123	234.171	1208.29	1426.97	598.466	623.874	898.538	1383.23	904.02	466.42	467.409	NaN	220.355	394.684	929.861	521.399	818.356	968.712	1009.88	971.06	696.31	628.606
J3QNX5	Shisa8	2.86701e-06	Protein shisa-8	79.22	NaN	53.8339	52.5153	107.164	43.8503	15.9857	NaN	NaN	46.1787	12.5254	11.2529	NaN	37.6897	NaN	NaN	NaN	12.2897	NaN	NaN	349.542	NaN	218.602	NaN	NaN	NaN	35.7985	116.373	46.339	40.0054	21.8779	43.1647	18.0769	NaN	NaN	NaN	NaN	NaN	13.4367	8.7907	16.9414	NaN	NaN	14.4803	NaN	NaN
J3QPC3	BC024978	1.04607e-05	cDNA sequence BC024978	25.618	NaN	22.9075	NaN	44.0252	20.1977	22.0266	14.2769	25.1655	23.488	9.48398	8.28774	NaN	27.3179	26.1771	19.5687	21.9881	27.1326	50.7601	21.1722	34.3719	15.6833	NaN	34.016	NaN	NaN	16.0681	NaN	12.5514	NaN	NaN	NaN	NaN	NaN	NaN	NaN	NaN	18.991	13.3476	4.14954	21.6157	NaN	16.3962	20.1646	23.0092	14.8422
J3QPC5	Zfp850	0.00587511	Zinc finger protein 850	253.823	NaN	NaN	NaN	547.878	NaN	525.503	330.405	NaN	519.357	613.307	279.058	243.444	1170.46	849.278	340.324	814.78	NaN	NaN	498.08	NaN	309.854	224.093	NaN	131.29	NaN	NaN	400.234	202.343	72.5506	NaN	361.186	300.733	143.955	130.104	NaN	159.739	162.617	NaN	272.16	956.121	1009.24	NaN	521.701	NaN	NaN
J9S314	Trpm3	3.45356e-11	Transient receptor potential cation channel, subfamily M, member 3	104.773	NaN	131.482	72.3712	232.432	109.927	130.012	85.0985	120.445	135.369	113.19	49.1303	33.4031	135.83	91.5641	38.3234	88.0181	50.2864	84.2544	47.1746	33.8473	29.172	12.6589	41.4913	9.39162	7.35655	164.385	93.8984	82.4955	97.0592	73.3744	167.808	89.9676	53.8999	48.3002	35.1335	19.1701	49.1931	102.723	43.5215	71.7078	73.573	60.7188	48.2653	49.9392	50.0339
K7N6B3;Q8VFJ4	Olfr618;Olfr837	0.000466621	Olfactory receptor	294.107	NaN	23.88	NaN	106.835	45.0002	100.05	71.4526	NaN	119.296	135.385	39.5786	68.2212	162.891	151.127	NaN	149.782	47.3154	NaN	101.433	NaN	NaN	NaN	133.743	44.6102	56.8674	231.728	162.516	16.5127	47.7972	47.7564	63.3295	45.3813	27.0673	34.5991	NaN	NaN	36.9677	93.6452	NaN	178.469	176.151	NaN	NaN	85.6557	NaN
L7N466;Q9D110	Mthfsl;Mthfs	0.00108697	5-formyltetrahydrofolate cyclo-ligase	NaN	NaN	NaN	NaN	NaN	NaN	NaN	NaN	NaN	NaN	NaN	NaN	NaN	NaN	NaN	NaN	NaN	NaN	NaN	NaN	NaN	NaN	NaN	NaN	NaN	NaN	NaN	NaN	NaN	NaN	NaN	NaN	NaN	NaN	NaN	NaN	NaN	NaN	NaN	NaN	NaN	NaN	NaN	NaN	NaN	NaN
M0QWN7	Usp35	5.08149e-05	Ubiquitin-specific peptidase 35	17.1142	NaN	12.8621	7.16492	22.1427	10.7352	29.6125	21.4847	20.5107	27.4733	45.579	12.8062	16.6842	47.8126	52.1466	23.9241	42.9911	28.1833	30.8015	25.8589	14.5327	15.0388	12.8735	34.9139	10.2194	2.938	18.7731	12.6222	11.5922	9.86107	18.6014	13.9852	15.318	10.5762	11.4354	13.3903	8.04202	14.7398	19.3211	14.2182	44.5779	45.1832	29.7328	19.225	21.5069	21.6197
O08528	Hk2	2.69738e-09	Hexokinase-2	35.8308	NaN	34.2214	15.8192	47.4953	25.7948	14.177	14.0556	18.8358	30.3553	5.90663	22.2077	6.67179	96.0451	42.4131	22.933	58.0373	19.4531	26.2056	16.1948	16.1069	13.6324	14.148	34.8297	NaN	3.93328	30.7918	34.1711	19.0793	28.0221	16.7725	32.2115	13.8742	6.76568	9.37653	NaN	7.89509	18.9595	37.8366	6.88542	37.9464	42.9917	30.8362	16.4695	17.8054	23.629
O08529	Capn2	4.08145e-07	Calpain-2 catalytic subunit	965.771	NaN	649.659	319.173	1070.49	571.857	771.779	537.228	701.084	577.944	658.955	360.943	303.335	974.422	1018.71	622.122	849.92	647.01	849.164	575.492	448.543	287.66	198.5	597.769	139.88	123.051	673.298	926.024	480.548	475.978	493.676	768.057	493.139	282.694	285.554	188.898	126.191	400.26	614.671	371.946	882.241	901.305	726.478	605.781	560.971	590.29
O08530	S1pr1	2.62936e-05	Sphingosine 1-phosphate receptor 1	291.536	NaN	216.48	149.689	524.763	227.49	179.191	120.849	266.926	115.753	302.176	65.2132	125.848	412.162	248.254	162.481	216.64	175.811	303.848	250.647	153.587	120.395	66.9836	239.759	55.3679	33.2869	371.295	572.235	218.54	186.229	230.089	341.413	172.994	83.6148	93.6609	104.617	59.1953	219.948	191.035	96.2311	265.624	288.594	190.181	169.927	216.089	208.826
O08532	Cacna2d1	8.56276e-13	Voltage-dependent calcium channel subunit alpha-2/delta-1	432.23	NaN	325.591	202.836	825.327	630.498	1529.25	1073.35	1230.37	1627.57	2312.24	909.135	523.77	1913	2427.72	1530.48	1910.15	1383.67	1945.74	1577.04	1335.97	1006.22	814.572	1768.56	406.212	290.602	324.021	393.676	349.379	229.657	352.808	593.996	675.802	525.724	459.354	457.779	445.464	990.109	1216.58	781.602	1866.13	1889.2	1738.31	1332.85	1291.7	1229.23
O08539	Bin1	9.4047e-11	Myc box-dependent-interacting protein 1	750.762	NaN	690.294	384.666	1313.68	1031.7	1771.23	1224.13	1465.87	1494.32	2631.93	1043.72	640.564	2614.51	2946.83	2095.61	2151.26	1601.66	1956.52	1328.49	1220.91	771.765	653.43	1270.39	262.131	197.418	518.067	855.088	637.915	494.705	567.97	911.996	717.755	572.644	442.036	458.557	594.691	1050.04	1440.09	879.912	2387.72	2528.39	2168.55	1659.25	1406.99	1418.98
O08543	Efna5	8.14044e-05	Ephrin-A5	NaN	NaN	NaN	NaN	NaN	60.1038	56.077	90.0329	84.1658	58.5335	57.6269	37.0696	34.0599	NaN	69.5606	101.831	133.559	105.094	191.197	126.276	116.707	82.608	41.6011	152.947	NaN	NaN	NaN	NaN	29.7819	NaN	NaN	48.3644	22.4272	NaN	26.1888	27.0218	NaN	NaN	NaN	NaN	108.354	66.7933	88.2292	55.0702	86.4903	63.1524
O08545	Efna3	0.000905783	Ephrin-A3	NaN	NaN	NaN	NaN	NaN	NaN	54.0382	NaN	58.991	1.71332	121.616	6.88955	10.167	25.9549	99.8469	68.6423	77.5089	57.766	81.4126	42.4738	20.857	17.0639	11.8971	55.1802	12.7372	5.25405	NaN	NaN	NaN	NaN	NaN	NaN	20.155	NaN	14.9536	NaN	14.2669	31.3595	NaN	31.5055	66.7937	114.858	2.05298	40.5148	37.8099	32.8009
O08547	Sec22b	3.29979e-06	Vesicle-trafficking protein SEC22b	551.424	NaN	616.539	358.193	1042.17	537.761	717.381	484.526	596.002	558.346	683.819	305.7	266.958	999.867	1029.17	593.917	819.965	669.748	831.901	729.913	520.929	369.946	310.933	607.187	157.752	83.2301	435.628	864.422	438.427	447.144	470.263	677.663	427.429	274.895	266.066	226.005	190.417	308.008	569.234	323.115	826.784	861.506	755.839	623.851	600.46	634.374
O08553	Dpysl2	1.52275e-11	Dihydropyrimidinase-related protein 2	16149.4	92.9644	16677.8	10888	32055.5	28876.1	42438.1	34523.3	40071.9	37539.6	41635	29311.7	20984.9	46403.7	56463.6	48830.8	46102.6	42168.6	46638.9	34783	35477.6	19909.2	16113.4	29604.4	6178.99	4346.18	14348.6	19925.4	14347.2	12898.6	18607.4	23724	21300	17120.5	14769.4	17666.4	22003.5	30008.5	36336.2	24394.2	50384	50480.2	49423	37703.1	33666.5	34105.3
O08573	Lgals9	7.12556e-05	Galectin-9	57.652	NaN	35.1927	29.7148	48.1453	34.2565	45.8746	42.251	50.4729	23.485	48.6432	52.2667	NaN	69.159	59.2449	45.496	60.5773	39.1617	58.1879	52.407	30.958	35.838	23.9563	84.9845	28.4797	15.2842	NaN	19.0023	10.7145	39.7004	10.867	45.2945	36.8185	25.6219	28.2551	20.5821	20.2701	25.6941	62.1349	26.8427	78.7551	56.5865	42.074	53.9964	39.303	41.6771
O08576	Rundc3a	3.37546e-16	RUN domain-containing protein 3A	171.636	NaN	76.2333	42.4016	157.887	74.7457	143.289	79.6667	104.572	107.368	177.04	62.9903	52.7119	253.258	233.707	112.392	195.346	123.545	158.565	126.959	77.0282	55.6491	41.8927	92.9674	20.0257	19.2608	119.323	97.9438	93.5457	61.9712	59.2849	116.436	78.3186	46.1009	38.4703	43.4205	25.7127	92.2055	94.4222	83.6372	209.221	188.752	158.477	118.063	113.978	109.784
O08579	Emd	1.26553e-06	Emerin	142.558	128.553	96.9042	76.8292	176.223	113.278	158.6	105.881	134.559	229.672	289.159	92.678	63.229	227.922	238.872	161.099	179.557	122.877	183.805	125.715	108.17	75.1183	54.9611	119.17	19.2008	16.2522	92.6149	191.829	106.766	83.201	69.2193	122.902	74.9795	58.9005	44.138	41.9979	67.4108	103.557	124.332	90.7084	213.428	198.878	165.558	124.103	116.569	124.036
O08580	Esrra	0.000131243	Steroid hormone receptor ERR1	7.46139	NaN	24.0018	21.4038	29.7508	20.9967	22.7621	21.3369	15.2475	14.0387	18.3297	10.0338	12.9936	80.1285	84.1408	34.5852	56.1138	40.061	36.0805	34.1144	11.603	10.6271	9.68241	16.5348	5.94416	NaN	10.893	4.93931	13.1346	23.2417	35.7253	14.7869	15.5298	9.73458	9.87426	7.79909	7.74418	15.3667	17.2196	3.95746	44.3768	44.4085	23.2778	11.0753	33.3716	20.3317
O08581	Kcnk1	3.79018e-08	Potassium channel subfamily K member 1	104.278	NaN	126.633	42.5015	185.743	70.1284	80.0255	50.8488	69.3867	133.68	39.234	48.4083	28.1893	207.429	174.799	83.9958	128.088	83.9183	130.918	95.3775	58.1305	39.4382	31.6235	67.3737	52.9572	43.5277	282.525	172.523	54.8991	93.3942	72.2446	111.324	50.9157	21.1183	28.3338	19.0972	12.6642	38.5352	92.4478	35.8522	98.208	173.935	136.469	95.9955	91.3607	91.6345
O08582	Gtpbp1	1.82087e-10	GTP-binding protein 1	142.161	NaN	149.034	91.1428	314.39	139.114	270.678	143.726	158.157	209.591	300.836	133.076	125.119	528.763	432.944	219.552	284.167	184.597	258.509	190.786	114.514	88.9483	76.1203	185.806	44.6834	31.4719	211.435	338.407	175.112	126.985	103.306	169.702	115.66	70.1796	66.7193	55.4686	50.9019	127.323	233.504	128.138	333.909	342.229	250.607	192.359	196.629	168.69
O08583	Alyref	8.04062e-09	THO complex subunit 4	608.12	NaN	314.979	335.035	636.643	453.391	463.545	276.128	345.839	495.488	565.167	254.927	174.362	583.308	658.525	398.565	510.258	305.313	421.049	262.178	183.049	169.192	105.889	302.613	72.6492	58.9526	459.489	902.804	386.353	312.619	288.023	406.928	251.705	180.013	137.404	111.332	157.554	204.639	347.042	177.164	501.943	532.591	413.719	344.205	334.761	281.209
O08585	Clta	2.4219e-07	Clathrin light chain A	8118.34	NaN	3512.91	2402	6658.79	5574.69	8824.4	6608.16	7671.17	6886.67	9418.45	6070.91	3693.28	11150.1	11714.9	10190.2	10435.2	8846.76	12670.2	8714.92	8502.48	5739.58	4193.79	6286.67	2318.2	1599.31	3035.49	5353.13	2185.13	1989.78	2324.76	3453.4	3344.83	2511.63	2226.53	2151.53	2991.94	3040.55	5991.9	3696	7992.14	7828.58	7366.7	6533.17	6088.28	6012.67
O08586	Pten	6.92218e-06	Phosphatidylinositol 3,4,5-trisphosphate 3-phosphatase and dual-specificity protein phosphatase PTEN	99.142	1447.96	85.7046	48.3754	162.835	75.0705	208.606	133.052	150.057	144.522	216.555	104.2	109.126	481.32	338.78	175.182	234.449	227.311	237.444	192.66	142.045	103.9	71.6729	143.237	38.2506	29.9792	82.299	97.9089	61.039	66.4911	83.4627	106.6	88.1275	53.414	57.6282	62.0509	45.0905	102.378	206.854	84.0103	240.831	255.669	208.121	165.491	160.059	182.889
O08599	Stxbp1	2.34329e-15	Syntaxin-binding protein 1	8653.51	268.315	9326.55	5267.02	15074	7635.32	14867.8	9982.09	13592.4	14493.9	17452.3	9322.3	6652.29	20832.8	23240.3	12988.5	17349.3	15904.3	19537.2	15619	12923	8945.81	6699.53	11968.1	3493.57	2876.03	8580.49	9803.76	7491.62	6063.28	7293.93	11064	7980.67	5611.63	5397.53	5577.14	3772.67	8892.27	12846.2	7209.24	18589.2	18413	16821.9	12401.6	11824.1	13892.1
O08600	Endog	5.82378e-10	Endonuclease G, mitochondrial	309.997	36.6661	265.371	178.88	576.068	368.359	363.031	270.867	352.075	574.702	545.45	165.276	109.186	478.885	367.818	283.586	324.231	236.503	350.025	245.887	208.283	97.3809	71.3806	169.068	28.2469	19.8103	222.021	314.695	278.114	251.199	267.871	326.608	238.814	184.362	147.321	131.44	170.092	211.204	295.85	157.183	372.752	329.838	280.334	218.659	241.991	226.203
O08601	Mttp	0.000153636	Microsomal triglyceride transfer protein large subunit	23.447	NaN	26.416	NaN	33.8342	19.7405	29.1074	22.3233	23.0831	33.2039	30.8756	7.24345	9.40324	NaN	13.7962	NaN	28.2251	17.7845	25.592	17.1755	12.2678	NaN	9.85359	18.7693	NaN	NaN	30.2853	33.1546	22.8625	17.1373	25.1462	36.9567	NaN	NaN	18.376	6.65475	6.15803	18.7249	26.7848	13.6423	14.8845	NaN	18.6305	NaN	20.3677	17.2635
O08605	Mknk1	6.52687e-05	MAP kinase-interacting serine/threonine-protein kinase 1	6.12448	NaN	7.87691	8.76874	15.7023	15.749	24.1269	13.1918	13.1386	31.1012	37.1243	10.36	6.5199	99.9241	51.4389	27.1693	36.942	23.8982	21.5424	19.6562	19.8516	5.79852	7.30487	17.1391	5.9215	NaN	11.295	21.2641	14.3375	13.9113	NaN	19.1931	8.54327	8.41546	NaN	7.64604	6.99824	9.20458	16.915	13.7152	38.7304	45.2184	26.9484	15.2337	28.2314	12.8295
O08638	Myh11	2.46153e-11	Myosin-11	66.6065	NaN	48.9437	26.6621	80.2509	62.3964	79.9296	95.993	88.3892	79.3998	82.9823	56.8121	31.0263	138.999	218.174	88.7944	78.9665	90.2728	121.83	68.683	57.9427	65.8801	39.7925	73.7582	26.3587	92.0459	76.6935	43.5149	51.7048	36.0611	51.9303	104.843	61.8832	23.8806	29.156	22.1539	19.7951	55.3577	85.5496	49.1038	118.904	89.2031	50.7778	103.944	58.2327	53.6958
O08641	Sh3yl1	0.000473172	SH3 domain-containing YSC84-like protein 1	63.2411	NaN	NaN	NaN	45.2546	8.01575	62.6888	48.305	46.9303	133.232	137.183	55.131	24.9585	95.3335	97.0339	27.742	59.3785	50.6428	80.8606	44.7903	NaN	29.5815	16.8275	33.5195	8.10835	NaN	43.547	85.7041	25.887	10.8147	7.37183	NaN	NaN	NaN	10.3851	NaN	NaN	41.2853	75.4475	56.8373	108.337	70.2625	54.4702	35.7943	27.9614	58.6945
O08644	Ephb6	2.6229e-06	Ephrin type-B receptor 6	184.077	NaN	1849.31	954.483	1562.16	468.159	1794.94	1031.74	1448.62	675.468	1080.4	432.118	1031.86	4363.8	3058.76	1623.74	2375.59	1759.7	2554.88	1798.83	1578.45	1092.22	872.609	1443.66	244.766	25.5596	304.09	700.221	1240.26	1418.6	825.893	678.062	536.904	589.474	483.637	546.379	658.687	545.254	560.45	867.917	2268.61	2378.45	1931.5	1467.07	1380.04	1705.01
O08648	Map3k4	3.22002e-09	Mitogen-activated protein kinase kinase kinase 4	23.4961	NaN	15.0594	9.23588	24.2756	12.6574	31.2831	17.597	24.8346	28.3024	42.2605	10.3235	9.05716	72.9076	49.5241	26.8047	39.4804	19.1822	34.2719	20.942	14.5171	11.9683	8.75707	21.5471	3.88326	4.44901	23.4292	23.0517	16.5076	12.4285	11.1919	20.5065	13.5819	5.61678	12.4221	6.21866	3.16368	20.0322	22.9901	14.6849	39.0333	45.8982	27.8189	27.3857	23.6031	21.0477
O08663	Metap2	9.63355e-13	Methionine aminopeptidase 2	170.562	NaN	155.426	104.532	377.934	257.642	308.666	230.687	287.099	319.467	261.648	184.162	131.731	445.808	476.804	301.756	372.604	267.493	321.9	250.067	189.425	93.4504	97.4403	210.971	34.2638	26.306	156.356	320.154	156.626	112.32	133.22	225.089	157.027	104.936	100.333	98.7244	113.641	219.015	266.247	116.693	397.952	393.586	307.115	225.14	236.775	246.349
O08672	Kifc2	1.30765e-05	Kinesin-like protein KIFC2	84.4366	NaN	86.5066	77.126	162.678	94.8814	364.177	179.82	212.064	253.165	319.172	163.5	147.753	810.533	604.51	267.098	430.084	311.057	454.369	307.755	222.559	145.044	123.062	318.263	46.6161	46.6993	102.825	97.6821	143.641	45.6337	117.12	96.9075	126.804	59.5464	62.5492	77.465	73.6266	109.613	277.388	88.4203	503.062	463.146	359.23	282.396	261.216	297.858
O08677	Kng1	3.85911e-14	Kininogen-1	258.021	NaN	110.249	67.3487	172.781	281.243	96.9048	126.462	142.949	149.232	144.253	95.2476	63.0821	156.595	172.375	112.693	118.53	101.487	129.508	89.8516	127.929	83.2806	69.0513	757.303	87.414	115.859	90.4283	340.178	79.7484	101.767	48.7804	149.114	131.142	41.3987	54.8502	48.3698	40.9422	90.126	100.434	57.8277	84.3872	99.2712	77.3553	87.4361	57.2333	79.4609
O08688	Capn5	5.89163e-13	Calpain-5	132.861	NaN	49.3601	42.4826	121.736	46.6065	257.113	141.319	172.932	197.022	256.044	166.456	117.135	540.026	404.993	241.078	295.076	201.869	223.199	172.936	124.824	103.119	75.7282	158.617	47.266	36.9617	56.0153	107.139	48.1837	41.0572	64.0918	79.0533	89.0734	59.9926	54.7308	53.5499	37.3885	199.012	248.934	166.582	293.173	330.615	314.957	225.702	189.798	173.37
O08692	Ngp	4.74289e-05	Neutrophilic granule protein	5.54674	NaN	8.08378	NaN	6.34206	38.2135	NaN	NaN	19.3627	11.3226	NaN	NaN	NaN	NaN	NaN	NaN	NaN	NaN	NaN	NaN	NaN	NaN	2.86966	215.11	20.6373	5.45861	7.64523	9.32468	NaN	9.7761	NaN	33.5402	6.87608	15.5597	NaN	NaN	NaN	NaN	1.32181	NaN	12.0672	NaN	NaN	20.7143	NaN	NaN
O08709	Prdx6	2.86838e-16	Peroxiredoxin-6	3330.53	13.8719	2188.61	1359.24	5049.6	4336.58	5147.4	4044.88	4433.32	4991.71	5407.11	2976.47	2859.11	5978.83	6047.49	4917.49	5324.55	4751.23	5382.17	4744.6	4192.23	2710.89	2245.12	4418.08	1089.51	998.944	1374.44	2511.19	1426.83	1316.49	1736.6	2311.23	1949.65	1490.27	1214.42	1424.23	1558.59	2403.36	3023.84	1918.56	4211.66	3751.24	3026.85	2705.72	2672.71	2659.02
O08715	Akap1	7.27479e-06	A-kinase anchor protein 1, mitochondrial	6.16936	NaN	45.4218	50.4892	106.73	53.0771	105.57	66.7424	100.678	217.148	163.345	47.0054	48.4975	222.128	209.856	97.5509	177.732	102.757	146.068	94.1142	63.7	53.7481	33.9088	91.9831	10.1899	6.43914	49.4628	104.342	53.9626	40.447	50.0447	70.104	42.7125	40.7727	31.5592	25.3749	23.9902	86.6606	154.702	53.1703	166.175	161.765	115.535	92.8029	82.5714	85.5744
O08734	Bak1	9.77636e-05	Bcl-2 homologous antagonist/killer	107.188	NaN	76.8895	43.5258	150.388	126.989	125.243	99.9945	134.471	163.694	236.34	NaN	53.0977	NaN	148.744	121.258	NaN	77.637	168.81	96.9829	63.4636	46.3155	38.5839	157.343	NaN	15.353	86.841	47.742	82.9774	51.2114	57.675	118.421	55.226	36.7795	34.4628	41.975	24.8854	72.2077	168.734	54.8498	110.095	134.767	116.395	105.3	93.6375	56.4283
O08738	Casp6	5.21203e-05	Caspase-6	34.4418	NaN	15.8229	NaN	24.1468	14.5435	17.1549	13.2871	17.142	3.12805	36.3695	8.62095	4.82044	14.5026	44.1944	22.6625	22.4935	24.826	16.6286	19.7181	8.75326	9.66388	NaN	26.6038	5.76757	NaN	19.9502	11.0382	NaN	14.5571	14.4267	12.4582	NaN	5.90478	8.28516	6.28183	2.66565	21.6448	NaN	13.647	26.2076	16.6083	13.4723	17.8766	18.2308	17.2497
O08739	Ampd3	6.46903e-09	AMP deaminase 3	227.951	NaN	150.061	80.1276	242.115	133.585	225.254	166.448	218.377	217.879	247.889	155.309	78.3011	340.614	287.108	160.117	228.326	165.673	218.885	149.363	112.773	96.4262	75.2251	171.909	44.5355	34.839	283.952	242.961	134.955	110.113	116.75	166.658	125.33	84.0315	92.9055	65.4093	67.0155	109.486	225.485	111.404	254.977	225.795	179.99	147.786	142.756	150.956
O08740	Polr2j	1.26388e-06	DNA-directed RNA polymerase II subunit RPB11	17.3058	NaN	58.8544	34.1955	120.562	50.9659	70.541	51.399	57.4458	59.3845	97.1815	33.7318	21.6731	156.781	114.98	51.6315	101.263	69.1771	67.1929	63.1111	48.7669	33.5426	32.2149	47.5319	NaN	NaN	40.9165	48.7292	27.3828	71.6909	42.5226	61.639	37.002	26.7081	13.9575	21.1022	23.6751	23.1512	61.0008	11.2338	108.811	116.72	69.0049	43.4764	57.2112	37.6959
O08746	Matn2	1.90201e-06	Matrilin-2	220.901	43.2787	262.773	132.845	332.827	352.685	502.795	386.286	328.899	468.197	624.951	394.564	145.943	349.358	717.487	474.461	580.533	449.566	464.825	550.494	305.488	350.294	213.217	628.478	91.1056	92.6221	134.683	174.676	231.619	219.936	304.253	282.181	234.555	237.728	261.661	181.323	276.573	407.336	388.847	284.712	558.082	668.68	449.599	397.756	464.436	292.456
O08747	Unc5c	1.10489e-10	Netrin receptor UNC5C	38.0863	NaN	41.0745	25.2184	62.6435	37.3223	66.8516	34.2097	51.2232	85.39	88.3163	56.8976	38.9594	197.977	112.875	70.5501	100.74	55.6924	66.0733	53.5703	47.3609	37.7993	28.0336	81.2139	10.2372	11.8656	55.4774	45.9034	27.7487	34.308	31.2784	49.7527	35.8755	23.6324	20.5107	17.8782	25.4241	37.5649	86.8143	60.0814	77.489	122.507	95.627	70.2159	45.486	49.7773
O08749	Dld	7.27281e-13	Dihydrolipoyl dehydrogenase, mitochondrial	2679.37	2815.52	4351.75	2578.56	7058.43	4865.75	6036.85	4584.19	6696.58	6813.9	7748.32	4664.25	2984.95	7308.34	8287.43	6109.7	6927.94	6097.09	7634.63	5935.4	5635.04	3601.49	2856.06	3746.12	918.589	847.933	1941.47	4226.38	3150.67	3201.08	3636.78	4721.61	3716.19	3004.25	2461.31	2441.78	2870.6	3833.94	5941.96	3257.28	7315.4	7003.71	5806.82	4822.53	4422.13	5369.56
O08756	Hsd17b10	1.29303e-08	3-hydroxyacyl-CoA dehydrogenase type-2	1698.8	187.539	1167.45	834.104	1502.65	922.494	1260.96	1211.46	1377.48	1333.56	1476.41	964.492	789.361	2109.96	1567.47	1148.51	1428.07	1390.56	1571.65	1297.14	964.712	874.794	580.846	1146.2	383.934	388.56	1245.72	2031.76	943.358	1114.12	952.758	1393.02	1090.54	704.157	709.173	582.126	432.937	982.443	1252.78	873.365	1548.69	1690.35	1350.57	1329.16	1366.07	1315.02
O08759	Ube3a	2.86838e-16	Ubiquitin-protein ligase E3A	269.727	NaN	157.891	98.2188	295.401	138.769	324.18	196.95	234.833	194.605	227.512	162.139	132.648	433.959	407.369	260.763	375.157	265.996	372.461	312.888	238.703	170.887	121.096	274.502	65.3845	48.3131	171.511	271.387	146.016	117.86	142.902	203.163	158.644	114.547	105.972	100.278	78.3355	168.734	271.943	160.587	366.438	396.066	319.833	260.394	254.824	265.309
O08784	Tcof1	1.15081e-10	Treacle protein	104.727	NaN	66.414	56.9283	120.156	99.8033	103.027	68.3943	84.1697	125.641	157.509	79.0085	25.9053	164.091	162.736	107.603	134.39	76.8897	75.0562	75.4572	40.7001	37.4441	38.999	89.6383	12.0685	7.32309	63.3445	166.107	68.1536	56.6604	31.855	73.8463	54.0818	39.6411	26.7857	27.6817	39.9359	45.8743	95.3001	35.6018	117.126	111.043	99.6642	78.4862	74.6756	72.0749
O08785	Clock	6.41531e-06	Circadian locomoter output cycles protein kaput	NaN	NaN	NaN	NaN	9.38426	NaN	17.5905	11.5184	19.9349	28.5728	27.199	NaN	NaN	26.7694	9.8696	11.6991	32.3944	13.1552	12.6249	19.2364	10.1196	NaN	1.70334	6.50261	NaN	NaN	NaN	NaN	10.3047	4.37138	NaN	NaN	4.90069	4.72843	7.09746	NaN	NaN	13.5446	19.1408	2.84917	26.719	14.6745	21.6353	12.3864	18.7928	16.3822
O08788	Dctn1	2.03966e-13	Dynactin subunit 1	976.11	NaN	792.138	523.894	1369.26	710.886	1710.12	1067.22	1444.99	1480.13	1597.18	873.824	632.884	2572.6	2458.66	1424.18	1914.85	1417.07	1797.63	1344.31	1004.39	772.688	578.681	1236.92	303.318	219.942	794.898	1222.43	737.671	593.251	605.885	1039.9	780.44	563.089	506.153	452.507	315.11	911.094	1424.87	855.809	2148.76	2069.82	1737.4	1350.33	1182.21	1293.11
O08789	Mnt	0.00446084	Max-binding protein MNT	7.16285	NaN	NaN	10.3953	11.8445	6.32065	8.00176	NaN	2.36037	NaN	17.508	NaN	NaN	14.5481	6.24932	6.84613	8.30606	4.90427	NaN	NaN	NaN	NaN	NaN	NaN	NaN	NaN	NaN	8.5067	NaN	NaN	NaN	NaN	NaN	NaN	NaN	NaN	NaN	NaN	NaN	NaN	NaN	NaN	NaN	NaN	NaN	NaN
O08791;Q07802	Ebf3;Ebf1	5.74803e-09	Transcription factor COE3;Transcription factor COE1	36.1796	NaN	16.6247	13.2745	44.2311	27.5514	28.2699	30.6556	30.4694	35.6467	29.6236	11.1993	7.69307	NaN	NaN	NaN	NaN	NaN	NaN	NaN	NaN	NaN	NaN	10.3754	NaN	NaN	24.9395	64.023	10.473	14.5241	23.7672	30.8623	18.0074	9.65999	12.5352	4.2164	8.68204	11.1556	20.4316	NaN	NaN	NaN	NaN	NaN	NaN	NaN
O08795	Prkcsh	9.55551e-14	Glucosidase 2 subunit beta	1666.39	NaN	1018.49	610.252	1715.02	1265.71	1371.19	1017.63	1247.57	1379.04	2115.72	1196.91	536.058	1942.32	2107.33	1404.62	1630.97	1092.52	1662.07	1050.64	1059.84	599.858	429.937	1024.79	214.915	169.406	984.673	1256.34	779.534	691.512	548.055	1183.16	741.425	530.043	392.267	358.608	478.616	643.495	1072.65	570.844	1480.45	1548.4	1282.38	1063.7	989.134	982.918
O08796	Eef2k	0.00359484	Eukaryotic elongation factor 2 kinase	NaN	NaN	NaN	NaN	NaN	NaN	NaN	194.353	NaN	366.843	478.372	1.56713	NaN	NaN	NaN	NaN	NaN	NaN	442.216	364.193	437.97	NaN	NaN	NaN	NaN	NaN	NaN	NaN	80.4045	NaN	306.28	NaN	166.835	134.055	NaN	NaN	NaN	NaN	NaN	NaN	NaN	NaN	NaN	332.521	NaN	NaN
O08797	Serpinb9	8.98646e-12	SPI6	252.461	NaN	175.206	110.242	304.107	157.999	279.662	200.854	220.84	183.309	314.618	107.344	161.275	328.743	305.263	199.033	281.967	241.544	289.912	245.429	157.893	143.757	101.298	294.834	73.8536	66.7284	258.128	243.611	139.776	152.282	158.492	223.655	182.037	85.4	114.989	96.1859	65.2662	123.508	249.569	134.937	297.749	294.645	252.207	207.694	183.439	183.658
O08800	Serpinb8	1.43204e-10	Serpin B8	22.2478	NaN	18.1907	NaN	39.4958	25.9941	65.8647	39.5597	44.145	48.3941	81.3307	21.7395	49.0153	120.198	107.413	85.6644	109.872	92.6241	148.968	114.119	86.6224	70.0555	58.1305	140.355	32.7753	14.8449	11.1758	11.3598	17.4743	13.799	17.5167	21.8298	12.9463	19.096	20.2952	16.7118	18.6565	35.7747	70.8242	39.3405	85.1423	116.948	97.7516	68.0863	89.4813	93.7549
O08804	Serpinb6b	0.00363535	NK13	10.3697	NaN	17.6761	12.2085	NaN	NaN	NaN	NaN	NaN	NaN	57.4906	53.8517	15.2649	NaN	15.9945	NaN	NaN	NaN	NaN	11.5568	NaN	21.536	NaN	NaN	13.1661	NaN	24.7491	10.9153	NaN	32.856	NaN	13.2879	NaN	14.3202	9.49586	NaN	NaN	22.2378	22.1408	NaN	NaN	NaN	NaN	25.0535	13.8169	NaN
O08807	Prdx4	1.46657e-06	Peroxiredoxin-4	165.371	NaN	101.939	60.2068	168.292	151.737	152.326	102.944	130.005	139.368	221.961	86.2488	59.009	246.563	186.395	117.397	146.626	106.816	161.095	115.064	116.347	62.5942	43.3499	145.186	6.59309	9.64925	87.5136	77.3825	97.8521	81.3895	71.1478	119.113	73.4667	44.0953	44.2178	48.8254	57.0088	116.565	115.78	78.4075	150.554	154.116	109.674	91.3046	82.1181	108.285
O08808	Diaph1	1.57059e-11	Protein diaphanous homolog 1	169.085	NaN	102.724	48.9904	189.188	93.3201	180.898	109.105	135.692	199.236	246.784	97.6919	66.947	327.878	301.184	152.828	220.497	140.378	190.257	144.008	98.5252	77.1365	56.3071	165.402	36.1757	27.0325	116.497	128.264	91.6053	71.8023	62.9407	131.931	86.6415	48.7155	50.4451	39.2285	32.2405	83.7146	145.181	85.8142	238.137	254.613	204.833	148.396	132.918	127.699
O08810	Eftud2	8.67281e-09	116 kDa U5 small nuclear ribonucleoprotein component	2664.21	NaN	2160.66	1914.4	4399.69	2567.84	3279.19	2295.71	2449.82	2684.79	3083.12	1642.67	1059.95	4610.93	4282.53	2481.13	3334.48	2437.62	2913.29	2417.57	1840.7	1129.54	844.017	1922.89	299.413	205.788	2298.16	4649.87	1872.18	1868.09	1900.76	2577.36	1795.78	1141.27	943.448	1071.83	1098.35	1674.69	2465.26	1442.74	3618.01	3402.76	2770.97	2227.17	2422.8	2283.3
O08811	Ercc2	0.00270527	General transcription and DNA repair factor IIH helicase subunit XPD	NaN	NaN	NaN	NaN	NaN	NaN	11.1709	NaN	NaN	31.9865	16.8094	NaN	NaN	41.5349	40.3655	NaN	NaN	NaN	NaN	NaN	NaN	NaN	NaN	NaN	NaN	NaN	NaN	NaN	NaN	NaN	NaN	NaN	NaN	NaN	NaN	NaN	NaN	2.69184	NaN	NaN	NaN	NaN	NaN	NaN	NaN	NaN
O08842	Gfra2	2.064e-12	GDNF family receptor alpha-2	74.2088	NaN	27.4743	19.8821	85.1403	130.598	282.18	199.355	219.012	185.576	273.783	106.777	99.2065	358.494	387.462	270.996	309.186	202.666	320.177	199.827	187.208	114.556	92.5191	171.508	60.3321	34.6304	215.498	41.5503	32.1403	28.5737	58.3045	61.6816	82.8924	62.067	67.7198	63.4652	110.969	74.8734	80.0751	73.4798	293.84	270.529	201.014	207.411	173.22	166.621
O08848	RO60	1.28472e-08	RNA-binding protein Ro60	214.941	59.8419	177.012	87.5066	283.35	123.134	228.003	149.527	156.735	220.413	267.779	118.78	73.2968	364.39	273.325	149.03	230.159	147.016	192.443	164.163	97.2837	81.407	62.2466	130.971	23.6157	21.2095	208.531	229.992	168.82	122.12	134.592	220.436	125.278	73.083	82.3632	65.8966	46.2027	135.457	190.691	114.32	230.392	216.668	182.826	162.111	174.899	139.081
O08899	Rgs4	0.000121496	Regulator of G-protein signaling 4	NaN	NaN	116.97	34.643	119.155	98.0203	208.145	85.148	160.175	173.411	125.212	91.777	56.3102	415.811	230.954	184.064	225.964	170.765	238.755	140.33	154.209	91.5539	116.505	128.382	NaN	NaN	NaN	NaN	27.2827	17.3718	12.3695	54.9159	48.7153	63.5579	42.4827	20.4752	32.889	81.3329	99.0014	86.3438	178.684	184.673	185.76	134.552	122.241	139.952
O08900	Ikzf3	0.00416126	Zinc finger protein Aiolos	NaN	NaN	NaN	41.0038	NaN	NaN	118.202	NaN	80.5227	169.379	232.82	NaN	NaN	NaN	NaN	NaN	NaN	NaN	NaN	NaN	NaN	NaN	NaN	35.7836	NaN	NaN	NaN	NaN	NaN	NaN	NaN	NaN	NaN	NaN	NaN	NaN	NaN	NaN	NaN	94.2071	NaN	76.871	NaN	83.8052	NaN	NaN
O08908	Pik3r2	5.46642e-10	Phosphatidylinositol 3-kinase regulatory subunit beta	73.0856	NaN	49.4866	39.0291	85.4745	46.0232	120.856	74.6835	86.9873	96.3313	127.875	66.2834	60.2945	206.462	208.004	143.878	182.214	86.546	153.046	93.6269	83.3652	58.9061	44.9295	108.438	23.7809	17.2709	60.5869	67.6509	37.118	35.3744	51.8438	59.4568	55.0335	37.953	32.4533	30.5512	29.5163	34.089	104.865	58.9712	192.33	188.849	163.179	135.303	111.65	79.387
O08911	Mapk12	0.00202058	Mitogen-activated protein kinase 12	36.7381	NaN	20.1631	17.2171	20.2385	18.5513	17.9124	NaN	NaN	NaN	5.0614	NaN	NaN	NaN	NaN	NaN	NaN	NaN	NaN	NaN	NaN	NaN	NaN	NaN	NaN	NaN	14.2438	27.6689	6.91091	11.3913	11.508	24.4848	6.90288	NaN	NaN	NaN	NaN	NaN	NaN	NaN	NaN	NaN	NaN	NaN	13.5156	NaN
O08912	Galnt1	6.96907e-05	Polypeptide N-acetylgalactosaminyltransferase 1	23.7141	NaN	12.5512	10.2805	17.5099	10.9535	19.654	15.16	8.51737	18.0249	28.5121	14.4529	0.861633	49.9966	35.4547	13.8152	26.1355	11.8159	21.8585	10.7353	11.3383	7.30614	3.99024	12.1407	2.7449	2.85482	10.8765	2.0522	3.52922	10.7963	10.8798	20.7153	8.45332	8.04209	2.57357	1.40473	1.12093	10.647	7.6435	7.74382	26.1773	22.9317	21.0441	12.9825	18.5798	20.9853
O08914	Faah	9.14815e-07	Fatty-acid amide hydrolase 1	271.528	NaN	131.291	71.9699	235.228	96.9984	312.929	152.81	204.155	245.046	347.024	254.484	121.594	624.646	617.177	382.136	499.5	327.179	433.781	354.366	233.641	173.413	132.621	265.164	48.0433	26.7149	100.106	180.396	114.639	102.655	112.395	144.99	121.851	86.8035	97.4208	78.5186	45.9517	183.551	281.739	159.63	479.252	588.745	500.926	372.351	344.089	324.817
O08915	Aip	1.42362e-12	AH receptor-interacting protein	276.287	NaN	149.871	108.618	296.768	250.177	306.782	192.346	249.997	213.723	256.799	140.088	89.6483	459.579	406.362	330.596	311	244.193	264.929	209.565	138.357	113.077	91.5532	174.842	38.0116	30.1549	147.409	279.863	137.56	96.4751	91.8361	184.181	122.17	86.0942	68.1115	69.8637	91.4843	160.642	216.94	122.769	290.643	300.527	247.303	196.979	189.481	162.11
O08917	Flot1	7.00986e-09	Flotillin-1	416.613	NaN	245.445	182.389	599.165	259.982	968.562	601.041	783.938	704.212	862.048	600.147	405.385	2028.33	1443.65	745.676	1141.16	708.097	1011.62	755.225	557.839	481.189	353.108	967.821	254.763	185.54	372.833	440.513	243.675	207.037	296.605	390.424	360.243	276.628	299.489	276.948	200.555	528.285	829.003	426.575	1230.01	1354.46	1095.97	857.311	690.555	689.048
O08919	Numbl	3.08608e-09	Numb-like protein	336.979	NaN	140.129	81.448	266.161	191.48	494.299	317.294	348.387	378.938	555.766	354.975	246.947	992.104	961.093	620.836	691.187	422.865	567.864	478.814	336.244	262.702	220.677	431.993	110.051	78.9333	118.547	159.256	115.902	71.9104	108.47	157.509	178.265	131.11	117.842	115.958	118.516	233.841	290.115	233.842	740.697	860.051	692.654	500.55	397.222	418.581
O08967	Cyth3	2.00161e-08	Cytohesin-3	55.7585	NaN	101.621	35.0212	206.695	85.4299	164.605	94.247	106.932	155.416	246.882	113.871	60.6103	379.05	325.556	147.559	222.061	135.748	194.631	128.395	99.172	65.8722	43.6792	107.326	23.9201	18.3153	76.3132	87.0587	82.6768	54.7666	40.112	110.924	59.1475	46.4835	42.2855	38.6747	43.8198	134.954	191.992	85.4539	271.91	282.825	195.601	136.01	137.322	135.799
O08970	Tuft1	0.00669551	Tuftelin	754.927	NaN	561.696	249.276	864.901	382.621	929.002	537.949	966.366	1474.69	1421.21	914.665	103.419	NaN	NaN	NaN	1053.34	NaN	1266.44	1134.68	662.939	2571.01	479.52	1010.51	199.498	181.324	289.833	1282.35	425.581	404.897	NaN	613.205	590.603	309.188	302.814	13.0507	NaN	709.669	122.067	1.83553	NaN	NaN	1838.29	699.304	964.037	NaN
O08989	Mras	1.15416e-07	Ras-related protein M-Ras	393.049	NaN	350.023	168.988	679.31	588.787	689.012	518.214	417.156	767.702	710.002	379.363	329.928	736.215	894.82	870.34	863.903	659.58	587.399	638.092	407.381	289.888	303.47	536.543	160.702	105.042	390.69	304.533	293.826	254.454	284.415	382.208	338.968	238.227	221.765	212.667	332.654	251.858	569.013	246.919	827.944	881.013	795.246	604.686	672.21	569.859
O08992	Sdcbp	1.59868e-05	Syntenin-1	139.047	NaN	100.687	70.7783	197.242	116.858	190.441	108.355	141.793	80.7028	82.0603	58.5905	93.0735	292.414	413.059	209.577	277.515	180.068	232.899	165.751	122.058	68.9055	48.7757	114.07	20.5296	13.4225	73.5516	112.247	89.5052	73.4877	65.3043	102.422	68.2127	45.7064	53.8862	44.8937	52.3058	52.7627	115.44	87.92	329.709	319.992	288.319	207.89	181.534	160.935
O08997	Atox1	3.23869e-07	Copper transport protein ATOX1	859.954	NaN	280.663	191.336	713.741	521.484	860.253	544.626	673.802	595.059	609.695	431.267	430.913	1768.09	1436.28	891.042	856.279	669.8	755.203	559.48	491.084	326.709	250.29	669.563	84.7729	79.4544	175.635	247.085	250.193	164.966	145.569	290.707	251.478	143.479	141.982	145.629	195.874	339.846	400.348	271.383	611.419	633.725	585.576	384.707	394.349	276.432
O09005	Degs1	1.98545e-06	Sphingolipid delta(4)-desaturase DES1	49.7648	NaN	64.2434	32.9515	107.026	40.6069	115.987	61.8583	89.7808	95.7869	98.2384	42.2749	45.0068	271.151	192.703	80.3134	121.799	91.6861	103.428	61.9699	46.9768	38.0629	31.859	46.1122	9.82357	13.5775	42.5092	65.8969	50.249	53.6626	49.5775	62.3746	49.3539	29.6693	28.0904	33.2963	22.6408	30.4672	36.227	23.5705	136.253	154.743	118.24	86.1761	90.6916	84.1032
O09010	Lfng	0.000598017	Beta-1,3-N-acetylglucosaminyltransferase lunatic fringe	193.628	NaN	148.37	95.4834	914.971	683.912	620.882	444.806	575.583	468.961	373.213	317.236	280.828	222.384	1042.07	683.175	664.59	705.439	1062.94	620.91	916.381	267.969	96.6133	540.377	58.4812	51.1256	NaN	380.488	NaN	130.073	146.703	340.751	334.364	163.171	81.9026	154.886	99.5495	NaN	390.42	NaN	847.1	1060.72	702.401	488.867	295.058	604.144
O09012	Pex5	4.32713e-11	Peroxisomal targeting signal 1 receptor	72.5663	NaN	44.8451	29.3657	79.796	47.2111	65.3951	47.9281	56.0942	71.4883	83.4088	39.8671	25.9814	96.4612	99.6972	59.5852	83.9784	58.7003	89.3751	57.8462	45.1494	32.9117	22.8617	56.9157	9.2436	8.2704	48.4929	56.7881	45.3275	34.1337	35.7775	55.3848	29.8501	24.9741	26.6461	20.9925	15.9528	43.9334	59.2065	26.4115	92.4462	103.423	58.0952	56.9061	57.3745	51.4673
O09044	Snap23	3.00807e-10	Synaptosomal-associated protein 23	93.3779	NaN	58.1533	31.4516	113.4	88.116	94.2525	76.0933	84.0478	63.0648	166.867	63.2659	32.8716	94.3599	155.592	106.84	85.1073	69.2691	99.459	52.8024	44.9082	33.014	20.563	79.8785	11.2971	8.84711	76.5655	79.283	52.3918	51.3392	34.9439	81.227	42.0527	27.3367	19.3121	28.4233	31.5021	35.185	66.9973	40.0907	117.752	131.739	98.4804	86.8134	67.759	55.9689
O09053	Wrn	0.00111968	Werner syndrome ATP-dependent helicase homolog	955.858	NaN	1127.5	776.315	1587.76	968.021	811.089	1141.46	1033.23	1018.3	523.642	161.346	5099.84	546.106	1180.49	1108.59	2112.73	970.781	436.501	1222	1178.01	586.061	563.86	1063.8	81.3804	262.411	343.842	NaN	192.905	502.008	NaN	1045.23	323.935	839.185	388.341	585.422	533.548	409.378	454.404	608.516	1818.26	1322.94	1026.86	NaN	NaN	1580.43
O09061	Psmb1	4.8125e-07	Proteasome subunit beta type-1	706.518	NaN	607.324	396.024	1189.35	882.334	1271.42	818.869	1041.03	780.92	835.824	834.663	416.396	1785.92	2027.44	1174	1402.87	1136.5	1508.15	1172.85	914.667	600.826	485.296	929.966	197.342	163.615	572.998	909.887	693.048	504.461	521.638	780.799	601.3	458.584	377.851	498.288	525.971	795.788	1029.55	637.888	1715.21	1666.97	1320.94	956.427	878.024	1038.59
O09106	Hdac1	2.96002e-11	Histone deacetylase 1	469.486	NaN	372.457	275.353	588.532	396.372	527.42	344.524	379.45	550.47	666.053	200.478	203.313	1186.35	891.177	437.508	602.025	430.741	485.22	346.114	298.361	203.112	155.705	401.217	79.3042	50.187	482.011	1066.84	314.224	332.403	289.719	432.733	293.667	175.543	165.212	174.38	246.521	257.58	474.561	313.1	708.141	652.144	465.401	413.994	352.871	372.971
O09110	Map2k3	0.00743195	Dual specificity mitogen-activated protein kinase kinase 3	NaN	NaN	NaN	NaN	NaN	NaN	NaN	NaN	NaN	NaN	NaN	NaN	NaN	NaN	NaN	NaN	NaN	NaN	NaN	NaN	NaN	12.4068	NaN	14.0409	NaN	NaN	NaN	NaN	7.23595	NaN	NaN	NaN	NaN	NaN	NaN	NaN	NaN	NaN	NaN	NaN	NaN	3.43068	NaN	NaN	8.54983	NaN
O09111	Ndufb11	1.06484e-05	NADH dehydrogenase [ubiquinone] 1 beta subcomplex subunit 11, mitochondrial	110.571	NaN	667.91	716.732	1162.73	893.432	1669.92	1229.88	2308.97	1617.77	1079.92	1510.17	1467.08	3921.73	2648.34	1794.37	2218.52	1748.67	3224.99	1980.51	1231.35	1493.79	987.456	2028.03	507.479	280.456	861.189	2017.68	633.78	870.283	806.122	1468.88	939.881	927.331	695.064	901.553	494.484	1585.04	1926.27	1159.24	2267.25	2456.74	2160.7	1609.39	1924.97	2277.43
O09114	Ptgds	3.61275e-07	Prostaglandin-H2 D-isomerase	525.97	NaN	682.194	329.655	1365.29	1481.27	1434.47	1263.15	1757.3	1832.21	2880.89	742.131	440.857	1963.05	1402.68	1250.63	1147.26	1033.09	1233.45	946.734	855.886	605.349	432.1	1811.4	132.975	223.756	383.131	393.751	417.934	302.066	337.567	781.128	729.467	356.118	392.581	486.276	501.467	546.777	831.595	518.926	994.353	942.43	709.724	553.329	493.799	614.397
O09117	Sypl1	2.00305e-15	Synaptophysin-like protein 1	NaN	NaN	133.636	151.98	269.639	145.437	576.058	295.366	521.258	272.603	340.005	89.4848	182.502	1651.36	1106.25	843.333	703.203	365.412	423.935	178.297	92.2667	55.3957	43.3282	220.009	NaN	NaN	NaN	NaN	90.1627	144.994	107.77	164.096	165.602	109.986	87.096	43.3252	61.0629	111.715	171.555	110.439	856.428	875.166	900.218	529.346	429.691	289.177
O09126	Sema4d	2.86838e-16	Semaphorin-4D	98.3722	NaN	40.479	11.5275	85.3735	41.0838	68.4098	37.0958	51.5634	38.1024	48.8166	21.3391	15.1061	138.074	110.854	64.0558	73.1464	43.3386	75.1353	45.2526	22.3849	26.0787	14.8159	44.5199	9.60298	9.42411	71.7914	78.6003	43.8286	28.4952	24.8731	53.0177	22.4562	11.8857	13.0108	12.8347	12.9785	32.5758	53.518	22.3087	87.8304	93.0997	58.5013	51.6218	42.0043	38.295
O09131	Gsto1	4.36614e-08	Glutathione S-transferase omega-1	774.243	NaN	341.913	216.783	660.279	439.578	934.208	657.412	797.088	1005.02	521.634	730.172	482.593	1789	1893.36	1109.58	1105.19	833.246	954.543	701.461	577.318	387.667	310.496	655.402	132.282	101.749	318.771	525.963	308.696	231.098	291.808	436.125	351.711	270.167	258.222	262.544	307.131	637.856	1049.53	346.655	1238.08	1315.96	1060.36	788.049	705.732	648.974
O09159	Man2b1	2.57811e-06	Lysosomal alpha-mannosidase	22.4949	NaN	24.6226	11.8007	46.0975	37.1532	59.578	45.3	47.4328	52.5287	70.4337	25.0418	28.7078	142.387	98.3995	59.2082	91.1212	55.1299	61.3852	45.365	38.6929	23.783	17.1369	66.2403	7.01419	NaN	13.9682	38.4306	15.1902	16.1937	18.0636	30.9593	20.7667	15.7936	16.3952	17.0345	27.3812	28.6583	55.0779	42.5923	80.8315	80.8028	55.5393	50.9494	46.3826	54.0695
O09161	Casq2	2.50743e-06	Calsequestrin-2	48.5153	NaN	89.6055	25.2649	85.0895	42.9514	NaN	NaN	7.89679	42.8938	21.0751	12.121	NaN	13.501	NaN	11.2983	NaN	3.43232	30.6894	40.7043	13.7769	11.7546	7.85533	NaN	NaN	NaN	67.2645	54.9706	66.5704	55.2635	55.5538	79.2206	22.7117	9.17958	14.1595	NaN	NaN	9.90914	20.0317	57.8293	10.7646	NaN	40.0428	11.8143	16.7693	NaN
O09164	Sod3	7.31347e-07	Extracellular superoxide dismutase [Cu-Zn]	50.155	NaN	27.0955	18.1753	77.6723	53.5713	62.7487	50.7122	76.4818	79.0456	120.837	49.584	31.1302	177.756	152.381	96.2182	96.5804	71.8865	118.292	78.5391	60.3304	33.1464	28.5307	91.2736	3.69482	4.68812	25.8805	36.1072	35.5551	21.2689	26.9313	45.759	34.562	19.1956	26.7757	28.7741	33.1127	63.6255	91.8521	37.6139	108.211	106.996	98.5698	51.8991	69.4222	61.9966
O09167	Rpl21	4.66869e-10	60S ribosomal protein L21	618.144	NaN	431.795	402.656	860.494	416.019	855.396	537.757	813.88	1117.32	1167.47	602.6	354.484	1730.6	1179.91	740.275	1038.01	740.275	1086.4	715.536	537.71	438.609	285.256	553.395	181.932	99.8126	667.686	1141.35	420.06	389.844	363.96	527.203	443.981	331.244	277.338	271.037	222.822	425.865	909.767	430.646	1083.6	1138.38	928.742	686.653	736.954	777.817
O09172	Gclm	5.09174e-09	Glutamate--cysteine ligase regulatory subunit	565.764	NaN	372.14	211.938	682.049	362.653	616.354	350.968	553.469	453.095	419.878	348.737	172.779	965.986	684.741	444.837	539.009	414.91	460.947	363.922	278.716	202.308	136.228	466.919	52.0322	67.2273	359.413	538.593	339.138	293.869	241.59	492.696	300.344	182.56	183.957	156.084	124.688	330.367	410.532	258.934	582.264	550.095	509.584	373.912	345.849	392.828
O09174	Amacr	4.81341e-05	Alpha-methylacyl-CoA racemase	52.9862	NaN	79.3581	60.1155	131.932	55.2661	123.91	77.8284	86.1707	193.617	178.295	81.2562	58.4586	256.601	175.939	90.4097	130.594	79.8553	99.3642	98.6202	61.6852	59.6547	34.4939	93.3878	20.1145	20.2392	62.8421	147.994	59.0594	62.0378	52.9939	93.6868	51.654	38.7082	45.3215	31.4402	20.0708	52.3217	72.717	76.7826	151.962	132.592	89.5124	94.6529	82.2652	80.7971
O35066	Kif3c	2.07515e-12	Kinesin-like protein KIF3C	39.6289	NaN	41.107	21.6841	66.5493	32.3605	40.849	21.8253	34.3664	43.1079	62.3173	35.8534	17.0797	112.574	81.0088	50.6649	66.8453	35.7961	53.454	40.4019	19.7191	23.4606	16.4206	33.9243	6.13693	7.83496	36.4208	38.688	46.6386	23.7499	21.7911	48.8544	22.1782	12.2412	13.0831	10.0133	6.25227	31.616	38.2461	17.7518	68.7032	68.3602	59.613	43.3192	43.1569	29.0434
O35071	Kif1c	0.00571147	Kinesin-like protein KIF1C	NaN	NaN	NaN	NaN	NaN	NaN	906.175	NaN	NaN	5865.25	5278.6	NaN	675.971	960.869	9251.26	NaN	NaN	NaN	NaN	NaN	NaN	119.138	NaN	NaN	NaN	NaN	NaN	NaN	1558.67	NaN	NaN	NaN	NaN	718.385	NaN	NaN	NaN	NaN	NaN	NaN	NaN	NaN	NaN	NaN	NaN	NaN
O35074	Ptgis	3.16073e-05	Prostacyclin synthase	79.1984	NaN	83.9371	NaN	113.291	92.7287	137.812	117.927	75.7886	150.881	86.256	48.8007	NaN	NaN	200.602	92.6684	117.726	40.0116	90.9331	119.809	82.1809	97.828	89.2699	515.934	46.1345	58.2987	116.579	55.7428	NaN	49.3437	75.2543	87.0476	84.6525	40.9703	38.2242	38.0308	51.3068	50.3138	NaN	NaN	138.184	NaN	NaN	77.2021	NaN	NaN
O35075	Vps26c	1.34608e-05	Vacuolar protein sorting-associated protein 26C	151.52	NaN	62.575	33.7235	94.3473	48.4978	90.2415	53.5372	79.9107	101.386	91.0467	26.4056	29.8247	95.4917	124.644	67.1712	111.206	74.8452	96.0159	92.4391	52.0332	39.2116	32.0883	75.3732	25.1403	15.4978	106.468	161.589	67.7753	45.4504	46.069	60.4676	42.338	21.6543	26.3649	27.3281	23.0327	53.2856	91.9635	45.7943	105.555	100.49	91.3455	71.8243	68.262	60.333
O35083	Agpat1	2.36186e-07	1-acyl-sn-glycerol-3-phosphate acyltransferase alpha	167.451	NaN	317.672	206.249	559.693	258.459	550.553	346.787	454.702	254.697	296.423	441.38	223.241	818.395	583.091	401.717	519.858	537.797	660.656	442.591	402.801	254.562	204.742	366.803	116.412	79.3444	392.369	92.47	250.457	230.701	299.658	364.274	288.812	180.647	187.658	168.349	111.364	284.409	491.414	223.154	519.231	585.121	550.49	422.522	437.771	445.513
O35085	Arx	0.000377168	Homeobox protein ARX	NaN	NaN	NaN	NaN	NaN	NaN	10.31	NaN	NaN	9.02439	NaN	5.46349	NaN	11.0222	22.9337	7.86338	10.2911	10.2021	10.5891	6.39194	NaN	NaN	NaN	NaN	NaN	NaN	NaN	NaN	NaN	NaN	NaN	NaN	NaN	NaN	NaN	NaN	NaN	NaN	6.00315	NaN	11.252	10.7938	4.19324	NaN	NaN	6.63378
O35089	Cnih2	4.48892e-05	Protein cornichon homolog 2	127.987	NaN	NaN	NaN	NaN	96.218	145.875	67.0098	NaN	NaN	115.319	45.0293	118.923	233.083	224.354	111.886	276.806	NaN	210.36	179.361	190.607	NaN	NaN	193.696	90.0801	78.6104	191.581	NaN	138.109	NaN	NaN	NaN	124.699	NaN	NaN	27.598	NaN	NaN	93.4249	94.4605	188.112	161.408	186.044	298.93	170.606	244.669
O35098	Dpysl4	2.86838e-16	Dihydropyrimidinase-related protein 4	4319.35	87.16	3968.02	2265.48	6712.62	4156.52	5202.25	3493.1	4096.97	5022.17	5757.64	2923.27	1596.97	6091.06	6821.14	4598.98	5109.38	3731.3	4143.07	3247.7	2779.95	1696.27	1475.24	2735.84	630.861	445.302	3331.53	4533.07	3396.33	2793.31	2486.65	4690.88	2482.65	1674.53	1495.06	1531.55	1949.54	2982.44	4042.48	2339.16	6051.68	5605.45	4801.67	3605.46	3370.75	3310.55
O35099	Map3k5	4.76488e-11	Mitogen-activated protein kinase kinase kinase 5	205.553	NaN	159.662	113.361	340.126	116.235	386.452	206.538	247.771	332.043	323.873	172.515	182.366	761.875	609.874	310.609	496.39	404.413	553.826	390.475	275.04	230.294	168.594	339.526	82.1534	60.4117	242.112	285.465	179.796	134.105	136.801	226.368	165.938	136.235	121.604	104.586	83.5573	190.064	363.46	201.022	474.628	495.698	433.051	339.831	333.925	414.159
O35103	Omd	3.02285e-05	Osteomodulin	NaN	NaN	NaN	NaN	NaN	NaN	NaN	NaN	NaN	NaN	NaN	NaN	NaN	NaN	NaN	NaN	NaN	NaN	NaN	NaN	NaN	NaN	NaN	282.226	15.0668	NaN	NaN	NaN	NaN	NaN	NaN	NaN	NaN	NaN	NaN	NaN	NaN	NaN	NaN	NaN	NaN	NaN	NaN	NaN	NaN	NaN
O35111	Kcnk3	0.00266623	Potassium channel subfamily K member 3	6.78077	NaN	NaN	5.7809	NaN	NaN	NaN	NaN	NaN	NaN	NaN	8.87257	NaN	NaN	NaN	NaN	NaN	NaN	NaN	NaN	NaN	NaN	NaN	NaN	NaN	NaN	NaN	NaN	NaN	4.20396	4.89066	NaN	NaN	NaN	NaN	NaN	NaN	NaN	8.77305	NaN	NaN	NaN	NaN	NaN	NaN	NaN
O35114	Scarb2	1.07301e-08	Lysosome membrane protein 2	145.021	NaN	151.146	113.157	274.87	203.102	364.786	309.3	355.937	325.816	362.998	126.166	128.497	228.105	354.608	259.124	287.804	266.43	314.551	212.619	220.447	134.972	107.765	156.155	35.0619	21.6089	164.929	214.38	83.39	122.324	200.919	169.32	187.452	115.222	120.207	127.755	109.078	320.924	248.85	156.208	388.132	398.302	238.518	232.257	228.177	280.102
O35126	Atn1	8.10939e-05	Atrophin-1	20.8103	NaN	9.92335	10.7398	11.3957	17.7911	19.3262	11.5578	12.8871	34.1211	22.1356	10.1743	NaN	41.2247	44.7667	24.869	30.4969	14.1684	35.5531	10.511	17.9479	10.0953	10.9809	NaN	NaN	7.62542	14.6645	68.0274	12.885	6.10879	NaN	8.84223	3.01924	5.5994	5.64028	6.59835	NaN	6.30281	5.30463	6.08106	21.1754	21.477	22.6839	18.2097	9.51506	12.377
O35127	Grcc10	6.97398e-06	Protein C10	98.9125	NaN	75.5132	40.9395	137.908	87.3432	218.889	128.273	143.36	266.181	234.761	128.318	61.7348	143.21	304.046	178.669	239.83	188.253	234.164	150.165	198.023	110.598	59.8565	164.022	23.8047	20.7193	18.8447	24.5374	33.5676	33.3164	27.5608	43.9447	19.0004	20.5762	12.8032	13.0965	56.9733	45.3672	110.904	38.4279	104.497	81.0113	79.4115	62.7188	69.4575	57.7369
O35129	Phb2	9.85781e-07	Prohibitin-2	2792.06	627.753	1862.84	1107.63	2997.5	1307.95	2759.74	1905.38	2653.03	3036.98	3501.26	1708.99	1314.05	4879.19	3588.08	2086.22	3062.29	2680.27	3245.9	2739.51	2011.9	1534.2	1051.31	2381.66	1001.07	773.808	2372.36	3589.99	1408.28	1368.78	1553.62	2068.45	1723.13	1081.16	1165.87	1028.04	574.289	1637.62	2632.34	1363.19	3215.67	3378.64	2860.45	2230.71	2091.09	2369.19
O35130	Emg1	0.000374272	Ribosomal RNA small subunit methyltransferase NEP1	45.1767	NaN	9.31939	17.1802	30.2206	22.7076	15.8915	15.4272	14.4497	40.9632	5.41269	16.5808	51.389	NaN	50.9487	31.9527	60.3784	NaN	18.3643	33.6566	NaN	NaN	NaN	NaN	NaN	NaN	15.1818	46.526	NaN	29.2709	19.4328	11.4126	12.3249	19.1631	11.1492	22.4452	NaN	4.15767	47.1995	NaN	NaN	32.0983	33.2362	22.1544	23.3663	NaN
O35134	Polr1a	0.00223146	DNA-directed RNA polymerase I subunit RPA1	3.45338	NaN	NaN	NaN	NaN	NaN	NaN	NaN	NaN	NaN	NaN	NaN	NaN	8.75889	NaN	NaN	NaN	NaN	NaN	NaN	NaN	NaN	NaN	NaN	NaN	NaN	NaN	18.4224	NaN	NaN	NaN	NaN	NaN	NaN	NaN	NaN	NaN	NaN	NaN	NaN	NaN	NaN	NaN	NaN	NaN	NaN
O35136	Ncam2	1.92995e-12	Neural cell adhesion molecule 2	476.017	NaN	417.133	204.851	873.315	550.597	1393.93	846.241	1147.52	1109.68	1304.37	675.911	446.07	1759.97	1578.81	903.375	1313.76	1043.14	1673.96	1116.08	916.073	573.289	373.102	791.545	155.776	135.184	345.572	410.298	351.697	321.645	443.096	673.036	614.701	466.979	373.205	398.048	328.486	796.413	1003.01	522.256	1414.74	1222.56	924.322	775.525	836.04	1007.3
O35143	Atp5if1	6.24835e-05	ATPase inhibitor, mitochondrial	5886.53	13.5389	2913.62	1603.72	4183.42	2575.2	5235.07	4403.11	4932.19	596.806	2339.23	627.109	2708.61	11615	10472.4	6591.82	6318.75	4422.47	8706.67	5502.45	4393.46	3485.73	2492.17	2282.35	591.172	649.408	681.592	2898.3	2320.18	1457.2	1270.07	2539.1	2038.36	1610.47	1945.51	2045.77	3692.91	3142.21	4353.61	3369.77	8477.87	6789.25	5752.32	4502.83	4579.79	4819.61
O35144	Terf2	1.14677e-05	Telomeric repeat-binding factor 2	1309.35	NaN	1153.62	819.578	2253.31	1080.04	1034.39	607.43	814.056	958.224	749.018	432.902	487.798	1594.19	1370.05	861.788	981.539	708.124	836.402	603.732	346.993	241.805	238.346	522.421	151.7	210.844	1390.68	832.306	808.805	908.839	822.13	1120.06	668.21	429.826	295.247	259.68	430.464	395.421	665.562	372.772	1127.06	1016.35	856.01	704.565	881.978	616.406
O35153	Bet1l	0.000301296	BET1-like protein	74.3022	NaN	45.8159	31.1898	39.6337	49.2718	57.2708	46.9604	65.2616	101.741	85.1875	39.7168	44.5479	88.5055	NaN	92.5701	65.5563	77.733	78.6076	67.2909	67.2794	39.4453	22.0329	NaN	NaN	NaN	22.8972	65.5389	83.3112	31.7396	38.1974	24.4932	12.2614	26.5436	25.2638	23.1618	29.0737	18.1071	28.7779	31.8236	89.6623	72.6649	80.8232	49.6031	77.2866	62.9007
O35166	Gosr2	5.52677e-13	Golgi SNAP receptor complex member 2	283.704	NaN	79.6914	55.6066	149.61	72.7983	144.095	80.3617	127.521	198.902	185.039	82.8394	137.754	275.441	219.444	138.003	141.623	112.409	154.876	109.253	72.6544	53.9289	38.9713	106.758	18.9408	2.51749	94.7006	30.0155	65.779	55.2894	54.629	85.0507	54.4136	44.0893	35.0236	35.6119	51.0399	124.97	159.307	111.824	193.882	184.438	124.594	110.712	87.551	124.8
O35177	Nedd9	0.000106347	Enhancer of filamentation 1	1248.39	NaN	NaN	438.768	700.646	475.886	1268.2	814.305	1358.66	1826.87	1815.28	1243.57	1991.26	1108.77	3709.54	NaN	1686.19	NaN	634.942	1245.8	1233.43	440.281	220.206	1036.01	338.883	185.148	199.188	1302.98	598.517	215.63	545.659	738.979	240.073	103.823	428.998	315.297	256.36	1210.73	1599.66	1447.93	1319.81	NaN	567.735	1141.75	1046.91	708.772
O35188	Cx3cl1	1.55071e-07	Fractalkine	38.8089	NaN	15.2774	17.2472	38.7536	50.9963	97.989	71.1155	77.3551	93.8982	118.921	57.1211	64.1643	301.945	262.465	147.11	179.726	128.994	194.496	135.465	112.408	75.1017	71.0877	106.499	17.9112	6.58107	14.0382	31.5767	27.6255	19.742	20.4934	29.8551	30.848	28.83	23.4926	47.6292	31.0315	60.1371	68.1787	52.4089	162.817	183.394	124.606	102.304	101.231	92.7724
O35206	Col15a1	1.98752e-10	Collagen alpha-1(XV) chain	11.2576	NaN	27.2378	30.3517	71.2071	33.6029	49.3059	21.321	39.7206	17.5746	44.9555	16.0685	17.9056	42.8211	62.0457	26.1599	44.3498	20.87	31.0873	23.3175	12.2595	23.2639	6.33682	45.8268	NaN	NaN	18.3353	26.8693	17.4121	26.0001	24.0965	33.3243	17.2735	13.3847	9.63859	26.8944	5.82691	28.116	28.8366	NaN	33.1848	51.3852	30.5299	29.4493	19.1703	23.0952
O35207	Cdk2ap1	0.000154486	Cyclin-dependent kinase 2-associated protein 1	39.6715	NaN	59.7795	50.6948	87.1645	58.5938	92.8276	44.127	73.1657	30.6884	102.716	10.9212	32.5123	185.175	157.848	94.1756	187.236	99.2146	119.538	62.9531	45.9672	46.2741	18.2311	58.4882	15.1638	NaN	NaN	18.6253	64.2523	59.1286	63.4961	33.1879	27.7089	11.3629	13.983	33.3538	22.1461	10.1181	19.3195	43.3491	115.952	122.779	103.345	60.9513	75.5566	72.5561
O35215	Ddt	6.87426e-07	D-dopachrome decarboxylase	1081.42	17.0177	3508.87	1572.27	7417.24	4627.57	3905.18	3210.14	4382.63	2073.44	4626.53	4946.45	1389.2	6095.93	5799.46	4021.93	3997.64	3713.99	4021.4	3378.08	2984.95	1540.94	1344.62	3111.43	60.9227	46.9799	512.335	799.067	2493.07	2206.92	2358.74	3346.57	1885.99	1558.9	1233.49	1391.34	1604.24	2043.99	2414.63	1507.94	3425.72	3154.61	2344.98	1867.74	1905.2	1910.16
O35216	Cenpa	0.000389306	Histone H3-like centromeric protein A	144.548	NaN	43.3154	70.6026	NaN	29.96	NaN	18.1098	NaN	46.8114	33.4765	NaN	NaN	NaN	NaN	NaN	23.1668	NaN	NaN	NaN	NaN	NaN	NaN	36.3882	NaN	NaN	NaN	147.454	NaN	37.0506	53.6163	NaN	17.0695	10.5072	NaN	NaN	NaN	NaN	NaN	4.45377	NaN	NaN	43.9903	NaN	NaN	NaN
O35218	Cpsf2	1.14422e-07	Cleavage and polyadenylation specificity factor subunit 2	55.0343	NaN	44.7678	39.0759	77.1982	33.1387	66.386	41.8763	46.9795	53.2023	57.2571	28.5101	30.1731	106.062	80.1818	46.8448	61.7897	47.7782	58.4958	52.6944	33.1941	27.7002	20.0375	41.9109	5.60166	5.45149	46.4865	65.6288	41.9499	34.1093	38.8474	40.4235	29.7769	23.2829	18.9037	18.4694	19.2131	34.5108	50.5285	44.4331	74.8463	71.4189	64.5206	42.0574	46.4243	48.5301
O35219	Kcnh2	1.29672e-07	Potassium voltage-gated channel subfamily H member 2	25.1825	NaN	22.9413	11.1002	46.5394	22.574	66.5655	39.5372	44.0657	91.0487	63.4953	21.0711	7.45813	99.217	70.655	38.7692	71.2675	50.8791	75.1516	52.7733	44.5478	37.4142	25.4256	56.3032	28.251	29.3102	6.18352	24.1352	21.3048	16.5051	24.2819	30.5931	39.2056	27.1843	21.3439	14.8125	13.5278	38.71	26.6651	17.7754	81.1083	62.1938	56.5673	38.0392	58.678	50.0774
O35226	Psmd4	7.88342e-08	26S proteasome non-ATPase regulatory subunit 4	404.931	NaN	391.859	303.596	818.619	517.27	844.114	543.046	623.516	1202.18	1266.38	549.162	306.554	988.287	1062.93	722.082	953.646	642.856	843.752	631.699	493.831	350.792	266.585	581.14	128.468	76.8865	336.924	557.371	284.435	266.84	299.717	481.226	354.435	244.076	204.169	196.621	250.4	353.336	575.233	312.39	837.077	824.558	699.004	568.956	572.006	573.858
O35231	Kifc3	1.69769e-05	Kinesin-like protein KIFC3	4.89315	NaN	5.57723	3.44484	11.9611	20.2934	19.1018	9.33814	7.07796	25.1185	23.6735	9.73715	NaN	18.3696	33.0143	5.93657	19.1721	9.68249	34.6657	25.9844	18.8847	12.0936	8.25899	17.9241	NaN	NaN	NaN	NaN	NaN	NaN	NaN	11.9955	8.92131	12.3456	8.80008	4.90772	2.19829	NaN	9.78132	7.95117	25.7449	33.9474	24.7452	20.8917	28.3143	25.0123
O35239	Ptpn9	3.99362e-09	Tyrosine-protein phosphatase non-receptor type 9	164.866	NaN	59.5272	25.8121	122.67	53.4779	161.539	92.2833	102.7	114.19	178.693	89.2217	67.2898	253.351	201.863	103.556	165.235	108.251	165.451	134.031	93.5687	75.6924	50.8647	135.403	36.3211	25.0409	85.1877	97.902	57.1874	46.9481	48.7261	84.7494	68.1477	41.9208	46.1738	41.9252	24.3113	65.9647	125.954	76.4104	201.313	225.921	165.411	113.989	95.1995	109.454
O35245	Pkd2	0.00132145	Polycystin-2	16.117	NaN	7.26873	NaN	NaN	NaN	37.4403	NaN	NaN	24.6531	23.0452	NaN	NaN	NaN	26.5829	11.0707	7.40048	NaN	30.4003	NaN	NaN	NaN	NaN	NaN	NaN	NaN	18.1664	17.9178	11.0722	20.0819	NaN	NaN	13.9893	NaN	NaN	NaN	NaN	NaN	NaN	NaN	33.3865	17.6229	NaN	NaN	3.70107	NaN
O35250	Exoc7	7.04979e-07	Exocyst complex component 7	193.636	NaN	105.738	58.3828	200.96	108.789	269.001	148.4	182.531	193.538	309.531	133.803	106.434	496.452	484.47	268.232	369.196	237.91	331.44	234.881	181.079	132.291	98.3696	240.791	51.2671	38.067	122.39	138.693	96.2139	74.6791	84.4972	128.093	107.29	75.7394	73.7589	75.2509	56.1167	115.466	230.145	133.086	421.182	442.322	357.082	256.068	220.36	220.239
O35261	E2f3	0.000828003	Transcription factor E2F3	NaN	NaN	NaN	NaN	NaN	NaN	NaN	NaN	NaN	NaN	NaN	NaN	NaN	NaN	NaN	NaN	6.62867	NaN	NaN	NaN	NaN	NaN	NaN	NaN	NaN	NaN	NaN	NaN	NaN	NaN	NaN	NaN	NaN	NaN	NaN	NaN	NaN	NaN	NaN	NaN	NaN	NaN	NaN	NaN	NaN	NaN
O35286	Dhx15	3.36171e-10	ATP-dependent RNA helicase DHX15	839.313	NaN	499.854	486.192	965.788	521.373	647.123	453.814	551.379	612.18	626.931	330.651	247.533	1116.96	964.185	477.952	777.002	539.915	565.985	532.077	306.032	244.727	178.59	422.777	98.5367	59.2202	642.153	1522.13	429.59	473.44	430.071	587.775	436.828	253.164	230.58	209.623	199.671	265.821	584.427	267.925	774.996	795.495	630.82	500.315	533.529	533.805
O35295	Purb	3.1154e-06	Transcriptional activator protein Pur-beta	1993.95	765.278	1442.87	994.804	2559.33	1464.11	2211.14	1565.55	1431.24	2293.18	2805.17	1525.11	887.208	3662.61	3994.5	2094.01	3032.6	2224.55	2960.68	2177.36	1602.9	1143.9	970.631	1571.23	405.071	266.177	1626.29	2762.17	1230.45	1008.6	1064.2	1559.72	1118.96	803.703	734.851	643.395	590.765	1122	1704.91	1190.58	2928.91	3190.37	2404.82	2059.97	1948.83	2103.91
O35304	Slc18a3	0.000919417	Vesicular acetylcholine transporter	NaN	NaN	NaN	NaN	NaN	NaN	NaN	NaN	NaN	NaN	NaN	NaN	NaN	69.1955	NaN	NaN	NaN	NaN	NaN	NaN	NaN	NaN	NaN	NaN	NaN	8.90305	NaN	NaN	NaN	NaN	NaN	NaN	NaN	NaN	NaN	NaN	NaN	NaN	83.888	NaN	NaN	NaN	NaN	NaN	NaN	NaN
O35316	Slc6a6	3.76549e-05	Sodium- and chloride-dependent taurine transporter	140.445	NaN	86.9172	32.5709	134.074	63.508	168.425	79.4823	117.12	106.933	168.472	28.7916	75.7916	310.295	204.218	122.233	186.884	103.521	162.034	102.554	56.186	59.1683	32.991	103.304	18.5635	18.4534	87.6494	189.742	151.296	64.2473	34.4548	112.362	73.3157	48.5996	38.0571	23.732	14.4077	154.766	110.097	163.564	184.087	172.332	157.48	119.466	108.609	100.964
O35326	Srsf5	1.54455e-10	Serine/arginine-rich splicing factor 5	1021.93	NaN	414.606	385.546	817.954	635.447	511.446	333.333	428.068	364.823	387.142	131.768	216.521	628.336	755.132	536.503	598.448	467.11	404.114	426.454	276.704	176.744	163.511	308.209	68.9641	44.9714	507.661	1437.96	365.3	381.66	403.686	494.569	343.053	257.03	180.428	210.172	276.492	175.374	506.72	130.582	675.706	629.572	493.662	367.591	450.688	409.889
O35343	Kpna4	7.75213e-07	Importin subunit alpha-3	568.93	NaN	421.803	183.138	728.66	371.746	587.428	394.099	469.151	454.397	469.134	340.408	208.9	865.135	853.176	470.932	659.817	395.201	562.511	394.916	297.569	219.86	191.374	416.735	88.3199	60.4418	393.29	423.757	349.69	270.841	391.657	423.902	270.415	194.404	179.114	163.544	100.932	235.528	442.413	240.995	718.961	771.849	558.208	466.552	449.463	388.716
O35344	Kpna3	3.11093e-06	Importin subunit alpha-4	149.913	NaN	265.58	188.461	415.806	261.127	510.843	349.235	447.406	339.816	312.993	366.645	262.799	642.507	763.171	503.849	577.396	484.331	476.117	437.687	320.682	274.327	231.763	352.642	93.7998	71.1187	233.878	315.826	218.744	218.739	267.234	290.114	242.282	196.603	177.597	184.579	121.107	275.471	444.814	296.714	603.179	586.276	500.703	474.408	368.629	385.059
O35345	Kpna6	2.12741e-09	Importin subunit alpha-7	360.024	NaN	324.399	152.787	489.841	318.935	650.49	355.485	436.696	573.407	944.096	252.112	189.518	774.49	1076.28	542.848	792.609	431.513	560.008	404.047	287.662	264.297	222.911	418.584	102.447	79.679	218.989	358.632	262.382	211.993	166.946	353.145	217.031	152.652	138.165	125.721	154.562	232.912	495.659	254.796	796.268	797.703	589.846	463.199	445.067	419.671
O35350	Capn1	1.15931e-08	Calpain-1 catalytic subunit	364.031	NaN	211.419	150.158	346.721	229.988	245.32	173.541	194.056	227.52	249.423	116.518	115.708	473.654	417.326	280.121	353.023	225.304	271.092	204.577	156.824	110.326	89.548	283.532	59.0209	50.9863	293.069	360.059	213.377	170.404	154.015	238.92	167.637	91.5491	97.5024	68.0438	72.9066	138.788	271.099	136.586	339.289	394.18	320.935	264.913	225.681	232.639
O35375	Nrp2	4.97912e-09	Neuropilin-2	13.7405	NaN	NaN	NaN	39.2884	13.7778	111.027	36.0362	41.5249	21.8973	44.9241	31.0907	31.8116	230.903	173.634	98.5234	104.412	36.465	36.324	29.941	30.3994	17.0776	26.3226	84.1005	11.3009	11.2588	16.3297	4.48226	7.17215	19.8979	28.1285	NaN	NaN	NaN	12.8782	16.0624	17.2701	25.945	69.2422	34.3806	174.713	192.104	135.393	88.5529	55.7885	27.3068
O35379	Abcc1	0.000263342	Multidrug resistance-associated protein 1	13.6275	NaN	NaN	NaN	15.7361	NaN	37.9251	11.5776	14.1202	37.8235	47.3324	18.3487	21.1302	69.7947	60.2555	41.7728	26.4776	22.8677	38.7175	23.5679	15.7	NaN	NaN	31.6019	NaN	NaN	16.5292	12.4613	7.72972	NaN	NaN	17.5458	NaN	NaN	NaN	NaN	NaN	12.0563	24.221	5.00228	43.526	18.3928	14.8228	28.3078	14.0322	23.4477
O35381	Anp32a	1.07345e-09	Acidic leucine-rich nuclear phosphoprotein 32 family member A	3321.59	NaN	3393.3	3070.25	6326.24	4229.1	3044.17	2140.55	2781.53	4576.54	4089.88	3418.84	1262.41	4046.69	4273	3004.12	3472.52	3128.53	3442.86	2556.81	2216.06	1449.59	1232.62	1893.13	382.469	181.138	2726.47	8202.68	2981.71	3166.3	2802.48	3792.86	2501.2	1718.47	1001.5	1107.57	1607.79	1840.87	2749.79	1659.41	3279.79	3073.18	2793.92	2355.94	2534.69	2662.73
O35382	Exoc4	2.96898e-14	Exocyst complex component 4	318.367	NaN	231.885	113.818	443.931	190.567	533.129	305.708	383.045	350.67	470.868	299.876	209.984	1222.6	997.506	502	684.2	496.18	687.329	477.601	318.651	270.782	189.798	474.376	99.5441	75.2816	258.521	314.128	225.051	168.882	192.819	306.928	230.934	149.656	160.404	129.63	86.1217	240.614	480.735	280.136	796.739	928.849	745.486	534.848	489.961	466.126
O35386	Phyh	1.43364e-05	Phytanoyl-CoA dioxygenase, peroxisomal	24.837	NaN	11.0215	13.8405	29.7971	19.4318	39.3455	22.1565	27.6481	82.0106	58.0048	11.1156	13.1697	78.2773	49.2888	41.9994	44.6127	35.3665	27.0176	25.4275	13.8029	17.1197	9.41583	37.9636	6.61426	NaN	18.1125	12.216	23.0102	9.70073	19.1753	22.3554	17.8538	11.8319	7.01241	11.2765	4.29833	32.6574	17.8421	17.3911	52.8589	40.6533	36.2716	21.8409	23.4814	22.0797
O35387	Hax1	3.63723e-09	HCLS1-associated protein X-1	63.2677	NaN	67.5841	48.3879	160.963	97.0376	178.31	110.776	145.436	160.591	217.776	95.1864	78.842	385.15	311.742	194.392	237.923	143.108	216.643	156.61	112.53	82.3946	42.579	127.092	21.8154	14.754	68.5827	58.7835	74.3677	46.5687	75.703	93.4404	83.5728	51.9124	44.3125	55.3756	38.0725	60.6898	134.347	79.6122	248.756	247.413	181.805	141.578	137.728	146.351
O35393	Efnb3	3.49495e-15	Ephrin-B3	181.795	NaN	43.4242	53.5838	200.801	90.8523	453.517	221.119	284.472	238.845	241.88	86.8882	167.775	839.981	693.836	484.104	449.913	233.019	189.502	114.413	70.961	41.6984	27.9282	39.4717	9.05257	13.0139	NaN	44.5371	57.4375	50.5124	104.223	114.775	119.886	93.8021	79.6169	71.181	76.7199	115.716	172.802	77.8672	541.252	576.985	524.549	338.288	293.023	202.748
O35405	Pld3	2.58103e-06	5'-3' exonuclease PLD3	471.441	NaN	116.039	146.362	692.081	861.599	2366.81	1528.19	1373.49	1562.9	931.043	1813.58	1233.88	4006.43	4721.18	2919.1	3562.79	2436.25	4187.55	2963.17	2527.46	1664.29	1250.16	2370.25	597.67	305.224	167.571	253.789	161.437	108.267	319.48	335.22	588.717	605.278	504.883	720.58	763.58	1051.08	1735.45	1065.36	2864.49	3411.73	2942.1	2032.59	2353.23	2384.79
O35409	Folh1	3.42772e-11	Glutamate carboxypeptidase 2	110.925	NaN	133.011	96.5716	264.391	115.933	296.418	174.777	262.369	280.858	340.154	160.572	101.584	397.981	266.844	176.072	246.518	180.268	199.424	131.782	106.778	67.9833	62.9923	97.2951	23.4596	51.0634	114.12	179.686	126.011	118.526	135.845	177.275	135.749	90.1135	97.1266	89.8819	72.8928	174.184	241.94	185.514	288.529	256.993	183.449	153.285	147.451	170.067
O35417	Pdyn	7.59935e-05	Proenkephalin-B	NaN	NaN	NaN	NaN	NaN	NaN	NaN	NaN	NaN	NaN	NaN	NaN	NaN	NaN	NaN	NaN	NaN	NaN	NaN	NaN	NaN	NaN	NaN	NaN	NaN	NaN	NaN	NaN	NaN	NaN	5.57058	NaN	NaN	NaN	NaN	NaN	NaN	NaN	NaN	7.12868	NaN	NaN	NaN	NaN	NaN	NaN
O35425	Bok	3.49082e-08	Bcl-2-related ovarian killer protein	11.4083	NaN	13.5824	NaN	25.4282	20.5114	40.9065	46.2621	39.4237	20.7214	113.477	35.7616	30.3944	85.6542	88.5568	65.8498	69.6916	52.6724	114.819	84.927	49.4359	48.3001	33.7671	44.0073	16.7112	7.22363	14.3325	NaN	33.1534	NaN	21.7882	NaN	NaN	NaN	24.2187	NaN	NaN	25.2035	26.1686	23.9865	68.0437	84.0674	59.5718	39.4529	40.9179	63.2044
O35435	Dhodh	7.90573e-07	Dihydroorotate dehydrogenase (quinone), mitochondrial	84.5013	NaN	69.5981	42.1856	126.631	82.3634	105.877	76.6992	114.941	118.252	131.508	63.2553	42.9365	186.956	156.548	87.6146	119.196	90.1521	119.803	80.8962	60.1372	42.3147	30.0291	73.021	14.0634	13.832	54.5493	99.4497	67.2108	52.1153	49.1841	85.7086	64.8722	42.792	41.7593	33.8443	34.6157	59.4667	94.4959	53.2747	144.041	130.814	85.8488	81.9361	76.7807	76.6718
O35445	Rnf5	1.14158e-06	E3 ubiquitin-protein ligase RNF5	38.9382	NaN	NaN	NaN	29.3838	25.848	NaN	18.0372	NaN	NaN	NaN	NaN	NaN	14.6444	NaN	6.24639	22.3674	NaN	4.78833	5.66908	NaN	NaN	NaN	NaN	NaN	NaN	14.1565	36.7023	NaN	NaN	NaN	11.269	NaN	NaN	NaN	5.85688	5.82974	NaN	16.0212	NaN	35.7985	4.72202	41.6696	9.19436	6.06905	2.60718
O35448	Ppt2	0.00212526	Lysosomal thioesterase PPT2	NaN	NaN	NaN	NaN	55.75	26.1027	NaN	NaN	NaN	20.5848	10.6063	11.0163	NaN	NaN	NaN	15.6089	NaN	NaN	NaN	NaN	NaN	11.4729	NaN	NaN	NaN	NaN	9.71045	1.16255	NaN	17.6795	23.1565	NaN	8.77515	NaN	NaN	5.52924	1.47953	7.20778	12.2866	NaN	15.9318	NaN	NaN	NaN	NaN	NaN
O35449	Prrt1	4.62571e-11	Proline-rich transmembrane protein 1	872.284	NaN	78.8801	118.166	458.513	137.779	600.073	241.972	261.813	240.786	1603.72	76.9021	272.578	2426.71	3064.81	1618.25	1548.04	432.126	818.388	490.369	269.352	246.06	254.031	744.233	103.378	62.3438	173.746	295.166	272.883	123.666	70.5789	216.412	93.8754	133.467	121.746	183.538	160.862	211.787	344.8	478.873	2067.28	2828.91	2375.04	1459.83	481.973	328.659
O35450	Fkbpl	0.000470558	FK506-binding protein-like	47.384	NaN	NaN	NaN	6.0858	NaN	NaN	NaN	NaN	NaN	41.5052	NaN	NaN	120.42	40.1381	NaN	38.74	NaN	NaN	NaN	NaN	NaN	NaN	28.0718	NaN	NaN	NaN	29.4769	NaN	NaN	NaN	NaN	NaN	NaN	NaN	3.29667	4.81869	NaN	NaN	NaN	NaN	NaN	NaN	NaN	NaN	NaN
O35451	Atf6b	0.00187015	Cyclic AMP-dependent transcription factor ATF-6 beta	NaN	NaN	NaN	NaN	15.1296	11.9205	NaN	8.23544	NaN	NaN	14.352	4.33393	NaN	NaN	21.0672	14.1312	14.5967	20.475	21.0335	NaN	5.84395	NaN	NaN	9.49751	NaN	NaN	NaN	NaN	NaN	NaN	20.4707	NaN	NaN	NaN	NaN	NaN	NaN	NaN	NaN	NaN	5.82657	24.5498	NaN	15.3755	5.82976	12.3236
O35453;P00755;P15949;Q9QYN3	Hpn;Klk1b1;Klk1b9;Klk11	0.0028794	Serine protease hepsin;Kallikrein 1-related peptidase b1;Kallikrein 1-related peptidase b9;Kallikrein-11	493.292	112.701	NaN	NaN	NaN	NaN	NaN	NaN	NaN	NaN	NaN	NaN	NaN	98.7115	NaN	NaN	NaN	NaN	NaN	NaN	NaN	NaN	NaN	NaN	103.888	233.113	938.374	133.066	NaN	NaN	NaN	NaN	29.1819	NaN	NaN	NaN	NaN	NaN	NaN	NaN	NaN	NaN	NaN	NaN	NaN	NaN
O35454	Clcn6	1.9131e-08	H(+)/Cl(-) exchange transporter 6	62.1944	NaN	37.6883	17.2243	63.3978	27.694	92.5561	48.1601	74.889	61.2243	92.7527	28.1481	29.8098	222.41	159.038	64.8926	116.662	62.0097	92.1921	68.2617	40.1592	33.6928	23.5104	50.7471	9.67527	5.87787	56.9103	81.536	24.9397	28.8424	34.9645	45.2295	41.3533	23.7531	29.6886	17.8553	12.3146	25.4802	82.8313	40.0833	127.584	138.248	94.7082	65.9497	69.7267	66.5362
O35459	Ech1	8.27783e-07	Delta(3,5)-Delta(2,4)-dienoyl-CoA isomerase, mitochondrial	155.476	NaN	135.437	70.6028	244.176	190.556	196.696	152.818	225.622	149.476	156.332	121.691	78.9079	148.061	221.728	165.429	184.949	146.902	196.83	135.947	127.816	85.4926	62.9734	143.523	29.2813	26.5353	88.7938	166.493	116.731	93.2797	101.319	160.649	120.428	79.8902	68.9748	72.4175	94.4694	123.028	164.905	92.7755	200.373	194.044	129.292	116.496	136.967	151.739
O35464	Sema6a	0.00208704	Semaphorin-6A	1.24633	NaN	NaN	NaN	NaN	NaN	23.6526	NaN	1.54376	34.815	30.1843	2.74472	NaN	2.41451	5.94742	1.4956	NaN	10.3681	NaN	1.21564	12.6593	1.07759	NaN	6.10445	NaN	NaN	3.54364	2.53519	1.93123	NaN	NaN	NaN	8.50059	NaN	2.59715	1.10213	NaN	1.50658	20.752	1.6452	3.46745	22.1131	NaN	2.97019	12.1768	NaN
O35465	Fkbp8	3.58521e-05	Peptidyl-prolyl cis-trans isomerase FKBP8	419.015	NaN	298.933	203.881	510.415	275.042	532.295	396.929	466.224	625.97	1016.55	334.172	207.53	820.964	818.756	428.86	667.811	458.454	586.517	449.773	309.437	232.548	175.787	328.3	81.361	50.4136	287.656	482.837	238.634	220.192	211.123	321.367	268.024	219.502	204.618	166.746	129.725	290.265	486.941	262.855	700.827	713.398	537.29	422.797	454.453	374.994
O35473	C1d	0.000117865	Nuclear nucleic acid-binding protein C1D	NaN	NaN	NaN	4.70934	NaN	3.23787	15.0291	3.51995	NaN	34.6733	61.2265	10.4292	NaN	45.005	32.6528	25.263	18.2737	8.41087	9.04449	8.16362	NaN	NaN	NaN	NaN	NaN	NaN	NaN	20.5534	18.0778	4.11346	NaN	2.73263	NaN	2.59803	NaN	NaN	NaN	NaN	NaN	10.3477	NaN	14.9665	15.404	7.90319	NaN	12.5225
O35474	Edil3	5.68065e-13	EGF-like repeat and discoidin I-like domain-containing protein 3	NaN	NaN	34.6717	16.3426	53.1451	34.4222	116.897	79.6362	101.406	107.696	113.424	60.8917	60.5218	241.83	191.151	148.817	130.307	97.569	106.701	72.3885	41.0839	32.9872	23.9601	35.5277	NaN	NaN	NaN	15.7457	27.8557	41.2312	26.5725	54.1807	42.2832	37.6525	30.6989	28.2906	35.5361	63.2808	75.2363	49.4218	174.142	179.104	174.408	101.748	90.8044	79.7054
O35488	Slc27a2	0.000952528	Very long-chain acyl-CoA synthetase	1355.79	NaN	3838.34	3642.44	4024.01	2548.23	3819.44	4520.04	4072.69	1746.28	692.052	1137.12	4042.9	6037.47	NaN	3136.5	4401.11	5337.09	5229.34	5063.55	1974.85	NaN	NaN	4338.53	911.851	NaN	4786.73	1355.73	2167.08	2411.03	3046.06	4240.22	3128.37	2177.22	1174.77	NaN	1709.15	983.312	2152.69	1608.78	4695.13	4269.11	5075.75	8854.1	4153.02	2253.24
O35492	Clk3	0.00608528	Dual specificity protein kinase CLK3	NaN	NaN	NaN	NaN	6.72127	5.07056	22.7257	NaN	NaN	9.18837	25.8889	NaN	NaN	NaN	NaN	NaN	NaN	NaN	NaN	NaN	NaN	NaN	NaN	NaN	NaN	NaN	15.7699	NaN	NaN	NaN	NaN	NaN	NaN	NaN	NaN	15.2251	NaN	NaN	NaN	NaN	NaN	NaN	NaN	NaN	NaN	NaN
O35493	Clk4	0.000351131	Dual specificity protein kinase CLK4	66.2012	NaN	NaN	3.26763	13.25	12.3738	29.3091	12.5798	11.5985	13.5733	22.6195	13.0256	NaN	NaN	25.1262	27.4796	23.2117	9.34213	18.772	14.5763	NaN	5.59393	9.78312	53.3419	17.5573	13.9524	64.7666	80.5031	10.1436	7.89912	11.9926	26.5162	15.3274	14.0115	NaN	19.6516	19.4481	29.7038	27.0891	17.9626	41.4563	49.4406	9.35704	22.5222	16.4113	14.6845
O35495	Cdk14	7.45834e-08	Cyclin-dependent kinase 14	48.357	NaN	24.3805	23.7987	60.0797	32.6001	101.717	62.2154	65.1657	70.5672	86.8904	63.5437	60.4796	224.918	187.375	103.143	127.683	90.6272	108.646	91.9196	77.7183	62.4356	48.7548	87.3314	35.2478	20.9407	36.2261	44.5794	35.6357	28.7631	42.164	33.2643	46.9899	40.7374	33.1099	29.7611	28.8441	58.3633	80.5971	63.7062	148.945	175.883	134.401	93.1737	67.0286	76.931
O35516	Notch2	0.00245782	Neurogenic locus notch homolog protein 2	48.1267	NaN	NaN	NaN	34.7501	NaN	NaN	22.4696	NaN	20.6862	NaN	NaN	NaN	NaN	NaN	NaN	32.473	NaN	NaN	NaN	NaN	NaN	NaN	NaN	NaN	NaN	20.9168	40.8837	NaN	14.3158	NaN	NaN	24.5115	NaN	NaN	NaN	NaN	20.5134	NaN	NaN	35.0623	NaN	NaN	NaN	NaN	23.4069
O35526	Stx1a	3.7749e-14	Syntaxin-1A	188.491	26.5933	60.3693	98.8311	553.012	1023.26	2741.82	1926.7	1796.91	1958.82	2406.31	1561.71	1125.6	5014.2	5660.29	3182.64	3965.4	3190.24	4648.48	3277.08	3217.88	2076.07	1639.44	3478.27	1063.12	649.327	126.449	102.166	131.311	41.7734	413.951	221.714	727.147	717.378	643.416	989.758	992.24	1873.57	2023.33	1211.8	4261.52	4389.15	3746.5	2670.64	2375.24	2883.62
O35544	Slc1a6	2.86838e-16	Excitatory amino acid transporter 4	26787.5	16.2921	15608.5	9723.6	18524.3	9798.26	980.808	702.656	1315.91	2841.13	1888	387.028	973.003	1423.9	2303.84	1284.59	1375.73	1730.51	1743.61	2191.48	1980.21	1589.67	1442.44	2861.91	667.525	568.285	21838.3	22588.6	23211.1	12008.8	11192	15893	4335.28	839.858	2311.3	1050.79	736.226	1952.1	1794.51	1795.2	2386.71	1748.32	1721.03	2027.73	1313.7	1481.37
O35551	Rabep1	3.60878e-12	Rab GTPase-binding effector protein 1	137.032	NaN	105.676	60.2624	199.327	114.558	222.936	134.334	169.337	207.558	263.492	116.139	74.6963	341.233	321.427	191.254	254.784	184.333	281.987	185.512	153.952	122.093	82.9321	182.449	31.7011	23.901	76.0296	118.42	92.3301	79.2622	76.7667	137.886	100.068	66.7979	62.569	56.5512	49.4694	123.306	171.743	105.227	267.664	267.096	221.565	181.892	161.842	175.172
O35566	Cd151	5.29922e-05	CD151 antigen	20.1286	NaN	66.825	44.5118	74.8356	38.7618	113.587	60.4429	88.0314	98.0149	60.1378	25.7048	22.2988	157.379	110.103	49.0738	107.329	38.5805	108.572	74.4393	49.5718	21.0248	12.0384	79.4078	8.70837	6.76333	61.2865	70.8161	99.1353	30.8357	27.0364	38.8324	47.8592	15.9503	10.5609	12.8284	8.29986	13.1369	25.6209	64.3431	85.5243	82.3745	51.5177	60.6574	40.483	40.1772
O35593	Psmd14	1.14905e-07	26S proteasome non-ATPase regulatory subunit 14	720.97	NaN	342.51	230.318	728.73	351.599	855.409	554.657	512.587	687.357	1434.73	275.08	301.029	1642.78	1355.56	599.722	991.144	602.201	748.48	645.441	389.761	342.768	235.445	613.929	114.728	108.338	313.25	579.48	280.502	219.454	281.631	404.393	242.173	211.218	183.659	206.748	184.336	361.228	543.967	294.586	979.458	969.298	667.19	645.438	555.544	525.071
O35594	Ift81	0.000104431	Intraflagellar transport protein 81 homolog	8.62813	NaN	16.3216	13.153	35.4711	19.7094	34.3884	30.4648	40.6282	20.9616	28.4625	22.3815	11.3649	89.3377	84.2701	36.4535	44.8303	34.9955	43.1519	32.4058	19.3781	19.9789	12.6367	33.58	4.34989	2.04657	11.9181	26.362	8.6562	NaN	15.3172	18.78	30.9611	10.1213	11.0793	9.76645	17.2418	4.74853	30.8215	32.6846	60.0351	58.1238	44.3265	33.537	24.301	28.1073
O35598	Adam10	2.82275e-07	Disintegrin and metalloproteinase domain-containing protein 10	384.729	NaN	146.286	61.9616	305.764	159.209	289.472	162.971	233.367	285.029	372.217	187.515	104.456	588.898	459.634	257.766	331.56	186.985	238.964	167.199	112.822	76.4276	61.6266	189.034	32.4866	23.9244	184.41	250.356	147.096	101.982	99.425	194.255	107.725	83.22	88.9276	51.974	76.8432	165.116	241.175	156.004	403.035	387.335	305.232	207.364	184.53	158.295
O35601	Fyb1	8.50604e-05	FYN-binding protein 1	NaN	NaN	NaN	NaN	NaN	NaN	NaN	10.9908	NaN	NaN	NaN	NaN	NaN	79.3812	NaN	NaN	NaN	NaN	NaN	NaN	NaN	NaN	NaN	NaN	NaN	NaN	NaN	NaN	NaN	NaN	NaN	NaN	NaN	NaN	NaN	NaN	NaN	NaN	NaN	NaN	NaN	NaN	NaN	NaN	NaN	NaN
O35604	Npc1	0.000124665	NPC intracellular cholesterol transporter 1	393.69	NaN	71.8164	39.2	107.244	72.1715	163.936	115.458	146.396	71.0755	135.639	26.4364	67.2272	267.399	256.023	144.683	175.499	159.99	160.568	89.8462	80.1072	41.9249	37.2585	103.232	20.8497	NaN	19.6705	97.7265	42.3042	41.4291	55.3134	90.8226	53.9515	42.827	34.697	35.9731	39.4399	70.6868	65.9876	52.1859	192.523	239.243	119.708	136.891	123.379	65.0199
O35607	Bmpr2	2.86838e-16	Bone morphogenetic protein receptor type-2	98.8926	NaN	56.5018	31.1621	124.741	66.8049	188.152	113.71	127.325	177.605	222.402	102.12	97.894	402.437	291.411	166.708	221.526	151.194	218.275	150.905	120.086	98.0302	73.0548	143.898	32.5648	23.1537	57.929	99.9655	62.7832	41.7526	49.8759	95.9493	73.5461	53.6157	42.5815	47.1955	34.3533	102.701	132.708	102.881	279.056	270.148	198.637	162.71	143	151.8
O35609	Scamp3	2.13933e-08	Secretory carrier-associated membrane protein 3	337.119	NaN	222.207	132.603	411.798	173.299	408.183	234.035	355.908	323.153	366.885	268.996	157.453	424.185	520.586	294.024	424.306	317.79	430.864	310.378	245.038	192.01	134.966	356.784	63.7949	43.469	182.638	256.527	210.817	156.746	148.711	282.388	208.569	134.484	127.583	100.351	67.0945	214.307	346.5	207.61	453.789	444.244	347.914	300.177	275.581	258.767
O35613	Daxx	0.000738942	Death domain-associated protein 6	25.2935	NaN	NaN	NaN	40.7774	NaN	NaN	NaN	NaN	NaN	30.8942	NaN	NaN	86.4225	49.1108	NaN	NaN	NaN	NaN	NaN	NaN	NaN	NaN	NaN	NaN	NaN	28.0004	23.1546	NaN	17.2391	NaN	NaN	NaN	NaN	NaN	9.15613	NaN	NaN	NaN	NaN	NaN	NaN	22.9997	NaN	NaN	NaN
O35615	Zfpm1	0.00821127	Zinc finger protein ZFPM1	NaN	NaN	NaN	NaN	NaN	NaN	15.1831	NaN	NaN	NaN	NaN	NaN	NaN	34.4069	NaN	NaN	NaN	NaN	NaN	NaN	NaN	NaN	NaN	NaN	NaN	NaN	NaN	NaN	NaN	NaN	NaN	NaN	NaN	NaN	NaN	NaN	NaN	NaN	NaN	NaN	8.49539	NaN	22.1988	NaN	NaN	NaN
O35618	Mdm4	0.00107422	Protein Mdm4	1.60591	NaN	NaN	NaN	3.09582	3.72252	NaN	NaN	NaN	5.10643	6.73341	1.75036	1.73396	17.4181	15.9589	8.13346	9.43327	NaN	3.57439	NaN	NaN	NaN	NaN	NaN	NaN	NaN	2.58292	NaN	NaN	NaN	NaN	NaN	NaN	NaN	NaN	NaN	2.23028	NaN	NaN	NaN	7.97928	9.84576	8.8221	5.47605	2.38568	NaN
O35621	Pmm1	7.00412e-06	Phosphomannomutase 1	164.975	NaN	85.4247	60.2798	211.749	211.73	451.361	312.726	318.038	461.303	604.144	199.403	185.973	633.901	696.547	544.168	514.104	347.978	449.488	373.895	271.441	197.076	182.534	366.055	102.496	81.2373	83.6618	159.393	97.7493	68.9178	105.752	123.61	133.878	100.721	97.6263	88.4185	128.191	196.652	336.92	188.642	539.331	628.798	496.213	368.686	318.412	287.479
O35623	Bet1	3.5217e-05	BET1 homolog	32.5754	NaN	100.06	41.0228	134.96	104.549	118.437	87.6722	138.535	41.6101	37.148	49.4892	23.0068	173.215	236.173	147.113	116.25	130.676	115.275	127.574	60.591	67.3393	43.365	80.1615	16.3012	7.52978	75.879	139.643	167.386	82.1677	70.1976	102.114	56.611	38.4606	43.8433	65.678	54.8906	51.8638	160.732	104.567	192.301	207.12	150.611	108.336	109.489	120.941
O35625	Axin1	0.000432843	Axin-1	11.4829	NaN	18.3794	7.01771	18.9467	19.5558	24.6633	10.323	24.509	38.0352	53.8824	15.6193	13.2714	111.993	47.7928	44.343	62.8639	19.5704	25.4293	14.0061	13.2819	12.2502	9.91605	26.0883	NaN	NaN	11.1019	5.69097	9.20215	5.48167	5.69132	17.7772	14.5122	7.05352	5.84925	NaN	6.89272	14.4943	18.7785	9.49499	39.6771	55.1667	39.2795	32.6789	19.4691	22.4258
O35633	Slc32a1	7.14075e-09	Vesicular inhibitory amino acid transporter	855.446	NaN	649.981	433.721	1195.13	636.931	2038.63	1246.32	1977.35	1797.79	1759.1	962.037	524.647	1241.81	1410.57	823.571	1467.63	1107.39	1553.78	1161.27	801.416	689.667	412.843	1077.16	267.493	272.084	582.92	831.289	499.72	530.377	805.006	945.007	964.356	784.883	719.264	570.047	293.018	941.96	1660.19	905.638	1356.65	1310.31	1168.97	961.286	925.503	1145.83
O35638	Stag2	2.8675e-05	Cohesin subunit SA-2	79.1015	NaN	67.8508	50.8212	99.9715	45.7854	72.2132	54.3946	49.9866	72.4849	70.7947	37.2892	35.8206	145.153	108.016	61.5945	85.5541	46.7446	66.1945	49.2299	31.007	22.5995	13.8071	50.0165	6.17078	8.75389	79.351	104.873	29.7225	56.6458	52.8151	78.4407	46.1605	25.7168	19.1089	19.166	18.8398	37.5067	33.3335	23.5593	90.5342	89.7714	75.1452	52.2026	56.3216	54.1701
O35639	Anxa3	1.01486e-13	Annexin A3	395.401	NaN	221.782	152.24	433.384	398.648	468.002	385.8	488.834	419.219	411.771	156.951	241.763	848.502	742.376	432.553	559.495	455.965	599.549	439.057	366.697	270.221	202.534	572.508	119.508	167.776	367.923	332.565	204.703	188.894	193.774	300.725	329.518	187.53	204.159	168.656	169.643	283.946	398.467	234.766	565.919	544.16	495.251	381.562	371.336	400.907
O35643	Ap1b1	2.85795e-10	AP-1 complex subunit beta-1	1524.57	30.0188	1275.97	856.928	2162.75	972.886	2124.99	1383.4	1843.71	2094.59	2615.81	1148.74	866.433	2396.16	2433.38	1459.85	2461.66	1953.48	2479.26	2000.23	1420.7	1152.37	676.581	1737.55	392.503	341.621	1313.1	1524.92	1005.49	1026.26	1177.36	1706.46	1384.18	920.479	861.902	740.523	409.993	1144.19	1677.47	1046.69	2528.72	2429.63	2079.6	1749.57	1697.96	1802.64
O35648	Cetn3	0.000133509	Centrin-3	2.0175	NaN	13.8502	3.46536	9.89698	8.82466	NaN	NaN	2.80808	14.0644	25.4669	10.0026	5.50403	44.3968	21.38	22.5348	NaN	13.2552	11.3574	14.3925	2.98864	NaN	NaN	NaN	2.34932	4.75861	23.495	4.27313	25.138	6.29385	14.3734	NaN	18.7669	6.08482	10.8858	11.5657	9.51118	11.8948	18.8736	14.425	NaN	8.6789	NaN	NaN	NaN	10.7668
O35654	Pold2	1.91385e-07	DNA polymerase delta subunit 2	24.0557	NaN	19.7962	30.4823	25.3959	19.4037	16.6513	18.8693	17.6133	20.3111	13.5076	3.29296	11.3266	36.2109	28.317	8.60928	21.7884	17.5925	18.1554	10.9502	11.2629	8.44713	16.982	16.6738	3.83028	NaN	19.323	29.2196	4.47288	7.32725	21.6682	13.9979	11.8942	11.0171	6.49573	6.75654	6.91437	16.3338	13.1076	3.61287	20.453	18.7097	19.1048	12.9972	14.3878	22.5783
O35657	Neu1	1.22543e-05	Sialidase-1	65.9558	NaN	34.8875	30.2071	54.1144	46.6133	55.2426	46.8797	42.5716	20.6014	40.0783	88.9316	66.599	84.2943	77.5676	66.8962	90.7816	88.6586	107.85	91.9622	65.8069	29.1392	56.2337	60.1999	7.79505	NaN	42.3121	104.693	57.6485	20.8825	53.3194	43.6218	19.4072	34.9653	26.3863	39.0452	30.0332	15.2517	11.9701	12.6611	116.115	83.5975	82.8223	44.8212	32.6	59.5717
O35658	C1qbp	1.02731e-10	Complement component 1 Q subcomponent-binding protein, mitochondrial	1221.71	9.4108	752.942	551.049	1523.76	1413.96	1399.17	905.695	1353.2	1612.71	1791.97	761.585	632.183	1894.58	1606.27	1336.07	1738	1199.93	1704.21	1222.69	1198.31	799.074	619.245	1160.15	328.703	265.533	919.65	1537.73	776.573	707.263	753.992	971.701	801.112	716.727	501.544	753.02	722.461	997.799	989.905	736.853	1840.57	1744.91	1287.75	1012.69	1007.69	1057.55
O35668	Hap1	4.48831e-08	Huntingtin-associated protein 1	23.5683	NaN	NaN	134.403	120.411	158.462	260.485	242.547	436.287	172.377	266.312	69.5696	32.8823	30.8133	311.391	33.9266	82.651	129.431	102.96	123.34	60.1652	62.1593	34.5043	156.16	NaN	23.7327	NaN	29.6241	81.4981	NaN	120.096	167.512	211.547	143.199	149.881	124.323	147.252	76.1391	99.4912	98.4032	79.3608	66.6256	48.8009	46.4091	30.4151	46.1658
O35671	Itgb1bp1	9.74145e-05	Integrin beta-1-binding protein 1	9.95264	NaN	20.7405	13.7041	34.7773	25.7294	28.6238	18.5582	19.9071	33.9651	32.3214	24.1955	22.3528	86.299	70.0712	38.962	53.6486	26.5348	37.8595	28.1302	28.1312	18.1264	6.29878	28.0075	NaN	NaN	18.6877	13.9597	12.2733	21.6331	13.496	28.2025	15.9515	9.72258	5.18525	6.92284	10.3994	12.3304	22.6826	5.00421	50.7788	65.544	38.3304	31.8398	18.5554	25.3242
O35678	Mgll	2.89872e-09	Monoglyceride lipase	723.503	NaN	411.999	205.823	800.473	679.198	1230.99	779.947	746.791	1079.83	1423.1	1012.99	567.92	2304.2	2332.16	1703.76	1809.62	1268.05	1824.62	1355.81	1115.46	746.621	628.113	1429.35	403.439	248.911	509.954	489.381	456.38	254.113	414.773	495.73	453.775	282.285	258.028	292.261	368.656	670.815	1045.56	682.872	1699.54	1805.81	1506.16	1111.61	1055.64	1134.47
O35680	Mrps12	3.15497e-05	28S ribosomal protein S12, mitochondrial	97.6232	NaN	29.6127	23.8969	48.0246	28.9387	59.8148	37.0614	80.1759	46.1961	82.1301	30.7175	47.9286	226.362	113.253	62.9698	81.8786	73.6669	84.7105	55.2861	48.3744	42.3393	38.7294	43.244	21.0213	16.0212	46.315	126.624	12.2701	19.5085	24.078	28.9763	36.507	23.5401	10.5745	13.9114	18.8479	20.8228	40.9118	5.21125	99.7939	68.3212	65.7648	36.1846	26.5922	47.461
O35681	Syt3	4.77085e-06	Synaptotagmin-3	214.169	NaN	182.269	75.7983	281.778	166.513	269.683	151.046	214.034	278.944	233.18	176.099	125.997	542.982	437.464	233.065	320.849	174.222	279.27	200.02	158.711	112.298	81.2655	179.799	43.9311	37.5678	151.816	138.964	153.515	140.991	131.368	211.375	149.85	88.4412	76.0374	52.5451	59.1888	139.071	229.722	120.879	397.349	413.274	338.113	240.226	193.85	173.248
O35682	Myadm	9.17562e-07	Myeloid-associated differentiation marker	392.709	7.18456	229.174	111.955	346.943	180.247	379.487	199.27	384.73	438.362	474.82	239.65	143.389	1096.02	693.805	446.009	508.464	366.231	531.962	309.056	220.271	226.054	128.274	438.216	179.897	160.016	405.504	362.403	187.105	172.107	178.063	279.351	214.053	133.414	138.978	120.422	44.5896	229.413	371.149	235.663	503.022	625.899	606.319	439.907	370.204	323.57
O35683	Ndufa1	1.38255e-15	NADH dehydrogenase [ubiquinone] 1 alpha subcomplex subunit 1	232.627	NaN	322.27	403.051	497.225	134.453	469.411	417.909	553.816	305.458	277.109	125.108	1351.89	1269.6	1105.86	705.821	830.616	702.622	1087.03	802.844	554.816	250.208	207.035	850.693	86.4336	71.6284	446.801	264.177	651.343	249.58	506.217	229.628	198.829	147.251	251.552	322.505	157.777	224.326	203.287	154.729	1195.62	1051.3	757.12	542.865	542.793	703.927
O35684	Serpini1	1.58383e-07	Neuroserpin	116.073	NaN	69.6181	38.2345	137.573	88.1377	239.823	153.087	155.621	143.054	187.627	113.578	78.8993	316.698	383.012	201.63	331.573	261.988	377.997	287.973	186.264	134.388	95.6326	190.174	28.5732	18.211	74.9771	68.8206	72.5622	50.1896	69.1049	75.499	75.9156	58.0266	63.5517	67.7944	46.3186	114.334	209.787	106.256	358.752	317.868	226.956	180.786	213.243	247.095
O35685	Nudc	6.65997e-12	Nuclear migration protein nudC	1341.49	NaN	559.515	354.881	1138.27	932.857	1132.55	752.689	1034.41	1038.61	839.851	681.842	424.549	1684.66	1596.86	1143.12	1307.19	934.522	1009.11	821.912	614.478	398.665	351.818	731.335	192.634	122.785	618.829	1006.8	559.154	448.505	495.701	755.677	584.838	408.329	341.466	348.962	483.738	527.297	890.905	387.828	1333.84	1351.44	1068.56	790.197	784.372	800.51
O35691	Pnn	6.45053e-07	Pinin	347.436	NaN	291.322	259.964	523.903	356.642	414.981	308.634	388.374	549.362	339.859	387.038	149.46	579.68	637.38	437.758	471.889	362.669	355.392	295.049	195.29	128.739	137.477	271.817	50.8135	26.0032	255.712	651.13	242.25	229.989	226.587	305.286	224.582	148.211	115.464	124.203	167.79	232.516	374.059	180.324	454.247	431.235	416.515	291.763	304.976	312.165
O35704	Sptlc1	5.22653e-05	Serine palmitoyltransferase 1	4.9028	NaN	15.7552	17.2403	35.9701	21.4263	37.3519	26.458	29.9961	26.1688	31.3106	9.67731	6.92631	47.9976	68.221	17.8933	36.4735	29.6178	41.5168	21.9289	13.8234	16.4768	11.1515	27.79	NaN	NaN	15.1501	4.62323	9.48541	14.8369	21.3629	26.0431	13.6272	6.33247	12.6668	11.6373	17.0206	11.1848	17.3711	12.9773	34.876	39.2603	38.0252	24.8031	27.0256	17.1079
O35709	Enc1	9.81736e-05	Ectoderm-neural cortex protein 1	NaN	NaN	NaN	NaN	NaN	NaN	14.0439	5.44555	13.4437	5.97768	9.05242	8.91729	9.71768	48.3121	32.8876	5.81101	22.4112	16.3024	18.4354	15.4958	14.0415	7.92628	7.37651	20.8881	6.6537	2.1161	NaN	NaN	124.993	NaN	NaN	NaN	6.95439	5.89041	5.50269	18.2191	NaN	4.4192	10.1121	5.93021	17.3798	29.6884	17.0372	9.99952	12.6888	12.5527
O35710	Noct	1.08867e-05	Nocturnin	57.3763	NaN	30.4387	15.3183	55.4895	33.1442	54.7821	52.4863	45.3883	52.0465	97.3642	30.3542	30.5824	130.278	139.291	74.9628	88.4063	61.0243	102.228	63.7146	38.587	46.1856	24.4558	92.0163	13.8114	NaN	19.6383	112.408	20.2571	20.6499	17.5299	35.5245	17.9546	18.4535	11.9621	21.8805	10.604	32.0381	35.1842	23.5179	72.8241	82.8659	85.7062	54.1332	34.8475	50.4789
O35711	Ppfibp2	0.000974173	Liprin-beta-2	32.5748	NaN	NaN	NaN	NaN	147.818	324.132	348.308	NaN	NaN	NaN	NaN	NaN	97.438	256.093	137.373	NaN	1030.67	34.2025	1217.26	360.109	280.658	NaN	NaN	153.803	12.2134	299.356	100.174	NaN	NaN	NaN	NaN	NaN	115.867	126.867	79.1043	NaN	882.522	1174.17	NaN	2256.95	34.6196	1452.84	NaN	NaN	336.973
O35730	Ring1	0.000128968	E3 ubiquitin-protein ligase RING1	35.0138	NaN	53.1797	34.9956	71.8126	56.929	54.9474	47.2858	64.9938	99.2225	122.668	24.8171	28.8672	112.707	103.323	88.0925	63.1715	63.6238	80.3739	35.2306	43.3237	24.851	27.4088	33.6896	NaN	NaN	24.3944	65.9301	25.2425	38.3863	35.3934	48.6564	37.0431	42.8124	19.4872	14.1762	39.6322	36.9742	86.3558	30.3167	81.4637	100.381	72.1541	43.1236	45.3408	59.0658
O35737	Hnrnph1	9.03543e-10	Heterogeneous nuclear ribonucleoprotein H	3184.32	64.9887	3505.93	3576.32	6000.14	3839.58	4339.11	2897.21	3991.64	5450.26	5533.83	2846.57	1479.51	4952.23	6121.11	3577.62	4313.35	3594.39	4246.46	3026.57	2694.13	1888.37	1370.49	2700.16	561.24	339.112	2924.03	6715.55	3184.9	3219.07	2717.71	3798.94	2773.84	2073.67	1451.75	1700.06	1974.27	2528.59	3292.06	2127.01	4687.96	4585	3842.95	2839.27	2917.1	3184.7
O35738	Klf12	0.00164995	Krueppel-like factor 12	NaN	NaN	17.4416	NaN	NaN	11.663	9.29407	NaN	NaN	38.4691	33.7789	NaN	NaN	NaN	NaN	NaN	NaN	NaN	NaN	NaN	NaN	NaN	NaN	NaN	NaN	NaN	NaN	8.23387	NaN	NaN	NaN	NaN	NaN	NaN	NaN	NaN	NaN	NaN	NaN	NaN	NaN	NaN	NaN	NaN	NaN	NaN
O35740	Cited2	0.00104501	Cbp/p300-interacting transactivator 2	6.38751	NaN	6.30236	NaN	5.28012	NaN	NaN	NaN	NaN	NaN	3.05175	NaN	NaN	4.33637	NaN	NaN	NaN	NaN	NaN	NaN	NaN	NaN	NaN	2.43603	NaN	NaN	NaN	NaN	NaN	NaN	NaN	NaN	NaN	NaN	NaN	NaN	NaN	NaN	NaN	NaN	NaN	NaN	NaN	NaN	NaN	NaN
O35744	Chil3	6.55439e-05	Chitinase-like protein 3	12.3294	NaN	17.3439	16.304	NaN	65.5695	20.7098	NaN	NaN	39.1413	NaN	NaN	NaN	NaN	NaN	NaN	NaN	11.2429	NaN	NaN	NaN	NaN	7.80568	697.555	31.183	14.6002	15.0456	11.4526	3.77482	NaN	NaN	69.5595	26.0974	10.2043	NaN	NaN	NaN	NaN	NaN	NaN	7.61995	NaN	4.23969	7.82634	NaN	NaN
O35841	Api5	5.23788e-16	Apoptosis inhibitor 5	785.98	NaN	384.558	358.905	692.823	425.458	451.503	299.691	312.084	291.492	533.956	265.758	164.793	544.652	483.548	309.849	454.784	327.709	420.784	336.057	210.645	164.641	128.381	270.678	42.2765	26.3338	395.16	1011.46	345.747	340.669	287.568	431.289	283.579	160.747	125.835	143.331	135.325	320.09	364.122	199.184	455.396	430.661	400.895	297.542	319.844	326.357
O35855	Bcat2	3.68401e-07	Branched-chain-amino-acid aminotransferase, mitochondrial	148.613	NaN	193.13	95.6368	393.843	180.222	333.119	180.691	247.346	199.005	246.571	121.812	136.126	622.161	443.529	258.292	390.09	235.606	384.729	266.761	201.251	164.087	118.691	352.968	51.7005	49.0988	184.676	244.559	153.151	130.949	108.313	235.358	167.761	78.6034	103.758	74.752	60.4077	113.246	226.876	124.281	402.784	377.597	256.895	231.855	243.452	253.135
O35857	Timm44	2.36549e-06	Mitochondrial import inner membrane translocase subunit TIM44	450.952	NaN	354.671	233.165	666.891	342.263	580.526	367.544	461.737	847.082	878.269	343.235	227.756	819.275	644.889	416.592	632.228	452.71	649.672	477.641	321.72	274.051	176.609	412.26	104.148	69.8694	327.345	551.444	308.547	245.411	265.765	410.446	316.519	188.619	202.622	170.425	122.737	314.823	505.794	268.484	683.074	650.789	469.221	410.38	399.74	415.659
O35864	Cops5	2.88227e-10	COP9 signalosome complex subunit 5	313.902	41.0853	191.254	158.22	359.011	303.115	396.064	274.081	355.692	377.294	424.103	260.115	157.577	539.953	596.666	440.449	424.548	332.028	483.436	302.087	322.627	201.233	166.282	343.628	77.4808	60.7361	174.843	299.458	166.1	152.539	208.516	266.04	214.523	173.224	133.8	162.137	156.529	274.289	337.12	232.965	456.118	487.006	425.784	300.222	269.597	318.57
O35874	Slc1a4	4.60515e-08	Neutral amino acid transporter A	1167.12	NaN	273.973	159.245	465.094	256.119	693.794	340.275	481.383	402.05	510.669	431.88	264.582	899.609	754.467	489.599	672.695	528.586	704.64	525.286	357.93	390.447	240.286	584.781	154.072	117.277	470.256	530.039	339.276	241.168	346.266	436.274	293.559	237.289	201.658	198.709	153.274	431.927	651.646	396.561	756.329	700.929	516.413	474.681	474.548	474.57
O35885	Ascl2	0.0001823	Achaete-scute homolog 2	NaN	NaN	16.7147	2.19662	14.5937	24.4078	34.5699	11.1687	8.29486	30.191	52.8104	8.15704	2.53216	50.0636	20.005	14.5101	21.219	1.67748	17.8969	12.1739	3.39891	3.59498	3.27608	8.61094	NaN	NaN	NaN	NaN	15.2771	8.02295	3.83666	19.1984	7.75007	10.4803	3.993	1.1635	5.10936	9.07895	7.52121	NaN	20.364	11.0741	15.0153	20.7641	8.73262	5.16527
O35887	Calu	2.97817e-12	Calumenin	162.041	NaN	79.2329	36.846	157.491	129.772	101.701	79.4678	105.163	77.3379	114.351	66.2231	37.5376	179.605	132.982	109.087	116.09	98.8354	124.734	87.1883	91.6801	48.6496	30.9992	112.6	25.6104	20.3746	118.887	146.128	82.2442	70.485	50.4519	106.133	62.5292	42.9119	32.5846	40.7583	42.7466	75.2578	79.127	46.6476	121.863	125.476	88.2226	76.8967	67.3398	79.6752
O35900	Lsm2	2.20961e-05	U6 snRNA-associated Sm-like protein LSm2	124.208	NaN	109.649	62.7961	224.436	135.923	131.08	109.971	122.888	37.168	66.4283	88.3618	44.9275	184.544	205.406	120.156	138.361	129.387	147.315	105.817	103.729	59.9793	53.2932	65.7749	4.57692	0.956414	73.4248	140.932	54.4648	80.3747	125.323	117.958	89.3201	60.5658	40.7567	77.9712	74.4173	110.141	135.29	64.1203	142.024	147.61	114.709	71.0388	90.2251	112.719
O35904	Pik3cd	0.00522239	Phosphatidylinositol 4,5-bisphosphate 3-kinase catalytic subunit delta isoform	NaN	NaN	NaN	NaN	NaN	NaN	NaN	NaN	NaN	NaN	NaN	NaN	NaN	1.50175	NaN	NaN	NaN	NaN	NaN	NaN	NaN	3.57634	NaN	NaN	NaN	NaN	NaN	NaN	NaN	30.2265	NaN	NaN	NaN	NaN	NaN	NaN	NaN	NaN	NaN	NaN	NaN	NaN	NaN	NaN	NaN	NaN
O35926	Cdk5r2	1.96317e-06	Cyclin-dependent kinase 5 activator 2	72.192	NaN	42.1788	33.1179	66.2315	70.5141	152.892	92.867	112.008	144.776	52.6348	133.146	50.1561	308.322	235.62	164.414	200.158	166.07	230.277	184.158	103.103	96.1323	78.3572	133.517	38.5787	23.9098	36.845	45.6798	50.918	19.9924	34.192	47.4451	53.1492	46.1948	43.7879	45.6009	38.688	80.8972	291.751	140.259	231.304	215.618	165.559	148.286	151.792	187.368
O35927	Ctnnd2	4.4496e-16	Catenin delta-2	515.46	NaN	453.842	241.595	773.642	523.959	1035.45	609.644	793.576	874.769	1179.23	680.478	340.679	1502.09	1365.83	840.156	1184.92	801.444	1195.69	790.142	706.409	495.321	366.193	812.364	178.391	153.445	462.228	560.857	437.447	324.75	312.319	571.827	404.307	284.652	251.326	226.034	200.771	553.618	779.345	476.655	1255.34	1195.58	967.031	761.647	670.566	738.679
O35943	Fxn	1.12312e-07	Frataxin, mitochondrial	170.742	NaN	167.829	121.963	421.051	261.492	283.75	200.45	271.411	221.767	282.106	183.252	92.0485	395.349	300.579	186.393	229.334	185.874	237.555	186.427	146.622	84.1122	72.3253	156.755	27.5144	10.4119	101.957	167.97	163.375	134.26	124.373	238.241	141.872	97.8224	81.6197	96.8919	122.231	147.451	222.89	106.542	245.761	265.724	149.419	133.457	153.558	140.27
O35945	Aldh1a7	0.000213162	Aldehyde dehydrogenase, cytosolic 1	264.684	NaN	570.583	225.114	466.602	1009.63	211.866	369.656	831.7	131.686	174.07	221.505	NaN	361.319	347.682	353.729	332.625	834.023	495.206	396.417	435.762	382.578	290.3	545.941	109.474	126.904	77.4723	627.345	378.488	441.233	564.754	2276.58	400.167	250.327	164.471	185.613	272.719	114.051	138.598	118.579	226.38	287.89	219.11	233.658	221.185	580.433
O35954	Pitpnm1	3.38545e-11	Membrane-associated phosphatidylinositol transfer protein 1	1054.76	NaN	746.068	414.411	1177.96	519.384	739.634	436.217	569.462	597.552	886.533	302.54	277.77	936.884	773.407	440.106	763.74	572.206	754.183	611.084	472.775	371.672	266.028	552.756	139.235	101.842	1072.63	995.327	565.452	524.93	463.059	800.174	448.664	260.782	243.942	184.924	117.946	373.961	591.555	364.019	801.022	766.614	631.926	527.504	525.699	512.991
O35963	Rab33b	3.05077e-06	Ras-related protein Rab-33B	543.497	NaN	311.286	163.34	454.764	320.226	482.935	320.578	349.388	528.123	806.756	232.286	264.333	854.605	621.676	450.827	526.201	295.321	393.712	247.697	201.398	191.832	138.176	335.761	88.7298	97.9317	396.498	505.398	310.922	221.693	217.268	332.468	224.853	146.405	132.845	145.809	151.07	214.296	369.577	281.335	691.146	681.722	502.747	415.955	318.75	321.736
O35969	Gamt	3.90926e-10	Guanidinoacetate N-methyltransferase	334.098	NaN	109.135	60.6331	235.283	108.623	306.596	219.356	230.029	109.942	159.728	78.5085	100.703	645.501	584.175	404.468	335.572	258.349	260.119	173.594	115.114	72.6694	51.4672	121.062	29.5834	13.1017	78.0426	131.184	68.7731	56.1526	84.4659	99.0104	76.7041	67.1139	55.8507	82.7631	43.5017	105.968	83.2039	47.2529	351.414	367.333	312.506	221.456	215.532	153.352
O35972	Mrpl23	1.49735e-05	39S ribosomal protein L23, mitochondrial	119.292	NaN	76.8944	79.1952	97.557	86.3055	128.146	94.3779	109.071	204.493	45.2697	63.6522	91.4404	111.792	130.208	101.883	129.232	102.679	130.798	130.68	88.1596	70.3777	64.4655	120.391	34.0354	20.784	90.0289	162.351	37.6096	73.8984	72.244	95.136	77.0893	55.1503	57.6875	60.3511	37.7889	143.984	68.7011	110.883	134.178	125.93	114.079	111.336	107.259	118.244
O35984	Pbx2	9.59983e-05	Pre-B-cell leukemia transcription factor 2	11.0237	NaN	3.68268	10.6407	12.5446	15.8855	10.3211	4.32725	8.71104	20.3902	34.1044	1.91551	NaN	30.2669	12.4288	5.27354	15.8396	4.23374	9.60932	NaN	NaN	8.42956	NaN	4.68855	NaN	NaN	6.33644	37.0668	7.7029	3.43201	NaN	NaN	6.56296	NaN	6.1877	NaN	3.16829	6.67496	7.73872	6.76315	10.1272	9.05428	NaN	13.2272	4.42764	NaN
O35988	Sdc4	7.4603e-07	Syndecan-4	73.1647	NaN	85.8213	54.4331	132.425	132.705	183.62	123.289	129.897	212.639	262.812	149.174	106.727	290.485	308.552	202.202	237	153.221	251.007	161.818	165.405	97.6141	79.2195	194.099	42.6965	47.0883	73.1089	81.9006	92.4706	59.6652	78.9662	100.619	86.1605	78.2464	39.147	86.0217	94.2875	107.279	201.932	75.7483	298.07	249.149	163.204	171.326	139.245	125.111
O54692	Zw10	1.27908e-08	Centromere/kinetochore protein zw10 homolog	54.6886	NaN	30.5014	20.0796	67.3162	33.9099	62.5753	41.733	54.0664	83.7097	95.9988	33.257	23.3333	115.065	116.783	42.5919	73.2755	46.7829	62.3043	48.6739	28.6156	24.4582	16.9562	48.3843	10.1564	6.66846	39.1338	54.6835	26.8276	31.0676	25.1563	42.8231	29.2783	19.4645	18.5558	17.8467	13.4434	34.3215	52.5187	25.0793	88.3992	82.8455	65.5312	44.8259	41.3692	42.9552
O54724	Cavin1	4.81064e-07	Caveolae-associated protein 1	307.691	NaN	104.676	54.2255	229.092	175.82	170.74	159.639	184.836	238.118	366.955	105.3	72.2703	285.835	303.183	142.918	182.585	129.696	180.624	119.576	93.9365	93.127	53.2585	323.443	52.8171	100.612	224.984	224.467	131.506	88.9135	79.7914	191.594	131.724	55.6704	62.2698	47.4827	41.2275	105.767	161.272	88.9483	234.57	191.617	106.92	155.447	111.392	104.534
O54734	Ddost	5.57368e-09	Dolichyl-diphosphooligosaccharide--protein glycosyltransferase 48 kDa subunit	751.426	NaN	434.552	314.876	804.614	306.081	812.255	489.601	690.901	826.651	746.065	530.061	331.723	1704.12	1016.03	556.994	838.47	733.703	922.161	705.455	570.763	372.923	278.782	699.134	199.645	147.073	794.906	1002.81	401.387	365.016	428.714	495.369	375.304	263.265	333.97	262.952	197.573	421.093	737.159	380.342	903.224	1034.69	860.624	599.456	618.167	739.387
O54754	Aox1	0.000408144	Aldehyde oxidase 1	13.6562	NaN	NaN	NaN	23.6023	8.21071	21.3729	NaN	NaN	NaN	83.7875	NaN	NaN	31.2344	78.1519	13.3343	18.8311	6.8819	12.4581	NaN	NaN	12.8472	5.46573	30.4159	NaN	NaN	11.7406	28.0801	NaN	NaN	NaN	NaN	1.4466	NaN	NaN	3.16821	7.73771	NaN	NaN	7.64849	NaN	11.4501	10.8529	NaN	7.83821	NaN
O54774	Ap3d1	3.71536e-08	AP-3 complex subunit delta-1	530.212	NaN	332.678	196.697	604.988	262.763	685.668	405.156	497.096	555.661	539.936	349.426	257.588	1293.19	884.644	493.458	811.652	551.41	766.392	566.147	393.625	349.782	226.728	587.789	175.262	143.442	514.18	598.809	320.784	276.808	311.41	430.484	319.651	212.588	214.583	190.592	114.616	319.735	571.934	340.436	837.967	901.802	719.71	555.865	546.11	573.745
O54781	Srpk2	7.40066e-07	SRSF protein kinase 2	310.863	NaN	220.148	142.264	520.847	373.41	641.352	379.442	418.95	457.589	725.951	283.703	247.409	1058.31	998.812	581.375	804.182	567.079	734.72	598.137	448.655	294.461	238.367	497.832	114.317	72.7915	276.697	434.309	190.819	178.712	182.649	282.812	268.306	190.495	156.395	169.927	167.131	233.948	451.416	244.441	893.161	863.667	657.939	532.859	506.659	521.762
O54782	Man2b2	0.00096386	Epididymis-specific alpha-mannosidase	7.74007	NaN	8.28983	NaN	12.7408	NaN	26.9199	7.79782	6.09081	36.7427	15.4126	9.68311	NaN	34.5782	52.9208	NaN	31.0885	8.61957	16.0428	18.99	19.8416	3.88169	6.00687	25.4959	NaN	NaN	NaN	NaN	5.24968	NaN	NaN	NaN	NaN	NaN	NaN	NaN	NaN	NaN	10.3054	6.74061	7.39705	10.6929	NaN	NaN	12.3805	11.1583
O54784	Dapk3	1.0912e-08	Death-associated protein kinase 3	42.2903	NaN	90.2378	67.6923	240.57	96.8833	227.86	117.378	154.065	92.8785	173.863	39.5788	87.2432	719.895	470.971	199.281	297.545	221.192	263.59	188.732	104.396	110.717	59.5372	135.465	28.7474	31.9742	98.9384	180.359	98.4866	87.4162	99.3384	113.498	104.55	57.8465	77.7558	54.1836	47.3892	162.029	59.7165	30.997	342.414	386.45	281.178	204.802	159.205	169.361
O54786	Dffa	2.4434e-05	DNA fragmentation factor subunit alpha	40.9529	NaN	45.7613	34.7194	97.8911	70.8083	79.423	58.1175	70.3811	79.6443	91.3592	46.967	31.6711	140.15	125.413	98.589	107.464	66.9564	117.089	73.6934	65.3165	32.9797	26.1143	49.8656	10.0442	24.7945	35.1831	63.6909	37.3039	39.5833	36.9419	56.9266	40.1805	32.3377	24.4145	26.7432	25.088	46.9221	64.4394	31.4745	96.6821	99.5545	96.2099	71.2543	68.9729	63.0668
O54790	Mafg	0.00068296	Transcription factor MafG	49.5988	NaN	20.2669	35.2066	32.1313	22.2395	24.4625	11.9732	17.1154	63.1305	71.6456	NaN	10.1236	33.9936	53.6787	21.0546	36.5829	NaN	23.4771	NaN	NaN	NaN	NaN	18.2715	NaN	NaN	27.1465	61.1509	14.2577	12.1433	22.4819	24.5596	24.892	NaN	NaN	NaN	NaN	NaN	NaN	NaN	41.7626	56.0306	30.1556	30.7703	27.0123	NaN
O54799	Nmbr	0.00134688	Neuromedin-B receptor	NaN	NaN	NaN	NaN	NaN	NaN	NaN	NaN	NaN	NaN	NaN	NaN	NaN	NaN	NaN	NaN	NaN	NaN	NaN	NaN	NaN	NaN	NaN	NaN	NaN	NaN	NaN	NaN	NaN	NaN	NaN	NaN	NaN	NaN	NaN	NaN	NaN	NaN	NaN	NaN	NaN	NaN	NaN	NaN	NaN	NaN
O54804	Chka	0.000743365	Choline kinase alpha	67.0545	NaN	35.1913	60.2499	33.027	18.0752	NaN	15.7055	NaN	47.5443	NaN	NaN	NaN	107.832	33.6179	26.1038	35.7208	35.4983	NaN	NaN	NaN	NaN	NaN	NaN	NaN	NaN	42.2788	73.7583	10.6265	26.2606	37.292	28.7935	NaN	22.6075	15.2134	NaN	15.984	NaN	40.7909	14.5646	63.2829	NaN	64.5528	NaN	18.4404	29.1122
O54818	Tpd52l1	5.44124e-05	Tumor protein D53	21.9352	NaN	19.0168	17.7555	69.3204	59.7091	225.633	129.946	131.902	144.431	126.24	138.124	53.7673	116.947	148.549	111.358	127.189	113.882	143.306	118.04	80.381	69.8329	64.4472	153.629	24.8098	15.8158	20.2882	40.8474	12.7238	14.2278	25.9241	55.9267	57.7361	47.2691	55.1552	49.2728	69.0281	146.568	151.277	111.353	105.084	108.091	107.125	89.1437	119.563	83.2701
O54824	Il16	4.30188e-07	Pro-interleukin-16	48.0052	NaN	54.1398	49.5991	92.6167	42.7326	30.629	15.8367	17.9376	23.6697	32.6081	11.9872	15.0455	42.3784	57.9058	28.5604	33.2299	20.0624	26.9904	41.9272	10.3196	8.1433	3.77346	33.8848	3.98745	NaN	62.3061	99.2687	36.1554	45.6383	28.0333	53.3773	21.5791	7.52402	9.65809	NaN	9.40042	9.02042	15.0635	NaN	39.5345	37.1107	42.5063	19.9132	22.3349	22.3098
O54825	Bysl	0.000530978	Bystin	38.0922	NaN	1796.06	698.622	2350.48	1590.22	1724.48	1603.47	1932.97	48.7519	248.735	5736.71	143.22	1458.04	1792.57	2233.05	1665.2	2038.77	2024.03	1765.82	1679.67	1056.42	873.964	1607.12	472.926	330.362	1510.28	70.2243	6116.19	1144.14	777.579	1651.39	1006.51	723.338	571.055	708.355	662.974	4615.89	5405.72	4139.78	1406.74	1651.21	1560.28	1443.7	1519.91	1391.1
O54828	Rgs9	1.15476e-06	Regulator of G-protein signaling 9	NaN	NaN	NaN	10.9853	NaN	NaN	NaN	NaN	NaN	13.6347	92.916	4.46348	NaN	NaN	NaN	41.843	NaN	NaN	NaN	NaN	13.9075	NaN	NaN	NaN	NaN	NaN	NaN	NaN	NaN	NaN	NaN	NaN	NaN	NaN	NaN	NaN	NaN	NaN	NaN	15.1656	NaN	NaN	10.3032	NaN	NaN	NaN
O54829	Rgs7	3.88486e-13	Regulator of G-protein signaling 7	662.762	NaN	578.8	295.029	1022.75	745.22	1320.1	897.601	999.781	1059.83	1342.24	909.572	590.632	2313.08	1991.12	1351.22	1737.59	1382.47	1765.03	1510.53	1164.32	772.813	697.45	1361.73	304.483	241.582	602.465	646.703	528.743	315.898	433.847	669.498	598.177	411.122	424.067	399.538	354.652	717.19	1066.95	610.521	1776.04	1769.35	1473.45	1099.92	1133.68	1301.48
O54833	Csnk2a2	1.18485e-14	Casein kinase II subunit alpha'	241.667	NaN	123.161	66.6776	284.48	164.82	328.078	199.062	202.709	281.088	327.749	204.302	127.084	723.916	530.941	287.641	438.923	277.096	348.275	287.283	209.644	150.671	139.555	262.851	68.0167	49.6259	153.606	198.533	99.7541	91.7389	92.8213	176.946	144.503	94.3303	81.3306	78.3557	86.3888	144.567	270.887	119.369	439.33	434.833	369.928	260.965	246.381	235.889
O54834	Arhgap6	6.06319e-11	Rho GTPase-activating protein 6	56.6379	NaN	12.8701	NaN	31.3568	13.5987	37.4126	12.4765	23.9122	25.5855	29.6546	3.27268	NaN	14.3736	5.7093	3.18944	12.2334	NaN	NaN	NaN	NaN	11.1657	NaN	29.0239	NaN	12.7708	NaN	41.9025	6.09595	NaN	44.745	NaN	13.1451	18.2137	NaN	NaN	NaN	4.31323	59.8295	5.57205	NaN	13.8823	4.47778	6.33105	NaN	NaN
O54836	Zmat3	0.000426509	Zinc finger matrin-type protein 3	40.2908	NaN	NaN	20.8224	25.2235	26.7917	45.0649	28.6971	26.5015	58.9627	86.3021	23.0828	17.2324	67.0572	91.6963	35.0003	46.8965	18.2163	29.6553	29.2845	13.3736	NaN	NaN	NaN	NaN	NaN	12.0329	50.838	25.7601	16.5045	NaN	NaN	8.68237	17.6138	13.3906	NaN	16.3652	17.9067	24.7417	NaN	36.6112	54.2966	30.3135	26.3973	30.2335	29.2407
O54865	Gucy1b1	2.86838e-16	Guanylate cyclase soluble subunit beta-1	221.81	NaN	105.263	69.4294	217.84	103.79	472.894	301.868	347.743	377.596	479.556	296.145	191.279	629.926	567.29	328.084	478.632	399.256	540.472	441.063	301.288	241.626	171.792	386.516	97.3959	54.581	126.526	190.123	103.236	84.9051	160.826	174.049	208.274	152.096	150.316	154.289	99.3299	269.864	391.657	210.181	573.238	562.264	405.022	313.934	330.072	347.86
O54879	Hmgb3	4.46876e-07	High mobility group protein B3	253.431	NaN	192.498	159.779	494.997	313.689	326.011	213.212	281.83	302.968	269.907	130.912	79.3593	300.721	366.404	269.055	364.603	229.759	170.426	200.968	105.215	76.6473	61.6771	189.612	42.0828	27.7207	375.804	678.642	185.036	202.786	235.354	292.224	190.824	118.219	80.9498	125.435	145.357	104.989	286.473	85.3271	453.325	335.677	230.635	193.389	236.64	209.151
O54890	Itgb3	5.19306e-08	Integrin beta-3	NaN	NaN	NaN	NaN	25.6078	24.7365	38.1081	NaN	29.483	47.1048	104.607	9.52979	NaN	57.4038	51.3268	32.9264	62.331	40.133	69.4856	36.1893	19.6492	28.6855	NaN	98.0641	10.4571	NaN	NaN	43.1847	NaN	NaN	NaN	19.7074	13.2206	NaN	2.96005	NaN	NaN	23.355	8.53126	22.9424	50.5613	42.4958	56.5698	43.4457	35.4844	37.7328
O54901	Cd200	6.14433e-15	OX-2 membrane glycoprotein	622.948	NaN	552.138	352.18	1381.95	1382.47	3251.24	2207.71	2764.82	1546.72	2169	1114.05	1175.69	3645.56	3272.19	2519.18	2951.67	2287.35	2901.87	2024.46	1942.25	1418.07	1093.15	1991.31	402.604	353.222	549.403	753.907	488.851	401.384	848.256	1140.71	1295.3	1099.41	976.711	1064.38	1387.57	2209.33	2487.84	1647.49	3293.62	3100.8	2495.17	2003.35	1923.52	1749.69
O54905	B3galt2	0.00134665	Beta-1,3-galactosyltransferase 2	NaN	NaN	NaN	NaN	NaN	NaN	4.02863	NaN	NaN	11.1097	13.6175	2.69976	NaN	16.8308	7.49633	NaN	5.92419	4.4107	6.54292	5.63567	NaN	NaN	NaN	NaN	NaN	NaN	NaN	7.1051	NaN	NaN	NaN	NaN	NaN	NaN	NaN	NaN	NaN	NaN	10.073	4.4492	12.4967	10.0198	NaN	1.52737	8.0662	3.53092
O54916	Reps1	2.13084e-11	RalBP1-associated Eps domain-containing protein 1	395.002	NaN	197.54	110.284	324.246	173.495	353.748	214.171	290.24	207.651	296.819	168.005	128.722	525.439	509.063	316.79	428.619	279.275	374.082	279.575	214.089	149.381	115.59	259.32	53.4491	41.81	201.583	251.455	185.919	142.754	139.487	253.902	161.384	108.696	92.3055	88.1641	79.0679	103.892	280.286	169.206	441.966	448.566	385.71	300.711	294.967	263.29
O54929	Wsb2	0.000213966	WD repeat and SOCS box-containing protein 2	57.5121	NaN	10.9133	NaN	44.2597	NaN	73.0208	NaN	7.31511	12.6165	23.0516	27.1017	46.4892	73.4987	43.8445	47.03	53.1328	13.3626	39.2521	NaN	NaN	20.588	NaN	25.3971	6.63455	NaN	17.1534	12.6939	NaN	NaN	NaN	14.1637	16.103	NaN	NaN	NaN	NaN	NaN	22.7069	NaN	37.6202	50.4793	29.7297	34.7872	21.3141	26.5923
O54931	Akap2	5.21851e-13	A-kinase anchor protein 2	240.64	NaN	323.37	127.692	469.077	242.314	180.928	120.305	164.749	243.448	292.016	123.464	71.7119	307.349	254.189	134.421	195.759	145.889	179.839	127.653	105.212	67.727	64.4453	102.098	25.4462	20.5395	310.975	243.463	225.723	185.43	143.805	314.601	130.787	76.7593	72.6522	56.2374	44.2026	89.0076	155.63	70.9019	221.402	209.106	151.574	147.872	128.411	133.156
O54941	Smarce1	1.042e-09	SWI/SNF-related matrix-associated actin-dependent regulator of chromatin subfamily E member 1	193.462	NaN	146.294	125.398	227.224	177.905	190.698	140.839	179.571	272.618	164.914	130.713	92.3239	241.647	294.552	182.949	224.728	135.044	210.908	121.422	128.889	97.1676	58.1564	124.129	17.7743	8.17175	132.872	354.69	124.761	133.475	122.513	160.202	98.8706	79.1583	58.6647	70.2259	97.0112	106.371	177.361	110.424	227.997	216.828	177.638	143.298	133.867	119.477
O54943	Per2	0.000470769	Period circadian protein homolog 2	8.12472	NaN	48.0382	NaN	49.8578	34.3986	73.3818	32.3434	37.4272	56.3152	4.1719	59.8613	NaN	69.9866	56.3284	76.1991	NaN	62.128	NaN	81.59	75.4052	22.0604	43.66	108.091	20.6007	NaN	NaN	31.1047	NaN	14.5638	58.6612	34.4155	20.5539	22.6231	27.0568	15.3972	5.7033	33.8441	85.5148	24.7951	87.1192	56.7878	88.1236	37.0364	95.737	84.4796
O54946	Dnajb6	2.6445e-15	DnaJ homolog subfamily B member 6	130.91	NaN	119.387	91.6805	207.785	139.507	255.728	156.866	174.85	233.607	248.006	155.927	131.42	452.064	363.886	261.836	312.382	208.835	306.961	220.133	183.792	130.048	113.29	197.978	43.5994	22.3708	87.3782	184.282	103.694	91.5447	84.2149	143.825	106.398	84.5055	72.0394	75.3981	78.5013	121.592	157.054	121.476	310.517	301.534	274.777	231.129	201.001	208.726
O54949	Nlk	1.93868e-05	Serine/threonine-protein kinase NLK	45.1126	NaN	19.3872	NaN	54.7626	24.0525	60.8506	31.7881	33.1763	47.4033	87.7303	35.7441	31.5019	137.511	104.284	49.8326	88.4806	62.8895	104.284	65.4889	69.0564	34.9887	39.2704	93.7982	15.4949	8.40383	9.61962	29.196	31.7497	16.4908	15.8864	30.3447	16.5627	10.5225	21.823	11.4748	17.6852	28.7265	57.094	22.2201	95.0216	95.163	67.4609	57.4384	47.7194	60.0704
O54950	Prkag1	6.1737e-12	5'-AMP-activated protein kinase subunit gamma-1	259.409	NaN	96.6285	51.6953	186.77	97.5792	162.445	97.9888	140.601	95.6011	121.025	60.674	77.6656	444.362	266.561	132.347	219.558	149.431	213.197	165.052	118.588	94.6192	82.5396	178.308	58.9189	29.3422	142.173	191.198	73.5113	80.4433	109.111	132.073	97.0297	69.7904	73.3589	64.0345	39.0482	90.399	179.069	90.1244	232.99	259.149	212.073	129.689	140.677	152.539
O54951	Sema6b	0.000960541	Semaphorin-6B	NaN	NaN	NaN	NaN	NaN	NaN	NaN	NaN	25.48	47.3657	NaN	NaN	23.2798	68.7583	5.93079	NaN	NaN	9.3427	NaN	NaN	NaN	NaN	21.72	83.9266	NaN	NaN	NaN	NaN	NaN	NaN	NaN	NaN	NaN	NaN	NaN	NaN	NaN	NaN	28.5764	10.6959	63.4057	NaN	NaN	NaN	NaN	NaN
O54962	Banf1	4.90977e-06	Barrier-to-autointegration factor	1205.32	NaN	1170.61	644.527	1921.15	1140.19	1116.13	951.004	827.033	418.278	1593.56	671.695	480.101	1100.31	1848.72	1085.95	1490.28	1065.93	1446.42	1130.32	858.869	650.137	573.659	1152.54	205.062	127.432	1181.54	1705.2	962.845	974.034	670.187	1422.67	863.709	491.685	462.114	471.947	423.283	732.212	803.892	591.885	1436.88	1601.45	1116.69	1036.95	1030.28	845.032
O54965	Rnf13	3.24917e-11	E3 ubiquitin-protein ligase RNF13	NaN	NaN	18.3101	8.36816	32.623	30.7041	53.604	22.4289	41.9936	35.4388	57.182	19.7765	NaN	67.1027	29.0261	28.1786	27.622	27.5398	43.84	30.3232	15.4693	10.6149	13.5696	20.5653	NaN	NaN	NaN	NaN	3.11868	12.1832	28.4029	35.0841	13.3773	13.7101	10.0026	14.9062	14.6927	12.4491	21.6178	12.456	36.98	39.1219	39.2265	44.3408	29.4205	25.72
O54967	Tnk2	2.04979e-05	Activated CDC42 kinase 1	46.8588	NaN	26.8341	23.2034	70.7047	38.7346	73.5103	51.1547	63.792	79.3433	69.0205	44.6002	38.1826	136.985	121.149	64.7591	82.7895	72.6498	89.2215	64.8459	43.1	41.9829	23.2861	71.0992	12.8823	6.88857	42.7819	55.5488	28.8557	26.6661	35.744	38.3089	26.9637	18.6162	16.7063	25.3483	6.75551	43.2115	65.6938	31.5607	97.4517	95.3432	80.5622	47.2873	57.2293	53.7528
O54972	Cbfa2t3	0.00162181	Protein CBFA2T3	4.52552	NaN	5559.26	2639.19	8845.09	7810.85	4776.5	5368.27	5289.5	6082.02	5649.95	4465.37	3942.64	5537.76	5068.2	6734.8	7142.73	5184.76	5340.73	5664.67	4906.33	6202.39	7047.01	8730.47	2267.24	1687.49	5027.85	4953.44	5469.74	4336.02	4332.57	8279.56	4471.36	3450.91	3501.92	4397.01	4895.06	5135.97	5532.13	4618.4	4903.23	4881.98	5754.13	4113.62	6138.51	3836.6
O54983	Crym	4.92082e-08	Ketimine reductase mu-crystallin	56.2667	NaN	7.36663	55.8088	240.738	118.995	1535.72	649.031	813.997	311.967	801.72	1186.18	727.636	2223.19	2916.5	1671.25	1911.79	839.115	908.112	865.049	628.695	405.785	358.559	666.449	132.813	97.5154	NaN	13.0843	68.4075	NaN	172.537	91.6629	177.792	175.238	211.008	327.647	195.488	462.257	420.548	886.465	2195.43	2103.9	1626.51	1186.47	880.968	595.257
O54984	Get3	1.37588e-11	ATPase GET3	646.457	NaN	830.533	490.65	1535.56	792.596	1435	925.79	1118.12	1259.18	2263	1169.3	716.289	1591.11	2121.25	1246.84	1470.28	1311.47	1708.81	1187.53	978.243	686.659	487.676	853.55	265.79	199.798	851.013	940.475	504.7	550	707.896	886.161	811.249	551.385	462.437	510.918	409.788	698.344	1100.24	634.348	1784.51	1819.48	1382.99	1039.36	1015.41	1086.85
O54988	Slk	2.86838e-16	STE20-like serine/threonine-protein kinase	178.603	NaN	135.963	81.5192	237.225	135.629	213.651	126.764	156.298	186.161	195.809	117.461	87.3458	456.766	410.937	247.422	285.26	185.187	212.939	171.92	121.775	83.5805	72.8573	164.499	34.6602	23.5695	152.579	184.952	124.096	89.223	80.5004	158.92	86.2752	63.8965	51.3524	45.2801	44.1105	89.8615	187.215	103.281	318.34	342.457	290.138	207.801	178.352	171.755
O54990	Prom1	7.35034e-07	Prominin-1	38.0849	NaN	15.407	19.5462	53.7525	13.9782	142.033	73.3133	91.9881	102.255	59.2348	49.4793	51.9202	225.287	224.948	166.003	141.009	85.8213	89.0985	47.0127	30.9757	23.9589	16.3223	29.6341	5.23853	10.841	11.2786	42.0863	25.4268	12.1947	32.8855	41.2046	36.7682	34.049	33.9646	22.3046	16.0356	93.6353	111.807	47.5347	178.205	189.043	175.963	124.906	108.727	78.1328
O54991	Cntnap1	2.17711e-10	Contactin-associated protein 1	1569.29	NaN	1259.01	651.906	2149.99	1208.04	1809.73	1143.31	1647.19	1765.27	2522.38	840.436	588.602	3057.77	2363.19	1565.78	1880.11	1274.64	1512.72	1040.44	867.842	554.969	370.412	723.629	191.71	136.882	1292.18	1379.23	1162	992.665	1103.96	1711.47	1105.4	776.525	682.261	576.445	410.239	1152	1491.16	869.371	2097.54	2330.52	1792.7	1420.86	1270.15	1118.07
O54992	Mapkapk5	0.00695172	MAP kinase-activated protein kinase 5	NaN	NaN	21.4458	NaN	NaN	NaN	NaN	NaN	NaN	NaN	NaN	NaN	NaN	4.46071	NaN	NaN	NaN	NaN	NaN	NaN	NaN	NaN	NaN	1.37445	NaN	NaN	NaN	NaN	NaN	NaN	NaN	NaN	NaN	NaN	NaN	NaN	NaN	NaN	NaN	NaN	NaN	NaN	NaN	NaN	NaN	NaN
O54998	Fkbp7	0.00229526	Peptidyl-prolyl cis-trans isomerase FKBP7	73.3097	NaN	NaN	NaN	30.3332	16.9687	NaN	NaN	NaN	NaN	NaN	NaN	NaN	NaN	NaN	NaN	NaN	NaN	NaN	NaN	NaN	NaN	11.7062	40.184	NaN	NaN	NaN	NaN	NaN	NaN	NaN	NaN	NaN	NaN	NaN	NaN	NaN	NaN	14.5184	NaN	NaN	NaN	NaN	8.91721	NaN	NaN
O55003	Bnip3	5.25041e-06	BCL2/adenovirus E1B 19 kDa protein-interacting protein 3	66.7383	NaN	46.7846	40.7987	79.1637	79.6999	105.035	71.8386	96.6435	159.542	101.54	72.1085	64.6494	217.96	187.954	112.299	126.136	109.41	149.419	130.336	99.3391	74.1777	46.1156	76.5164	26.5601	6.54154	46.2429	55.3091	68.0353	34.2742	34.8103	61.3031	48.7059	48.41	31.4716	26.0067	51.8403	44.9612	88.5579	83.4459	166.721	150.605	128.034	108.23	78.6067	106.48
O55013	Trappc3	5.32763e-07	Trafficking protein particle complex subunit 3	534.729	NaN	413.318	248.902	806.928	503.303	714.86	509.684	516.146	255.675	400.769	421.508	407.685	707.194	948.126	596.986	795.62	627.975	803.582	649.066	556.447	350.961	273.723	565.125	169.807	142.212	265.567	465.107	318.238	311.358	367.476	436.837	341.268	264.9	232.737	217.89	167.022	359.769	464.628	266.772	686.454	743.798	472.196	483.694	411.456	500.797
O55017	Cacna1b	3.15486e-09	Voltage-dependent N-type calcium channel subunit alpha-1B	28.3861	NaN	19.7294	14.9575	51.0068	22.8116	83.1014	50.1236	62.7093	91.0054	89.785	57.2497	44.1155	177.535	173.281	91.443	156.898	87.9084	143.673	95.4489	72.8263	67.2347	48.8555	111.883	30.6484	17.5362	21.4374	30.8937	24.758	18.5483	17.1788	39.556	36.814	30.455	24.5318	20.1184	19.5352	45.5667	74.9072	47.2353	133.806	137.886	120.435	95.5304	86.4258	94.0962
O55022	Pgrmc1	2.86838e-16	Membrane-associated progesterone receptor component 1	1030.47	NaN	669.059	493.485	1299.71	1206.21	1699.47	1366.46	1424.2	2140.88	898.59	1038.11	693.297	1808.48	1720.24	1451.42	1468.63	1094.39	1401.07	1168.23	1071.74	706.103	635.86	1476.2	342.731	298.704	934.387	1044	658.999	467.229	676.472	893.328	751.126	543.161	579.919	672.922	794.222	1279.58	1311.03	854.867	1791.71	1512.16	1275.66	964.943	990.042	1028.86
O55023	Impa1	9.29626e-13	Inositol monophosphatase 1	1217	NaN	1512.87	780.678	2983.32	2050.95	2467.04	1756.45	2121.57	1857.74	2121.13	1472.1	900.912	2747.89	3775.35	2916.21	2665.69	2336.84	2463.31	1963.34	1781.59	986.532	758	1541.17	284.369	199.713	720.739	1373.3	927.72	750.286	831.712	1268.44	855.221	645.135	481.968	483.384	638.295	988.561	1306.82	761.682	1884.24	2010.2	1613.11	1197.99	1044.83	1133.31
O55026	Entpd2	9.59646e-10	Ectonucleoside triphosphate diphosphohydrolase 2	345.55	NaN	85.8483	41.9781	210.729	138.768	616.369	421.524	624.431	557.445	1007.47	209.981	236.111	584.46	509.821	344.971	543.943	405.044	474.796	350.432	287.012	210.814	156.719	379.05	56.9577	33.6073	129.279	120.79	87.6067	55.4037	156.661	229.398	306.768	219.559	208.85	188.365	147.691	270.432	502.131	188.861	643.211	507.807	388.84	339.31	309.593	349.337
O55028	Bckdk	1.24426e-11	[3-methyl-2-oxobutanoate dehydrogenase [lipoamide]] kinase, mitochondrial	4793.48	NaN	8817	7515.9	16570.8	8779.4	16188.3	11194.5	12944.6	8654.48	17987.5	5095.14	8142.52	27590.5	20945.4	11929.1	18579.9	14436.9	21345.5	15608.5	11822.8	7662.82	5172.95	13540.9	2342.32	2763.05	9493.6	14648.2	7675.1	8676.95	8824.26	12201.4	9380.4	7187.82	6000.95	3871.74	5111.71	4261.89	7293.5	5907.19	19006.1	17247.9	13393	13909.8	13768.8	14291
O55029	Copb2	5.52677e-13	Coatomer subunit beta'	407.57	NaN	175.111	122.545	327.706	165.79	284.556	192.843	232.076	291.708	369.298	173.875	109.146	483.134	358.361	235.779	364.65	257.881	371.254	276.626	211.544	149.691	113.244	260.795	76.084	45.8079	311.613	444.566	165.152	152.795	144.517	222.745	164.178	108.55	100.364	101.715	87.2575	201.097	282.03	148.716	370.098	392.416	329.4	237.644	252.617	272.988
O55033	Nck2	1.68295e-06	Cytoplasmic protein NCK2	128.452	NaN	151.611	91.6688	333.274	229.415	358.79	221.217	222.636	289.374	398.288	222.247	191.727	837.749	790.934	457.497	565.056	367.991	477.074	353.347	251.745	159.245	139.676	304.416	64.6776	58.3749	185.913	212.61	159.112	120.232	112.37	202.725	134.577	88.9108	94.3298	101.496	92.9892	195.066	299.807	177.267	620.479	661.706	543.228	411.262	342.23	319.729
O55042	Snca	4.74419e-07	Alpha-synuclein	1070.1	18.6928	529.169	280.695	1327.2	1530.75	2417.11	1473.32	1869.39	1801.29	2341.7	2004.39	1114.1	3132.86	4185.8	3872.62	3548.06	2632.84	4080.9	2275.53	2173.44	1867.33	1101.88	2851.68	612.627	432.792	830.179	1002.71	517.339	340.462	530.613	814.799	673.91	482.491	416.168	464.169	863.586	1146.01	1583.41	1049.71	3124.2	3599.92	3640.8	2465.21	2188.82	2224.03
O55047	Tlk2	0.00231649	Serine/threonine-protein kinase tousled-like 2	NaN	NaN	NaN	14.7503	35.4669	28.2897	34.9634	21.0711	37.738	42.7679	40.8417	26.4088	NaN	28.767	41.2345	NaN	33.6188	NaN	NaN	30.3203	NaN	NaN	14.4337	NaN	NaN	NaN	19.6932	27.0242	NaN	NaN	NaN	NaN	NaN	12.1665	NaN	NaN	NaN	NaN	NaN	168.579	36.0437	34.359	39.3626	20.1949	NaN	18.1421
O55057	Pde6d	3.76921e-07	Retinal rod rhodopsin-sensitive cGMP 3',5'-cyclic phosphodiesterase subunit delta	422.633	NaN	149.9	92.3316	423.734	179.613	286.794	180.52	208.18	229.961	583.163	199.674	142.169	534.11	577.362	270.37	288.183	252.309	268.764	213.158	199.496	115.389	107.119	220.546	34.6014	22.5735	157.943	200.194	148.751	134.325	178.091	223.964	125.279	107.567	90.7302	95.7892	125.013	169.864	238.665	123.465	383.85	409.925	251.847	164.8	203.365	180.538
O55060	Tpmt	7.35421e-06	Thiopurine S-methyltransferase	148.051	NaN	151.478	67.1516	292.375	147.4	170.221	99.9781	131.752	175.383	212.002	88.9471	61.8954	247.707	198.981	120.366	169.704	116.753	168.354	116.879	88.3501	60.6246	40.3088	105.099	14.2671	16.6928	189.274	172.549	126.834	97.6468	93.0358	178.213	99.181	42.7292	57.5219	47.4794	42.7064	86.1495	118.262	59.8773	165.666	165.72	115.509	92.8327	89.4453	94.9992
O55091	Impact	1.4118e-09	Protein IMPACT	574.096	NaN	157.681	87.739	404.69	320.081	1013.87	682.069	934.138	674.118	1260.7	444.186	240.685	1339.01	1164.7	621.532	795.787	552.277	695.827	472.916	347.194	249.947	231.148	421.511	80.4339	52.404	195.244	200.885	184.472	100.718	218.033	262.984	289.738	229.966	272.405	301.324	314.043	328.369	517.015	339.382	1006.09	872.046	646.821	490.247	463.44	518.376
O55098	Stk10	0.00059084	Serine/threonine-protein kinase 10	21.0365	NaN	NaN	9.2068	40.3147	15.4575	NaN	NaN	NaN	18.1603	27.3889	NaN	NaN	3.34184	9.45557	1.57655	19.6766	NaN	NaN	3.14174	NaN	2.66544	NaN	8.80215	3.36525	NaN	28.9797	21.4874	NaN	5.02433	6.22657	21.6156	NaN	NaN	2.33122	NaN	NaN	NaN	0.869357	NaN	NaN	20.7958	11.1604	8.96225	NaN	8.31284
O55100	Syngr1	7.44042e-12	Synaptogyrin-1	12185.7	NaN	3487.6	1754.23	5305	3016.46	5770.54	3831.58	4696.15	1565.67	2698.42	8263.52	3230.51	10204.3	7458.93	4948.4	7112.88	6022.89	8283.86	7311.51	5487.89	4983.06	3455.26	9355.35	3544.37	2934.79	5304.26	8102.59	2968.76	2586.31	2710.89	3857.66	3076.9	1806.27	2324.04	2353.8	1434.62	3645.24	5987.05	3242.31	5362.13	6948.7	6719.76	4970.16	4965.03	5869.99
O55101	Syngr2	0.000496733	Synaptogyrin-2	NaN	NaN	NaN	NaN	5.10051	NaN	5.44181	NaN	NaN	NaN	NaN	NaN	NaN	NaN	4.05373	NaN	12.4166	NaN	5.99153	6.00013	2.31977	NaN	NaN	5.42752	NaN	NaN	NaN	NaN	NaN	NaN	NaN	NaN	NaN	NaN	NaN	NaN	NaN	NaN	NaN	NaN	NaN	2.25554	NaN	NaN	9.45329	NaN
O55102	Bloc1s1	0.00032365	Biogenesis of lysosome-related organelles complex 1 subunit 1	129.587	NaN	93.6057	59.6111	105.099	120.7	147.871	112.547	166.415	135.166	178.973	184.259	90.1368	128.373	459.456	232.442	140.059	172.032	167.779	136.075	94.7747	97.6115	94.5843	102.158	18.5544	NaN	73.4882	76.15	45.7423	96.4817	92.3319	138.272	132.858	90.3404	69.4186	75.6334	89.0479	143.42	248.81	41.2782	122.778	301.664	174.253	155.316	113.454	171.478
O55106	Strn	2.86838e-16	Striatin	191.55	NaN	163.034	89.5514	282.306	128.409	387.636	209.778	267.344	187.14	395.503	144.34	150.064	659.236	687.429	315.977	456.159	296.371	382.813	304.539	222.726	173.359	134.111	321.82	72.0923	47.8695	143.899	181.104	140.502	118.089	120.492	208.838	143.272	113.95	103.268	93.7848	65.1048	195.568	284.178	168.372	543.543	563.508	436.566	324.46	265.434	267.876
O55125	Nipsnap1	1.77805e-08	Protein NipSnap homolog 1	782.118	NaN	1444.36	974.37	2992.2	2233.71	3441.65	2621.07	2818.88	2288.67	1774.04	1082.85	1348.68	4741.87	4719.49	3123.38	3693.22	3046.86	4098.35	3030.24	2480.56	1472.54	1188.66	2315.99	572.033	366.474	1254.97	1535.99	1203.34	1052.76	1207.28	1729.43	1585.57	1174.85	962.773	1059.16	1218.98	1571.6	2693.96	1311.29	3903.41	3691.9	2993.81	2604.94	2355.85	2408.37
O55126	Nipsnap2	1.25549e-07	Protein NipSnap homolog 2	2977.99	NaN	1878.4	1087.96	3322.58	1694.42	2238.31	1463.41	2196.76	3443.79	3365.99	2013.09	800.186	4023.26	2875.42	1870.47	2499.18	1870.83	2447.33	1813.07	1434.88	893.502	613.392	1403.89	369.318	288.259	1602.07	2440.11	1666.53	1392.71	1258.13	1957.41	1188.68	717.473	692.464	674.817	522.751	1275.66	1949.07	976.739	2953.45	2647.9	2066.54	1606.56	1474.81	1707.53
O55128	Sap18	9.82826e-11	Histone deacetylase complex subunit SAP18	213.127	NaN	249.582	216.599	381.638	248.62	237.069	220.213	232.822	235.047	245.255	201.842	69.8147	303.915	368.073	279.774	357.588	250.539	208.164	229.458	122.121	97.0426	84.0966	150.514	36.9002	24.3409	185.101	533.136	145.958	167.06	196.89	217.854	194.036	103.346	76.9061	82.3948	99.382	100.163	222.106	100.45	270.449	247.607	253.308	210.92	197.635	191.527
O55131	Septin7	2.81083e-10	Septin-7	3115.83	94.1985	2989.26	1492.77	5015.62	2897.41	4770.82	3278.24	4136.96	4602.62	5528.91	3020.66	1741.34	7642.64	7899.24	4985.15	6237.78	5224.7	5967.86	4949.09	3810.62	2791.68	2133.62	4314.15	1271.35	956.123	2595.56	2497.26	2448.24	1965.88	2073.96	3402.66	2304.6	1729.33	1569.08	1509.18	1345.1	2401.16	4112.74	2198	6695.57	6423.75	5701.38	4494.65	4066.3	4450.84
O55135	Eif6	1.19101e-05	Eukaryotic translation initiation factor 6	505.998	NaN	224.461	127.087	384.563	265.897	329.032	240.865	333.943	655.949	828.692	246.06	134.683	516.11	512.376	351.089	408.655	239.378	406.373	258.946	233.703	159.438	125.561	192.688	46.8706	27.1193	148.064	432.877	197.068	188.256	175.717	260.699	200.181	148.875	116.855	111.503	153.064	222.488	249.257	205.271	400.079	337.796	301.438	240.182	222.676	263.828
O55137	Acot1	4.81278e-09	Acyl-coenzyme A thioesterase 1	235.281	NaN	879.641	476.621	1409.03	654.315	813.656	577.167	672.269	1115.58	890.341	474.941	378.023	1513.72	1317.76	830.517	887.59	619.657	633.084	461.781	371.806	287.116	196.069	495.65	128.958	135.846	824.25	1023.48	667.919	613.414	446.785	838.034	454.014	230.182	266.358	185.886	167.483	472.432	713.88	409.629	1066.72	1063.64	905.994	699.141	619.665	498.368
O55142	Rpl35a	6.5775e-07	60S ribosomal protein L35a	1419.41	NaN	388.439	267.527	592.39	311.763	607.344	428.584	497.189	519.244	458.346	253.961	361.107	1012.19	837.131	582.606	669.315	534.825	791.321	709.526	458.744	312.522	192.986	521.472	279.551	217.496	849.901	1124.45	245.826	246.061	271.298	424.393	359.894	261.895	269.861	140.095	109.345	367.98	554.614	241.883	616.236	728.566	743.333	507.15	517.257	603.047
O55143	Atp2a2	2.86838e-16	Sarcoplasmic/endoplasmic reticulum calcium ATPase 2	5653.74	472.534	5359.59	2969.33	7606.72	3585.16	4066.62	2268.03	3171.21	4651.03	4866.33	2720.29	1867.59	7287.58	6672.46	3634.89	5848.05	4453.82	6468.63	4790.55	3777.56	2905.03	1892.45	4454.09	1266.49	783.532	6009.83	6864.59	5283.96	4061.31	3181.78	5778.08	2547.44	1370.57	1473.32	1222.26	815.353	2290.1	3504.65	2309.91	5303.07	6069.06	5263.19	4103.04	3883.91	4576.75
O55176	Pja1	1.54773e-09	E3 ubiquitin-protein ligase Praja-1	30.791	NaN	24.3811	27.839	67.1517	51.1349	82.0859	53.2189	84.7877	85.0318	104.017	35.7961	35.2433	186.797	172.786	100.574	141.842	74.9906	109.484	81.299	37.7618	32.0536	36.9508	80.4606	9.75143	8.88115	35.0727	62.8248	50.022	16.7534	20.0756	40.3461	28.9495	24.8901	24.2765	20.3835	30.2843	45.3733	55.0801	27.496	133.477	126.885	106.207	69.4542	69.8108	77.5597
O55186	Cd59a	5.87927e-05	CD59A glycoprotein	NaN	NaN	NaN	NaN	21.536	NaN	26.3432	10.4302	26.3582	26.7857	32.104	1.82481	NaN	53.4292	56.3085	10.6089	21.5321	9.83324	5.92505	NaN	NaN	NaN	NaN	NaN	NaN	NaN	NaN	NaN	NaN	NaN	NaN	NaN	NaN	3.02561	NaN	NaN	NaN	NaN	2.93022	NaN	51.1757	16.9399	12.2555	NaN	NaN	12.5786
O55187	Cbx4	0.000339448	E3 SUMO-protein ligase CBX4	10.9827	NaN	NaN	NaN	NaN	NaN	NaN	NaN	NaN	NaN	NaN	NaN	NaN	50.7892	NaN	13.7751	NaN	NaN	NaN	NaN	NaN	NaN	NaN	NaN	NaN	NaN	NaN	8.50771	NaN	NaN	NaN	NaN	NaN	NaN	NaN	NaN	NaN	NaN	15.6089	NaN	16.3711	NaN	10.8486	NaN	NaN	NaN
O55188	Dmp1	0.000404697	Dentin matrix acidic phosphoprotein 1	NaN	NaN	NaN	NaN	NaN	NaN	NaN	NaN	NaN	NaN	NaN	NaN	NaN	NaN	NaN	NaN	NaN	NaN	NaN	NaN	NaN	NaN	NaN	26.7151	15.051	NaN	NaN	NaN	NaN	NaN	NaN	NaN	NaN	NaN	NaN	NaN	NaN	NaN	NaN	NaN	NaN	NaN	NaN	NaN	NaN	NaN
O55192	Slc6a2	0.000117602	Sodium-dependent noradrenaline transporter	48.1714	NaN	27.2035	15.8669	33.699	67.4766	46.6061	21.8691	33.0336	34.8092	48.6737	17.1388	14.6139	108.355	68.1233	47.1937	58.6262	35.3604	48.9711	29.2593	18.931	15.4381	18.3515	44.8624	5.27311	10.8045	18.2281	17.513	17.2169	17.4634	10.5861	29.0128	14.933	5.99946	6.74641	13.6212	3.00235	20.2428	40.8773	14.7256	61.8956	58.1485	28.547	36.0142	20.688	40.614
O55201	Supt5h	9.09236e-13	Transcription elongation factor SPT5	212.768	NaN	103.757	91.7257	177.834	93.8539	155.985	99.3038	122.409	179.576	215.387	79.5034	57.7495	363.975	270.387	130.14	202.652	128.489	151.57	116.698	81.444	60.8779	54.0921	116.822	34.8206	15.6114	137.026	317.608	102.914	94.2569	79.1336	119.571	80.4224	47.2163	47.3971	44.6151	46.4262	88.6141	134.697	74.9576	216.138	210.808	178.813	129.041	126.016	134.571
O55203	Ldb2	0.000464104	LIM domain-binding protein 2	NaN	NaN	NaN	NaN	NaN	NaN	25.0466	10.7798	10.3345	36.1999	21.9534	14.5527	NaN	75.1359	26.141	NaN	20.3317	21.6165	16.4621	9.92933	NaN	NaN	NaN	NaN	NaN	NaN	12.5207	NaN	NaN	NaN	NaN	NaN	5.74269	NaN	NaN	NaN	NaN	NaN	5.98716	NaN	30.4367	35.803	NaN	7.15731	NaN	9.25682
O55222	Ilk	4.72641e-11	Integrin-linked protein kinase	149.386	NaN	96.5297	45.9926	157.971	79.0376	117.432	90.8333	102.159	152.345	169.768	81.736	43.7274	157.793	162.32	106.995	139.002	118.282	143.343	108.096	79.644	62.6876	48.5284	147.589	32.0235	33.5113	103.557	159.999	73.95	61.0549	62.2759	108.885	77.7728	41.6549	50.0888	37.9989	26.6284	51.8842	111.488	65.4619	149.318	142.637	106.059	98.7042	95.0045	100.803
O55226	Chad	0.0015307	Chondroadherin	NaN	NaN	NaN	NaN	NaN	NaN	NaN	NaN	NaN	NaN	NaN	NaN	NaN	NaN	NaN	NaN	NaN	NaN	NaN	NaN	NaN	NaN	NaN	379.571	NaN	NaN	NaN	NaN	NaN	NaN	NaN	NaN	NaN	NaN	NaN	NaN	NaN	NaN	NaN	NaN	NaN	NaN	NaN	NaN	NaN	NaN
O55229	Chkb	1.47518e-14	Choline/ethanolamine kinase	342.009	NaN	207.578	93.2349	372.017	219.237	332.328	209.353	244.042	332.246	458.805	172.987	137.132	626.519	494.176	311.105	400.962	251.666	362.316	277.806	202.35	134.405	108.999	255.698	46.335	34.4048	208.165	274.934	158.345	136.879	129.262	230.229	155.393	107.915	95.9315	75.936	75.3924	186.108	272.244	134.735	395.5	401.589	326.808	250.704	263.454	233.497
O55234	Psmb5	2.17475e-06	Proteasome subunit beta type-5	1285	NaN	697.271	421.812	1333.8	797.165	1394.61	872.145	1132.44	619.152	1801.28	757.873	566.634	2284.53	2012.38	1286.45	1593.11	1186.76	1698.65	1232.83	1016.24	637.201	520.056	1295.31	366.592	258.875	911.745	1822.19	657.32	559.477	539.272	1004.71	752.098	496.601	511.688	458.268	507.613	825.909	1378.23	674.964	1659.81	1875.88	1609.41	1086.26	1046.65	1216.37
O55236	Rngtt	7.29723e-05	mRNA-capping enzyme	31.0204	NaN	27.5668	10.3052	50.7791	17.8504	36.7366	24.8955	46.8116	44.4567	15.8212	15.6526	NaN	57.6284	58.0203	19.7462	39.2706	26.1419	35.9306	23.9502	NaN	10.4906	NaN	21.7991	11.0089	NaN	29.1287	25.4683	10.797	20.901	17.1121	24.7478	31.1072	NaN	NaN	18.1241	5.62647	17.808	28.6896	9.84848	32.7442	46.7439	36.8412	25.84	30.8555	27.2844
O55237	Cd70	0.000543086	CD70 antigen	60.2675	NaN	101.91	50.8274	144.772	51.705	NaN	NaN	NaN	37.6197	NaN	NaN	NaN	NaN	NaN	NaN	NaN	NaN	NaN	NaN	NaN	NaN	NaN	NaN	NaN	NaN	71.9184	45.1414	54.0498	76.6882	38.1026	93.832	NaN	NaN	NaN	NaN	NaN	NaN	NaN	NaN	NaN	NaN	NaN	NaN	NaN	NaN
O55241	Hcrt	0.00412946	Orexin	NaN	NaN	NaN	NaN	NaN	NaN	NaN	NaN	NaN	NaN	NaN	NaN	NaN	NaN	NaN	NaN	NaN	NaN	NaN	NaN	NaN	NaN	NaN	NaN	NaN	NaN	NaN	NaN	NaN	NaN	NaN	NaN	NaN	NaN	NaN	NaN	NaN	NaN	NaN	NaN	NaN	NaN	NaN	NaN	NaN	NaN
O55242	Sigmar1	5.02886e-05	Sigma non-opioid intracellular receptor 1	167.431	NaN	71.5226	60.577	275.658	74.6223	143.548	84.9321	108.982	100.619	163.121	15.8389	60.3893	295.859	207.475	110.67	260.433	153.506	222.424	174.476	117.08	70.0093	82.8809	165.481	15.6628	10.1793	100.603	186.527	35.7152	63.1504	53.4434	97.7344	57.3162	34.4787	29.9286	45.2681	36.4071	21.8712	55.7398	122.967	205.937	233.342	117.054	107.505	123.359	162.469
O70131	Ninj1	0.000159505	Ninjurin-1	12.8922	NaN	NaN	3.94904	NaN	17.9629	14.6084	NaN	15.8465	15.5605	2.76535	11.3628	NaN	43.4787	23.5625	NaN	23.2102	15.8884	20.0608	7.27576	11.9874	NaN	14.355	11.5546	1.52065	7.66584	16.2498	3.85017	NaN	NaN	NaN	7.69127	11.0731	NaN	NaN	NaN	NaN	NaN	21.9603	8.49627	30.3688	18.5733	10.0175	NaN	NaN	12.6131
O70133	Dhx9	2.86838e-16	ATP-dependent RNA helicase A	1278.37	NaN	898.458	877.05	1678.94	939.495	1330.77	941.845	1092.47	1277.13	1839.79	773.043	484.744	2294.3	1995.57	970.854	1545.24	1083.01	1064.21	965.121	632.666	400.271	373.265	774.109	178.454	121.512	1096.3	2506.74	768.81	800.601	849.448	1080.09	775.042	483.095	413.31	468.996	457.222	568.404	1152.41	520.124	1589.47	1554	1286.24	960.073	1045.26	1062.62
O70139	Pkig	7.32615e-05	cAMP-dependent protein kinase inhibitor gamma	3.4468	NaN	12.8331	19.6034	65.3472	36.8471	143.861	71.3686	92.2096	41.1811	31.4557	28.8933	43.7806	225.763	304.321	188.661	167.951	128.36	144.743	125.52	97.2469	80.6379	62.0385	148.421	20.5992	14.1863	15.4144	53.15	2.69632	37.8249	62.3513	23.2234	19.0125	52.5915	13.8621	NaN	47.1834	25.5108	26.8783	7.09768	86.5594	105.334	52.2423	49.1626	48.1276	38.8391
O70145	Ncf2	0.000220251	Neutrophil cytosol factor 2	183.507	NaN	236.729	139.021	334.192	190.629	276.177	240.164	503.421	594.63	428.875	408.893	288.649	1339.39	409.016	482.682	343.209	613.349	470.113	523.538	456.72	261.305	254.117	227.081	53.2444	47.0222	112.492	279.321	333.686	181.792	162.134	222.794	307.583	181.944	162.222	148.25	59.4092	392.915	664.825	425.964	505.317	496.372	446.849	286.176	375.353	435.593
O70146	Tesk1	0.00216973	Dual specificity testis-specific protein kinase 1	60.8911	NaN	NaN	NaN	NaN	NaN	57.3791	NaN	28.2738	41.5515	56.8787	NaN	NaN	519.867	65.0745	24.7171	50.9946	28.8272	13.7698	11.9545	NaN	NaN	NaN	20.5311	NaN	7.58593	16.4495	NaN	NaN	NaN	NaN	NaN	NaN	NaN	NaN	NaN	NaN	NaN	30.8321	NaN	61.2304	62.0161	102.689	32.3132	3.6342	24.0133
O70152	Dpm1	2.86838e-16	Dolichol-phosphate mannosyltransferase subunit 1	372.481	NaN	175.687	92.962	306.166	142.159	258.399	154.177	175.138	259.605	352.873	87.2792	107.954	519.901	341.427	153.135	247.433	156.407	205.891	147.121	106.274	87.5399	49.8966	154.265	34.8213	34.2525	282.324	353.511	153.076	145.085	143.95	198.718	130.688	77.1363	89.4032	76.0887	36.9029	100.117	168.519	100.896	292.057	265.09	209.294	159.642	156.429	153.749
O70161	Pip5k1c	4.87261e-14	Phosphatidylinositol 4-phosphate 5-kinase type-1 gamma	401.111	NaN	187.664	108.236	355.031	227.642	455.596	292.345	322.051	411.658	783.951	310.821	187.8	789.014	803.104	515.849	611.532	474.373	611.493	457.533	377.343	255.334	179.121	438.853	131.014	93.6588	274.027	297.993	170.709	128.441	153.547	244.614	178.481	118.937	110.477	119.236	109.295	235.547	374.873	192.386	617.269	704.439	613.352	464.269	366.977	413.1
O70166	Stmn3	1.90314e-05	Stathmin-3	219.132	NaN	176.158	129.978	383.597	320.186	580.655	394.335	477.483	481.292	739.363	382.459	215.753	982.272	839.614	560.561	728.706	461.328	663.791	403.628	393.531	293.089	191.781	440.345	79.9512	56.3411	143.311	314.485	166.59	139.63	150.689	269.124	229.973	216.539	148.889	163.931	251.524	329.21	424.844	274.27	688.405	641.847	544.557	463.658	445.236	398.51
O70172	Pip4k2a	2.20728e-12	Phosphatidylinositol 5-phosphate 4-kinase type-2 alpha	683.938	NaN	209	115.271	380.873	259.979	636.164	444.521	520.837	338.437	273.003	500.319	164.453	1436.55	1098.25	719.851	784.523	569.601	592.591	486.008	383.211	269.758	232.582	482.163	99.848	57.534	183.065	319.104	218.955	157.715	221.973	267.102	243.442	188.835	196.78	192.265	176.433	429.674	564.588	299.576	782.365	826.034	793.697	558.003	544.2	530.802
O70174	Chrna4	1.85568e-10	Neuronal acetylcholine receptor subunit alpha-4	NaN	NaN	NaN	NaN	6.37015	10.2634	47.6623	24.6602	36.0034	29.4339	36.0744	22.5949	15.5482	117.167	54.0729	33.8261	59.8859	38.5923	40.1126	24.9351	12.8509	7.02946	6.35124	20.4524	12.7274	2.76353	NaN	NaN	NaN	NaN	11.5553	8.59251	9.37677	7.50009	10.681	11.1352	NaN	19.5437	30.1495	10.2102	57.8875	54.6923	32.6059	23.8739	19.5512	37.51
O70176	Adcyap1	0.000619408	Pituitary adenylate cyclase-activating polypeptide	NaN	NaN	NaN	NaN	NaN	NaN	NaN	NaN	NaN	NaN	NaN	NaN	NaN	NaN	NaN	NaN	NaN	NaN	NaN	NaN	NaN	NaN	NaN	NaN	NaN	NaN	NaN	NaN	NaN	NaN	NaN	NaN	NaN	NaN	NaN	NaN	NaN	NaN	NaN	NaN	NaN	NaN	NaN	NaN	NaN	NaN
O70194	Eif3d	4.44272e-08	Eukaryotic translation initiation factor 3 subunit D	494.666	NaN	209.895	166.839	414.319	212.705	491.703	281.211	341.672	498.605	663.791	272.167	151.055	645.172	619.157	350.607	493.111	378.188	519.505	361.424	212.377	194.159	122.612	292.6	60.9036	55.1273	222.68	383.395	211.033	181.544	167.334	280.228	209.896	132.51	139.856	127.903	89.8659	193.125	362.645	209.023	545.77	562.914	439.874	371.064	357.267	332.119
O70200	Aif1	5.96104e-06	Allograft inflammatory factor 1	26.5975	NaN	NaN	22.857	52.9109	48.3876	58.4885	44.0916	38.6324	83.0784	28.2065	33.0951	24.3176	83.5175	118.952	82.916	87.773	71.6034	95.4197	83.7409	53.1804	35.2077	50.7189	52.596	12.7972	12.5369	26.726	20.626	27.8478	NaN	23.0143	20.1681	23.8987	14.5077	17.84	23.5364	23.2868	19.3683	32.1461	13.8231	100.52	97.4203	74.4885	60.5884	54.2163	55.0566
O70209	Pdlim3	5.40885e-07	PDZ and LIM domain protein 3	51.7942	NaN	26.3505	NaN	41.3733	36.3142	31.046	29.0622	25.5723	38.4928	43.0919	19.0809	23.0694	59.9626	90.8028	30.096	44.4888	25.6598	56.8926	26.6027	19.0562	15.4962	20.0073	18.6473	NaN	12.3	18.0544	25.6924	15.204	14.0338	10.6019	35.6803	5.40216	6.14729	10.1082	NaN	13.5674	13.3621	37.621	14.6736	45.0274	36.88	23.7635	34.15	13.9448	30.8159
O70228	Atp9a	8.87499e-08	Probable phospholipid-transporting ATPase IIA	335.135	NaN	168.581	121.846	296.318	141.328	340.18	190.779	256.021	311.109	335.358	186.14	138.333	495.217	437.375	239.583	336.264	232.311	338.311	268.166	163.456	149.577	106.412	263.727	76.3401	46.1455	251.038	373.232	145.51	125.57	139.559	218.686	153.954	109.245	116.927	89.3308	56.8409	153.99	327.832	196.346	381.516	380.208	316.749	248.103	266.768	223.574
O70230	Znf143	0.000211985	Zinc finger protein 143	25.802	NaN	18.5967	16.4813	30.5366	NaN	NaN	NaN	11.9246	29.4835	42.7384	6.0936	NaN	30.8405	16.4873	8.66047	10.4226	3.71055	9.54818	NaN	NaN	NaN	NaN	NaN	NaN	NaN	11.3609	48.5366	8.0509	10.7445	14.3027	18.7058	8.91073	5.38583	NaN	NaN	6.32636	NaN	13.5694	NaN	15.1181	21.4844	9.47897	9.95678	6.06831	5.97276
O70250	Pgam2	1.33063e-08	Phosphoglycerate mutase 2	174.889	NaN	NaN	NaN	103.662	119.297	160.615	92.2778	206.55	125.484	126.577	103.95	80.4298	323.146	391.689	290.886	279.241	183.753	273.797	217.795	116.481	118.86	83.4342	240.671	54.7422	37.4919	NaN	NaN	104.344	21.0522	89.67	64.2888	93.6876	74.2713	55.0083	47.4335	59.5911	65.7044	100.998	67.6464	278.901	341.645	316.528	193.782	213.009	157.648
O70251	Eef1b	5.66408e-08	Elongation factor 1-beta	7660.25	NaN	1774.91	1458.8	2717.67	2379.21	2859.27	2152.18	2746.15	1155.96	558.327	1076.3	1515.61	2895.35	3288.04	3003.03	3132.6	2503.16	3956.16	2818.94	3059.96	1873.29	1296.89	2481.6	910.318	551.251	3297.33	4262.12	1187.61	1290.39	1585.91	2004.56	1545.81	1198.66	1093.07	1394.44	1067.26	1482.75	2312.43	1209.67	3044.01	3296.89	2668.53	2039.62	2510.56	2337.95
O70252	Hmox2	7.77347e-06	Heme oxygenase 2	212.542	NaN	161.92	102.112	302.614	196.309	309.628	187.154	234.249	232.505	326.91	130.532	132.825	494.824	462.194	287.331	328.463	246.242	319.799	234.319	183.323	134.192	99.1247	189.349	55.167	33.0134	144.084	271.907	125.942	134.67	136.944	211.281	145.275	104.631	93.6357	93.4994	79.8201	178.745	304.329	141.303	388.168	399.676	323.912	231.981	239.233	232.29
O70258	Sgce	0.00209078	Epsilon-sarcoglycan	45.0465	NaN	NaN	NaN	NaN	NaN	NaN	NaN	NaN	NaN	57.9177	NaN	NaN	NaN	NaN	NaN	NaN	NaN	NaN	NaN	NaN	NaN	NaN	NaN	NaN	NaN	NaN	NaN	NaN	NaN	NaN	NaN	NaN	NaN	NaN	NaN	NaN	NaN	NaN	NaN	NaN	NaN	NaN	NaN	NaN	NaN
O70274	Ptp4a2	4.481e-08	Protein tyrosine phosphatase type IVA 2	512.257	NaN	191.177	125.722	332.732	267.179	459.594	304.659	322.595	620.916	833.526	175.574	178.099	787.274	700.097	454.768	532.681	333.627	460.062	370.263	236.279	114.495	120.534	346.781	55.0631	64.9202	259.171	252.496	234.93	123.248	162.583	223.476	194.421	124.119	106.38	122.186	116.466	267.807	308.493	153.362	583.339	662.744	477.909	314.501	321.134	279.08
O70279	Ess2	1.07354e-05	Splicing factor ESS-2 homolog	18.2778	NaN	5.94241	4.54836	11.7283	12.5956	9.8915	8.9184	5.56952	32.6106	24.233	3.25831	NaN	25.2607	19.3505	22.4624	17.6276	9.58731	12.28	14.8956	5.99866	4.97444	2.8481	2.67151	NaN	NaN	6.73806	38.6276	11.4049	12.4913	4.40894	9.52333	4.60992	NaN	2.35833	NaN	3.46715	10.798	3.61141	NaN	16.8446	13.4957	13.0856	11.9561	11.2837	5.75211
O70281	Tpst1	0.000468609	Protein-tyrosine sulfotransferase 1	10.6779	NaN	18.7546	NaN	48.0308	NaN	36.121	24.887	19.0284	17.9084	15.3236	NaN	NaN	23.8004	24.2992	27.735	NaN	13.7047	21.3894	15.3275	NaN	NaN	5.20446	33.2049	NaN	NaN	NaN	NaN	NaN	10.7576	NaN	26.6576	NaN	9.19395	20.0333	3.20278	NaN	NaN	4.8516	NaN	34.1216	34.145	32.4415	34.6746	29.9256	NaN
O70293	Grk6	4.29404e-07	G protein-coupled receptor kinase 6	67.4954	NaN	54.5201	25.9255	109.607	56.6686	147.8	78.6779	97.9064	72.5576	123.325	70.5976	63.2982	288.532	267.765	112.613	172.206	98.5577	141.629	120.056	74.2536	62.5574	45.4039	139.211	24.8059	17.5781	47.7262	58.0096	50.555	42.5019	43.2011	77.6211	51.2804	36.6553	41.4042	33.0169	24.8107	64.4595	108.151	72.0198	189.029	183.963	140.627	122.517	115.829	101.916
O70299	Mab21l1	0.000200196	Putative nucleotidyltransferase MAB21L1	50.2006	NaN	63.4613	63.6669	104.493	61.3069	39.0465	25.1443	43.1999	98.9264	74.7433	NaN	NaN	NaN	NaN	NaN	NaN	NaN	NaN	NaN	NaN	NaN	NaN	NaN	NaN	NaN	76.3195	202.893	38.7495	44.9915	38.3919	74.5593	61.6318	22.3753	12.0942	11.9311	5.71363	23.6091	50.7583	13.5183	NaN	NaN	NaN	NaN	NaN	NaN
O70305	Atxn2	3.84439e-12	Ataxin-2	1861.02	NaN	1898.47	1414.37	3731.83	2560.22	4049.39	2533.96	3560.82	2747.86	3553.4	1666.55	1204.65	6781.37	6846.27	3476.74	5228.51	3617.48	4846.6	3387.07	2554.91	1920.23	1486.68	2511.05	778.932	370.409	1938.35	3318.95	1762.84	1392.67	1431.75	2321.01	1909.35	1567.34	1273.54	1203.19	1256.2	1948.82	3318.04	1959.91	5275.39	5259.11	3837.95	3259.39	2900.94	3528.82
O70309	Itgb5	7.5142e-05	Integrin beta-5	25.4743	NaN	64.2545	31.3082	66.6247	51.3718	27.2399	19.1984	29.089	27.9594	37.9826	10.9251	28.2123	50.5325	45.0131	35.7415	34.5483	23.8574	39.2596	19.3612	26.0283	18.9318	12.1918	45.982	12.5296	8.17622	30.9186	23.7543	34.1414	50.7672	21.8221	67.4782	27.5625	12.2792	18.0349	14.5979	12.7275	17.7443	17.8118	10.9329	40.2618	42.9312	31.5679	24.9985	23.5077	21.9783
O70310	Nmt1	1.00032e-08	Glycylpeptide N-tetradecanoyltransferase 1	355.154	NaN	337.921	229.577	648.463	316.798	864.569	566.625	664.386	586.751	781.098	458.065	319.552	1468.53	1619.52	794.804	1136.1	774.277	958.727	724.425	448.132	381.795	259.131	556.519	138.678	75.3239	407.837	728.473	296.993	240.088	298.982	423.04	368.973	244.752	231.566	201.233	199.365	381.435	714.118	487.58	1068.99	1276.22	1070.35	840.672	754.604	698.348
O70311	Nmt2	2.70472e-14	Glycylpeptide N-tetradecanoyltransferase 2	77.0866	NaN	47.2369	26.9112	92.2084	38.4679	137.522	74.2336	96.5588	128.208	151.43	89.0542	52.3594	200.04	232.581	134.59	196.46	147.873	210.37	149.563	100.752	68.4444	56.9197	120.162	26.1697	15.3502	67.3253	100.424	41.1746	38.6862	46.7394	56.0346	45.7803	26.7433	33.1015	30.8181	17.0385	65.3804	101.063	65.8191	198.482	199.066	159.76	144.886	124.605	142.329
O70318	Epb41l2	9.13742e-09	Band 4.1-like protein 2	531.702	NaN	253.588	189.703	613.08	397.131	1464.2	895.891	1108.81	926.264	1338.24	756.178	547.481	2201.84	1955.43	1290.87	1455.33	1068.24	1180.08	872.377	720.351	489.317	341.457	1053.61	245.799	213.12	371.057	557.354	237.598	202.127	310.501	412.014	480.509	388.012	343.811	333.959	242.767	646.583	1141.57	647.044	1595.34	1553.83	1294.29	1058.82	917.114	911.334
O70324	Slc16a2	0.0028808	Monocarboxylate transporter 8	4.16188	NaN	1.95367	NaN	NaN	NaN	2.61069	NaN	NaN	2.51513	NaN	NaN	NaN	NaN	NaN	0.869114	1.53146	1.14827	NaN	NaN	NaN	NaN	NaN	3.01049	NaN	NaN	NaN	4.74947	NaN	NaN	NaN	NaN	NaN	NaN	NaN	NaN	NaN	NaN	NaN	NaN	0.800606	1.21203	1.88924	1.88181	1.4839	NaN
O70325	Gpx4	1.22972e-09	Phospholipid hydroperoxide glutathione peroxidase	342.239	NaN	654.972	378.702	1299.82	889.361	1205.16	876.04	1161.43	1284.05	1051.08	739.96	469.303	1548.16	1511.24	1142.49	1245.79	982.238	1197.96	800.635	661.062	456.148	343.244	721.035	122.573	107.305	462.546	754.792	626.884	484.959	431.003	863.2	596.672	444.817	403.261	395.15	510.441	679.424	1023.72	604.37	1401.27	1359.9	1129.86	881.399	858.295	770.676
O70340	Nptx2	6.0671e-05	Neuronal pentraxin-2	NaN	NaN	NaN	NaN	NaN	66.5429	127.611	126.186	106.27	170.701	192.915	98.9382	67.7772	207.69	204.897	148.17	205.08	133.712	220.773	159.408	130.925	80.4501	73.9744	160.474	34.875	15.3745	NaN	198.26	NaN	17.924	32.3005	60.8953	26.3183	33.3595	36.0676	49.5715	65.2465	107.589	171.948	62.2207	178.966	180.442	145.29	137.792	117.49	136.974
O70354	Ca11	1.38745e-05	Carbonic anhydrase-related protein 11	125.269	NaN	24.4074	NaN	60.9674	26.2308	89.7047	32.7518	62.5807	104.197	91.3755	29.8721	NaN	99.7274	108.601	141.144	90.1058	87.4902	101.916	108.574	44.3828	46.2095	42.1729	64.0431	23.7234	21.5602	34.9879	66.4752	51.2362	23.2803	43.7867	23.8671	31.9234	23.8758	25.3496	33.7224	33.5324	91.6631	37.2271	19.7748	95.1766	106.311	108.363	61.0099	77.4827	84.1439
O70362	Gpld1	2.12694e-06	Phosphatidylinositol-glycan-specific phospholipase D	73.6433	NaN	50.7756	30.8939	62.6228	65.5976	86.7036	62.655	88.3797	118.373	118.101	46.4266	35.8772	110.158	98.5246	67.1038	78.3531	60.199	74.5661	54.9727	48.573	24.5992	25.2906	102.398	10.8719	6.90541	34.5844	90.5061	62.7042	36.6671	30.7377	66.3389	44.5781	25.0194	30.4366	24.1477	30.3773	88.9561	116.055	34.5014	87.2965	77.8074	62.2462	58.0016	52.2693	55.5039
O70370	Ctss	4.91625e-07	Cathepsin S	NaN	NaN	10.4792	NaN	30.8987	49.9534	53.5155	53.1523	55.2228	30.0911	43.1676	28.8665	22.6103	30.0883	80.7709	65.3788	68.3329	54.6306	59.5499	53.9744	54.8983	38.2777	29.7939	79.9303	NaN	NaN	16.3213	NaN	50.6942	18.023	NaN	21.309	14.8219	9.47127	18.4249	24.6645	19.9659	22.3162	19.8637	14.978	64.2066	62.507	47.3069	43.8977	36.7377	36.5674
O70374	Cbfa2t2	0.00908093	Protein CBFA2T2	NaN	NaN	NaN	NaN	NaN	NaN	NaN	NaN	NaN	NaN	NaN	NaN	NaN	NaN	NaN	NaN	NaN	NaN	NaN	NaN	NaN	NaN	NaN	NaN	NaN	NaN	NaN	NaN	NaN	NaN	NaN	NaN	NaN	NaN	NaN	NaN	NaN	NaN	NaN	NaN	NaN	NaN	NaN	NaN	NaN	NaN
O70378	Emc8	7.40121e-16	ER membrane protein complex subunit 8	465.393	NaN	305.624	186.426	576.244	379.538	454.74	279.12	361.501	465.136	553.344	243.599	143.8	742.139	601.133	403.351	495.605	388.273	446.501	338.749	255.709	177.225	132.005	244.207	59.6546	39.8641	355.441	604.077	236.968	220.507	180.808	345.595	255.692	160.242	133.116	126.175	158.499	192.11	329.121	207.255	404.33	473.333	377.047	328.088	282.954	330.129
O70400	Pdlim1	1.91505e-10	PDZ and LIM domain protein 1	80.4029	NaN	44.6427	35.2406	82.1618	87.827	193.877	157.317	160.325	130.315	173.06	97.5859	79.076	306.945	272.019	218.753	222.276	172.793	229.52	117.21	110.836	58.3994	36.9843	114.957	16.8631	31.9483	28.5074	84.325	59.3681	45.2296	43.2781	57.456	53.8176	33.8867	40.3189	57.5048	87.2901	95.3355	126.27	80.5305	259.094	224.838	164.571	164.803	134.304	139.392
O70401	Tspan6	4.87994e-05	Tetraspanin-6	NaN	NaN	64.9866	39.0134	203.607	110.276	245.351	145.214	232.697	149.924	213.763	55.0271	90.571	147.093	131.08	97.6426	188.523	88.9478	143.702	79.3411	75.8958	84.5832	NaN	132.98	NaN	15.733	113.938	NaN	43.4265	64.0237	63.1505	113.673	74.8133	78.24	62.8242	40.14	29.4346	60.8718	119.74	40.9976	86.6956	71.9543	97.2495	171.675	91.6816	75.1687
O70404	Vamp8	3.32163e-06	Vesicle-associated membrane protein 8	131.977	NaN	120.47	56.1421	157.482	98.5362	58.6072	32.7269	57.2463	65.5086	70.9085	33.0229	37.9222	103.274	103.351	50.7908	50.0898	48.9103	60.0192	45.7392	37.908	31.2055	14.8116	58.4653	12.2492	9.49106	113.409	139.758	54.8819	65.4442	52.692	105.432	49.1586	46.9218	21.5094	25.044	38.037	42.6312	15.331	35.9235	58.2683	42.0144	49.7387	57.35	36.4012	33.5026
O70405	Ulk1	7.54789e-10	Serine/threonine-protein kinase ULK1	23.964	NaN	14.8412	12.4174	27.3263	19.8596	24.5049	11.9455	18.984	24.6256	29.88	12.9264	22.8637	47.9828	47.6843	21.8009	37.2353	27.9794	34.9592	30.2758	13.948	12.1475	7.25221	26.7704	8.49107	12.5272	23.5749	30.5057	22.4088	14.4173	17.4787	25.4101	11.0806	7.52103	10.1366	13.9599	NaN	6.91395	15.9624	10.7104	37.8902	41.4685	28.3551	28.7389	21.997	26.0459
O70421	Fzd1	0.000515598	Frizzled-1	79.9769	NaN	201.447	132.014	303.2	144.231	144.78	NaN	NaN	177.42	NaN	NaN	NaN	NaN	NaN	NaN	NaN	NaN	NaN	NaN	NaN	NaN	NaN	NaN	NaN	NaN	178.11	49.2168	73.8856	130.645	108.318	280.917	92.4465	69.1312	50.1305	NaN	NaN	NaN	NaN	38.5189	NaN	NaN	NaN	71.5404	NaN	NaN
O70422	Gtf2h4	0.000501338	General transcription factor IIH subunit 4	37.867	NaN	19.4296	17.9482	27.7199	NaN	57.3022	19.496	68.9112	55.6129	40.3784	30.2778	NaN	63.3339	36.6438	28.4331	52.6143	39.3143	NaN	NaN	36.305	26.4781	24.3945	37.1255	13.6729	NaN	32.7395	21.8561	NaN	4.0808	10.2713	20.7396	16.9998	NaN	11.5967	31.6501	NaN	NaN	37.8075	32.1597	NaN	2.0674	95.1702	57.1253	37.5227	25.6455
O70423	Aoc3	3.6257e-05	Membrane primary amine oxidase	94.3962	NaN	42.0646	21.5885	69.5328	56.704	40.9631	67.8314	61.4496	37.5464	52.1614	37.562	55.2318	262.89	125.667	69.9307	71.9498	46.0192	66.4688	42.4176	36.6087	51.1833	34.2674	94.043	15.3944	58.5981	67.0593	8.94654	30.134	30.9081	39.5263	61.6501	46.5361	15.7869	27.523	23.2461	32.8367	21.0114	17.7667	38.1112	77.5835	60.2763	NaN	62.7749	44.3563	NaN
O70433	Fhl2	2.0017e-11	Four and a half LIM domains protein 2	128.108	NaN	NaN	NaN	49.7119	102.045	237.073	153.82	122.975	153.324	182.949	142.512	130.337	651.536	556.277	362.879	396.14	255.146	438.599	272.768	234.138	169.828	131.51	301.154	77.5532	36.876	18.7153	35.2114	33.2482	NaN	21.8781	17.7596	73.4585	50.923	41.7494	47.8511	72.8854	91.2577	149.226	70.4253	361.049	501.131	409.745	259.062	251.185	250.694
O70435	Psma3	2.84984e-10	Proteasome subunit alpha type-3	730.034	NaN	632.982	420.823	1242.81	798.383	1282.29	891.246	1098.68	2210.04	1592.62	848.436	528.692	1859.41	2192.44	1401.92	1548.11	1193.03	1604.95	1170.37	1016.84	670.696	509.095	1029.18	235.025	166.389	556.477	902.255	522.106	501.416	606.713	871.928	621.549	476.888	392.152	442.076	611.396	817.997	1075.66	676.253	1774.79	1814.59	1454.53	1098.3	978.384	1145.65
O70439	Stx7	2.44447e-07	Syntaxin-7	1184.05	NaN	949.004	491.384	1495.4	977.698	1624.71	1080.68	1239.91	2011.56	2560.81	1229.24	540.061	1614.64	2209.29	1430.4	1739.9	1166.54	1611.34	1193.46	1124.64	857.637	632.417	1309.29	256.218	193.522	758.695	1182.66	918.249	637.829	573.915	1104.06	691.534	513.683	477.279	453.006	536.456	975.393	1259.85	867.29	1697.1	1715.01	1590.15	1264.8	1138.21	969.591
O70443	Gnaz	2.2024e-08	Guanine nucleotide-binding protein G(z) subunit alpha	694.447	NaN	198.101	104.389	376.277	194.841	797.595	493.937	624.964	371.215	608.83	628.453	351.528	1089.4	947.385	699.928	899.146	774.915	969.852	786.894	654.469	545.99	402.799	875.968	253.575	193.046	305.947	301.048	215.653	134.387	248.883	283.246	360.636	274.7	265.259	277.682	167.105	493.558	753.45	466.668	918.414	915.858	885.123	652.281	699.913	685.202
O70451	Slc16a7	6.27578e-05	Monocarboxylate transporter 2	136.179	NaN	46.9435	14.5438	62.1577	16.3323	106.361	75.1145	89.4885	112.669	52.7832	290.845	51.3629	398.017	226.32	140.561	153.341	123.661	192.437	127.422	119.65	93.7943	61.2509	111.653	33.6065	18.8461	50.6315	161.083	77.1942	27.3867	22.0338	32.7221	52.0064	26.8599	24.3168	28.9448	15.5559	24.443	40.5812	63.1081	109.829	118.325	153.263	146.756	96.8572	96.4365
O70456	Sfn	1.39091e-08	14-3-3 protein sigma	NaN	NaN	17.866	7.93647	8.15093	14.5077	22.6754	12.6951	18.0404	33.7706	22.0584	5.91607	5.08376	38.6554	9.11554	3.71214	16.2842	9.19606	12.9626	9.60132	10.1496	9.52966	9.71674	7.755	NaN	12.0011	35.8021	NaN	NaN	4.74811	4.32266	5.00538	2.98826	3.16063	4.04933	6.25796	6.63433	NaN	10.4623	5.8428	20.9234	25.9667	22.9589	11.1792	10.9475	3.67743
O70468	Mybpc3	0.000386323	Myosin-binding protein C, cardiac-type	NaN	NaN	NaN	1.19539	NaN	35.4459	6.39746	35.1845	NaN	NaN	33.8475	NaN	35.1548	NaN	NaN	NaN	13.5947	NaN	NaN	NaN	NaN	NaN	NaN	NaN	NaN	NaN	79.9328	3.58294	40.2118	NaN	NaN	NaN	NaN	NaN	NaN	NaN	53.8258	NaN	NaN	8.11813	NaN	NaN	6.37496	NaN	NaN	2.29567
O70472	Tmem131	0.000510966	Transmembrane protein 131	NaN	NaN	NaN	NaN	981.307	670.623	1200.49	1018.67	8074.45	43.077	64.5204	6627.06	1240.98	NaN	63.5928	20648.6	2487.58	NaN	3444.28	2006.95	1679.64	905.2	1072.69	1193.52	NaN	NaN	NaN	NaN	NaN	NaN	NaN	NaN	NaN	NaN	NaN	2410.58	2561.76	6105.97	9843.71	13.7129	23834.9	303.71	8.41227	1262.82	944.107	1377.93
O70475	Ugdh	2.67826e-05	UDP-glucose 6-dehydrogenase	13.1735	NaN	11.2974	10.2632	30.2438	21.2419	33.7063	26.1245	34.8912	15.4852	19.6271	6.80583	24.9231	61.9931	63.5117	44.9929	34.3532	44.9867	32.8937	36.9565	24.2469	17.234	10.4211	57.1156	5.14279	3.83031	16.1096	11.9057	10.5734	17.5399	26.2108	15.0712	22.9277	16.2398	10.9713	23.2552	15.6336	15.7857	13.0972	13.5187	41.3888	44.1907	40.4967	21.6339	21.6062	34.6377
O70479	Tnfaip1	0.00027852	BTB/POZ domain-containing adapter for CUL3-mediated RhoA degradation protein 2	31.6496	NaN	33.7854	27.5463	108.782	57.3025	111.984	47.5884	92.3155	123.052	85.2972	21.9464	61.5008	330.965	253.174	126.856	156.697	106.809	125.597	107.632	75.7435	51.2603	46.7449	79.405	15.5477	18.3644	68.3158	39.5203	78.8771	41.449	50.4589	55.8834	41.3909	31.1316	39.6081	46.9967	37.6912	31.8693	82.9437	18.7206	198.585	283.849	140.812	97.7653	77.9315	101.25
O70480	Vamp4	9.97453e-06	Vesicle-associated membrane protein 4	61.5278	NaN	31.8308	35.2203	55.7537	51.7017	117.36	65.9205	100.444	76.4899	147.265	88.6872	31.5202	222.754	192.151	104.908	127.702	89.2306	148.186	76.8597	68.9737	38.7511	33.6038	39.875	11.0569	4.39818	29.3139	121.834	46.4346	32.2481	34.8442	42.1316	29.5235	31.5022	34.6815	34.921	58.2361	85.2555	92.3799	74.695	180.863	160.272	98.0806	86.9594	83.5043	86.7801
O70481	Ubr1	1.38898e-08	E3 ubiquitin-protein ligase UBR1	170.364	NaN	117.247	61.8193	175.099	94.6072	169.232	110.294	138.892	159.933	171.891	74.2616	65.9667	286.934	234.424	118.838	179.402	117.863	141.227	106.09	79.1112	62.9894	35.1806	112.313	23.3203	15.553	140.731	189.7	95.4024	78.3725	75.6954	118.686	78.5027	50.7723	48.3314	36.8175	31.4465	84.8026	118.922	83.2502	192.562	192.111	152.891	118.592	104.291	112.067
O70492	Snx3	1.82264e-05	Sorting nexin-3	1436.58	NaN	566.632	358.368	1105.47	758.558	993.325	679.763	835.705	593.488	867.342	812.47	418.599	1248.99	1416.31	991.602	1116.11	960.861	1074.45	879.744	624.946	448.22	380.924	653.185	159.75	122.069	532.435	871.432	462.575	407.033	436.903	633.371	544.023	317.7	329.723	337.567	366.528	437.037	860.514	375.739	1201.68	1169.9	934.715	718.836	717.46	796.018
O70493	Snx12	1.31136e-06	Sorting nexin-12	1883.23	NaN	1286.17	714.514	2460.96	1798.03	2290.31	1478.82	1745.63	1479.29	2812.79	1370.1	893.647	3353.72	3046.61	2048.32	2335.61	1846.33	2336.91	1858.66	1475.7	960.265	847.702	1603.96	339.907	242.677	1525.27	1564.18	992.629	935.535	889.171	1452.37	1170.31	765.562	730.059	758.91	798.477	1376.89	1944.25	967.96	2566.67	2592.76	1882.21	1625.47	1436.86	1690.77
O70494	Sp3	0.000196172	Transcription factor Sp3	11.1603	NaN	12.4528	13.9317	27.3175	19.495	12.2009	11.2488	12.7597	21.5429	7.23948	4.87089	NaN	29.4473	29.0952	7.89536	9.50776	13.3565	13.8845	NaN	4.96175	NaN	3.87684	14.6035	5.25812	NaN	19.4791	42.7034	7.3566	10.0618	10.5021	15.4646	16.8548	5.85257	6.14993	8.69019	NaN	14.4212	5.27171	NaN	17.1384	18.1046	5.01757	9.63762	8.22087	9.21484
O70496	Clcn7	0.000168302	H(+)/Cl(-) exchange transporter 7	NaN	NaN	NaN	NaN	25.9854	22.7328	50.9986	NaN	26.0161	52.6464	53.6049	16.9807	NaN	114.872	21.6437	41.1267	36.4314	50.6244	37.9198	43.3732	NaN	18.6682	NaN	21.8458	NaN	NaN	43.5121	39.4758	NaN	9.88786	NaN	30.5073	30.135	21.8267	NaN	NaN	NaN	NaN	105.117	NaN	163.395	45.095	75.696	26.5977	37.8111	37.2647
O70503	Hsd17b12	6.01336e-14	Very-long-chain 3-oxoacyl-CoA reductase	408.009	NaN	705.995	389.163	1165.62	462.37	852.97	489.38	764.517	460.457	791.35	390.273	324.985	1170.89	897.431	529.473	829.99	695.756	835.528	642.583	453.371	368.375	210.977	512.238	168.214	115.659	735.811	1057.59	503.225	535.5	581.856	764.452	528.648	286.41	326.015	232.372	138.494	427.149	837.526	439.263	895.746	936.995	726.573	602.752	614.57	681.956
O70507	Hcn4	2.21794e-08	Potassium/sodium hyperpolarization-activated cyclic nucleotide-gated channel 4	17.4715	NaN	12.127	11.6349	37.9642	26.6756	53.4324	37.7891	54.4541	43.1768	56.7594	18.5021	17.244	92.979	50.6838	26.6785	51.0481	34.2085	39.7558	33.6122	26.2906	16.3239	13.2559	31.1158	10.4544	8.77258	19.6201	29.4623	8.32683	10.7761	13.8176	35.5805	35.5557	29.691	18.3315	18.8008	5.69449	15.4866	26.85	20.0569	48.5329	44.2279	32.8586	32.1368	32.0111	31.1224
O70546	Kdm6a	0.00110038	Lysine-specific demethylase 6A	35.0358	NaN	NaN	45.7724	131.411	NaN	73.9995	NaN	123.079	162.009	22.3836	NaN	NaN	41.7955	260.001	NaN	75.6814	6.40548	NaN	NaN	NaN	NaN	NaN	45.9278	NaN	NaN	83.4116	50.1663	NaN	33.1764	42.3362	56.6236	42.7674	NaN	NaN	NaN	NaN	11.7371	NaN	185.64	10.0686	NaN	9.09453	NaN	41.0117	NaN
O70551	Srpk1	1.24008e-13	SRSF protein kinase 1	76.7024	NaN	28.4045	32.1642	63.827	56.7711	127.44	67.5324	88.4432	88.4527	80.7481	23.0175	38.9647	223.721	216.55	100.977	156.737	97.9268	147.16	110.62	71.9688	50.8183	54.5469	91.2949	19.7362	9.78327	35.8598	68.8358	38.5969	21.493	29.4804	46.248	45.2803	38.9405	37.2833	26.4905	32.8715	28.0703	37.1716	33.5918	183.658	156.383	139.285	97.1458	95.4787	112.361
O70554;O70555;O70558;O70559;O70562	Sprr2b;Sprr2d;Sprr2g;Sprr2h;Sprr2k	3.49566e-05	Small proline-rich protein 2B;Small proline-rich protein 2D;Small proline-rich protein 2G;Small proline-rich protein 2H;Small proline-rich protein 2K	NaN	NaN	66.8506	15.6979	40.503	66.3861	NaN	69.229	87.6361	96.6862	72.9278	114.346	32.9849	NaN	211.535	204.996	94.4175	72.1625	73.4983	48.9656	120.898	88.5592	22.1357	76.719	NaN	NaN	NaN	NaN	103.318	199.517	178.044	397.151	51.2768	127.654	147.753	30.7465	NaN	58.8333	NaN	NaN	192.109	NaN	27.496	632.293	73.5553	98.8237
O70566	Diaph2	4.50349e-14	Protein diaphanous homolog 2	34.4293	NaN	36.5835	18.8393	55.5291	26.4233	90.7405	51.2841	58.6106	65.3716	69.8538	34.6162	40.7214	151.561	147.523	82.0196	107.691	78.164	108.617	79.205	60.0165	50.6195	41.4498	95.5806	19.6089	12.6815	27.4013	31.2326	28.8905	21.8333	25.8755	38.7718	28.344	24.9015	22.2085	21.2561	17.0755	28.2976	67.0403	42.8594	124.637	122.315	112.963	84.6928	69.8967	73.0786
O70571	Pdk4	0.00938322	[Pyruvate dehydrogenase (acetyl-transferring)] kinase isozyme 4, mitochondrial	NaN	NaN	NaN	38.3729	NaN	36.3438	NaN	NaN	NaN	NaN	NaN	9.18348	NaN	NaN	77.678	NaN	48.4612	NaN	38.2744	NaN	NaN	NaN	19.1104	NaN	NaN	18.065	NaN	NaN	NaN	NaN	NaN	NaN	NaN	13.7551	NaN	NaN	NaN	29.5662	NaN	NaN	NaN	NaN	NaN	NaN	29.2068	28.9844
O70572	Smpd2	2.60869e-08	Sphingomyelin phosphodiesterase 2	55.5066	NaN	44.5247	23.7758	83.651	32.4439	89.3596	44.1446	87.0413	72.5476	85.4902	25.9548	18.7131	210.715	133.289	64.4458	81.9577	61.9024	85.1282	42.6586	28.6481	22.5419	13.0561	47.4466	6.34148	4.7955	48.2598	75.4056	34.5058	36.8427	26.2437	47.099	30.542	23.2624	20.8832	19.731	10.69	17.7453	54.414	27.0064	94.184	94.1661	76.5182	38.2034	47.3275	48.607
O70579	Slc25a17	1.43691e-05	Peroxisomal membrane protein PMP34	55.0889	NaN	52.9048	23.8766	72.3961	35.9945	49.0389	26.6217	56.3895	37.6458	60.4368	42.7087	16.2446	195.987	80.0698	44.6549	48.437	28.4906	50.6769	35.3266	24.7395	26.2113	19.0141	42.835	NaN	2.57352	83.6237	81.5968	46.7994	38.0864	57.7075	55.6918	21.4133	13.2893	19.0967	17.7469	18.7813	39.5385	54.2937	44.504	41.2347	55.0982	45.2346	37.922	34.8644	47.8684
O70585	Dtnb	0.00011287	Dystrobrevin beta	32.134	NaN	21.2601	13.7631	32.9531	8.78735	57.3696	33.419	43.372	34.8416	65.3326	22.5413	27.3929	100.343	128.12	56.2378	71.5285	55.5086	76.362	51.2898	31.9502	12.8569	9.53378	49.5633	5.01415	3.48084	18.9551	19.3265	67.7038	19.1867	16.7033	18.3534	11.8969	8.50307	11.7484	5.45241	13.9082	37.4128	45.1592	19.2817	92.3568	91.8994	77.4146	63.963	43.3332	60.2
O70589	Cask	1.0448e-14	Peripheral plasma membrane protein CASK	1220.15	81.3413	1046.14	449.273	1692.2	989.564	1506.97	981.752	1233.96	1631.97	1893.2	843.038	543.894	2465.73	1929.25	1250.52	1784.83	1319.78	1883.64	1441.64	1111.68	824.635	609.354	1363.04	339.725	273.719	1060.46	1130.21	912.853	692.157	656.423	1288.31	843.871	535.873	476.197	436.632	408.82	846.618	1228.21	700.675	1870.45	1770.84	1440.17	1251.51	1151.77	1253.21
O70591	Pfdn2	2.4347e-10	Prefoldin subunit 2	1759.03	NaN	419.011	249.658	891.699	660.576	1022.72	701.626	846.208	818.825	907.646	390.698	339.286	979.138	1143.2	991.918	900.396	748.163	1053.49	658.799	679.392	396.108	286.917	582.89	97.4502	69.8489	333.396	642.407	345.429	343.352	339.97	563.843	429.336	323.324	283.676	258.316	419.758	547.291	757.53	478.236	950.082	987.65	887.548	672.617	653.235	664.651
O70622	Rtn2	6.83531e-05	Reticulon-2	21.9055	NaN	28.3547	NaN	29.9496	21.4845	52.4474	32.4982	54.7363	34.0471	60.3917	10.144	25.8296	151.199	92.5626	49.3839	58.5026	NaN	45.2786	24.2576	29.0434	8.43374	NaN	32.4799	34.5177	5.84547	13.4209	13.5819	NaN	NaN	17.217	28.3861	9.33739	10.7048	5.35536	8.13005	NaN	25.2287	23.8424	NaN	65.1489	91.1075	57.1199	43.6976	19.6685	48.5192
O70628	Pde9a	0.00186061	High affinity cGMP-specific 3',5'-cyclic phosphodiesterase 9A	53.8245	NaN	78.7503	57.3444	141.043	354.44	NaN	89.4949	154.524	47.4151	76.9508	110.366	43.8957	216.168	NaN	80.0589	NaN	77.3461	151.14	72.6994	118.111	84.3637	68.5313	483.535	NaN	140.588	86.2565	63.026	66.7572	63.648	67.4987	240.796	166.05	34.5912	52.6671	30.4209	26.4502	86.2555	18.5491	59.9729	NaN	48.0751	73.7061	44.6448	NaN	77.0303
O88196	Ttc3	1.16405e-06	E3 ubiquitin-protein ligase TTC3	44.4874	NaN	27.9655	25.8444	60.7651	35.4953	105.413	69.6261	95.8773	49.7994	73.0171	56.0708	41.0788	133.306	126.79	71.512	110.981	69.9068	96.2621	68.239	39.1818	44.3354	30.3845	55.8234	10.6055	8.48784	42.8889	72.1567	45.9481	27.7641	35.3777	50.748	42.1908	31.2515	26.7331	30.3523	23.5684	60.0017	65.797	38.2107	107.615	95.995	92.3001	70.008	74.5281	76.7698
O88200	Clec11a	0.000395413	C-type lectin domain family 11 member A	NaN	NaN	NaN	NaN	NaN	NaN	NaN	NaN	NaN	NaN	NaN	NaN	NaN	NaN	NaN	NaN	NaN	NaN	NaN	NaN	NaN	NaN	NaN	99.3705	NaN	NaN	NaN	17.9025	NaN	NaN	NaN	NaN	NaN	NaN	NaN	NaN	NaN	NaN	NaN	NaN	NaN	NaN	NaN	NaN	NaN	NaN
O88207	Col5a1	0.000289813	Collagen alpha-1(V) chain	NaN	NaN	73.5391	NaN	1095.7	2532.64	3179.52	4000.65	17.3976	14078.5	378.825	2270.33	1863.85	14949.5	412.567	19286.4	8021.24	14149.2	5704.84	5811.81	3488.37	2513.69	2472.62	8935.61	917.94	NaN	42.4365	NaN	78.9465	4.1749	NaN	491.26	991.829	742.339	421.597	941.144	1235.41	NaN	4082.06	85.9807	526.593	18229.3	12945.1	3451.68	3508.07	3134.62
O88271	Cfdp1	5.25618e-09	Craniofacial development protein 1	215.424	NaN	104.236	86.1185	272.28	190.486	219.049	121.783	189.307	404.334	488.019	130.767	59.8625	304.224	280.409	185.918	235.055	164.314	207.664	123.712	97.2373	66.1612	33.7306	102.786	14.6037	7.60521	117.455	270.376	83.1433	76.1884	88.7284	134.2	102.394	65.0184	49.8706	43.8301	52.5119	106.588	133.456	63.916	180.057	151.018	139.581	111.208	107.695	104.87
O88286	Wiz	4.87058e-07	Protein Wiz	72.9743	NaN	36.4606	9.47725	43.735	42.7192	40.8797	20.7573	12.8718	35.9407	31.3693	12.2691	92.7519	40.0745	52.3431	26.312	44.4584	26.5647	23.8947	17.1423	19.9547	NaN	11.5017	29.423	NaN	7.8472	48.0361	66.7832	11.2293	27.7921	15.8107	27.7459	27.8436	14.8863	11.1112	12.938	10.399	5.84224	25.5964	11.7785	30.7059	22.1858	44.3043	12.8078	26.5931	25.6466
O88291	Znf326	1.70097e-14	DBIRD complex subunit ZNF326	130.813	NaN	84.6768	62.4361	168.858	153.83	253.593	149.48	161.915	257.352	363.31	119.549	70.9802	474.689	426.691	222.127	296.081	186.937	178.746	175.341	103.411	67.3243	66.1704	146.719	33.6091	18.2264	105.752	201.647	102.32	61.6944	70.1475	99.4676	97.0499	67.5045	57.1278	53.2432	81.4906	73.0705	100.791	86.5328	307.512	294.079	208.999	169.51	161.94	172.572
O88307	Sorl1	8.58622e-10	Sortilin-related receptor	227.294	NaN	120.546	95.3115	216.21	102.797	138.704	92.4596	105.683	191.239	137.335	93.5388	70.2769	273.201	232.203	129.779	197.524	137.496	194.636	174.882	132.158	98.3017	67.6923	110.739	21.341	12.303	142.148	248.329	113.192	111.014	101.926	147.699	92.6847	64.6657	47.5041	46.0464	36.8881	88.372	146.211	76.0541	219.475	212.962	169.04	139.041	132.408	131.591
O88322	Nid2	4.33969e-07	Nidogen-2	186.295	NaN	124.168	84.2205	250.835	177.948	270.759	191.183	215.508	272.697	279.517	117.023	124.306	425.046	370.152	201.381	313.78	200.303	350.342	218.355	165.235	136.021	79.0855	312.15	49.5164	53.3945	151.403	199.757	135.713	121.227	123.6	206.531	154.503	94.4989	97.6257	74.6209	61.4643	122.082	156.601	131.96	304.379	266.861	191.799	212.38	204.424	186
O88325	Naglu	3.063e-09	Alpha-N-acetylglucosaminidase	122.925	NaN	117.181	52.8573	146.537	99.8648	99.9927	60.6969	98.377	75.529	188.948	46.7262	49.7462	385.293	208.435	113.81	136.856	70.7588	98.4686	75.7934	78.4045	48.7504	57.2602	137.842	23.3208	5.28455	60.4645	184.838	57.944	103.249	67.9192	80.1729	61.2081	48.3972	37.2876	44.9433	89.8505	73.5019	103.601	115.854	103.813	107.154	103.82	107.009	78.6757	87.3225
O88327	Ctnnal1	0.0021549	Alpha-catulin	NaN	NaN	NaN	NaN	66.2408	98.1651	46.9545	25.0803	45.0793	13.5179	7.10751	3.7673	44.3756	NaN	105.892	NaN	74.58	NaN	244.618	NaN	NaN	2.15135	51.6917	45.7592	NaN	NaN	NaN	NaN	140.146	45.1466	36.2206	101.535	NaN	13.9621	NaN	NaN	20.6091	NaN	54.9371	52.7697	420.006	145.097	193.166	84.7788	135.143	4.97879
O88342	Wdr1	2.12576e-10	WD repeat-containing protein 1	1490	NaN	1076.76	527.537	2086.62	1287.28	2067.05	1288.4	1640.19	1644.7	2106.95	1206.84	840.722	2870.61	2974.61	2074.7	2256.77	1842.4	2349.72	1606.55	1568.28	984.336	726.28	1626.65	430.173	354.128	1203.88	1467.64	853.229	735.03	800.629	1471.63	903.695	624.507	548.315	616.173	670.249	1128.15	1517.79	986.456	2442.74	2787.62	2234.79	1640.4	1445.19	1441.13
O88343	Slc4a4	3.95303e-16	Electrogenic sodium bicarbonate cotransporter 1	4752.23	100.26	3934.78	2130.26	6124.14	3090.77	3452.01	2485.29	3984.43	3433.16	5226.13	1891.16	1008.62	4035.55	2684.46	1543.01	2538.64	2160.31	2685.47	2032.74	1479.94	1014.26	614.526	1303.79	456.304	286.578	5136.07	5450.6	3111.15	2798.69	2973.04	4435.52	2903.52	1774.04	1786.04	1244.4	477.626	1769.53	2681.55	1435.78	2813.42	2680.14	2089.54	1881.99	2013.37	2085.39
O88351	Ikbkb	5.83603e-12	Inhibitor of nuclear factor kappa-B kinase subunit beta	42.7742	NaN	44.668	20.3917	59.9335	30.2461	48.1844	31.0377	39.1876	41.6605	56.1858	20.4536	22.4342	112.115	80.0313	44.5234	67.0779	47.7716	62.4408	40.0162	32.61	24.6463	16.6313	51.8434	7.43286	6.09227	39.3785	31.5814	33.7972	24.0037	24.4667	46.9381	26.1745	14.6181	16.4775	18.3821	13.4483	27.1327	42.2774	24.5283	72.138	68.6484	54.7876	47.8592	42.2315	42.9859
O88384	Vti1b	9.25605e-08	Vesicle transport through interaction with t-SNAREs homolog 1B	405.489	NaN	250.726	175.794	533.243	343.027	568.547	360.707	430.139	1087.26	1169.79	586.997	233.42	561.052	770.13	529.398	572.045	487.733	640.333	494.077	418.177	289.2	216.095	342.191	77.8071	38.0103	207.019	357.796	244.64	195.054	190.945	322.953	275.171	206.997	167.939	147.288	165.322	427.346	488.484	246.236	583.041	578.436	562.392	413.799	387.373	405.553
O88393	Tgfbr3	0.000248593	Transforming growth factor beta receptor type 3	NaN	NaN	5.81136	4.62218	4.2807	6.17003	7.55196	4.09751	3.39545	13.5986	25.4358	NaN	NaN	NaN	7.82745	2.94354	4.64894	3.45535	NaN	NaN	NaN	NaN	NaN	9.61509	NaN	NaN	NaN	NaN	4.79689	NaN	NaN	4.07946	NaN	2.09241	1.73045	NaN	NaN	3.38587	NaN	NaN	5.81121	5.79309	4.44343	5.1167	6.35923	NaN
O88413	Tulp3	6.33147e-16	Tubby-related protein 3	39.1676	NaN	34.2565	30.6178	46.1678	32.4752	22.3811	24.149	36.4748	18.5299	38.8852	11.197	10.7677	100.358	52.7866	28.3152	47.6567	23.4126	28.9768	27.4421	NaN	NaN	NaN	32.1682	NaN	NaN	39.0427	27.2696	29.7262	34.123	20.9712	34.5026	14.3188	NaN	13.3994	5.46849	16.1699	NaN	22.048	9.56772	70.5564	68.5823	49.688	23.0651	31.8232	27.8675
O88428	Papss2	6.86373e-06	Bifunctional 3'-phosphoadenosine 5'-phosphosulfate synthase 2	31.7206	NaN	26.3534	26.7823	79.7084	21.5336	116.977	60.2749	60.846	53.3326	58.7091	14.7798	35.9444	182.937	166.897	77.8952	132.899	62.4177	68.3963	54.467	37.0599	31.7678	28.6082	50.8716	2.74541	20.5588	50.2653	39.0532	30.9263	44.8779	27.6859	34.7408	35.3342	19.4886	19.2549	28.8373	23.031	28.9915	46.6854	46.7488	144.24	128.597	88.123	82.4456	68.853	62.0238
O88441	Mtx2	5.85595e-15	Metaxin-2	535.109	NaN	629.594	353.034	1066.28	550.324	1091.55	690.574	1022.83	940.449	779.641	399.745	408.581	1843.2	1418.47	827.356	1207.8	1001.16	1192.96	873.674	706.036	479.363	354.569	638.83	178.297	129.226	543.898	686.236	493.868	413.78	416.221	553.009	413.468	322.092	332.722	234.696	236.409	565.423	849.064	488.653	1275.5	1224.99	883.854	723.967	655.225	791.633
O88444	Adcy1	1.15826e-09	Adenylate cyclase type 1	396.172	NaN	393.38	162.159	547.9	243.028	275.762	153.431	185.273	219.633	386.03	134.624	110.79	828.389	453.068	247.928	391.594	289.478	388.953	258.386	177.679	136.702	82.6194	235.833	55.9396	46.9331	411.458	407.973	308.816	242.332	210.782	358.044	137.584	69.2369	91.7836	68.2965	43.8349	152.753	192.312	132.358	419.642	424.234	332.167	267.588	261.003	267.323
O88447	Klc1	4.21273e-12	Kinesin light chain 1	498.165	NaN	348.807	210.845	566.584	386.694	515.987	330.387	389.897	365.365	373.973	265.605	167.964	721.678	750.78	456.417	557.208	408.037	493.708	360.127	312.804	216.661	169.858	401.541	100.471	86.1665	463.191	543.716	326.66	273.189	283.451	414.015	282.903	159.987	166.962	148.104	127.962	275.081	425.849	264.662	635.277	630.544	504.805	399.93	372.223	367.319
O88448	Klc2	2.57466e-07	Kinesin light chain 2	532.941	NaN	374.558	183.831	577.69	336.865	497.401	339.077	421.646	596.305	578.275	359.933	186.451	698.367	705.875	492.098	631.526	430.479	524.549	424.861	320.101	224.553	166.495	330.574	83.6557	61.4261	281.371	332.914	244.407	251.75	225.697	382.304	243.318	166.252	146.397	129.927	113.004	285.87	399.348	212.887	618.568	656.321	573.485	449.76	395.583	381.766
O88455	Dhcr7	7.74443e-06	7-dehydrocholesterol reductase	213.685	NaN	130.95	133.366	238.894	109.262	306.431	141.732	247.4	213.228	274.228	132.425	173.398	249.661	395.92	254.522	373.12	188.799	343.665	230.546	159.195	131.465	61.1173	177.052	63.0053	37.934	131.714	363.528	123.947	106.499	142.825	181.996	158.945	88.0863	77.5273	114.738	45.7558	91.9219	141.639	86.1422	277.649	336.556	307.878	249.579	208.094	286.952
O88456	Capns1	4.97671e-07	Calpain small subunit 1	645.238	NaN	627.451	314.281	1110.36	701.495	714.235	540.571	560.243	358.621	627.818	205.876	352.529	927.687	956.407	631.005	859.898	662.678	781.042	666.389	429.883	324.563	247.721	560.371	122.387	126.891	653.685	827.776	440.647	446.905	512.039	742.387	495.462	356.566	341.741	280.227	263.117	422.848	622.388	317.689	848.401	897.093	705.762	588.234	489.074	639.503
O88485	Dync1i1	1.99864e-08	Cytoplasmic dynein 1 intermediate chain 1	584.757	NaN	504.31	353.43	899.449	507.273	1071.52	643.627	941.016	890.685	1147.52	644.84	314.708	1668.08	1671.62	946.629	1194.09	908.207	1179.79	775.415	641.682	401.652	318.67	537.635	147.447	95.1589	533.188	648.982	413.003	318.346	298.001	576.731	436.954	340.209	295.648	273.27	215.302	603.887	889.512	474.92	1350.69	1342.98	1077.34	903.238	777.038	812.865
O88487	Dync1i2	8.04062e-09	Cytoplasmic dynein 1 intermediate chain 2	170.173	NaN	125.341	92.9637	253.746	134.141	304.051	177.108	230.74	195.465	248.311	189.846	86.94	448.983	500.531	278.095	345.517	236.344	346.152	256.217	182.157	135.528	84.2529	223.434	62.9751	42.4627	180.08	274.487	109.649	105.772	128.848	199.023	122.916	90.7208	79.8056	68.2332	54.1082	154.145	222.132	138.717	355.887	387.346	306.615	268.05	216.202	220.431
O88491	Nsd1	0.00193973	Histone-lysine N-methyltransferase, H3 lysine-36 specific	NaN	NaN	41.3165	NaN	60.2207	NaN	NaN	NaN	NaN	NaN	35.8288	NaN	NaN	NaN	NaN	NaN	NaN	NaN	NaN	23.0499	NaN	NaN	NaN	NaN	5.11387	NaN	NaN	11.8041	28.9203	NaN	NaN	NaN	NaN	NaN	NaN	NaN	NaN	NaN	NaN	NaN	NaN	NaN	NaN	NaN	NaN	162.943
O88492	Plin4	0.00117585	Perilipin-4	NaN	NaN	NaN	NaN	NaN	NaN	34.9037	18.1513	14.9629	12.1761	23.7337	NaN	109.578	NaN	25.4264	10.6372	19.8883	11.6698	4.97308	NaN	NaN	NaN	NaN	NaN	NaN	NaN	NaN	14.3005	NaN	NaN	NaN	15.8395	4.66743	NaN	NaN	NaN	NaN	8.82945	14.1828	NaN	18.4684	20.0248	13.445	12.0581	13.5032	NaN
O88502	Pde8a	7.76132e-10	High affinity cAMP-specific and IBMX-insensitive 3',5'-cyclic phosphodiesterase 8A	48.9416	NaN	NaN	24.8637	58.3716	45.1989	116.932	67.5956	99.4583	54.5113	53.1293	30.1673	52.231	253.025	201.657	142.176	123.976	98.0717	86.7552	51.5468	28.8656	30.0226	13.8054	33.1217	NaN	NaN	NaN	47.8362	42.7064	25.5761	48.02	40.2514	52.2223	42.9864	34.8691	26.9461	24.6715	47.6022	66.5137	48.13	134.006	158.648	149.038	103.153	70.5968	80.5144
O88507	Cntfr	1.56647e-09	Ciliary neurotrophic factor receptor subunit alpha	169.289	NaN	244.339	163.63	481.523	431.669	498.241	429.264	449.314	186.134	360.624	247.386	189.198	994.202	642.564	527.51	502.539	416.415	520.494	370.743	313.994	224.277	149.889	332.677	51.8859	27.9235	358.181	280.096	218.647	175.997	225.57	321.101	197.156	151.122	129.863	135.122	198.097	245.694	349.832	185.748	594.014	533.501	403.002	315.181	319.438	338.168
O88508	Dnmt3a	1.48065e-05	DNA (cytosine-5)-methyltransferase 3A	73.4334	NaN	65.3991	74.4336	113.989	63.0708	29.3607	32.3385	25.6031	46.1903	41.8453	10.6668	10.0564	76.13	56.6368	52.8491	41.6958	42.1737	21.2402	18.3559	58.1554	18.2264	7.13431	50.3456	9.16925	8.02362	49.083	98.7529	62.0856	64.6325	34.0985	63.9754	30.9063	15.0859	13.1058	16.2135	17.1589	8.74422	11.8529	5.2958	47.6101	58.5025	60.4662	29.8354	36.4616	28.0539
O88520	Shoc2	1.78007e-06	Leucine-rich repeat protein SHOC-2	104.195	NaN	59.2276	32.8206	117.775	52.3248	166.17	94.3181	118.585	117.107	133.8	97.2561	52.7616	266.666	270.332	117.225	176.876	108.908	165.812	139.339	75.1498	53.4406	40.7535	99.2907	20.8341	14.0462	53.4956	96.5	49.4505	37.0174	42.5006	59.0229	63.2779	42.0237	41.6039	32.6387	23.1153	71.9018	130.973	59.5538	188.498	196.146	162.583	128.476	114.221	126.298
O88522	Ikbkg	1.63548e-06	NF-kappa-B essential modulator	52.6845	NaN	43.7329	29.0103	82.3387	49.9768	83.8104	52.2575	59.46	126.036	118.41	57.6808	29.2945	140.633	126.589	66.9772	87.0976	58.413	91.935	52.6452	49.2898	31.9472	25.5639	70.0891	14.4315	6.57344	34.8147	50.466	60.2678	35.2145	30.217	58.4513	37.1269	23.1656	20.1647	25.9513	30.0746	48.4122	65.5864	40.9041	106.607	102.022	78.832	60.415	52.4995	62.8281
O88531	Ppt1	2.86838e-16	Palmitoyl-protein thioesterase 1	183.338	NaN	293.411	176.666	719.037	494.257	798.563	497.782	618.839	653.982	1202.56	464.925	261.604	1033.52	1192.86	806.315	993.401	674.305	973.349	701.868	598.429	282.878	187.227	449.693	27.9346	13.6483	95.4119	183.699	241.335	239.889	310.963	401.925	323.294	213.185	178.67	201.199	258.858	505.625	578.801	350.508	997.169	1061.24	735.894	570.199	607.626	604.318
O88532	Zfr	2.86838e-16	Zinc finger RNA-binding protein	300.226	NaN	209.624	211.054	420.565	282.5	466.476	308.808	347.789	497.872	555.187	289.178	125.449	679.171	664.698	346.779	501.732	311.053	296.499	270.036	161.595	127.559	118.671	197.231	39.2429	29.4872	223.183	519.037	167.112	170.066	169.327	250.002	191.163	140.149	108.507	107.783	131.901	144.238	333.123	153.939	503.08	481.385	405.288	302.359	311.927	286.981
O88533	Ddc	4.04303e-09	Aromatic-L-amino-acid decarboxylase	76.3661	NaN	25.7993	24.2873	59.9878	27.4957	143.665	77.4743	106.256	64.1289	108.716	76.6856	39.883	276.726	195.733	91.7759	119.673	72.6928	109.157	69.8653	51.5585	34.9291	25.5983	56.4737	18.1987	17.9963	22.9999	74.3707	45.1515	24.1824	44.9186	59.3449	43.0111	42.0943	37.7502	35.8212	30.7507	88.0245	113.188	66.3086	146.054	157.32	103.8	82.9774	63.9936	69.4649
O88543	Cops3	2.86838e-16	COP9 signalosome complex subunit 3	707.627	NaN	716.974	486.416	1248.6	676.82	1543.77	858.442	1247.58	1700.52	1539.78	803.475	477.598	1640.43	1916.37	1251.85	1581.04	1124.88	1523.31	1155.25	863.051	675.273	443.454	1093.19	257.502	181.886	571.84	835.915	626.583	463.561	546.41	865.385	630.652	484.258	448.98	391.696	291.077	811.895	1110.48	708.115	1527.83	1669	1397.58	1188.2	1077.21	1001.01
O88544	Cops4	1.08241e-07	COP9 signalosome complex subunit 4	536.987	NaN	477.708	303.846	937.36	568.009	1051.1	675.807	906.618	702.186	915.696	844.983	399.013	1399.58	1584.64	892.873	1140.72	886.254	1140.35	849.122	701.814	475.26	382.574	793.546	182.031	125.705	421.709	670.971	367.24	353.259	382.23	630.749	461.525	361.648	317.746	312.082	286.63	595.082	819.503	512.494	1284.21	1336.08	1062.22	782.246	705.558	695.546
O88545	Cops6	9.59221e-12	COP9 signalosome complex subunit 6	717.675	NaN	344.758	204.67	641.173	334.325	726.123	503.366	583.878	800.154	1264.33	372.773	347.498	1576.84	1175.84	580.358	861.694	600.051	774.68	595.363	462.179	356.923	264.477	601.484	184.22	135.442	415.353	710.797	210.764	229.411	237.773	339.903	291.422	234.759	198.682	192.965	153.636	389.467	455.601	268.452	801.873	807.562	613.252	468.019	422.742	432.961
O88559	Men1	2.21397e-05	Menin	33.6666	NaN	28.8697	37.72	51.1415	20.5821	35.86	17.8591	25.5389	47.7741	48.2141	19.8986	NaN	51.2821	54.6105	37.2875	38.671	21.7526	35.9069	22.6142	NaN	NaN	10.5716	12.1975	NaN	NaN	44.4275	39.4528	27.5059	18.7767	19.024	26.8774	15.0902	NaN	8.738	12.4011	NaN	9.29929	27.614	NaN	72.9284	44.1274	47.3643	20.5408	38.1078	28.7577
O88561	Slc27a3	0.000188499	Solute carrier family 27 member 3	NaN	NaN	NaN	NaN	23.8073	NaN	NaN	53.8881	44.6044	54.4033	107.86	NaN	NaN	NaN	38.1352	NaN	42.933	NaN	25.0936	9.76461	11.8121	7.28481	6.29533	NaN	NaN	NaN	NaN	NaN	NaN	NaN	6.09771	16.3585	28.4726	32.2075	9.55065	NaN	NaN	15.8383	24.5387	9.57981	34.9411	51.0286	13.2369	NaN	NaN	26.4809
O88566	Axin2	0.00127717	Axin-2	1289.24	NaN	1284.01	679.247	2332.98	913.937	3213.87	1970.26	3428.79	3082.64	4763.16	2361.41	805.585	1828.73	1755.5	NaN	1698.21	1130.01	1466.33	1100.2	NaN	463.107	283.634	399.399	54.8871	40.6319	959.408	1207.26	1323.88	927.218	1130.78	1607.02	1300.74	897.296	1024.41	869.216	373.309	1907.44	3212.16	2355.74	2168.04	1790.9	1268.03	1100.85	1232.98	1146.45
O88569	Hnrnpa2b1	4.86045e-09	Heterogeneous nuclear ribonucleoproteins A2/B1	7140.27	1256.74	6013.26	5098.54	11482	7513.09	7779.64	6137.55	6644.03	9271.1	8968.24	5467.8	3768.3	10693	11104.3	7801.53	8704.9	6713.69	8908.57	6487.25	6159.37	3896.93	2713.04	4785.12	1344.73	822.671	5274.06	12868.9	5388.64	5489.31	5342.62	6653	5061.74	4334.97	3048.59	3324	4241.75	5137.12	6417.18	4728.68	8619.19	8471.56	7938.77	5865.47	6161.63	6287.3
O88587	Comt	6.23367e-08	Catechol O-methyltransferase	293.441	NaN	274.09	156.002	476.225	244.101	331.577	222.302	280.284	378.596	404.017	178.715	92.2686	287.421	414.466	277.504	380.792	319.071	354.77	287.173	228.112	168.473	131.933	259.84	61.8876	51.7321	253.217	399.262	165.654	187.714	227.157	270.861	172.049	108.285	110.791	109.837	77.1356	188.095	156.494	172.62	355.735	374.727	316.119	243.789	259.438	271.976
O88597	Becn1	2.47778e-09	Beclin-1	88.9097	NaN	63.4913	45.588	128.83	63.8172	145.812	84.9099	92.2521	141.613	178.91	64.4746	55.4783	254.114	227.847	112.194	168.862	97.9273	158.206	112.899	76.7386	67.3089	45.0463	108.337	20.3654	15.2075	74.3379	84.2618	66.6221	51.6318	49.5954	88.4729	56.9338	37.1009	27.6673	28.22	23.6184	72.3474	83.6078	56.2722	177.109	168.372	134.795	116.703	108.63	93.7103
O88602	Cacng2	2.86838e-16	Voltage-dependent calcium channel gamma-2 subunit	865.315	1631.98	670.248	409.156	943.809	519.122	625.708	367.891	557.648	818.783	818.962	418.704	279.125	1292.73	882.795	522.418	1020.98	767.549	1070.47	646.903	544.326	449.294	252.628	633.274	222.542	145.891	737.289	961.532	709	516.764	369.71	721.379	342.235	247.318	184.369	141.427	143.23	364.013	526.1	331.298	901.577	890.712	703.544	472.966	509.928	652.341
O88622	Parg	7.36072e-14	Poly(ADP-ribose) glycohydrolase	3.99137	NaN	10.5871	10.7024	19.3347	13.2855	26.0932	12.3756	17.7815	26.6398	21.0722	13.881	9.78294	46.5162	31.6331	18.2929	36.727	22.6234	20.7576	19.2142	11.8577	9.76855	5.93795	16.2538	NaN	NaN	9.933	25.9536	8.14335	9.22782	6.00184	16.6901	7.22796	4.2342	NaN	9.17812	11.4319	7.70397	15.8155	9.16672	17.2424	22.5784	24.4126	16.7365	14.9631	13.5874
O88623	Usp2	0.00374295	Ubiquitin carboxyl-terminal hydrolase 2	NaN	NaN	NaN	NaN	36.9126	NaN	NaN	NaN	NaN	39.1072	5.09633	NaN	NaN	39.2267	38.6936	NaN	NaN	NaN	20.7564	NaN	NaN	NaN	NaN	NaN	NaN	NaN	NaN	25.833	NaN	NaN	NaN	11.603	17.8	NaN	NaN	NaN	2.31571	NaN	NaN	NaN	28.928	39.4636	28.3769	12.5443	26.0014	NaN
O88630	Gosr1	2.35278e-07	Golgi SNAP receptor complex member 1	163.947	NaN	57.1449	47.5966	154.005	75.9405	126.137	92.0934	103.497	81.2294	150.707	53.8276	36.7524	300.781	281.689	113.103	186.037	122.171	126.172	88.4726	62.7537	30.7312	29.8742	96.1852	11.6293	9.60051	67.8197	143.055	65.6108	52.5571	53.7924	90.0671	43.344	36.9882	33.6537	39.111	38.2299	45.7859	94.1792	37.7388	170.345	181.449	130.37	98.1527	106.002	102.902
O88643	Pak1	3.52851e-09	Serine/threonine-protein kinase PAK 1	1623.09	385.657	1701.22	1287.66	3407.41	2304.18	3841.96	2549.34	3103.91	4095.94	4483.7	1945.6	1411.41	5334.93	5340.5	3617.39	4535.7	3936.3	4839.98	3782.03	3123.71	2153.34	1780.77	3146.31	840	560.226	1272.87	2257.15	1353.38	1370.07	1687.29	2231.78	2127.92	1639.06	1341.87	1205.46	1121.41	2096.24	3292.2	1664.91	4757.63	4637.81	3856.18	3174.75	3183.91	3610.58
O88653	Lamtor3	2.08828e-07	Ragulator complex protein LAMTOR3	78.629	NaN	202.009	136.98	481.04	308.652	424.761	259.344	349.745	573.987	715.778	160.837	113.357	562.83	645.735	338.679	458.797	304.102	428.555	330.924	212.294	173.897	144.683	338.788	39.1987	25.1099	190.592	287.619	154.576	150.077	264.703	276.723	227.514	129.689	132.56	129.333	138.795	154.812	303.73	156.364	514.907	530.905	411.228	309.965	370.894	288.504
O88662	Emp2	0.000956142	Epithelial membrane protein 2	187.859	NaN	NaN	NaN	NaN	NaN	NaN	NaN	NaN	NaN	NaN	NaN	NaN	NaN	NaN	NaN	NaN	NaN	NaN	NaN	NaN	NaN	NaN	NaN	13.8528	22.9399	132.515	78.2035	NaN	NaN	NaN	NaN	NaN	NaN	NaN	NaN	NaN	NaN	NaN	NaN	NaN	NaN	NaN	NaN	NaN	NaN
O88665	Brd7	0.000216693	Bromodomain-containing protein 7	13.3469	NaN	10.9345	11.7707	22.1554	17.0995	12.8227	5.57891	15.4579	20.3444	17.5772	5.91054	NaN	9.77436	36.8841	13.332	14.8162	6.90135	15.6367	7.14291	NaN	3.96214	NaN	11.0916	NaN	NaN	9.69437	34.6061	3.43116	8.7189	NaN	10.7844	10.6143	NaN	NaN	NaN	NaN	NaN	17.0116	NaN	13.3811	11.5289	21.3619	10.6763	15.2709	4.34404
O88668	Creg1	4.53825e-05	Protein CREG1	16.9975	NaN	35.0476	19.2295	71.7767	53.5989	29.2747	39.3248	41.249	32.3789	33.8241	20.1716	30.5875	24.8929	35.5726	43.041	51.0635	42.9144	40.1018	51.3228	34.996	26.9037	17.3612	55.7984	3.96307	14.4453	25.4755	21.2428	26.5681	20.4871	44.7106	40.223	32.9577	11.8898	17.7458	19.1239	12.6989	25.7648	16.8572	15.2665	49.038	37.442	20.1644	22.2913	26.3125	37.0134
[truncated: 8,335 more rows]
[truncated: 179 more columns]
