# Supplementary material for: In-depth and high-throughput spatial proteomics for whole-tissue slice profiling by deep learning-facilitated sparse sampling strategy
Source: Cell Discov. 2025 Mar 11;11:21. doi: 10.1038/s41421-024-00764-y (PMC11894098; doi:10.1038/s41421-024-00764-y)
Supplement: Supplementary file 5 — Supplementary Data S4_Gridding Data [file 41421_2024_764_MOESM5_ESM.csv]

PG.ProteinAccessions	PG.Genes	PG.Organisms	PG.ProteinDescriptions	PG.ProteinNames	PG.FastaFiles	PG.Completeness	PG.Qvalue	PG.MolecularWeight	[1] 20240516_QWJ_QRT-K1A1S1_DIA-30min_RC8_1_4766.htrms.PG.Quantity	[2] 20240516_QWJ_QRT-K1A1S3_DIA-30min_RD1_1_4767-new.htrms.PG.Quantity	[3] 20240516_QWJ_QRT-K1A1S3_DIA-30min_RD1_1_4767.htrms.PG.Quantity	[4] 20240516_QWJ_QRT-K1A1S5_DIA-30min_RD2_1_4768.htrms.PG.Quantity	[5] 20240516_QWJ_QRT-K1A1S7_DIA-30min_RD3_1_4769.htrms.PG.Quantity	[6] 20240516_QWJ_QRT-K1A1S9_DIA-30min_RD4_1_4770.htrms.PG.Quantity	[7] 20240516_QWJ_QRT-K1A2S1_DIA-30min_RD5_1_4771.htrms.PG.Quantity	[8] 20240516_QWJ_QRT-K1A2S3_DIA-30min_RD6_1_4772.htrms.PG.Quantity	[9] 20240516_QWJ_QRT-K1A2S5_DIA-30min_RD7_1_4773.htrms.PG.Quantity	[10] 20240516_QWJ_QRT-K1A2S7_DIA-30min_RD8_1_4774.htrms.PG.Quantity	[11] 20240516_QWJ_QRT-K1A2S9_DIA-30min_RE1_1_4775.htrms.PG.Quantity	[12] 20240516_QWJ_QRT-K2A1S1_DIA-30min_RB1_1_4750.htrms.PG.Quantity	[13] 20240516_QWJ_QRT-K2A1S3_DIA-30min_RB2_1_4751.htrms.PG.Quantity	[14] 20240516_QWJ_QRT-K2A1S5_DIA-30min_RB3_1_4752.htrms.PG.Quantity	[15] 20240516_QWJ_QRT-K2A1S7_DIA-30min_RB4_1_4753.htrms.PG.Quantity	[16] 20240516_QWJ_QRT-K2A1S9_DIA-30min_RB5_1_4754.htrms.PG.Quantity	[17] 20240516_QWJ_QRT-K2A2S1_DIA-30min_RB6_1_4755.htrms.PG.Quantity	[18] 20240516_QWJ_QRT-K2A2S3_DIA-30min_RB7_1_4756.htrms.PG.Quantity	[19] 20240516_QWJ_QRT-K2A2S5_DIA-30min_RB8_1_4757.htrms.PG.Quantity	[20] 20240516_QWJ_QRT-K2A2S7_DIA-30min_RC1_1_4758.htrms.PG.Quantity	[21] 20240516_QWJ_QRT-K2A2S9_DIA-30min_RC2_1_4759.htrms.PG.Quantity	[22] 20240516_QWJ_QRT-K2A3S1_DIA-30min_RC3_1_4760.htrms.PG.Quantity	[23] 20240516_QWJ_QRT-K2A3S3_DIA-30min_RC4_1_4761.htrms.PG.Quantity	[24] 20240516_QWJ_QRT-K2A3S5_DIA-30min_RC5_1_4762.htrms.PG.Quantity	[25] 20240516_QWJ_QRT-K2A3S7_DIA-30min_RC6_1_4763.htrms.PG.Quantity	[26] 20240516_QWJ_QRT-K2A3S9_DIA-30min_RC7_1_4764.htrms.PG.Quantity	[27] 20240517_QWJ_QRT-HA1S1_DIA-30min_RE7_1_4783.htrms.PG.Quantity	[28] 20240517_QWJ_QRT-HA1S3_DIA-30min_RE8_1_4784.htrms.PG.Quantity	[29] 20240517_QWJ_QRT-HA1S5_DIA-30min_GA1_1_4785.htrms.PG.Quantity	[30] 20240517_QWJ_QRT-HA1S7_DIA-30min_GA2_1_4786.htrms.PG.Quantity	[31] 20240517_QWJ_QRT-HA1S9_DIA-30min_GA3_1_4787.htrms.PG.Quantity	[32] 20240517_QWJ_QRT-HA2S1_DIA-30min_GA4_1_4788.htrms.PG.Quantity	[33] 20240517_QWJ_QRT-HA2S3_DIA-30min_GA5_1_4789.htrms.PG.Quantity	[34] 20240517_QWJ_QRT-HA2S5_DIA-30min_GA6_1_4790.htrms.PG.Quantity	[35] 20240517_QWJ_QRT-HA2S7_DIA-30min_GA7_1_4791.htrms.PG.Quantity	[36] 20240517_QWJ_QRT-HA2S9_DIA-30min_GA8_1_4792.htrms.PG.Quantity	[37] 20240517_QWJ_QRT-HA3S1_DIA-30min_GB1_1_4793.htrms.PG.Quantity	[38] 20240517_QWJ_QRT-HA3S3_DIA-30min_GB2_1_4794-new.htrms.PG.Quantity	[39] 20240517_QWJ_QRT-HA3S3_DIA-30min_GB2_1_4794.htrms.PG.Quantity	[40] 20240517_QWJ_QRT-HA3S5_DIA-30min_GB3_1_4795.htrms.PG.Quantity	[41] 20240517_QWJ_QRT-HA3S7_DIA-30min_GB4_1_4796.htrms.PG.Quantity
A0A075B5J6;P01629		Unknown	A0A075B5J6_MOUSE Predicted gene, 20730 OS=Mus musculus OX=10090 GN=Gm20730 PE=4 SV=7;KV2A4_MOUSE Ig kappa chain V-II region 2S1.3 OS=Mus musculus OX=10090 PE=1 SV=1		mus_musculus_202202_demo	23.3	0	13071.92;12220.78	17.36005402	31.12378311	31.12378311	NaN	NaN	NaN	35.73873901	49.54610825	30.91950226	25.01717567	24.47348213	26.92373657	47.49930954	48.61690903	80.23934937	54.72498703	34.13075256	44.27489471	NaN	52.88536453	NaN	NaN	19.03845978	17.40863228	20.78187752	17.51451683	NaN	NaN	59.66702271	NaN	NaN	31.24802971	NaN	NaN	NaN	NaN	32.68330765	NaN	NaN	24.40193748	39.82403946
A0A075B5K2		Unknown	A0A075B5K2_MOUSE Immunoglobulin kappa chain variable 9-124 OS=Mus musculus OX=10090 GN=Igkv9-124 PE=1 SV=7		mus_musculus_202202_demo	17	0	10419.51	24.82145119	20.17259979	20.17259979	NaN	NaN	NaN	18.66827965	14.67537022	17.31724167	17.392519	10.14100933	214.3162994	187.3708954	100.7147903	139.0752716	40.88456345	54.49900055	54.23217773	NaN	48.51874161	NaN	39.59023666	41.83425522	31.43722153	28.94160843	28.18869972	NaN	NaN	29.47541428	NaN	NaN	24.31095695	NaN	NaN	NaN	NaN	9.285710335	NaN	NaN	17.43148041	12.37837601
A0A075B5K6;P03976		Unknown	A0A075B5K6_MOUSE Immunoglobulin kappa variable 2-109 (Fragment) OS=Mus musculus OX=10090 GN=Igkv2-109 PE=4 SV=4;KV2A5_MOUSE Ig kappa chain V-II region 17S29.1 OS=Mus musculus OX=10090 PE=1 SV=1		mus_musculus_202202_demo	11	0	13056.89;12390.01	14.26603889	16.15646362	16.15646362	NaN	NaN	NaN	NaN	NaN	NaN	20.56735992	18.50253487	29.55034065	42.00949478	29.74340248	71.70127106	37.73601151	NaN	15.06269932	NaN	NaN	NaN	18.13570595	20.47157478	14.00758839	23.94555855	13.97636032	NaN	NaN	35.18420792	NaN	NaN	NaN	NaN	NaN	14.69490433	NaN	25.4141674	NaN	NaN	29.64842224	27.06968689
A0A075B5K7		Unknown	A0A075B5K7_MOUSE Immunoglobulin kappa chain variable 14-100 OS=Mus musculus OX=10090 GN=Igkv14-100 PE=4 SV=7		mus_musculus_202202_demo	5.4	0.009118541	12650.32	NaN	7.848637104	7.848637104	NaN	NaN	NaN	NaN	NaN	NaN	NaN	NaN	55.06745529	26.03829002	12.98146915	25.08783913	NaN	10.40050602	5.864243031	NaN	7.893129349	NaN	NaN	5.657880783	NaN	5.378832817	NaN	NaN	NaN	NaN	NaN	NaN	NaN	NaN	NaN	NaN	NaN	NaN	NaN	NaN	NaN	NaN
A0A075B5K8;A0A075B5N0;A0A0B4J1I0;A0A140T8M0;A0A140T8N1;P01631		Unknown	A0A075B5K8_MOUSE Immunoglobulin kappa variable 1-99 OS=Mus musculus OX=10090 GN=Igkv1-99 PE=4 SV=7;A0A075B5N0_MOUSE Immunoglobulin kappa variable 1-35 OS=Mus musculus OX=10090 GN=Igkv1-35 PE=4 SV=7;A0A0B4J1I0_MOUSE Immunoglobulin kappa variable 1-110 (Fragment) OS=Mus musculus OX=10090 GN=Igkv1-110 PE=4 SV=5;A0A140T8M0_MOUSE Immunoglobulin kappa variable 1-117 (Fragment) OS=Mus musculus OX=10090 …		mus_musculus_202202_demo	71	0	13030.94;12996.76;13078.99;13117.03;13167.03;12272.85	303.5608826	176.7714386	176.7714386	18.93124962	15.71317959	11.46620941	251.3980865	217.8113251	229.3491821	255.9728699	256.7416077	565.1924438	663.552002	523.6420898	975.2941895	415.9595032	331.7114258	178.6772461	69.81524658	163.5768433	26.80063057	397.197937	456.9746704	270.7650757	246.1000214	247.4849701	24.10181808	NaN	314.4983826	NaN	NaN	231.993454	NaN	NaN	190.0484467	15.14986038	120.5785751	NaN	NaN	294.1812439	276.3832092
A0A075B5L3		Unknown	A0A075B5L3_MOUSE Immunoglobulin kappa chain variable 4-90 (Fragment) OS=Mus musculus OX=10090 GN=Igkv4-90 PE=4 SV=5		mus_musculus_202202_demo	2.5	0.000210128	12609.26	18.67842865	NaN	NaN	NaN	NaN	NaN	NaN	NaN	NaN	10.76448631	NaN	18.16374779	NaN	NaN	31.80567169	NaN	NaN	NaN	NaN	12.76028156	NaN	NaN	13.65145016	13.51095581	NaN	NaN	NaN	NaN	NaN	NaN	NaN	30.63574791	NaN	NaN	NaN	NaN	NaN	NaN	NaN	NaN	NaN
A0A075B5L7		Unknown	A0A075B5L7_MOUSE Immunoglobulin kappa variable 4-80 (Fragment) OS=Mus musculus OX=10090 GN=Igkv4-80 PE=4 SV=2		mus_musculus_202202_demo	12.6	0	12562.09	46.04512787	49.5177536	49.5177536	NaN	NaN	NaN	NaN	NaN	16.34729385	NaN	NaN	126.5651474	202.3970642	141.1259613	329.4337769	82.16304779	17.25834084	NaN	NaN	30.91608047	NaN	99.83517456	78.69908142	90.39147186	86.3805542	55.87123489	NaN	NaN	56.74380875	NaN	NaN	68.06930542	NaN	NaN	NaN	NaN	44.77751923	NaN	NaN	55.95623398	68.96606445
A0A075B5M3;P01680		Unknown	A0A075B5M3_MOUSE Immunoglobulin kappa variable 4-58 OS=Mus musculus OX=10090 GN=Igkv4-58 PE=1 SV=1;KV4A1_MOUSE Ig kappa chain V-IV region S107B OS=Mus musculus OX=10090 PE=4 SV=1		mus_musculus_202202_demo	15.5	0.005760254	10293.34;NaN	14.63310337	26.80443001	26.80443001	NaN	NaN	15.31844807	78.16975403	56.71687317	53.03652573	48.29447937	25.48931503	93.45327759	107.0686493	NaN	12.34462643	NaN	57.18473434	67.63880157	NaN	74.92250824	NaN	16.82165909	15.29179573	NaN	NaN	NaN	NaN	NaN	66.46911621	NaN	NaN	74.19573212	NaN	NaN	32.68555832	NaN	NaN	NaN	NaN	36.50378036	49.82714844
A0A075B5M7		Unknown	A0A075B5M7_MOUSE Immunoglobulin kappa variable 5-39 OS=Mus musculus OX=10090 GN=Igkv5-39 PE=1 SV=7		mus_musculus_202202_demo	25.9	0	10345.4	38.11105347	43.34731674	43.34731674	NaN	NaN	NaN	61.47450638	43.95552826	56.66096115	46.89262009	35.73397064	124.7198563	140.2584991	141.8374634	283.3606873	95.30822754	68.83441162	82.52731323	NaN	84.57962036	NaN	62.7084198	75.63127899	42.05437088	59.12036514	53.97578049	NaN	15.6454258	87.41427612	25.20106125	NaN	72.24442291	NaN	NaN	37.11869431	NaN	42.75622177	NaN	NaN	53.54073715	89.44835663
A0A075B5N3		Unknown	A0A075B5N3_MOUSE Immunoglobulin kappa variable 8-28 OS=Mus musculus OX=10090 GN=Igkv8-28 PE=1 SV=7		mus_musculus_202202_demo	65.6	0	10903.06	152.1259613	154.85849	154.85849	12.1914587	14.54249191	71.98966217	98.75126648	110.8523254	88.40632629	70.18821716	86.199646	526.2976685	544.1328125	390.8326111	705.9467773	277.4647827	318.0107727	259.8840942	14.86292648	210.9595947	10.79561329	240.0002136	228.8082886	181.5093536	187.7948151	151.9889221	19.80044365	15.30540752	294.52771	17.46626472	NaN	132.6740417	15.87935162	25.53631973	71.00359344	NaN	88.99538422	NaN	NaN	94.4363327	139.9052734
A0A075B5N4		Unknown	A0A075B5N4_MOUSE Immunoglobulin kappa chain variable 8-27 OS=Mus musculus OX=10090 GN=Igkv8-27 PE=4 SV=1		mus_musculus_202202_demo	16.1	0	10976.25	8.797430038	17.02727699	17.02727699	NaN	NaN	NaN	10.76561832	NaN	13.77905941	NaN	12.09117317	26.72843361	21.01657677	10.50338554	17.03517914	NaN	NaN	16.531744	NaN	28.56629753	NaN	9.953767776	26.36988831	21.08954048	13.0135088	16.08076096	NaN	NaN	53.99419403	NaN	NaN	29.43795776	NaN	NaN	NaN	NaN	15.80246258	NaN	NaN	28.6181736	44.60349274
A0A075B5N6;A0A0G2JGT0		Unknown	A0A075B5N6_MOUSE Immunoglobulin kappa variable 8-16 OS=Mus musculus OX=10090 GN=Igkv8-16 PE=4 SV=7;A0A0G2JGT0_MOUSE Predicted gene 43218 (Fragment) OS=Mus musculus OX=10090 GN=Gm43218 PE=4 SV=4		mus_musculus_202202_demo	31.2	0	13395.3;12725.53	117.1278076	151.403656	151.403656	NaN	NaN	NaN	287.6765442	138.2024231	299.1280518	236.1859894	133.2917175	64.72624207	161.7680664	96.72399139	493.7902527	107.5727081	82.21247864	180.1565247	NaN	244.011795	NaN	111.4960632	189.4313507	123.2374115	71.88241577	74.08411407	NaN	NaN	592.3321533	NaN	NaN	511.5418091	NaN	NaN	143.9218292	NaN	151.3479156	NaN	NaN	350.2348328	766.2209473
A0A075B5N7		Unknown	A0A075B5N7_MOUSE Immunoglobulin kappa variable 6-13 OS=Mus musculus OX=10090 GN=Igkv6-13 PE=1 SV=7		mus_musculus_202202_demo	22.7	0.002931366	10440.57	49.41869354	56.91531754	65.80072784	25.34283257	20.85633087	NaN	104.5283813	87.58571625	76.8474884	38.23683548	91.25944519	265.3908691	223.984024	99.95822906	152.2472229	NaN	53.41609192	91.19488525	30.17943192	111.007103	NaN	62.27173615	78.14416504	62.89778137	37.7982254	36.57395554	NaN	NaN	76.14801025	NaN	NaN	NaN	NaN	NaN	18.07205582	NaN	NaN	NaN	NaN	20.78595734	50.30903625
A0A075B5Q0;P18524;P18526		Unknown	A0A075B5Q0_MOUSE Immunoglobulin heavy variable 5-6 (Fragment) OS=Mus musculus OX=10090 GN=Ighv5-6 PE=4 SV=1;HVM53_MOUSE Ig heavy chain V region RF OS=Mus musculus OX=10090 PE=1 SV=1;HVM55_MOUSE Ig heavy chain V region 345 OS=Mus musculus OX=10090 PE=1 SV=1		mus_musculus_202202_demo	14.2	0	12862.73;12865.94;12901.86	54.28637314	47.73994827	47.73994827	NaN	NaN	NaN	37.32806015	49.68770981	34.35865402	32.4748497	29.71709442	40.88812637	162.1936035	88.66335297	66.92443848	67.99766541	80.43928528	74.67429352	NaN	65.2197113	NaN	56.06181335	76.64981842	46.24522018	55.81043243	22.36563683	NaN	NaN	105.2044601	NaN	NaN	60.83951187	NaN	NaN	37.74628448	NaN	43.20116806	NaN	NaN	54.63932037	54.77919006
A0A075B5Q2		Unknown	A0A075B5Q2_MOUSE Immunoglobulin heavy variable 5-9 (Fragment) OS=Mus musculus OX=10090 GN=Ighv5-9 PE=4 SV=1		mus_musculus_202202_demo	15.5	0	12794.75	64.15041351	53.16536713	53.16536713	NaN	NaN	NaN	61.49459076	68.00188446	62.87488174	64.57010651	49.14304733	153.0294495	178.2074432	101.5590668	241.8880005	92.86715698	100.2067871	89.10992432	NaN	88.41080475	NaN	83.64821625	84.09642792	60.74580765	51.65293503	62.13179779	NaN	NaN	97.30175018	NaN	NaN	144.8985748	NaN	NaN	130.6090546	NaN	126.5519028	NaN	NaN	105.4888458	116.1245041
A0A075B5Q3		Unknown	A0A075B5Q3_MOUSE Immunoglobulin heavy variable 2-5 OS=Mus musculus OX=10090 GN=Ighv2-5 PE=4 SV=1		mus_musculus_202202_demo	14.2	0	12556.53	40.28937531	43.52977753	43.52977753	NaN	NaN	NaN	34.10271072	28.54275131	24.39607239	21.02109718	23.04040909	82.44556427	57.92910385	33.22676849	26.3460331	NaN	46.57952118	29.67500305	NaN	37.33944321	NaN	38.04020691	47.0860405	27.78218842	24.97417259	27.08327675	NaN	NaN	99.10437775	NaN	NaN	31.89300537	NaN	NaN	18.65542793	NaN	NaN	NaN	NaN	25.44520378	30.08277512
A0A075B5Q9		Unknown	A0A075B5Q9_MOUSE Immunoglobulin heavy variable 5-15 OS=Mus musculus OX=10090 GN=Ighv5-15 PE=4 SV=1		mus_musculus_202202_demo	19.6	0	12942.95	31.15523148	35.63468552	35.63468552	NaN	NaN	NaN	42.41007996	NaN	39.83945465	37.57879639	NaN	69.63355255	86.90906525	43.97080612	76.590065	46.07062149	39.0603981	69.38018036	NaN	55.29889679	NaN	41.13687515	47.6485939	39.21409988	30.20576859	19.62313843	NaN	NaN	87.43501282	NaN	NaN	80.83892822	NaN	NaN	38.21153641	NaN	NaN	NaN	NaN	50.79880524	82.97560883
A0A075B5R0		Unknown	A0A075B5R0_MOUSE Immunoglobulin heavy variable 5-16 OS=Mus musculus OX=10090 GN=Ighv5-16 PE=1 SV=1		mus_musculus_202202_demo	10.7	0	13217.18	9.304471016	8.960114479	8.960114479	NaN	NaN	NaN	NaN	NaN	NaN	NaN	NaN	25.06015205	28.74777794	40.83607483	41.37987518	21.03187943	9.248660088	19.796381	NaN	12.05054665	NaN	13.45689583	12.34183216	6.13088274	NaN	20.74650192	NaN	NaN	NaN	NaN	NaN	NaN	NaN	NaN	NaN	NaN	NaN	NaN	NaN	NaN	NaN
A0A075B5R1		Unknown	A0A075B5R1_MOUSE Immunoglobulin heavy variable 5-17 (Fragment) OS=Mus musculus OX=10090 GN=Ighv5-17 PE=1 SV=1		mus_musculus_202202_demo	17.7	0	12904.82	58.67468643	44.14914322	44.14914322	NaN	NaN	NaN	55.53348923	75.24111176	35.70848846	34.56163788	36.10766983	58.46511841	105.6141891	68.48868561	130.4840546	31.65004158	124.6858292	83.95933533	NaN	68.93470001	NaN	72.06158447	81.2622757	48.64334869	52.01915359	51.56155396	NaN	NaN	98.06280518	NaN	NaN	44.33974838	NaN	NaN	30.47161674	NaN	33.44816971	NaN	NaN	53.5992775	69.07093811
A0A075B5R2		Unknown	A0A075B5R2_MOUSE Immunoglobulin heavy variable 7-3 (Fragment) OS=Mus musculus OX=10090 GN=Ighv7-3 PE=4 SV=2		mus_musculus_202202_demo	25.9	0	13457.39	35.08830261	40.40174866	40.40174866	NaN	NaN	NaN	53.56206512	36.82862854	47.36246872	35.91772079	29.41968918	52.13447189	83.80111694	56.79493713	106.8847504	37.19984055	61.29848099	69.23684692	NaN	82.74147797	NaN	47.76225281	76.84307861	67.30459595	45.35822296	34.81191254	NaN	NaN	111.7341232	NaN	NaN	78.72937012	NaN	NaN	28.64631081	NaN	47.7907486	NaN	NaN	57.85863495	84.70324707
A0A075B5R3		Unknown	A0A075B5R3_MOUSE Immunoglobulin heavy variable 7-2 OS=Mus musculus OX=10090 GN=Ighv7-2 PE=4 SV=1		mus_musculus_202202_demo	16.1	0	13351.21	31.46908569	66.79456329	66.79455566	NaN	NaN	NaN	50.26069641	33.26570511	32.57749176	NaN	36.83056259	306.5779419	224.8263245	65.66834259	83.39414978	32.23189926	84.04788971	60.37225723	NaN	63.04302979	NaN	39.66193008	45.10147476	54.31786346	41.70094681	26.83846474	NaN	NaN	117.7132797	NaN	NaN	150.6828766	NaN	NaN	33.63737488	NaN	NaN	NaN	NaN	43.77288818	91.43886566
A0A075B5R5		Unknown	A0A075B5R5_MOUSE Immunoglobulin heavy variable 4-1 (Fragment) OS=Mus musculus OX=10090 GN=Ighv4-1 PE=1 SV=7		mus_musculus_202202_demo	25.6	0	12873.92	139.6506042	141.5034332	141.5034485	NaN	NaN	NaN	130.7994385	128.4902802	124.4471207	108.0264359	74.37880707	148.7140656	222.0546265	NaN	328.4252625	152.2710114	194.682663	148.761795	NaN	135.0706787	NaN	202.9884949	232.8132782	141.5478058	115.8187103	99.30549622	NaN	NaN	417.6682129	NaN	NaN	184.2228851	NaN	NaN	96.93008423	NaN	115.8845215	NaN	NaN	231.2195435	245.6502838
A0A075B5S2		Unknown	A0A075B5S2_MOUSE Immunoglobulin heavy variable 7-1 (Fragment) OS=Mus musculus OX=10090 GN=Ighv7-1 PE=1 SV=2		mus_musculus_202202_demo	22.4	0	13644.59	43.40381241	38.45495605	38.45495605	NaN	NaN	NaN	32.51957703	43.05271912	33.77973175	29.61316109	28.04105759	126.8926697	190.4484558	103.5160446	200.1599274	72.2329483	83.0471344	77.44007874	NaN	66.74371338	NaN	78.14356995	83.16300201	81.04740906	64.66481781	43.78739548	NaN	NaN	70.62718201	NaN	NaN	35.75680161	NaN	NaN	16.92233086	NaN	29.5620575	NaN	NaN	35.81801224	43.54796219
A0A075B5T2		Unknown	A0A075B5T2_MOUSE Immunoglobulin heavy variable 6-3 (Fragment) OS=Mus musculus OX=10090 GN=Ighv6-3 PE=4 SV=7		mus_musculus_202202_demo	21.5	0	13259.1	61.52210236	65.89742279	65.89742279	NaN	NaN	NaN	51.80513	55.77114105	46.68037796	41.13595581	41.29024506	135.5986176	211.0354462	134.607254	206.709671	83.13784027	110.1022415	105.4791794	NaN	104.4778061	NaN	112.8120575	108.2033234	72.3434906	59.28717422	49.96762848	NaN	200.8995819	93.54504395	NaN	172.9258575	49.44308853	NaN	NaN	29.4940834	NaN	49.58533478	NaN	NaN	57.7346077	75.93988037
A0A075B5T3		Unknown	A0A075B5T3_MOUSE Immunoglobulin heavy variable 6-6 (Fragment) OS=Mus musculus OX=10090 GN=Ighv6-6 PE=4 SV=1		mus_musculus_202202_demo	30.6	0	13293.07	300.0638123	299.0899658	299.0899658	NaN	NaN	NaN	202.7055206	222.2350159	160.6269073	186.9541931	158.1852264	783.8444214	1058.054443	661.1225586	1473.558228	588.7380981	551.9949951	462.0016785	NaN	455.2295532	NaN	528.522644	562.835083	326.8366089	291.4711609	286.8756409	NaN	NaN	466.2391357	NaN	NaN	254.7585297	NaN	NaN	165.5818329	NaN	167.0870209	NaN	NaN	250.9700775	342.198761
A0A075B5T6		Unknown	A0A075B5T6_MOUSE Immunoglobulin heavy variable V10-3 (Fragment) OS=Mus musculus OX=10090 GN=Ighv10-3 PE=4 SV=1		mus_musculus_202202_demo	26.8	0	13544.55	155.8445435	138.5931244	138.5931244	NaN	11.4168148	NaN	123.7350159	111.5380707	104.0690994	95.92201233	69.83176422	549.0192871	619.1685791	487.0792236	881.3917236	329.3072205	303.1872559	276.3912964	NaN	257.4671326	NaN	262.6133118	287.7827759	191.7838898	169.1106415	146.8436432	NaN	20.02846146	245.9898529	NaN	24.04058266	133.3024292	NaN	16.56821442	60.32585907	NaN	80.00180817	NaN	NaN	108.0469666	149.5823364
A0A075B5U4		Unknown	A0A075B5U4_MOUSE Immunoglobulin heavy variable V1-18 OS=Mus musculus OX=10090 GN=Ighv1-18 PE=1 SV=1		mus_musculus_202202_demo	21.8	0.000107193	11294.88	27.6931057	20.14225769	20.14225769	26.80475235	18.19816208	26.9281311	38.07894135	47.71547699	46.05402756	40.37093353	43.5725975	33.27314758	36.26116562	58.99966049	64.58557892	51.58212662	35.77416229	35.22606659	NaN	29.93406487	NaN	29.87065315	29.01664734	22.5553875	46.3206749	37.28108597	NaN	NaN	NaN	NaN	NaN	25.14824867	NaN	NaN	21.75111771	NaN	29.80222702	NaN	NaN	61.16442108	29.07560349
A0A075B5U6;A0A075B5V4		Unknown	A0A075B5U6_MOUSE Immunoglobulin heavy variable V1-20 OS=Mus musculus OX=10090 GN=Ighv1-20 PE=4 SV=1;A0A075B5V4_MOUSE Immunoglobulin heavy variable 1-37 OS=Mus musculus OX=10090 GN=Ighv1-37 PE=4 SV=1		mus_musculus_202202_demo	6.6	0	13070.85;13068.95	16.25875664	10.6316967	10.6316967	NaN	NaN	NaN	NaN	NaN	NaN	NaN	NaN	84.19204712	52.73772049	32.93001938	76.93305969	34.41766357	28.15889168	23.00922775	NaN	14.18994331	NaN	27.16219139	22.35120392	11.91562748	22.17218018	23.42465591	NaN	NaN	NaN	NaN	NaN	NaN	NaN	NaN	NaN	NaN	NaN	NaN	NaN	NaN	NaN
A0A075B5V0		Unknown	A0A075B5V0_MOUSE Immunoglobulin heavy variable 1-26 (Fragment) OS=Mus musculus OX=10090 GN=Ighv1-26 PE=4 SV=1		mus_musculus_202202_demo	4.4	0.008066896	12910.57	38.30675888	NaN	NaN	NaN	NaN	NaN	NaN	NaN	NaN	NaN	NaN	20.08926773	14.81286812	NaN	NaN	NaN	NaN	NaN	NaN	NaN	NaN	NaN	NaN	NaN	NaN	NaN	NaN	NaN	NaN	NaN	NaN	NaN	NaN	NaN	NaN	NaN	NaN	NaN	NaN	NaN	NaN
A0A075B5Y4		Unknown	A0A075B5Y4_MOUSE Immunoglobulin heavy variable 1-81 (Fragment) OS=Mus musculus OX=10090 GN=Ighv1-81 PE=4 SV=1		mus_musculus_202202_demo	7.6	0.001833554	12988.67	NaN	NaN	NaN	NaN	NaN	NaN	138.8845825	100.9627914	134.2779541	141.0223541	135.6258087	NaN	NaN	NaN	NaN	NaN	NaN	NaN	NaN	NaN	NaN	NaN	NaN	NaN	NaN	NaN	NaN	NaN	NaN	NaN	NaN	51.51937866	NaN	NaN	NaN	NaN	NaN	NaN	NaN	NaN	NaN
A0A075B666;A0A140T8N3		Unknown	A0A075B666_MOUSE Immunoglobulin kappa chain variable 13-85 (Fragment) OS=Mus musculus OX=10090 GN=Igkv13-85 PE=4 SV=5;A0A140T8N3_MOUSE Immunoglobulin kappa chain variable 13-84 (Fragment) OS=Mus musculus OX=10090 GN=Igkv13-84 PE=4 SV=2		mus_musculus_202202_demo	12.3	0.000210128	12709.47;12617.34	61.4042244	63.66788483	63.66788483	NaN	NaN	NaN	NaN	365.0475769	37.29893112	NaN	NaN	112.8918686	120.6339569	112.4942932	108.189537	60.5465889	232.2227783	179.3695831	NaN	170.6896057	NaN	81.60777283	97.65426636	88.02716827	58.63316727	80.99120331	NaN	NaN	102.4821854	NaN	NaN	101.9717407	NaN	NaN	NaN	NaN	NaN	NaN	NaN	195.8673706	126.8654709
A0A075B677		Unknown	A0A075B677_MOUSE Immunoglobulin kappa variable 4-53 OS=Mus musculus OX=10090 GN=Igkv4-53 PE=1 SV=1		mus_musculus_202202_demo	13.2	0	10366.46	14.62755203	7.514564037	7.514564037	NaN	NaN	NaN	12.53387642	8.991474152	9.794169426	12.99599743	4.417072296	45.90732574	36.03418732	26.91506004	65.3048172	22.68145752	24.03684235	18.20038223	NaN	19.47768021	NaN	25.2781353	22.3516922	24.46998024	28.10554695	15.88337326	NaN	NaN	17.42801094	NaN	NaN	13.21541691	NaN	NaN	12.31323147	NaN	NaN	NaN	NaN	13.20051861	9.671260834
A0A075B697;P01820		Unknown	A0A075B697_MOUSE Immunoglobulin heavy variable 2-9-1 (Fragment) OS=Mus musculus OX=10090 GN=Ighv2-9-1 PE=4 SV=1;HVM44_MOUSE Ig heavy chain V region PJ14 OS=Mus musculus OX=10090 PE=1 SV=1		mus_musculus_202202_demo	17.7	0.00052263	12481.42;12447.33	9.601381302	24.92052841	24.92052841	NaN	NaN	NaN	37.41490173	30.95685768	20.54800415	32.96426773	15.10384274	87.4953537	72.2215271	46.01120377	97.5891037	50.19329834	37.51338959	13.35166931	NaN	34.23635864	NaN	44.45039749	12.89740849	11.39237499	28.2153492	44.22898865	NaN	NaN	55.53463745	NaN	NaN	34.74495697	NaN	NaN	22.0180912	NaN	37.72157669	NaN	NaN	27.86748886	40.37823486
A0A075B6D5		Unknown	A0A075B6D5_MOUSE Immunoglobulin kappa chain variable 19-93 OS=Mus musculus OX=10090 GN=Igkv19-93 PE=1 SV=7		mus_musculus_202202_demo	11.7	0.000107193	12734.53	6.936405182	5.17605114	5.17605114	NaN	NaN	NaN	6.186123371	NaN	4.820306778	10.35745049	4.699531078	NaN	8.996531487	4.125139713	3.554342985	NaN	NaN	7.753461361	NaN	7.438046455	NaN	4.243941784	5.685421467	3.103636503	NaN	NaN	NaN	NaN	9.522789955	NaN	NaN	11.95249367	NaN	NaN	4.791136265	NaN	NaN	NaN	NaN	4.499008179	8.611019135
A0A087WNP0		Unknown	A0A087WNP0_MOUSE RIKEN cDNA 4931428L18 gene OS=Mus musculus OX=10090 GN=4931428L18Rik PE=4 SV=2		mus_musculus_202202_demo	78.2	0	26870.01	228.8353119	224.0226135	224.0226135	342.0032043	230.391449	254.9137573	NaN	173.5167542	NaN	NaN	110.6250153	173.565979	234.5901489	240.3690338	268.1238098	300.8816833	NaN	230.0080109	198.6694336	NaN	139.381485	239.666214	226.9776154	196.4676971	201.2959137	204.059845	195.284668	220.4488068	144.8377075	218.2476654	177.8428345	106.348732	117.9417496	102.2731094	134.4301758	148.7041931	121.4551926	154.1369781	154.1369781	103.84021	144.1173553
A0A087WNQ7		Unknown	A0A087WNQ7_MOUSE Small integral membrane protein 10-like 1 OS=Mus musculus OX=10090 GN=Smim10l1 PE=1 SV=1		mus_musculus_202202_demo	36.6	0	9657.33	NaN	14.19102287	14.19102287	NaN	15.05869579	NaN	NaN	NaN	NaN	NaN	NaN	NaN	NaN	NaN	NaN	NaN	NaN	NaN	NaN	NaN	NaN	NaN	NaN	NaN	NaN	NaN	NaN	NaN	NaN	NaN	NaN	NaN	NaN	NaN	NaN	NaN	NaN	NaN	NaN	NaN	NaN
A0A087WP46		Unknown	A0A087WP46_MOUSE cDNA sequence BC034090 OS=Mus musculus OX=10090 GN=BC034090 PE=1 SV=1		mus_musculus_202202_demo	11	0	130309.05	17.8739109	21.91957474	16.48219872	30.0053196	12.500741	13.79050732	36.91527939	31.66117096	43.9667244	30.4862709	32.11193085	NaN	29.55052757	NaN	NaN	33.65018082	28.36011696	29.65748024	NaN	28.14102173	25.30116081	20.05601692	21.14971924	16.80266762	NaN	NaN	NaN	NaN	NaN	NaN	NaN	NaN	NaN	NaN	NaN	NaN	NaN	NaN	NaN	NaN	NaN
A0A087WQ44		Unknown	A0A087WQ44_MOUSE Snf2-related CREBBP activator protein OS=Mus musculus OX=10090 GN=Srcap PE=1 SV=1		mus_musculus_202202_demo	37.5	0.00490049	349266.64	12.45927334	12.51339912	12.51339912	13.57317448	18.38318253	9.065476418	NaN	NaN	24.00952148	23.81268883	21.55009651	16.80002403	NaN	16.1921196	NaN	NaN	NaN	24.85104561	NaN	14.13252544	NaN	18.21771049	10.31391621	16.2031498	NaN	15.24693012	NaN	NaN	NaN	NaN	NaN	14.90793324	NaN	NaN	NaN	NaN	9.878936768	NaN	NaN	NaN	NaN
A0A087WQ89		Unknown	A0A087WQ89_MOUSE MISP family member 3 OS=Mus musculus OX=10090 GN=Misp3 PE=1 SV=1		mus_musculus_202202_demo	15.5	0	23177.32	87.79102325	97.21041107	97.21041107	107.3782349	79.09621429	82.70874786	244.0144653	259.972229	229.7040405	276.3263245	248.5449677	70.71195221	88.08245087	113.3943253	112.455101	141.9423065	141.0955811	132.681076	157.0010223	134.6109314	137.157547	119.4543304	86.79666138	108.7629471	111.6386795	115.6349564	NaN	NaN	NaN	NaN	NaN	NaN	NaN	NaN	NaN	NaN	NaN	NaN	NaN	NaN	NaN
A0A087WR45		Unknown	A0A087WR45_MOUSE Proline-rich basic protein 1 OS=Mus musculus OX=10090 GN=Prob1 PE=1 SV=1		mus_musculus_202202_demo	12.6	0	106836.99	NaN	NaN	NaN	NaN	NaN	NaN	4.30553627	NaN	NaN	NaN	NaN	NaN	NaN	1.068663001	NaN	NaN	NaN	NaN	NaN	NaN	NaN	NaN	NaN	NaN	NaN	NaN	52.71552277	68.97878265	58.89894485	58.39310455	81.19836426	49.63433075	71.12939453	81.07621002	46.60777664	63.43675232	60.31107712	64.56699371	64.56699371	43.95244217	50.7756958
A0A0A6YVU8;Q9JKV1		Unknown	A0A0A6YVU8_MOUSE Predicted pseudogene 9774 OS=Mus musculus OX=10090 GN=Gm9774 PE=3 SV=1;ADRM1_MOUSE Proteasomal ubiquitin receptor ADRM1 OS=Mus musculus OX=10090 GN=Adrm1 PE=1 SV=2		mus_musculus_202202_demo	97.8	0	42147.16;42060.14	117.1317062	117.1808243	117.1808167	190.0408783	140.8289337	150.1361237	145.4030914	234.4561005	83.85043335	17.89763832	130.9077911	117.0393677	96.84087372	115.0943909	184.0906219	267.4241028	84.38375854	50.40223312	140.8667297	66.54510498	146.6085663	121.6735153	158.5390015	185.7439728	253.3652191	142.5451202	178.3827515	177.4660492	127.2683029	200.1952515	252.8383789	135.9534149	182.2544861	286.3696899	120.024704	177.9690399	121.4699478	176.5742035	186.3392792	153.4998627	167.1613617
A0A0A6YW33		Unknown	A0A0A6YW33_MOUSE Predicted pseudogene 6525 OS=Mus musculus OX=10090 GN=Gm6525 PE=3 SV=1		mus_musculus_202202_demo	71.9	0	12430.63	412.0322266	469.1720581	469.1720581	316.0838318	252.065506	213.2207642	551.2600708	374.4661255	480.0548096	469.2531433	305.8684998	263.8183289	560.5421143	212.9904938	223.0965881	26.76493835	158.1967468	701.2129517	35.72278595	766.5828247	88.3102417	372.126709	489.745575	412.8721313	81.66110992	139.7881012	130.0978546	123.3077316	440.240448	155.0609283	151.8249207	410.1084595	123.1771545	136.2876892	200.3949127	149.5522156	229.4779968	192.526886	192.526886	291.8345337	399.4416504
A0A0A6YWI9		Unknown	A0A0A6YWI9_MOUSE Immunoglobulin heavy variable V1-11 (Fragment) OS=Mus musculus OX=10090 GN=Ighv1-11 PE=4 SV=1		mus_musculus_202202_demo	29.7	0	12864.62	363.4319153	290.559845	290.559845	NaN	NaN	NaN	383.6456604	253.8777771	355.7886658	283.7328186	199.6862335	1383.757446	684.5170288	748.1556396	1385.07605	303.9005737	539.0054321	285.7489014	NaN	375.8771667	NaN	360.9708252	496.3349609	337.8140259	287.9399414	248.2945099	NaN	NaN	471.9579468	NaN	NaN	591.8727417	NaN	NaN	231.1256409	NaN	129.3965912	NaN	NaN	331.4683838	482.6929016
A0A0A6YXW6		Unknown	A0A0A6YXW6_MOUSE Immunoglobulin heavy constant alpha (Fragment) OS=Mus musculus OX=10090 GN=Igha PE=1 SV=1		mus_musculus_202202_demo	25.9	0	NaN	NaN	18.10173225	18.10173225	14.82543373	NaN	NaN	13.01769638	15.71371555	19.95465469	16.91529655	22.32939529	114.6789856	73.51056671	69.7056427	177.080246	7.180461407	27.94203758	14.88532352	16.82704163	11.9640255	11.56240654	6.017693043	134.1481934	NaN	39.00650787	38.67710114	NaN	27.23285675	235.2452545	NaN	NaN	NaN	NaN	NaN	NaN	NaN	NaN	NaN	NaN	NaN	629.19104
A0A0A6YY83		Unknown	A0A0A6YY83_MOUSE Protocadherin 7 OS=Mus musculus OX=10090 GN=Pcdh7 PE=1 SV=1		mus_musculus_202202_demo	76.3	0	136771.59	11.41183281	NaN	6.523044586	51.6171875	NaN	NaN	NaN	NaN	NaN	NaN	NaN	NaN	NaN	35.05614853	NaN	NaN	NaN	NaN	NaN	NaN	NaN	NaN	NaN	NaN	NaN	23.41588402	29.05672646	26.85867691	25.25830269	33.76269913	26.19256783	31.61899567	29.55366325	23.1360817	25.65858078	16.0962944	23.89827728	19.04564476	19.04564476	36.92818069	25.79942703
A0A0A6YYE7		Unknown	A0A0A6YYE7_MOUSE Immunoglobulin kappa variable 4-57 (Fragment) OS=Mus musculus OX=10090 GN=Igkv4-57 PE=4 SV=2		mus_musculus_202202_demo	23	0	12689.39	48.97359467	39.25148392	39.25148392	25.11312675	NaN	6.231774807	31.79653358	24.77772522	27.9015522	23.68940735	17.54445076	168.3906708	182.5091095	121.5087891	270.9894409	86.69099426	86.62070465	82.92958832	NaN	85.90499115	13.44225788	61.34771729	96.55463409	74.22971344	67.56770325	42.54787827	NaN	NaN	42.78482437	NaN	NaN	34.71208954	NaN	NaN	22.6402607	NaN	22.65608978	NaN	NaN	33.71913147	43.44151306
A0A0B4J1F9		Unknown	A0A0B4J1F9_MOUSE Trichohyalin OS=Mus musculus OX=10090 GN=Tchh PE=1 SV=1		mus_musculus_202202_demo	40.4	0	208219.36	NaN	37.07923889	37.07923889	NaN	41.83432388	NaN	NaN	NaN	123.8518906	NaN	105.3075027	NaN	NaN	NaN	NaN	NaN	192.385376	NaN	NaN	NaN	NaN	NaN	NaN	NaN	NaN	NaN	65.38580322	NaN	NaN	NaN	NaN	NaN	NaN	NaN	NaN	33.35701752	NaN	NaN	NaN	NaN	NaN
A0A0B4J1H6		Unknown	A0A0B4J1H6_MOUSE Immunoglobulin kappa chain variable 2-137 (Fragment) OS=Mus musculus OX=10090 GN=Igkv2-137 PE=4 SV=1		mus_musculus_202202_demo	36.9	0	13131.1	215.3839569	272.6112061	272.6112061	29.61541748	14.83935547	13.60165215	126.9283829	137.4129028	119.2061157	146.5567322	125.312912	405.0544434	599.1261597	346.0119019	580.6810303	284.8291931	305.1069031	273.4354248	21.80274391	295.6304321	19.00446892	310.1813049	347.9363708	216.3075256	226.9316864	180.5643311	35.41817093	84.94486237	430.0022888	33.93715286	97.86785126	207.5580139	16.11186409	NaN	141.7602844	NaN	140.0524597	19.37067795	19.37067795	245.3688049	261.9110718
A0A0B4J1H7;A0A0B4J1H8		Unknown	A0A0B4J1H7_MOUSE Immunoglobulin kappa variable 1-135 (Fragment) OS=Mus musculus OX=10090 GN=Igkv1-135 PE=4 SV=1;A0A0B4J1H8_MOUSE Immunoglobulin kappa variable 1-133 (Fragment) OS=Mus musculus OX=10090 GN=Igkv1-133 PE=4 SV=1		mus_musculus_202202_demo	31.5	0	13305.26;13237.22	223.3250732	22.62381744	22.62381744	NaN	NaN	NaN	184.1235352	181.8511658	175.8392487	176.9001617	98.33822632	419.4286804	37.49577713	337.3118591	66.7780304	71.52388763	218.8599854	73.27505493	45.17715073	77.18728638	24.19167137	32.67229843	34.69011688	180.7138519	NaN	184.7029572	NaN	NaN	120.8940811	NaN	NaN	58.35333633	NaN	NaN	62.99106216	NaN	91.48962402	NaN	NaN	111.7480316	96.90919495
A0A0B4J1I1		Unknown	A0A0B4J1I1_MOUSE Immunoglobulin kappa variable 16-104 (Fragment) OS=Mus musculus OX=10090 GN=Igkv16-104 PE=4 SV=1		mus_musculus_202202_demo	20.5	0	12874.58	77.74836731	68.98233032	68.98232269	NaN	NaN	NaN	36.87995148	52.45436096	33.54663467	46.12615204	29.08827782	164.7806244	212.0448914	173.2420959	251.2648926	116.5965881	120.2330093	107.8758087	NaN	105.2481384	NaN	127.4914322	147.2245789	87.56861877	91.78251648	70.03659821	NaN	NaN	135.1075745	NaN	NaN	54.50456619	NaN	NaN	38.7684021	NaN	32.74913788	NaN	NaN	52.17723846	82.3551178
A0A0B4J1N0		Unknown	A0A0B4J1N0_MOUSE Immunoglobulin heavy variable 1-76 OS=Mus musculus OX=10090 GN=Ighv1-76 PE=1 SV=1		mus_musculus_202202_demo	8.2	0.00252934	10879.24	NaN	NaN	NaN	NaN	NaN	NaN	NaN	NaN	NaN	NaN	NaN	NaN	NaN	NaN	NaN	NaN	NaN	NaN	NaN	NaN	NaN	NaN	NaN	NaN	NaN	NaN	NaN	NaN	NaN	NaN	NaN	NaN	NaN	NaN	14.97162247	NaN	NaN	NaN	NaN	NaN	4.013642311
A0A0G2JDV3		Unknown	GBP6_MOUSE Guanylate-binding protein 6 OS=Mus musculus OX=10090 GN=Gbp6 PE=2 SV=2		mus_musculus_202202_demo	78.5	0	70442.7	15.54922676	11.78763866	12.50108147	12.30679226	15.04708481	17.71887207	15.93602467	9.465727806	6.260324955	5.989983082	11.10039997	7.107392788	9.23090744	9.336025238	12.37701035	27.43300056	12.35142803	9.465670586	11.91681385	10.7282362	10.14334965	23.05589867	29.08029366	20.97992516	30.36591721	18.43857384	16.76458359	20.73461533	24.97305298	22.44676018	22.42074585	27.06118393	23.69966698	40.92810059	29.71932411	21.19459534	14.49783611	35.90153885	35.90153885	31.92878151	25.15677071
A0A0G2JE99;P01843		Unknown	A0A0G2JE99_MOUSE Immunoglobulin lambda constant 1 (Fragment) OS=Mus musculus OX=10090 GN=Iglc1 PE=4 SV=1;LAC1_MOUSE Ig lambda-1 chain C region OS=Mus musculus OX=10090 PE=1 SV=1		mus_musculus_202202_demo	22.4	0	NaN;11574.83	18.00378799	22.49502563	22.49502563	NaN	13.55444527	9.678113937	16.98246956	21.14692879	12.49796295	12.68637466	10.02793217	86.81409454	71.78507233	61.8935585	100.7389832	53.03629303	52.40314102	29.81908607	21.13535118	28.43665886	13.9698019	37.04573059	32.9518013	23.15550613	28.5583725	27.11062241	NaN	NaN	33.36922455	NaN	NaN	33.87870789	NaN	NaN	15.17972183	NaN	10.52712727	NaN	NaN	21.20630836	31.6036129
A0A0G2JG52		Unknown	A0A0G2JG52_MOUSE Crystallin beta-gamma domain-containing 1 OS=Mus musculus OX=10090 GN=Crybg1 PE=1 SV=1		mus_musculus_202202_demo	30.6	0	223448.06	12.90281105	11.18457317	11.18457317	13.46331692	17.69194031	16.10111046	NaN	NaN	NaN	NaN	NaN	NaN	13.33973122	15.98931026	24.26215935	21.86935234	NaN	14.82893372	5.334518433	NaN	NaN	16.94368362	11.36143017	NaN	13.78887081	20.11626053	NaN	36.32544327	NaN	NaN	NaN	NaN	NaN	NaN	NaN	NaN	26.09085274	NaN	NaN	NaN	NaN
A0A0J9YTR2		Unknown	A0A0J9YTR2_MOUSE RIKEN cDNA 0610012G03 gene OS=Mus musculus OX=10090 GN=0610012G03Rik PE=1 SV=1		mus_musculus_202202_demo	82.3	0	10828.65	72.47042847	70.6663208	70.6663208	81.58706665	62.97994995	83.61383057	40.51381683	29.02340126	127.7947693	57.00907898	51.29360962	49.28058624	68.46000671	83.65177155	69.68927765	76.81479645	54.16592407	56.10512161	63.58013916	51.6511116	NaN	70.42660522	58.0475769	74.63412476	89.80819702	62.04213333	125.5697403	130.549942	129.8813934	112.9524002	141.7592621	141.6611328	141.951767	115.2331924	150.4617615	122.9068604	175.2126465	169.6584778	169.6584778	186.6791382	157.8409271
A0A0J9YUD5		Unknown	A0A0J9YUD5_MOUSE Nucleoporin 205 OS=Mus musculus OX=10090 GN=Nup205 PE=1 SV=1		mus_musculus_202202_demo	93.4	0	233097.83	65.61782074	59.40823746	59.40823746	76.89351654	61.30422974	61.09436798	95.99645233	93.35823059	77.23448944	70.41854095	80.35493469	55.48010635	67.6465683	66.15143585	62.6389122	68.42997742	79.3559494	72.91816711	93.06452942	75.01320648	83.88676453	65.1537323	61.78173447	63.79801941	69.10140991	62.27385712	51.26015854	62.47419357	56.23220825	74.69688416	74.17865753	43.16567612	61.84369278	60.39273071	49.25910568	49.54607391	47.63221741	59.26724625	52.50115967	52.81716537	48.44121552
A0A0N4SUJ3		Unknown	A0A0N4SUJ3_MOUSE N-acetylated alpha-linked acidic dipeptidase-like 2 OS=Mus musculus OX=10090 GN=Naaladl2 PE=1 SV=1		mus_musculus_202202_demo	25.2	0	88516.62	8.08279705	NaN	NaN	NaN	NaN	NaN	NaN	NaN	12.64922905	5.314610004	18.07507515	NaN	NaN	NaN	NaN	NaN	NaN	13.83905029	22.87120247	NaN	9.01066494	NaN	NaN	10.53474236	NaN	7.141691685	NaN	NaN	NaN	15.73492336	NaN	NaN	NaN	NaN	NaN	NaN	NaN	NaN	NaN	NaN	NaN
A0A0N4SVR5		Unknown	A0A0N4SVR5_MOUSE RasGEF domain family, member 1A OS=Mus musculus OX=10090 GN=Rasgef1a PE=1 SV=1		mus_musculus_202202_demo	44.8	0	56924.68	NaN	NaN	40.33396149	42.84876633	NaN	NaN	NaN	NaN	NaN	8.014215469	NaN	NaN	NaN	60.9066925	NaN	NaN	NaN	NaN	NaN	NaN	NaN	NaN	NaN	NaN	NaN	NaN	NaN	NaN	NaN	NaN	NaN	NaN	NaN	NaN	15.37070847	NaN	92.62571716	NaN	NaN	NaN	NaN
A0A0U1RNF2		Unknown	A0A0U1RNF2_MOUSE Leucine carboxyl methyltransferase 1 OS=Mus musculus OX=10090 GN=Lcmt1 PE=1 SV=1		mus_musculus_202202_demo	93.1	0	38160.96	42.75408936	46.84556961	46.84556961	40.64609146	46.35853195	38.69451904	76.95467377	76.79380035	86.98600006	97.82965088	91.77456665	32.39416122	30.83516312	38.15576935	34.22719193	34.87865829	61.42480087	59.49991226	67.95245361	59.80966568	63.91290665	46.56597137	43.94364166	37.41088104	36.72411728	48.10145187	54.21752548	48.70452881	56.34773254	61.18082047	58.38765717	54.43903732	54.83324432	62.14513779	56.62382126	51.55876541	43.94840622	47.86881638	47.86882019	50.45265579	41.28920746
A0A140LIF8		Unknown	A0A140LIF8_MOUSE Immunity-related GTPase family M member 2 OS=Mus musculus OX=10090 GN=Irgm2 PE=1 SV=1		mus_musculus_202202_demo	22.4	0	46500.38	12.50061703	10.48468399	10.48468399	NaN	9.038557053	10.29676151	24.48703003	NaN	28.83102036	28.78314781	31.5408783	13.1565237	11.92983913	12.02680302	17.72428513	33.17121887	NaN	30.99150848	NaN	17.17003822	15.73488331	18.53139877	20.94260025	25.24196815	30.00187683	23.97787857	25.85908318	NaN	NaN	NaN	NaN	9.386397362	17.20697594	NaN	6.616325855	16.93370819	NaN	NaN	NaN	NaN	20.4966507
A0A140LIS8		Unknown	A0A140LIS8_MOUSE Predicted gene 4756 OS=Mus musculus OX=10090 GN=Gm4756 PE=3 SV=1		mus_musculus_202202_demo	26.8	0	37840.14	23.83475304	NaN	NaN	NaN	NaN	NaN	NaN	NaN	42.91921616	NaN	NaN	NaN	108.5385666	NaN	NaN	62.75637436	NaN	NaN	NaN	NaN	NaN	NaN	NaN	NaN	NaN	NaN	NaN	NaN	58.57542419	NaN	4.884841442	72.48545074	NaN	NaN	NaN	NaN	42.10878754	NaN	NaN	NaN	NaN
A0A140LIW3		Unknown	A0A140LIW3_MOUSE FERM and PDZ domain-containing 3 OS=Mus musculus OX=10090 GN=Frmpd3 PE=1 SV=1		mus_musculus_202202_demo	59.3	0	195348.63	NaN	6.08490324	6.08490324	NaN	NaN	NaN	42.62158966	35.01041794	NaN	54.36091614	10.57809925	NaN	NaN	NaN	NaN	NaN	NaN	NaN	NaN	NaN	NaN	NaN	NaN	NaN	NaN	NaN	NaN	NaN	NaN	38.76546097	NaN	NaN	NaN	NaN	NaN	NaN	NaN	NaN	NaN	NaN	NaN
A0A140LJ72		Unknown	A0A140LJ72_MOUSE Mucin 16 OS=Mus musculus OX=10090 GN=Muc16 PE=4 SV=1		mus_musculus_202202_demo	25.9	0.008066896	908732.67	290.0354614	4.387070656	4.387070656	NaN	NaN	NaN	NaN	NaN	NaN	NaN	NaN	NaN	NaN	NaN	NaN	5.302769184	NaN	NaN	606.3953857	NaN	622.3721313	494.7118225	364.1296692	NaN	NaN	5.027909279	NaN	NaN	NaN	NaN	NaN	NaN	NaN	NaN	NaN	NaN	NaN	NaN	3901.213623	NaN	NaN
A0A140T8I4		Unknown	A0A140T8I4_MOUSE Cell division cycle 34B OS=Mus musculus OX=10090 GN=Cdc34b PE=3 SV=1		mus_musculus_202202_demo	45.1	0.00052263	26683.88	113.4001999	115.4551926	115.4551926	134.7734833	105.9901276	146.8548889	95.7430954	85.89253998	57.41446304	98.50563812	80.89886475	83.1529007	85.91880798	74.27212524	NaN	39.6218071	60.41137695	88.46464539	NaN	122.3288269	120.2149963	NaN	94.84667969	114.4821243	NaN	110.9190521	150.5369873	NaN	263.2769165	NaN	130.7613525	124.2381744	NaN	138.8339386	142.0240173	127.7386246	166.6150818	96.21643829	96.21643066	108.7095413	151.6187592
A0A140T8M2		Unknown	A0A140T8M2_MOUSE Immunoglobulin kappa variable 12-44 (Fragment) OS=Mus musculus OX=10090 GN=Igkv12-44 PE=4 SV=2		mus_musculus_202202_demo	70	0	12557.19	57.34958267	70.91259766	70.91259766	86.09507751	159.6546631	72.30467987	59.71760559	51.09106064	152.3206787	166.9012451	168.3873291	183.2879333	225.861557	168.2834473	265.5016174	108.1920395	117.1859894	76.47309875	NaN	73.38931274	145.6469421	84.83617401	117.3726349	65.19834137	67.66094208	57.66874313	134.4122009	128.2835999	141.8781281	139.2579651	192.3713379	163.2948151	NaN	NaN	31.1941967	NaN	29.23871994	109.8623428	109.8623428	51.06908798	64.90235901
A0A140T8M3		Unknown	A0A140T8M3_MOUSE Immunoglobulin kappa chain variable 8-30 (Fragment) OS=Mus musculus OX=10090 GN=Igkv8-30 PE=4 SV=2		mus_musculus_202202_demo	18.6	0	13335.09	18.93675804	17.47566414	17.47566414	NaN	NaN	NaN	26.66095352	22.14477921	23.29300308	23.53932953	19.3890667	17.89450073	31.07706451	29.92827034	46.47854233	26.85466385	17.89174461	30.24301147	NaN	25.76494408	NaN	19.77326393	44.71012497	27.9446373	26.28717995	21.41515732	23.22869682	NaN	59.80039215	NaN	NaN	35.23247528	NaN	NaN	31.5066185	NaN	29.46664238	NaN	NaN	44.25134277	63.02634048
A0A140T8M4		Unknown	A0A140T8M4_MOUSE Immunoglobulin kappa variable 8-19 OS=Mus musculus OX=10090 GN=Igkv8-19 PE=1 SV=2		mus_musculus_202202_demo	13.9	0	11116.33	5.378475189	5.414043903	5.414043903	NaN	NaN	NaN	11.22817326	5.548762321	6.458818913	8.703633308	9.896206856	24.89962769	22.01058388	25.27046585	22.81889725	14.98785973	11.48711109	12.90365887	NaN	12.35009003	NaN	10.09967804	11.18923283	6.82080555	12.580616	15.70211983	NaN	NaN	14.63433075	NaN	NaN	4.512730122	NaN	NaN	NaN	NaN	2.585477591	NaN	NaN	6.68300724	6.856611729
A0A140T8M5		Unknown	A0A140T8M5_MOUSE Immunoglobulin kappa variable 6-15 (Fragment) OS=Mus musculus OX=10090 GN=Igkv6-15 PE=1 SV=2		mus_musculus_202202_demo	14.5	0	12757.18	84.01308441	70.80783081	70.80783081	NaN	NaN	8.579509735	35.60720825	24.49457932	28.35803032	19.97037315	8.965557098	118.1979675	141.6067963	138.9477081	401.3800354	220.9297485	111.0897064	98.45130157	NaN	88.47215271	NaN	110.1162872	134.4073944	121.9307098	93.75728607	87.57570648	NaN	NaN	89.49501038	NaN	NaN	24.2281189	NaN	NaN	8.281074524	NaN	26.62704849	NaN	NaN	16.17095757	44.48012161
A0A140T8N5		Unknown	A0A140T8N5_MOUSE Immunoglobulin kappa variable 6-23 (Fragment) OS=Mus musculus OX=10090 GN=Igkv6-23 PE=4 SV=2		mus_musculus_202202_demo	65.6	0	12787.3	483.2836914	411.3459473	411.3459473	27.29180145	5.049159527	15.24529839	504.0666809	259.181427	475.6748962	309.3395386	204.921936	550.9783325	869.9046021	491.4810791	1120.83728	343.6609497	467.1325378	478.3924255	NaN	547.8079224	11.49492359	460.3432617	770.5614624	710.0071411	492.4616699	300.8368835	70.44389343	23.78749275	941.3395386	75.1335144	54.1054306	694.9038086	39.82144547	NaN	226.5209961	17.59905243	268.3370667	NaN	NaN	442.4217834	715.1834717
A0A140T8N7		Unknown	A0A140T8N7_MOUSE Immunoglobulin kappa chain variable 6-25 (Fragment) OS=Mus musculus OX=10090 GN=Igkv6-25 PE=4 SV=2		mus_musculus_202202_demo	11	0	12739.29	32.54941559	23.81560135	23.81560135	NaN	NaN	NaN	18.34918976	17.7741127	11.88309002	NaN	NaN	40.36766434	29.19203568	16.44272423	31.89295197	13.01846123	23.83792305	14.94419861	NaN	16.8409481	NaN	23.15116501	25.17782974	18.98583794	NaN	22.28373718	NaN	NaN	33.38961792	NaN	NaN	10.31680298	NaN	NaN	NaN	NaN	NaN	NaN	NaN	12.81332874	7.838848591
A0A140T8N8		Unknown	A0A140T8N8_MOUSE Immunoglobulin kappa variable 9-123 (Fragment) OS=Mus musculus OX=10090 GN=Igkv9-123 PE=4 SV=2		mus_musculus_202202_demo	9.5	0	12815.45	13.43527222	9.400873184	9.400873184	NaN	NaN	NaN	5.851791382	5.40668869	5.893272877	6.886248589	3.164212227	7.621963501	14.41202164	8.576613426	16.64404678	NaN	8.05372715	7.930773735	NaN	8.41036129	NaN	8.793076515	14.13693905	7.660312653	8.053175926	NaN	NaN	NaN	5.666274071	NaN	NaN	NaN	NaN	NaN	NaN	NaN	NaN	NaN	NaN	NaN	13.42257309
A0A140T8N9		Unknown	A0A140T8N9_MOUSE Immunoglobulin kappa variable 6-32 (Fragment) OS=Mus musculus OX=10090 GN=Igkv6-32 PE=4 SV=2		mus_musculus_202202_demo	36.3	0	12656.32	131.8562927	119.4463806	119.4463806	NaN	5.12402153	3.689265013	147.2097778	134.7420502	147.4401703	136.7624512	95.28887939	84.33308411	157.2935181	99.29076385	228.9427795	82.73159027	167.9315796	106.3321609	NaN	156.3005524	NaN	115.058876	165.4651337	195.1694641	146.8856964	136.4932098	11.83064079	4.343946934	458.7969971	7.886794567	NaN	248.6968994	NaN	NaN	113.6207275	NaN	141.798584	NaN	NaN	231.8276825	355.0824585
A0A140T8P3		Unknown	A0A140T8P3_MOUSE Immunoglobulin kappa chain variable 15-103 (Fragment) OS=Mus musculus OX=10090 GN=Igkv15-103 PE=4 SV=2		mus_musculus_202202_demo	20.2	0	12547.35	28.77453613	40.257061	40.257061	NaN	NaN	NaN	34.58635712	19.14398766	33.72771072	27.75275421	63.71566772	63.7771492	82.01628876	82.35323334	145.7713623	51.06749725	NaN	43.44647217	NaN	44.56708527	NaN	31.77519417	63.50585175	30.78343773	17.78666687	35.42780304	NaN	NaN	77.99254608	NaN	NaN	48.51533508	NaN	NaN	16.82523727	NaN	13.08983612	NaN	NaN	30.69564819	52.96575165
A0A140T8P5		Unknown	A0A140T8P5_MOUSE Immunoglobulin kappa chain variable 8-24 (Fragment) OS=Mus musculus OX=10090 GN=Igkv8-24 PE=4 SV=2		mus_musculus_202202_demo	21.5	0	13263.99	36.22613525	48.99658203	48.99658203	NaN	17.55900955	18.46825981	52.60331726	43.44499207	48.74489212	46.2010994	41.73242188	49.33062744	71.67441559	60.307827	69.35357666	56.14276123	58.88947678	48.34091949	NaN	38.93988419	NaN	49.77829361	57.55953979	38.49292755	35.98961639	31.56970978	NaN	50.94261169	74.08422089	NaN	NaN	52.86911392	NaN	57.06142044	31.2953968	NaN	31.15020561	NaN	NaN	52.21809387	69.67694092
A0A140T8P6		Unknown	A0A140T8P6_MOUSE Immunoglobulin kappa variable 12-46 (Fragment) OS=Mus musculus OX=10090 GN=Igkv12-46 PE=1 SV=2		mus_musculus_202202_demo	23.7	0	12562.12	58.76685715	45.79657364	45.79657364	NaN	NaN	NaN	32.882164	39.50995255	27.461689	30.96066475	21.18302917	93.37168884	88.48352051	94.42240906	143.7420654	56.75942612	53.80041504	61.88100815	NaN	52.44153595	NaN	96.85574341	79.39468384	63.50491714	45.51429749	37.26629639	NaN	NaN	90.89626312	NaN	NaN	30.46374512	NaN	NaN	18.30312729	NaN	36.23399734	NaN	NaN	30.83699036	57.87864685
A0A140T8T4;P51410		Unknown	A0A140T8T4_MOUSE 60S ribosomal protein L9 OS=Mus musculus OX=10090 GN=Rpl9-ps6 PE=3 SV=1;RL9_MOUSE 60S ribosomal protein L9 OS=Mus musculus OX=10090 GN=Rpl9 PE=1 SV=2		mus_musculus_202202_demo	100	0	21853.37;21881.42	391.0589905	426.5439148	426.5439148	438.7906799	478.2414551	444.5627747	521.9344482	310.8971252	452.4033813	480.3408203	452.9246826	550.3493042	456.6862793	459.2528992	436.7498474	437.0353699	628.0435791	632.9584351	571.7642822	593.8721313	617.9412842	459.9940186	411.9070435	397.1036377	477.0768433	450.3213501	327.0348206	334.9439087	280.4938354	373.9853516	293.3399353	393.674469	317.64328	286.7113953	420.9108276	366.4095459	288.459137	274.7919006	274.7919006	345.7319031	377.6829529
A0A1B0GRG8		Unknown	A0A1B0GRG8_MOUSE Carbonyl reductase (NADPH) OS=Mus musculus OX=10090 GN=Gm5678 PE=3 SV=1		mus_musculus_202202_demo	95.9	0	30674.21	449.8675232	373.8043823	373.8043823	397.5796509	348.6416016	304.411499	659.8195801	569.0108643	544.0667114	446.5696411	436.9422607	455.2268982	534.5545654	719.4558105	638.1273193	748.1434326	833.3567505	604.3495483	1440.085693	632.3338013	831.7382813	616.2250977	601.2557983	773.3417358	854.8753662	584.1835938	150.0096893	155.8194275	191.0597687	93.86548615	102.7696991	157.6703186	98.39685059	116.5293961	152.9486542	113.3422394	185.8417206	128.2725525	128.2725525	184.6527252	177.1894531
A0A1B0GRV7		Unknown	A0A1B0GRV7_MOUSE Nucleoside-diphosphate kinase OS=Mus musculus OX=10090 GN=Gm17949 PE=3 SV=1		mus_musculus_202202_demo	11.7	0.003429148	24262.37	22.33524895	26.96851349	26.96851349	43.29312134	26.68768883	45.56322479	NaN	NaN	NaN	NaN	NaN	32.95264435	23.53788567	31.8934536	29.77133751	22.83655548	43.72201538	37.81324768	NaN	34.91431427	48.41265488	33.58623505	31.06653976	33.26566315	43.30160904	40.74749374	NaN	NaN	NaN	NaN	NaN	NaN	NaN	NaN	NaN	NaN	NaN	NaN	NaN	NaN	NaN
A0A1B0GSG7		Unknown	A0A1B0GSG7_MOUSE Kinesin-like protein OS=Mus musculus OX=10090 GN=Kif19b PE=3 SV=1		mus_musculus_202202_demo	88.6	0	109837.35	71.63706207	50.34156418	50.34156418	175.3876801	27.66930771	67.47816467	NaN	84.13739014	87.11869049	NaN	81.28946686	92.4394989	115.9982681	136.1226349	NaN	21.02294922	65.08966827	84.21566772	NaN	73.11302185	NaN	NaN	61.37086868	57.86691284	NaN	73.79756927	218.9339294	82.71555328	79.15447235	123.3170853	139.0584412	108.9563141	50.91805267	36.28689575	59.51539993	54.06847382	80.54496765	55.95988464	49.22048187	54.40031052	81.88092804
A0A1B0GSK3		Unknown	A0A1B0GSK3_MOUSE Leukemia NUP98 fusion partner 1 OS=Mus musculus OX=10090 GN=Lnp1 PE=4 SV=1		mus_musculus_202202_demo	20.2	0.004605988	20833.86	11.04591846	8.774138451	8.774138451	NaN	1.821382046	NaN	NaN	NaN	2.073886871	NaN	NaN	NaN	NaN	6.444746494	NaN	NaN	NaN	NaN	NaN	4.883088112	NaN	4.994236469	NaN	NaN	NaN	NaN	NaN	NaN	NaN	NaN	NaN	NaN	NaN	NaN	NaN	NaN	6.593189716	NaN	NaN	NaN	NaN
A0A1D5RMB0		Unknown	A0A1D5RMB0_MOUSE Alcohol dehydrogenase 6B (class V) OS=Mus musculus OX=10090 GN=Adh6b PE=3 SV=1		mus_musculus_202202_demo	39.7	0.000210128	41088.16	NaN	NaN	NaN	NaN	NaN	1.896816015	NaN	NaN	NaN	17.78111458	NaN	NaN	NaN	28.47566032	NaN	NaN	NaN	NaN	NaN	NaN	0.282498926	NaN	NaN	NaN	NaN	NaN	NaN	NaN	3.349809408	10.35557747	3.499893665	NaN	NaN	NaN	NaN	NaN	NaN	NaN	NaN	NaN	NaN
A0A1L1SQU7		Unknown	A0A1L1SQU7_MOUSE FAT atypical cadherin 1 OS=Mus musculus OX=10090 GN=Fat1 PE=1 SV=1		mus_musculus_202202_demo	75.1	0	512193.28	5.211055756	3.990110636	8.725319862	13.53313065	11.60773563	NaN	47.15613556	23.22369576	27.61074829	56.85401917	25.4686985	12.00469971	11.74612713	40.07782364	NaN	20.88853264	7.607523918	15.0080471	NaN	19.86888885	34.34837723	15.26494408	2.333702326	12.5252924	30.79462051	12.89621544	NaN	12.98392677	86.9969101	35.06229782	NaN	29.76111984	NaN	NaN	1.662236094	NaN	115.2827454	NaN	NaN	NaN	NaN
A0A1L1STD6		Unknown	A0A1L1STD6_MOUSE InaF motif-containing 2 OS=Mus musculus OX=10090 GN=Inafm2 PE=1 SV=1		mus_musculus_202202_demo	29.3	0	15647.51	NaN	9.561765671	9.561765671	NaN	10.49536133	NaN	NaN	NaN	NaN	NaN	NaN	NaN	NaN	NaN	NaN	NaN	NaN	NaN	NaN	NaN	NaN	NaN	NaN	NaN	NaN	NaN	NaN	NaN	NaN	NaN	NaN	NaN	NaN	NaN	NaN	NaN	NaN	NaN	NaN	NaN	NaN
A0A1L1SUI3		Unknown	A0A1L1SUI3_MOUSE Solute carrier family 37 (glucose-6-phosphate transporter), member 4 OS=Mus musculus OX=10090 GN=Slc37a4 PE=1 SV=1		mus_musculus_202202_demo	74.1	0	48428.28	260.3085938	247.3411713	247.3411713	343.3999023	312.3182068	309.7781982	69.10558319	65.32343292	69.13748932	60.72154617	68.32377625	211.5632019	250.7362976	221.5804291	242.5373383	265.502655	138.7830963	143.1969147	128.4181976	146.1269379	139.3769836	207.5981445	187.5766144	167.2010498	171.9423218	197.9425812	27.94757652	NaN	48.10961151	50.61750793	46.46583939	20.43540573	28.36662292	NaN	15.92741489	18.82765579	NaN	39.42515945	39.42515945	60.01029587	22.47260857
A0A1W2P872		Unknown	NOVA2_MOUSE RNA-binding protein Nova-2 OS=Mus musculus OX=10090 GN=Nova2 PE=1 SV=1		mus_musculus_202202_demo	91.2	0	49066.66	17.29496956	6.836816788	6.836816788	NaN	139.449234	7.063545227	29.74552917	32.26211166	46.98606873	39.04364777	28.07249451	NaN	11.29421329	29.06971931	NaN	NaN	14.07694149	18.23839951	184.3154297	27.5512104	7.910372734	349.35849	6.299755573	NaN	NaN	9.999871254	464.996521	10.39823341	NaN	18.29010963	35.36597443	14.75709438	41.98151398	26.01996422	16.47455978	18.41936874	NaN	20.34910965	20.34910965	15.9964819	7.046333313
A0A1Y7VJ29		Unknown	A0A1Y7VJ29_MOUSE Predicted gene, 48552 OS=Mus musculus OX=10090 GN=Gm48552 PE=4 SV=1		mus_musculus_202202_demo	0.6	0.006336006	15172.15	NaN	NaN	NaN	NaN	NaN	NaN	NaN	NaN	NaN	NaN	NaN	NaN	NaN	NaN	NaN	NaN	NaN	NaN	NaN	NaN	NaN	NaN	NaN	NaN	NaN	NaN	NaN	NaN	NaN	NaN	NaN	NaN	NaN	NaN	NaN	NaN	NaN	NaN	NaN	NaN	NaN
A0A1Y7VJN6;P03987		Unknown	A0A1Y7VJN6_MOUSE Immunoglobulin heavy constant gamma 3 (Fragment) OS=Mus musculus OX=10090 GN=Ighg3 PE=4 SV=1;IGHG3_MOUSE Ig gamma-3 chain C region OS=Mus musculus OX=10090 PE=1 SV=2		mus_musculus_202202_demo	45.7	0	NaN;43929.12	1051.324219	920.1403809	920.1403809	43.53604507	46.16362762	35.18555832	927.7195435	913.9397583	776.0923462	767.7601318	653.315979	2065.723145	2565.807129	1706.488892	3661.677002	1429.055908	1518.833984	1319.488892	29.92491722	1360.582764	38.59070587	1501.61145	1825.184692	1267.466064	1204.733887	908.5209351	39.90469742	44.98426819	1947.915039	51.93863297	NaN	989.1069946	299.1296692	63.39011002	688.1289673	20.14757347	733.3921509	NaN	137.5540009	1103.957031	1477.709351
A0A1Y7VLQ2		Unknown	A0A1Y7VLQ2_MOUSE Predicted gene 42517 OS=Mus musculus OX=10090 GN=Gm42517 PE=1 SV=1		mus_musculus_202202_demo	9.1	0	38883.52	NaN	NaN	NaN	NaN	NaN	NaN	NaN	NaN	NaN	NaN	NaN	NaN	NaN	NaN	NaN	NaN	NaN	NaN	NaN	NaN	NaN	NaN	NaN	NaN	NaN	NaN	NaN	NaN	NaN	NaN	NaN	NaN	NaN	NaN	NaN	NaN	NaN	NaN	NaN	NaN	NaN
A0A286YCV9		Unknown	A0A286YCV9_MOUSE Kinesin family member 13B OS=Mus musculus OX=10090 GN=Kif13b PE=1 SV=1		mus_musculus_202202_demo	84.9	0	204941.74	56.9266243	50.39688873	50.39062881	64.43231964	59.85297394	63.15086746	73.85271454	74.0661087	96.86131287	86.49160767	87.64798737	46.12405396	46.62104797	54.01848221	49.08334351	54.39717484	64.36992645	60.43263245	91.8835144	59.69478226	61.19270325	61.95262909	59.16869354	68.24671173	63.46596527	59.50654984	36.77329254	36.96947479	31.36935043	38.29708099	36.79760742	27.72742081	37.94467163	33.98151016	22.46892548	21.99581528	26.08820343	34.74774933	34.74774933	28.56444168	22.9979744
A0A286YCX6		Unknown	A0A286YCX6_MOUSE Trafficking protein particle complex 8 OS=Mus musculus OX=10090 GN=Trappc8 PE=1 SV=2		mus_musculus_202202_demo	93.1	0	160910.92	40.2427063	36.13578033	37.08827591	41.45370865	40.50502777	43.4888916	63.59110641	59.47267532	64.96322632	56.39431381	66.82969666	32.78240585	34.4239769	43.83890533	43.08703613	54.08363342	43.98451614	46.61367035	43.7968483	42.26816559	38.30406952	42.09140778	36.01414871	39.26631165	54.64752579	42.24549866	24.79376411	32.82793427	29.05079269	32.95106125	55.65190506	24.95450211	34.17477798	36.08003235	26.6371479	31.51243782	34.10233307	47.12038803	47.10890198	26.26031303	31.57663536
A0A286YD83		Unknown	A0A286YD83_MOUSE Small integral membrane protein 43 OS=Mus musculus OX=10090 GN=Smim43 PE=1 SV=1		mus_musculus_202202_demo	7.6	0.000722693	7350.81	NaN	NaN	NaN	NaN	NaN	NaN	NaN	NaN	NaN	NaN	NaN	NaN	NaN	NaN	NaN	NaN	NaN	NaN	NaN	NaN	NaN	NaN	NaN	NaN	NaN	NaN	NaN	NaN	NaN	NaN	NaN	NaN	NaN	NaN	NaN	NaN	NaN	NaN	NaN	NaN	NaN
A0A2I3BQG2		Unknown	A0A2I3BQG2_MOUSE Crystallin beta-gamma domain-containing 2 OS=Mus musculus OX=10090 GN=Crybg2 PE=1 SV=1		mus_musculus_202202_demo	57.4	0.00450947	197825.76	28.38394928	29.02114487	29.02114487	37.56866837	24.39879799	18.88566208	45.33250046	36.87014771	32.86656189	46.85733032	53.00711823	25.08180618	33.5358963	34.24647141	28.42540169	NaN	30.70785522	NaN	NaN	NaN	NaN	41.7191124	NaN	41.11884308	39.46722412	28.30021858	NaN	NaN	NaN	NaN	NaN	NaN	NaN	NaN	NaN	NaN	NaN	NaN	NaN	NaN	NaN
A0A2I3BR81		Unknown	A0A2I3BR81_MOUSE 5'-nucleotidase domain-containing 2 OS=Mus musculus OX=10090 GN=Nt5dc2 PE=1 SV=1		mus_musculus_202202_demo	47.6	0	63858.3	12.46650696	10.55566025	10.55566025	NaN	NaN	11.01319122	76.77823639	NaN	72.79415131	100.310173	93.1852951	36.28435898	17.39211655	NaN	NaN	13.59848881	23.27134132	59.35481644	NaN	21.25858307	NaN	24.60935211	10.18599224	14.93971252	NaN	17.49117279	30.44044685	40.43101883	49.09732819	58.13327408	92.43108368	33.48070908	32.1607399	41.7326355	30.27223587	32.13580322	33.17746735	38.06701279	38.06701279	27.31049728	32.53765869
A0A2R8VKG2		Unknown	A0A2R8VKG2_MOUSE RIKEN cDNA D430041D05 gene OS=Mus musculus OX=10090 GN=D430041D05Rik PE=1 SV=1		mus_musculus_202202_demo	71.3	0	225982.67	NaN	49.75276566	NaN	NaN	NaN	25.66958237	NaN	NaN	NaN	NaN	NaN	8.641782761	NaN	NaN	NaN	38.63855362	NaN	74.27044678	NaN	NaN	NaN	17.31247711	NaN	NaN	NaN	26.44692802	NaN	NaN	NaN	NaN	NaN	NaN	NaN	NaN	44.94685364	NaN	NaN	NaN	NaN	NaN	NaN
A0A338P6I9		Unknown	A0A338P6I9_MOUSE Uncharacterized protein OS=Mus musculus OX=10090 PE=1 SV=1		mus_musculus_202202_demo	88	0	6770.93	42.8142395	52.55370712	52.55370712	98.83798981	101.5702438	102.9147263	27.21058655	30.40790176	NaN	NaN	NaN	50.46743774	30.69545364	51.14743042	103.9927673	88.27323151	29.05897522	19.42750168	73.69232178	23.82985115	18.59379005	36.81151199	41.18110275	NaN	47.63433838	24.55998993	185.1878052	242.5484009	237.6901093	276.4255676	218.9085999	185.1827545	248.8652954	384.6105652	231.826355	187.4708862	345.316864	391.4049377	391.4049377	348.5084229	294.9414673
A0A338P6K9		Unknown	QSER1_MOUSE Glutamine and serine-rich protein 1 OS=Mus musculus OX=10090 GN=Qser1 PE=2 SV=1		mus_musculus_202202_demo	43.5	0.007304313	194475.42	NaN	18.31826973	18.80579185	23.32051849	NaN	14.95924664	NaN	NaN	NaN	NaN	NaN	37.58995819	NaN	NaN	NaN	NaN	NaN	51.25180435	NaN	73.63038635	NaN	NaN	33.00111008	28.16550827	NaN	45.2698288	64.96334839	102.8409882	NaN	118.2087631	59.57706833	NaN	NaN	58.5500145	33.49111176	NaN	67.55369568	NaN	NaN	NaN	63.24674988
A0A338P6S8		Unknown	A0A338P6S8_MOUSE ABI family member 3-binding protein OS=Mus musculus OX=10090 GN=Abi3bp PE=1 SV=1		mus_musculus_202202_demo	22.7	0	179513.13	NaN	NaN	NaN	13.4475832	NaN	NaN	NaN	17.75871849	5.743556976	7.098024845	9.61265564	NaN	NaN	NaN	NaN	NaN	NaN	7.717154026	5.819423199	8.244742393	NaN	NaN	NaN	NaN	NaN	NaN	15.36302948	38.66735458	28.53901672	17.93999672	30.42065048	35.45682526	45.94376373	46.05098724	49.27987289	50.04199219	13.02317333	11.52653408	11.52653408	12.1621151	23.72040558
A0A338P7C9		Unknown	A0A338P7C9_MOUSE Transmembrane protein 181A OS=Mus musculus OX=10090 GN=Tmem181a PE=1 SV=1		mus_musculus_202202_demo	47.9	0	59933.81	NaN	NaN	NaN	NaN	NaN	NaN	NaN	NaN	NaN	NaN	NaN	NaN	NaN	NaN	NaN	NaN	NaN	NaN	NaN	NaN	NaN	NaN	NaN	NaN	NaN	NaN	NaN	NaN	NaN	NaN	NaN	NaN	NaN	NaN	NaN	NaN	NaN	NaN	NaN	NaN	NaN
A0A3B2WD20		Unknown	A0A3B2WD20_MOUSE Exocrine gland secreted peptide 6 OS=Mus musculus OX=10090 GN=Esp6 PE=4 SV=1		mus_musculus_202202_demo	16.4	0	17352.71	NaN	NaN	NaN	NaN	NaN	NaN	NaN	NaN	NaN	NaN	NaN	NaN	NaN	NaN	NaN	NaN	NaN	NaN	NaN	NaN	NaN	NaN	NaN	NaN	NaN	NaN	NaN	NaN	NaN	NaN	NaN	NaN	NaN	NaN	NaN	NaN	NaN	NaN	NaN	NaN	NaN
A0A3Q1M3L6	iglike	Bos taurus	Uncharacterized protein	A0A3Q1M3L6_BOVIN	contaminants2021	47.6	0	40475.75	314.2241211	352.3675842	352.3675842	NaN	NaN	5.83411932	474.4648438	512.7116089	463.0414734	536.0127563	346.0316772	918.7962036	935.8132935	941.1257935	1813.414673	744.5535278	580.3339233	592.8171387	20.5698967	729.498291	8.287101746	390.5838318	531.9793091	391.9466553	401.4789124	298.887146	21.59885406	NaN	1250.554932	NaN	NaN	615.1383667	11.30287361	NaN	406.6213074	NaN	412.0881042	NaN	9.501834869	615.1756592	913.6049194
A0A3Q1MJB2	FBLN1	Bos taurus	Fibulin-1	A0A3Q1MJB2_BOVIN	contaminants2021	12.3	0	77486.19	NaN	NaN	NaN	NaN	NaN	NaN	NaN	NaN	NaN	NaN	NaN	NaN	23.40211487	NaN	NaN	34.46865082	NaN	10.42524433	NaN	NaN	NaN	NaN	19.69828224	NaN	NaN	24.15483093	NaN	39.02791977	NaN	34.71666718	NaN	NaN	NaN	NaN	NaN	NaN	NaN	26.91031075	26.91031075	NaN	NaN
A0A3Q1NGH3	pregnancy_zone	Bos taurus	Uncharacterized protein	A0A3Q1NGH3_BOVIN	contaminants2021	40.4	0	162266.16	9.39719677	9.571727753	9.571727753	NaN	NaN	13.11844158	32.91156387	16.23279572	22.30405617	20.88645744	20.89709854	119.7328491	30.47823715	44.73700714	22.00784874	24.24260139	15.41388416	13.1226244	NaN	16.20245743	31.72252274	18.41936111	15.26925182	24.8504715	19.75923347	6.131417751	NaN	NaN	24.08481026	NaN	NaN	34.19164658	NaN	NaN	NaN	NaN	18.7494297	NaN	NaN	23.11431313	32.77615356
A0A494B9C2		Unknown	A0A494B9C2_MOUSE RIKEN cDNA B830017H08 gene OS=Mus musculus OX=10090 GN=B830017H08Rik PE=4 SV=1		mus_musculus_202202_demo	7.3	0.000210128	24170.27	NaN	NaN	NaN	NaN	NaN	NaN	NaN	NaN	NaN	NaN	NaN	NaN	NaN	NaN	NaN	NaN	NaN	NaN	NaN	NaN	NaN	23.01279831	NaN	NaN	NaN	NaN	26.84447289	NaN	NaN	NaN	NaN	NaN	NaN	NaN	NaN	NaN	NaN	NaN	NaN	NaN	NaN
A0A494B9V8		Unknown	A0A494B9V8_MOUSE Protein prenyltransferase alpha subunit repeat-containing 1 OS=Mus musculus OX=10090 GN=Ptar1 PE=1 SV=1		mus_musculus_202202_demo	73.8	0	48291.03	10.5533514	10.86124325	10.86124325	10.52487087	13.03391743	NaN	17.91931343	24.08441162	36.38046646	NaN	24.80571938	125.3677521	NaN	18.62664223	11.9817009	12.70873833	NaN	NaN	NaN	12.11736012	17.94086456	15.81287384	9.8220644	NaN	NaN	NaN	40.69093323	NaN	NaN	52.76394272	NaN	11.90744877	NaN	NaN	NaN	21.94564629	NaN	NaN	NaN	NaN	20.87416649
A0A494BB10		Unknown	A0A494BB10_MOUSE Predicted gene, 50478 OS=Mus musculus OX=10090 GN=Gm50478 PE=4 SV=1		mus_musculus_202202_demo	24.3	0	11148.47	13.83094597	2.878587008	2.878587008	NaN	NaN	NaN	20.7283802	11.67866421	11.4828167	13.05114269	13.19681168	NaN	NaN	13.25349903	7.755947113	11.68135166	12.63784313	9.014203072	17.03143883	18.89061356	NaN	6.102469921	12.930089	11.76413155	8.516813278	13.30007076	NaN	NaN	NaN	NaN	NaN	NaN	NaN	NaN	7.357008457	NaN	NaN	NaN	NaN	NaN	NaN
A0A571BE98		Unknown	A0A571BE98_MOUSE Leucine-rich single-pass membrane protein 2 OS=Mus musculus OX=10090 GN=Lsmem2 PE=4 SV=1		mus_musculus_202202_demo	4.7	0	16405.01	NaN	NaN	NaN	NaN	NaN	NaN	NaN	NaN	NaN	NaN	NaN	NaN	NaN	NaN	NaN	NaN	NaN	NaN	NaN	NaN	NaN	NaN	NaN	NaN	NaN	NaN	25.64137077	36.55458069	24.47532845	NaN	60.79922485	35.07302094	79.40894318	53.41649246	47.89650345	110.4768143	50.84737015	52.64249802	52.64249802	47.65081406	37.57830429
A0A571BEN1		Unknown	A0A571BEN1_MOUSE Myosin-binding protein C, slow-type OS=Mus musculus OX=10090 GN=Mybpc1 PE=1 SV=1		mus_musculus_202202_demo	14.8	0	128024.96	NaN	NaN	NaN	NaN	NaN	NaN	NaN	NaN	NaN	NaN	NaN	NaN	NaN	NaN	NaN	2.901874542	NaN	NaN	90.63067627	NaN	NaN	NaN	NaN	NaN	NaN	NaN	NaN	NaN	NaN	NaN	NaN	NaN	NaN	NaN	NaN	NaN	NaN	NaN	NaN	NaN	NaN
A0A571BF58		Unknown	A0A571BF58_MOUSE Nebulin OS=Mus musculus OX=10090 GN=Neb PE=1 SV=1		mus_musculus_202202_demo	60.9	0	871232.78	NaN	923.8035889	923.8035889	NaN	NaN	NaN	104.2301407	NaN	NaN	NaN	NaN	26.3406601	NaN	8.056379318	NaN	8.436711311	107.2014389	20.89894485	NaN	83.33563232	NaN	2.328187466	40.67535782	NaN	NaN	12.62991142	NaN	54.4491272	NaN	NaN	NaN	NaN	NaN	NaN	NaN	3.657436609	123.6047134	NaN	NaN	NaN	44.10427094
A0A571BF63		Unknown	A0A571BF63_MOUSE Ankyrin-repeat and fibronectin type III domain-containing 1 OS=Mus musculus OX=10090 GN=Ankfn1 PE=4 SV=1		mus_musculus_202202_demo	19.9	0	145201.86	NaN	NaN	NaN	16.38861656	7.127227306	NaN	NaN	NaN	NaN	NaN	NaN	NaN	NaN	NaN	NaN	NaN	NaN	NaN	NaN	NaN	NaN	NaN	NaN	NaN	NaN	NaN	NaN	NaN	NaN	NaN	NaN	NaN	NaN	NaN	NaN	NaN	NaN	NaN	NaN	NaN	NaN
A0A571BF69		Unknown	A0A571BF69_MOUSE Maltase-glucoamylase OS=Mus musculus OX=10090 GN=Mgam PE=1 SV=1		mus_musculus_202202_demo	23.7	0	413021.3	16.06731415	17.97917938	17.97917938	25.56905556	21.55549431	21.14294815	35.20020294	32.44484711	31.89648819	48.93148041	38.05149078	19.59196663	23.51271248	17.08349037	26.29166412	20.29755783	24.55060196	23.57793999	37.39505768	30.2624321	41.97268295	18.76922035	19.29168129	17.5651722	20.15823174	16.57538223	NaN	NaN	9.846646309	NaN	NaN	NaN	NaN	NaN	15.06095219	NaN	NaN	NaN	NaN	23.62919235	37.57208252
A0A5F8MPH2		Unknown	A0A5F8MPH2_MOUSE CUGBP, Elav-like family member 5 OS=Mus musculus OX=10090 GN=Celf5 PE=1 SV=1		mus_musculus_202202_demo	17	0.002931366	48265.5	NaN	NaN	NaN	NaN	NaN	NaN	NaN	NaN	NaN	NaN	NaN	NaN	NaN	NaN	NaN	NaN	NaN	NaN	NaN	NaN	NaN	NaN	NaN	NaN	NaN	NaN	NaN	NaN	NaN	NaN	NaN	NaN	NaN	NaN	NaN	NaN	NaN	NaN	NaN	NaN	NaN
A0A5F8MPH8		Unknown	A0A5F8MPH8_MOUSE Tenascin XB OS=Mus musculus OX=10090 GN=Tnxb PE=1 SV=1		mus_musculus_202202_demo	59	0	474062.64	23.71722412	25.20998001	26.49997711	27.25875854	26.8282299	25.10194588	40.50234985	42.37348175	38.29011536	41.34678268	41.25085449	32.43523788	32.9214325	30.84548759	35.7229538	38.76779556	37.3698616	44.85162735	40.72453308	36.90461731	44.4644928	34.94000626	35.24345016	34.27671432	35.89694214	34.74316788	166.0511475	155.0027771	167.4397736	192.2210999	188.3125	84.37332916	80.93730164	84.36819458	75.08686066	72.9183197	78.49951172	81.62210846	84.59728241	78.98635864	74.72377777
A0A5F8MPP0		Unknown	A0A5F8MPP0_MOUSE Pleckstrin homology domain-containing, family G (with RhoGef domain) member 1 OS=Mus musculus OX=10090 GN=Plekhg1 PE=1 SV=1		mus_musculus_202202_demo	73.8	0	164120.66	8.116555214	13.12887096	13.12887096	74.71317291	NaN	23.635149	28.27527618	23.02446938	35.66952133	19.90571404	23.98240089	NaN	12.64679718	NaN	NaN	85.05482483	12.33330917	11.61042023	7.523191929	11.82063389	13.43709469	4.950412273	6.82056427	NaN	8.330220222	NaN	64.68572235	3.464572906	NaN	249.8764038	NaN	60.34687424	NaN	NaN	NaN	NaN	NaN	NaN	NaN	NaN	NaN
A0A5F8MPY0		Unknown	A0A5F8MPY0_MOUSE Pigb opposite strand 1 OS=Mus musculus OX=10090 GN=Pigbos1 PE=4 SV=1		mus_musculus_202202_demo	13.2	0.001028807	6426.49	NaN	6.601310253	6.601310253	26.68066978	16.37007332	19.58887291	12.88839436	27.922369	NaN	NaN	15.98817444	35.6847496	NaN	NaN	NaN	NaN	8.766814232	8.840830803	NaN	NaN	15.1164217	NaN	NaN	NaN	NaN	NaN	16.11517334	23.84419823	NaN	17.90369606	29.74031067	NaN	34.78630829	19.42488098	NaN	24.12896347	NaN	35.9777832	35.9777832	17.84221077	NaN
A0A5F8MQ13		Unknown	A0A5F8MQ13_MOUSE Transmembrane protein 178B OS=Mus musculus OX=10090 GN=Tmem178b PE=1 SV=1		mus_musculus_202202_demo	67.2	0	33348.83	7.555275917	NaN	NaN	NaN	NaN	NaN	NaN	NaN	NaN	NaN	NaN	NaN	NaN	NaN	NaN	NaN	NaN	NaN	NaN	NaN	NaN	NaN	NaN	NaN	NaN	NaN	NaN	NaN	NaN	NaN	NaN	NaN	NaN	NaN	NaN	NaN	NaN	NaN	NaN	NaN	NaN
A0A6I8MX03;Q921J4		Unknown	A0A6I8MX03_MOUSE UBC core domain-containing protein OS=Mus musculus OX=10090 GN=Gm2296 PE=3 SV=1;UBE2S_MOUSE Ubiquitin-conjugating enzyme E2 S OS=Mus musculus OX=10090 GN=Ube2s PE=1 SV=1		mus_musculus_202202_demo	6.6	0.000722693	24212.86;24182.84	NaN	NaN	NaN	NaN	NaN	NaN	NaN	NaN	NaN	NaN	NaN	19.24492264	15.36965656	NaN	NaN	NaN	6.838155746	NaN	NaN	NaN	NaN	NaN	NaN	NaN	NaN	NaN	NaN	NaN	NaN	NaN	NaN	NaN	NaN	NaN	NaN	NaN	NaN	NaN	NaN	NaN	NaN
A0A7N9VR94		Unknown	A0A7N9VR94_MOUSE AHNAK nucleoprotein 2 OS=Mus musculus OX=10090 GN=Ahnak2 PE=1 SV=1		mus_musculus_202202_demo	92.1	0	368474.38	8.391659737	9.377961159	9.377961159	7.074725628	6.595469952	4.546835899	15.47954273	6.474173069	9.028150558	8.985696793	12.7838335	59.58896255	63.97699738	96.51663971	81.98088837	94.2496109	42.85825348	55.04667664	84.81698608	51.25484085	41.14425278	91.21381378	91.19277191	112.9556427	112.9598389	89.95999908	518.2652588	642.8869019	549.6430664	370.6994629	401.3467712	314.1580811	275.231842	263.8084106	289.6971741	303.6991272	144.7531738	163.4313354	162.6197205	146.8350677	187.1180878
A0A7N9VSG0		Unknown	A0A7N9VSG0_MOUSE Spermatosis associated 5-like 1 OS=Mus musculus OX=10090 GN=Spata5l1 PE=1 SV=1		mus_musculus_202202_demo	13.6	0.005472637	80742.18	NaN	NaN	5.351970673	NaN	9.541955948	10.98172474	NaN	NaN	NaN	NaN	7.958396912	NaN	NaN	NaN	NaN	NaN	NaN	6.50434351	NaN	NaN	14.80739689	7.767318726	13.03412342	5.815600872	NaN	13.23972607	NaN	NaN	NaN	NaN	NaN	10.59557343	NaN	NaN	7.182859898	NaN	NaN	NaN	3.203850269	7.18879509	NaN
A0JNU3		Unknown	LPP60_MOUSE 60 kDa lysophospholipase OS=Mus musculus OX=10090 GN=Aspg PE=1 SV=1		mus_musculus_202202_demo	15.8	0	60594.59	NaN	NaN	NaN	NaN	NaN	NaN	5.43116045	NaN	5.465981007	2.745358706	45.813797	NaN	NaN	NaN	NaN	NaN	3.776697874	7.849285126	8.74870491	4.588022709	9.951740265	NaN	NaN	NaN	NaN	NaN	NaN	NaN	NaN	NaN	NaN	NaN	NaN	NaN	NaN	NaN	NaN	NaN	NaN	NaN	NaN
A1IGU4		Unknown	ARH37_MOUSE Rho guanine nucleotide exchange factor 37 OS=Mus musculus OX=10090 GN=Arhgef37 PE=2 SV=1		mus_musculus_202202_demo	11.7	0	76524.07	NaN	NaN	4.908305645	NaN	NaN	NaN	NaN	NaN	NaN	NaN	NaN	NaN	NaN	NaN	NaN	NaN	NaN	NaN	NaN	NaN	NaN	NaN	NaN	NaN	NaN	NaN	NaN	NaN	NaN	NaN	NaN	NaN	NaN	NaN	NaN	NaN	NaN	NaN	NaN	NaN	NaN
A1L314		Unknown	MPEG1_MOUSE Macrophage-expressed gene 1 protein OS=Mus musculus OX=10090 GN=Mpeg1 PE=1 SV=1		mus_musculus_202202_demo	15.1	0	78390.49	21.31223106	11.92766953	11.92766953	NaN	NaN	NaN	NaN	NaN	NaN	NaN	NaN	25.26581955	7.276167393	22.80152702	31.38472366	NaN	13.73188591	NaN	NaN	NaN	NaN	15.7264986	NaN	NaN	NaN	NaN	14.97038078	NaN	31.05345917	NaN	NaN	NaN	NaN	NaN	14.57061386	NaN	26.2833004	NaN	NaN	20.71610451	27.91290665
A1L317		Unknown	K1C24_MOUSE Keratin, type I cytoskeletal 24 OS=Mus musculus OX=10090 GN=Krt24 PE=2 SV=2		mus_musculus_202202_demo	93.7	0	54040.91	410.8488159	863.5875854	863.5875854	66.37081146	NaN	254.0077515	NaN	163.3414764	29.89812851	916.6812134	76.98555756	239.7108002	729.9163208	1367.551758	578.5376587	1102.671143	1686.003906	528.9316406	38.45466614	164.1763763	252.3796692	480.6031494	516.8459473	500.1308594	765.0303955	386.8447266	345.442627	191.9749298	450.4007263	216.0355835	433.9569702	NaN	NaN	122.1532898	457.0084534	NaN	NaN	1011.271667	1011.271667	243.7892761	537.8787842
A1L3P4		Unknown	A1L3P4_MOUSE Sodium/hydrogen exchanger OS=Mus musculus OX=10090 GN=Slc9a6 PE=1 SV=1		mus_musculus_202202_demo	88.3	0	77952.84	17.99930191	18.43283463	18.17768097	11.54396057	18.48392105	16.58161736	NaN	NaN	NaN	29.846138	36.28730392	19.89483833	12.46789169	14.94195271	21.23058891	18.1635704	43.01632309	17.07017708	21.03917313	35.12100983	19.30414391	17.74749947	21.64834595	20.50287437	23.55053139	24.43324471	NaN	NaN	NaN	NaN	NaN	33.35807037	NaN	NaN	18.59652138	12.84537983	31.48293877	NaN	13.02684212	NaN	18.51959991
A2A432		Unknown	CUL4B_MOUSE Cullin-4B OS=Mus musculus OX=10090 GN=Cul4b PE=1 SV=1		mus_musculus_202202_demo	96.8	0	110699.39	45.67341995	38.3427887	38.3427887	45.00765228	42.41955566	42.81403732	58.34077072	56.34595871	54.00405502	51.14189148	50.70835114	48.04808044	41.15275574	52.12094498	46.87353516	51.53448868	54.16657639	47.52327728	54.59254074	44.13206482	44.93452072	46.44911957	41.53547287	47.81542206	41.4460907	48.45093536	51.87385178	46.31331635	33.69292831	25.65344238	33.63263321	27.50691605	43.94031525	27.70394707	35.32643509	21.50677299	23.8907299	26.37972069	34.42377853	35.71614456	28.01166534
A2A472		Unknown	A2A472_MOUSE TOX high mobility group box family member 2 OS=Mus musculus OX=10090 GN=Tox2 PE=1 SV=1		mus_musculus_202202_demo	40.4	0	57796.71	NaN	NaN	NaN	NaN	NaN	NaN	NaN	NaN	NaN	NaN	NaN	NaN	NaN	NaN	NaN	NaN	NaN	NaN	NaN	NaN	NaN	NaN	NaN	NaN	NaN	NaN	NaN	NaN	NaN	NaN	NaN	NaN	NaN	NaN	NaN	NaN	NaN	NaN	NaN	NaN	NaN
A2A484		Unknown	A2A484_MOUSE Zinc finger, MYND-type-containing 8 OS=Mus musculus OX=10090 GN=Zmynd8 PE=1 SV=1		mus_musculus_202202_demo	79.2	0	136943.41	22.03606033	29.44133759	28.50689697	16.5980587	23.63922882	13.4990778	14.57488251	22.73082733	11.38047791	17.65571785	44.99282455	101.4860992	64.83921051	49.86548233	81.47814178	95.65301514	40.42311096	44.30974197	47.67975998	37.97602463	26.72775841	36.91360855	56.71910477	37.33761597	35.13896942	25.85495949	82.30370331	NaN	NaN	9.881918907	NaN	27.70159149	24.3765583	NaN	15.72255421	NaN	NaN	NaN	NaN	29.51763725	23.18651199
A2A4P0		Unknown	DHX8_MOUSE ATP-dependent RNA helicase DHX8 OS=Mus musculus OX=10090 GN=Dhx8 PE=2 SV=1		mus_musculus_202202_demo	63.4	0	142571.79	10.74776077	9.107808113	9.107808113	16.59257889	5.580659866	5.596737385	13.45053387	12.55979633	7.87334156	17.21874619	13.37297726	18.87676811	15.78866959	9.967861176	7.054527283	NaN	NaN	16.87289047	6.070957184	10.26169586	6.919032097	6.987776279	9.548337936	15.02296448	8.514429092	12.32333851	2.806509495	NaN	10.08861065	NaN	NaN	9.799222946	NaN	NaN	10.20052624	3.015996933	8.643035889	NaN	NaN	NaN	9.088199615
A2A5N3		Unknown	A2A5N3_MOUSE Polyadenylate-binding protein OS=Mus musculus OX=10090 GN=Pabpc1l PE=2 SV=1		mus_musculus_202202_demo	89.6	0	67433.4	151.4272308	182.4798584	182.4798584	100.4745331	101.3064041	178.1990509	NaN	48.15945053	33.87372208	36.82691956	31.97229195	NaN	187.9421692	224.9247284	213.8365479	166.5513458	34.6817894	27.63749123	NaN	24.82735443	NaN	138.9801331	157.3520966	103.1312103	143.0128937	192.5146942	81.56390381	170.939743	261.8865051	134.889389	91.9099884	155.3600006	150.0876465	117.7874908	171.8629608	149.9201965	240.2037048	NaN	107.6269226	187.5748291	129.8613434
A2A5R2		Unknown	BIG2_MOUSE Brefeldin A-inhibited guanine nucleotide-exchange protein 2 OS=Mus musculus OX=10090 GN=Arfgef2 PE=1 SV=1		mus_musculus_202202_demo	96.5	0	202239.61	55.67041779	54.21514893	54.27735138	59.50145721	62.29697037	53.22922134	95.07678986	98.95868683	102.0450134	103.8918915	102.0400162	56.15267181	47.11273193	60.92396927	53.8611908	61.86415482	64.66253662	64.400177	65.13800049	59.43242645	59.34055328	61.1111145	52.19068527	59.40548706	59.35438156	54.99708557	33.98379517	32.72294617	36.52309799	39.75656509	49.37374878	38.6618042	36.37503052	31.0825119	44.29099274	40.63212585	51.91105652	44.31111145	47.44905472	46.20665741	46.43177414
A2A5Z6		Unknown	SMUF2_MOUSE E3 ubiquitin-protein ligase SMURF2 OS=Mus musculus OX=10090 GN=Smurf2 PE=1 SV=1		mus_musculus_202202_demo	38.5	0	86174.81	11.59748173	6.831254005	6.831254005	NaN	7.740133286	9.134111404	24.90120506	19.92215157	14.7888689	11.29032326	13.90321445	9.763655663	NaN	9.802176476	8.011327744	4.904119492	6.591017246	5.889401436	NaN	12.55340004	13.3222456	7.173341274	7.015598297	NaN	8.7734375	7.834889412	NaN	NaN	NaN	NaN	NaN	NaN	NaN	NaN	1.744784236	NaN	NaN	NaN	NaN	5.002150536	NaN
A2A654		Unknown	A2A654_MOUSE Bromodomain PHD finger transcription factor OS=Mus musculus OX=10090 GN=Bptf PE=1 SV=1		mus_musculus_202202_demo	79.8	0	333227.84	8.573658943	4.526799202	5.392836571	9.921943665	11.04777622	9.855520248	10.84375858	8.403042793	16.65228462	12.10296631	12.75288486	12.47345352	4.009009838	5.745475769	10.33196926	15.04779434	5.206389904	7.751650333	NaN	5.130625725	5.867801666	8.338813782	5.179584503	5.768357277	12.71754646	NaN	10.43607998	13.76468563	NaN	NaN	NaN	6.307619095	19.12618256	NaN	6.531349182	5.568675041	20.65325928	16.81593704	NaN	19.70318222	12.07803726
A2A690		Unknown	TANC2_MOUSE Protein TANC2 OS=Mus musculus OX=10090 GN=Tanc2 PE=1 SV=1		mus_musculus_202202_demo	80.1	0	220263.24	18.84753227	11.38046646	11.38046646	19.87840843	22.34139442	19.78971291	19.01513481	23.78486824	17.7381382	22.83353996	23.50584221	56.22015762	11.44681454	22.99094009	9.388039589	21.38018036	20.77628899	18.23345757	22.30609131	26.2143383	37.06314468	14.85280991	14.9693346	21.60142708	22.54443741	21.28617287	NaN	NaN	NaN	280.3414307	NaN	NaN	NaN	NaN	NaN	44.9848671	NaN	NaN	NaN	53.69564819	NaN
A2A699		Unknown	F1712_MOUSE Protein FAM171A2 OS=Mus musculus OX=10090 GN=Fam171a2 PE=1 SV=1		mus_musculus_202202_demo	77	0	87487.11	NaN	NaN	NaN	NaN	NaN	4.885349751	NaN	NaN	NaN	NaN	8.95707798	NaN	NaN	NaN	NaN	3.885841131	NaN	NaN	NaN	18.69227982	NaN	4.499661446	NaN	NaN	4.046523094	NaN	NaN	NaN	NaN	NaN	NaN	NaN	41.87987518	NaN	NaN	NaN	NaN	NaN	NaN	NaN	NaN
A2A6A1		Unknown	GPTC8_MOUSE G patch domain-containing protein 8 OS=Mus musculus OX=10090 GN=Gpatch8 PE=1 SV=1		mus_musculus_202202_demo	68.8	0	164987.4	9.476911545	12.09844589	12.09844589	13.34382343	10.00644207	7.856673241	NaN	97.36765289	NaN	NaN	NaN	62.17216492	11.47032642	12.71141052	30.76352882	12.13637543	NaN	NaN	NaN	NaN	NaN	11.20535374	8.443663597	14.38274097	10.02909374	12.44331646	NaN	NaN	NaN	NaN	NaN	10.51492405	NaN	NaN	12.36627483	NaN	NaN	NaN	NaN	NaN	NaN
A2A6P4		Unknown	A2A6P4_MOUSE Family with sequence similarity 104, member A OS=Mus musculus OX=10090 GN=Fam104a PE=1 SV=1		mus_musculus_202202_demo	8.8	0.000210128	19618.36	NaN	NaN	NaN	57.76865768	NaN	NaN	NaN	NaN	NaN	NaN	NaN	NaN	14.46774006	NaN	NaN	NaN	NaN	NaN	NaN	NaN	NaN	NaN	13.75892353	NaN	NaN	NaN	NaN	NaN	NaN	NaN	NaN	NaN	NaN	NaN	NaN	NaN	NaN	NaN	20.28134727	17.35712433	NaN
A2A6Q5		Unknown	CDC27_MOUSE Cell division cycle protein 27 homolog OS=Mus musculus OX=10090 GN=Cdc27 PE=1 SV=1		mus_musculus_202202_demo	70	0	91842.42	10.23190498	6.479124546	6.479124546	7.646070957	15.57176208	11.57303715	14.06706524	7.964149952	12.40802288	14.13663197	18.73910141	13.15427494	12.35787487	32.25484085	8.121249199	NaN	16.12686729	11.56693459	NaN	18.31756592	14.66389751	24.68347359	17.18157959	NaN	NaN	13.91121101	10.74056339	NaN	NaN	2.020903111	NaN	NaN	NaN	NaN	NaN	NaN	NaN	NaN	NaN	NaN	NaN
A2A6T1		Unknown	CDR2L_MOUSE Cerebellar degeneration-related protein 2-like OS=Mus musculus OX=10090 GN=Cdr2l PE=1 SV=1		mus_musculus_202202_demo	64	0	53212.5	41.62325668	5.864546299	5.864546299	39.35672379	20.21543884	NaN	38.50308609	NaN	51.03625488	NaN	NaN	NaN	NaN	NaN	NaN	NaN	NaN	8.279740334	NaN	NaN	NaN	NaN	NaN	NaN	20.52597618	NaN	NaN	6.727965355	NaN	21.2816143	26.48522758	NaN	23.2769413	18.51041794	NaN	NaN	NaN	11.87235737	11.87235737	39.47095108	NaN
A2A716		Unknown	A2A716_MOUSE Oxysterol-binding protein OS=Mus musculus OX=10090 GN=Osbpl7 PE=1 SV=2		mus_musculus_202202_demo	57.1	0	95029.99	NaN	7.863785744	7.863785744	NaN	NaN	NaN	NaN	NaN	NaN	NaN	NaN	NaN	10.00436211	NaN	NaN	NaN	10.03985119	NaN	NaN	NaN	NaN	NaN	NaN	6.610940456	NaN	NaN	NaN	NaN	NaN	NaN	NaN	NaN	NaN	NaN	NaN	NaN	NaN	NaN	NaN	NaN	NaN
A2A791		Unknown	ZMYM4_MOUSE Zinc finger MYM-type protein 4 OS=Mus musculus OX=10090 GN=Zmym4 PE=1 SV=1		mus_musculus_202202_demo	67.8	0	172437.55	NaN	28.00303078	28.00303078	NaN	NaN	17.09107399	30.58182144	28.37698936	43.05514526	55.83049774	33.10565567	NaN	NaN	14.50369835	14.14716434	16.34572029	22.36909294	20.83838844	NaN	25.40385246	NaN	NaN	NaN	NaN	32.47622681	NaN	NaN	NaN	53.85157776	NaN	54.39738464	NaN	NaN	NaN	NaN	NaN	NaN	NaN	NaN	NaN	NaN
A2A7S8		Unknown	K1522_MOUSE Uncharacterized protein KIAA1522 OS=Mus musculus OX=10090 GN=Kiaa1522 PE=1 SV=1		mus_musculus_202202_demo	67.2	0	104842.14	23.59208679	18.4928093	18.4928093	33.26278687	16.44228935	27.72825241	17.31867218	18.30236244	17.52589035	18.29518318	28.43930817	21.06207275	16.6944046	18.61694908	20.47653961	20.90953445	14.38862228	20.27721977	17.11888313	13.25452328	19.09029388	25.43218422	18.63526726	27.40348625	30.69132805	24.62877083	84.57691956	NaN	NaN	NaN	24.59441566	4.156597614	NaN	NaN	6.385700703	NaN	NaN	NaN	NaN	NaN	NaN
A2A863		Unknown	ITB4_MOUSE Integrin beta-4 OS=Mus musculus OX=10090 GN=Itgb4 PE=1 SV=1		mus_musculus_202202_demo	38.2	0	201650.47	13.64357376	16.56363297	16.3517437	15.26004791	14.14274693	9.873607635	NaN	NaN	5.547850132	NaN	12.51183128	18.92365074	23.60684204	13.83300114	10.45218468	15.30953121	13.54013348	11.30901241	25.86085892	10.43446541	19.79449463	17.26095772	18.66521263	24.28794479	19.84751701	16.65008545	29.33639908	26.69047356	26.37952042	35.33487701	30.46406937	9.169281006	46.90523148	19.33420563	19.56343269	13.20975494	10.48362064	NaN	NaN	21.35559273	11.08028698
A2A891		Unknown	CMTA1_MOUSE Calmodulin-binding transcription activator 1 OS=Mus musculus OX=10090 GN=Camta1 PE=2 SV=1		mus_musculus_202202_demo	41	0	184318.85	NaN	NaN	NaN	NaN	NaN	NaN	NaN	NaN	NaN	NaN	NaN	NaN	NaN	NaN	NaN	NaN	NaN	NaN	NaN	NaN	NaN	NaN	NaN	NaN	NaN	NaN	NaN	NaN	NaN	NaN	NaN	NaN	NaN	NaN	NaN	NaN	NaN	NaN	NaN	NaN	NaN
A2A8L1		Unknown	CHD5_MOUSE Chromodomain-helicase-DNA-binding protein 5 OS=Mus musculus OX=10090 GN=Chd5 PE=1 SV=1		mus_musculus_202202_demo	94.3	0	222514.65	68.21536255	60.4172287	59.08688736	56.74695587	52.37377167	51.70435715	82.59564209	46.86113358	43.7976799	78.94245911	60.11988068	71.44910431	60.46332932	76.13189697	77.2914505	81.38044739	43.89169312	48.68894958	51.28964996	43.80059814	34.2292099	54.74559402	67.64595032	76.77072144	76.27310181	78.41317749	37.88248444	54.44289398	44.77108002	51.38235855	48.08006668	38.72620392	48.15086365	34.90218353	41.96415329	30.77091408	42.61440659	38.02527237	38.02527237	44.64754105	31.16656303
A2A8L5		Unknown	PTPRF_MOUSE Receptor-type tyrosine-protein phosphatase F OS=Mus musculus OX=10090 GN=Ptprf PE=1 SV=1		mus_musculus_202202_demo	89.3	0	211489.31	50.70696259	47.20949554	47.20949554	39.62869263	31.19886208	56.80721664	68.21147919	71.43139648	61.77163696	79.83825684	69.49071503	57.19786072	49.94972229	42.2879715	47.65398026	47.85720444	47.94478989	48.16335678	76.98096466	45.43624496	48.9629097	45.05205536	40.76814651	52.10182571	48.13938522	38.58974838	NaN	NaN	81.44710541	NaN	191.0384521	31.95331001	805.2332764	800.2642822	39.48228836	827.7250977	100.2113495	116.7350006	116.7350006	49.26192474	72.18895721
A2A8R0		Unknown	A2A8R0_MOUSE Zinc finger FYVE domain-containing protein OS=Mus musculus OX=10090 GN=Zfyve9 PE=1 SV=1		mus_musculus_202202_demo	74.8	0	152416.79	NaN	8.026965141	8.026965141	NaN	NaN	5.445197105	5.119529247	10.16538239	NaN	2.304581165	NaN	NaN	NaN	14.07587337	24.46144295	NaN	10.61464787	10.03110409	NaN	8.629971504	NaN	9.454576492	12.92475033	14.92104053	NaN	10.25754547	NaN	NaN	11.99677849	NaN	NaN	NaN	NaN	NaN	7.628068447	NaN	6.160600185	NaN	NaN	NaN	139.404007
A2A8U2		Unknown	TM201_MOUSE Transmembrane protein 201 OS=Mus musculus OX=10090 GN=Tmem201 PE=1 SV=1		mus_musculus_202202_demo	89.6	0	72499.66	48.44356918	38.50471878	38.50471878	27.43470955	50.37733459	41.23568726	9.042797089	NaN	NaN	NaN	NaN	32.30479813	48.05476761	37.36024857	22.1516552	22.04789734	20.85044479	23.49175072	25.6264801	19.91194534	NaN	45.36271667	44.73351288	32.41619873	37.78087997	40.53446198	60.20935059	65.70509338	104.0825958	31.03028297	44.58938217	97.93203735	47.57490158	43.27586746	108.4831314	110.2852707	93.46477509	26.57323647	26.57323647	84.43077087	112.6833801
A2A8Z1		Unknown	OSBL9_MOUSE Oxysterol-binding protein-related protein 9 OS=Mus musculus OX=10090 GN=Osbpl9 PE=1 SV=1		mus_musculus_202202_demo	92.4	0	83109.47	46.63417053	52.61702728	52.61702728	95.50279999	55.50887299	53.68863297	117.3185425	108.0372696	120.7549896	130.0071716	115.8292236	46.03981781	51.0126915	36.21112823	60.60406494	36.9846077	60.58970261	70.47805023	63.56346512	67.23961639	118.9110641	43.83554077	51.10747147	50.76063919	40.58995438	44.18966293	44.11697769	49.82554245	24.57787704	70.71488953	121.2087708	43.03665161	43.34664917	68.50946045	41.82254028	55.37343979	29.23664284	62.03541565	62.03541565	36.79657364	37.54247665
A2A9C3		Unknown	SZT2_MOUSE KICSTOR complex protein SZT2 OS=Mus musculus OX=10090 GN=Szt2 PE=1 SV=1		mus_musculus_202202_demo	62.8	0	377627.02	21.22672844	NaN	NaN	NaN	NaN	1177.831421	18.1339798	15.5834322	13.29737949	17.70991707	14.98084641	NaN	NaN	NaN	NaN	NaN	14.07870483	NaN	NaN	NaN	15.56566715	15.87254906	NaN	7.930800438	NaN	NaN	NaN	NaN	NaN	NaN	NaN	NaN	NaN	NaN	43.71534729	22.93408203	NaN	NaN	NaN	NaN	NaN
A2A9Q0		Unknown	FND10_MOUSE Fibronectin type III domain-containing protein 10 OS=Mus musculus OX=10090 GN=Fndc10 PE=2 SV=1		mus_musculus_202202_demo	22.7	0	24416.65	NaN	NaN	NaN	NaN	NaN	NaN	NaN	NaN	NaN	NaN	NaN	NaN	NaN	NaN	NaN	NaN	NaN	NaN	NaN	NaN	NaN	NaN	NaN	NaN	NaN	NaN	NaN	NaN	NaN	NaN	NaN	NaN	NaN	NaN	NaN	NaN	NaN	NaN	NaN	NaN	NaN
A2AAE1		Unknown	K1109_MOUSE Transmembrane protein KIAA1109 OS=Mus musculus OX=10090 GN=Kiaa1109 PE=1 SV=4		mus_musculus_202202_demo	90.5	0	555364.63	36.22848892	24.86892891	24.86892891	38.82638931	18.71130753	28.51526833	23.25859642	30.83926392	26.41087723	35.82289505	28.02748299	18.1117382	52.66633224	54.89425278	59.2338829	74.81170654	38.10155106	47.80151749	26.61602783	38.65129852	69.18330383	26.79864883	34.026474	20.78093529	34.51630783	37.06848145	18.90263748	36.7774353	10.75285912	17.6933403	17.8420372	9.79789257	13.58954716	10.50811005	8.081510544	5.352200508	11.6469841	20.19233513	20.19233513	9.57050705	12.39618301
A2AAJ9		Unknown	OBSCN_MOUSE Obscurin OS=Mus musculus OX=10090 GN=Obscn PE=1 SV=3		mus_musculus_202202_demo	89.9	0	966591.14	23.59906578	23.43681908	23.43681908	17.86891747	22.2940197	20.77817917	10.18905163	34.97925186	77.00811005	39.90913773	40.25475693	41.34743881	41.05115891	53.83382416	51.59949493	57.18863297	42.36824036	12.10533047	41.18585587	35.30680466	31.92428398	13.99718952	34.63903427	16.00480461	8.970344543	28.48351097	576.2990112	168.4433899	544.1694336	519.2645874	577.9284058	164.3714294	518.7224731	585.0353394	645.901001	138.5779724	184.0999146	190.0473175	188.1842194	644.2316284	176.9512939
A2AAY5		Unknown	SPD2B_MOUSE SH3 and PX domain-containing protein 2B OS=Mus musculus OX=10090 GN=Sh3pxd2b PE=1 SV=1		mus_musculus_202202_demo	73.5	0	101517.11	6.501954556	10.37003803	10.37003803	NaN	6.663179398	15.77131748	NaN	31.9053154	NaN	NaN	NaN	NaN	16.83164215	NaN	NaN	NaN	37.12789917	16.34943199	NaN	15.34068012	NaN	11.50194168	18.20044708	13.09575081	13.82252312	22.37362671	NaN	NaN	NaN	NaN	NaN	8.677899361	NaN	NaN	8.795452118	NaN	NaN	NaN	NaN	NaN	8.175514221
A2AB59		Unknown	RHG27_MOUSE Rho GTPase-activating protein 27 OS=Mus musculus OX=10090 GN=Arhgap27 PE=1 SV=1		mus_musculus_202202_demo	67.8	0	97048.58	23.87506294	27.71064949	31.10998726	22.76016998	23.72445679	31.90918732	48.0763092	34.38400269	44.94288254	45.99834061	43.63187408	29.57009125	32.96576309	37.54919434	33.69281769	31.39266396	51.45581436	35.24985886	50.11938095	49.19680786	27.51783371	35.05030823	31.38160324	34.30395508	37.67368698	41.51057053	NaN	NaN	NaN	NaN	NaN	19.00326347	26.02225304	NaN	22.53344917	19.57614517	22.65314102	NaN	27.81688309	11.99201202	27.33965683
A2ABV5		Unknown	MED14_MOUSE Mediator of RNA polymerase II transcription subunit 14 OS=Mus musculus OX=10090 GN=Med14 PE=1 SV=1		mus_musculus_202202_demo	40.1	0	160965.75	NaN	NaN	NaN	NaN	6.794333458	8.051522255	NaN	NaN	14.97635746	15.26631069	18.54823875	NaN	NaN	NaN	NaN	NaN	10.85641575	NaN	NaN	NaN	13.24604416	NaN	8.513360977	NaN	NaN	NaN	NaN	NaN	NaN	NaN	NaN	NaN	NaN	NaN	NaN	NaN	NaN	NaN	NaN	NaN	NaN
A2ACQ1		Unknown	A2ACQ1_MOUSE RNA helicase OS=Mus musculus OX=10090 GN=Dhx35 PE=1 SV=1		mus_musculus_202202_demo	65.3	0	78739.82	7.622751713	7.967147827	5.251030922	28.81374741	11.17327976	17.48232079	32.72218323	12.36458302	10.43498421	8.905655861	21.71008682	NaN	13.83233547	8.917738914	22.03945541	NaN	NaN	14.57160091	NaN	12.73233032	12.8927021	8.18789959	9.995009422	11.89788628	11.04655647	8.983248711	NaN	NaN	21.02380371	NaN	NaN	9.423898697	NaN	NaN	NaN	NaN	NaN	NaN	NaN	20.33564949	18.43342018
A2ADA5		Unknown	PUSL1_MOUSE tRNA pseudouridine synthase-like 1 OS=Mus musculus OX=10090 GN=Pusl1 PE=1 SV=1		mus_musculus_202202_demo	56.2	0	31992.62	15.7483387	10.0103035	10.0103035	9.772514343	15.82355309	13.84097862	22.85763741	20.17248726	NaN	NaN	NaN	NaN	12.77185154	20.32937813	15.78022861	18.57869339	NaN	21.7303524	NaN	18.87518311	NaN	12.98135281	15.73488903	19.91566086	NaN	10.86368847	NaN	47.90549469	NaN	NaN	NaN	28.02308846	NaN	NaN	8.871987343	9.130610466	NaN	NaN	NaN	11.97929955	9.575041771
A2ADF7		Unknown	S2534_MOUSE Solute carrier family 25 member 34 OS=Mus musculus OX=10090 GN=Slc25a34 PE=1 SV=1		mus_musculus_202202_demo	8.5	0	33778.18	9.156792641	NaN	10.39549351	NaN	NaN	13.40021706	NaN	NaN	NaN	NaN	NaN	NaN	NaN	NaN	NaN	NaN	NaN	NaN	NaN	NaN	NaN	NaN	NaN	NaN	NaN	NaN	35.09304047	42.44074249	NaN	NaN	NaN	36.22753525	43.00214767	44.65924835	46.69621658	45.33002472	33.5941658	31.25732803	31.25732803	30.83515358	23.66217422
A2ADY9		Unknown	DDI2_MOUSE Protein DDI1 homolog 2 OS=Mus musculus OX=10090 GN=Ddi2 PE=1 SV=1		mus_musculus_202202_demo	92.7	0	44590.62	79.258461	81.63031006	81.63031006	85.46808624	75.91627502	85.60288239	113.3001556	216.9282684	167.6580811	181.1025238	208.6300812	110.1965561	79.06620026	94.47667694	76.87998962	81.55767822	139.1384125	155.1693268	178.2049103	149.0704956	222.4000854	103.0697327	93.308815	108.9550018	91.45044708	78.05180359	41.32964706	53.24850082	60.79705429	52.22877502	43.47172165	57.99062347	53.91928482	52.06395721	65.55702972	48.60775375	58.11973572	42.22299957	42.22299957	57.05046082	52.53561401
A2AEN9		Unknown	A2AEN9_MOUSE Predicted gene 5938 OS=Mus musculus OX=10090 GN=Gm5938 PE=1 SV=1		mus_musculus_202202_demo	74.4	0	18508.21	NaN	NaN	NaN	NaN	NaN	4.145035744	NaN	NaN	NaN	NaN	NaN	13.36141396	10.21658611	13.84511757	14.065382	12.48849106	8.021323204	1.960388541	7.399681568	10.47048473	10.37159157	NaN	9.446408272	5.388116837	NaN	NaN	NaN	NaN	12.5840683	NaN	NaN	NaN	NaN	NaN	NaN	NaN	NaN	NaN	NaN	NaN	NaN
A2AEP0;A2BHD2		Unknown	OBP1B_MOUSE Odorant-binding protein 1b OS=Mus musculus OX=10090 GN=Obp1b PE=1 SV=1;A2BHD2_MOUSE Predicted gene 14743 OS=Mus musculus OX=10090 GN=Gm14743 PE=3 SV=1		mus_musculus_202202_demo	93.7	0	19394.1;19366.08	27.43940735	17.6429081	20.49396324	11.30513573	21.29712486	15.34150505	3.780570269	6.040225983	6.97112751	4.755502224	6.203336239	40.27908325	54.32368088	67.09418488	56.83999252	76.86427307	24.00029755	24.53236198	46.75643921	22.40837288	27.86418915	30.99047661	31.74002266	22.81198692	24.90289116	18.71472931	NaN	10.29286575	24.70421219	9.814249992	NaN	13.47234726	6.785333633	6.279903889	5.769843102	NaN	26.83183479	23.13048363	23.13048363	23.90063858	25.62768364
A2AEV7		Unknown	CC120_MOUSE Coiled-coil domain-containing protein 120 OS=Mus musculus OX=10090 GN=Ccdc120 PE=1 SV=1		mus_musculus_202202_demo	27.1	0.000210128	67407.4	NaN	NaN	NaN	NaN	NaN	NaN	NaN	NaN	NaN	NaN	NaN	NaN	NaN	NaN	NaN	NaN	NaN	NaN	NaN	NaN	NaN	NaN	NaN	NaN	NaN	NaN	NaN	NaN	NaN	NaN	NaN	NaN	NaN	NaN	NaN	NaN	NaN	NaN	NaN	NaN	NaN
A2AF28		Unknown	A2AF28_MOUSE Solute carrier family 25, member 53 OS=Mus musculus OX=10090 GN=Slc25a53 PE=1 SV=1		mus_musculus_202202_demo	48.6	0	38997.27	NaN	47.96850586	47.96850586	NaN	NaN	55.78929138	NaN	NaN	NaN	NaN	NaN	NaN	NaN	NaN	NaN	NaN	NaN	NaN	NaN	NaN	8.165518761	65.5959549	NaN	NaN	33.48712158	NaN	NaN	NaN	NaN	NaN	NaN	NaN	NaN	NaN	NaN	NaN	NaN	NaN	NaN	NaN	NaN
A2AF47		Unknown	DOC11_MOUSE Dedicator of cytokinesis protein 11 OS=Mus musculus OX=10090 GN=Dock11 PE=1 SV=1		mus_musculus_202202_demo	87.7	0	237771.23	9.541918755	15.43470287	15.42621231	25.45228767	NaN	16.12636185	34.28044891	26.72298622	40.50717926	56.96043777	43.0668869	27.28865814	21.66724777	18.44926834	32.67543411	22.70170021	8.531094551	13.05463886	NaN	9.384285927	NaN	21.36425209	10.3987112	17.38872719	27.28235245	19.02370644	NaN	NaN	46.60025406	75.7317276	NaN	41.78745651	20.87351418	NaN	42.70421982	35.66082382	NaN	44.56578445	44.56578445	26.90983391	26.52428627
A2AFR3		Unknown	FRPD4_MOUSE FERM and PDZ domain-containing protein 4 OS=Mus musculus OX=10090 GN=Frmpd4 PE=1 SV=1		mus_musculus_202202_demo	46.4	0	144978.4	NaN	NaN	NaN	NaN	NaN	NaN	NaN	NaN	NaN	NaN	NaN	NaN	NaN	NaN	NaN	NaN	NaN	NaN	NaN	NaN	NaN	NaN	NaN	NaN	NaN	NaN	NaN	NaN	NaN	NaN	NaN	NaN	NaN	NaN	NaN	NaN	NaN	NaN	NaN	NaN	NaN
A2AFS3		Unknown	ELAP1_MOUSE Endosome/lysosome-associated apoptosis and autophagy regulator 1 OS=Mus musculus OX=10090 GN=Elapor1 PE=1 SV=1		mus_musculus_202202_demo	30	0.000210128	110682.06	NaN	NaN	NaN	NaN	NaN	NaN	NaN	NaN	NaN	37.07976151	NaN	NaN	NaN	NaN	NaN	NaN	NaN	NaN	NaN	NaN	NaN	NaN	NaN	NaN	NaN	NaN	NaN	NaN	NaN	NaN	NaN	NaN	NaN	NaN	NaN	NaN	NaN	NaN	NaN	NaN	NaN
A2AG50		Unknown	MA7D2_MOUSE MAP7 domain-containing protein 2 OS=Mus musculus OX=10090 GN=Map7d2 PE=1 SV=1		mus_musculus_202202_demo	74.4	0	86049.62	NaN	NaN	NaN	NaN	NaN	NaN	NaN	NaN	NaN	NaN	NaN	NaN	36.22782135	NaN	NaN	NaN	NaN	18.72297478	NaN	32.50888824	27.3498764	NaN	NaN	NaN	NaN	NaN	NaN	NaN	NaN	NaN	NaN	25.06011963	NaN	NaN	247.9279633	NaN	NaN	NaN	NaN	395.6509399	NaN
A2AGH6		Unknown	MED12_MOUSE Mediator of RNA polymerase II transcription subunit 12 OS=Mus musculus OX=10090 GN=Med12 PE=1 SV=1		mus_musculus_202202_demo	42	0	244561.11	3.498672247	4.057539463	4.057539463	15.28792095	3.245713711	7.975378036	3.103051186	NaN	NaN	9.428482056	8.145762444	NaN	6.032187462	NaN	NaN	6.342875957	7.481845856	6.978007317	NaN	6.151404381	NaN	3.967889547	4.407832623	8.899875641	NaN	7.612282276	NaN	NaN	6.006855488	6.605251789	NaN	NaN	NaN	NaN	NaN	4.86685133	27.27669907	NaN	NaN	NaN	NaN
A2AGL3		Unknown	RYR3_MOUSE Ryanodine receptor 3 OS=Mus musculus OX=10090 GN=Ryr3 PE=1 SV=1		mus_musculus_202202_demo	86.1	0	551327.86	54.55184937	50.07406998	51.28298187	28.35409164	NaN	30.41708755	NaN	15.39465427	41.26543427	13.31552982	36.86351395	28.47797585	NaN	30.88214111	70.77651215	55.33335495	38.3597908	22.2786293	29.42560387	26.26815605	28.86258316	NaN	19.95954514	20.29828072	NaN	22.29371071	NaN	119.8079376	76.98130798	325.4524231	59.87009811	1660.340332	458.6212769	68.83797455	192.5557098	NaN	71.20391083	NaN	NaN	NaN	16.001894
A2AGT5		Unknown	CKAP5_MOUSE Cytoskeleton-associated protein 5 OS=Mus musculus OX=10090 GN=Ckap5 PE=1 SV=1		mus_musculus_202202_demo	99.1	0	225634.64	48.98459244	42.88671494	43.10617065	55.52172852	48.63875961	43.44229889	80.04973602	78.49489594	78.364151	74.26464844	76.17447662	33.32367325	39.60119247	45.78525543	43.7605629	48.23873901	56.92076111	59.30596924	68.62360382	56.10472107	53.63158035	48.01353455	43.82618713	52.47063065	57.81642914	50.54909134	63.32059097	74.13269806	61.78207779	78.22854614	69.99607086	62.41419601	60.27505112	77.93850708	60.75723648	58.65758514	71.83377075	71.86103058	70.13480377	74.33796692	63.73880386
A2AH22		Unknown	AMRA1_MOUSE Activating molecule in BECN1-regulated autophagy protein 1 OS=Mus musculus OX=10090 GN=Ambra1 PE=1 SV=1		mus_musculus_202202_demo	42.6	0.000927261	142878.51	8.447960854	11.3252573	11.3252573	22.58790588	NaN	NaN	NaN	15.49008942	6.614686012	NaN	NaN	NaN	23.53180122	NaN	NaN	25.5089035	15.32866383	NaN	10.42675018	6.427044392	NaN	13.2137661	8.507674217	NaN	NaN	3.68734622	NaN	NaN	NaN	NaN	NaN	NaN	NaN	NaN	44.35737228	NaN	NaN	NaN	NaN	NaN	NaN
A2AHC3		Unknown	CAMP1_MOUSE Calmodulin-regulated spectrin-associated protein 1 OS=Mus musculus OX=10090 GN=Camsap1 PE=1 SV=1		mus_musculus_202202_demo	92.4	0	175887.28	71.05179596	23.77679825	23.77679825	24.92668724	11.39666462	NaN	18.13074875	94.47944641	18.01990318	218.1526031	64.51579285	57.89362717	NaN	13.06448364	131.1657257	NaN	54.77935028	39.82963562	136.0447388	47.07349014	98.02497864	12.05390644	7.551783562	19.27202034	6.728869915	20.08539391	NaN	81.62324524	17.42659187	NaN	63.95815659	21.22316933	20.17115974	26.90707779	13.35367203	19.96014595	13.99315739	32.06428528	32.06428528	29.72899055	40.63593292
A2AHG0		Unknown	LZTS3_MOUSE Leucine zipper putative tumor suppressor 3 OS=Mus musculus OX=10090 GN=Lzts3 PE=1 SV=1		mus_musculus_202202_demo	76	0	74985.56	10.4735775	11.58811283	12.1152544	15.36688519	14.44621563	12.6360321	29.29618645	27.51710701	26.05080795	21.05519867	20.54442596	7.623178005	13.4115324	16.26023102	20.89982033	18.96840477	19.6347065	17.83195686	26.43307114	18.69306564	25.01210976	21.20890808	18.30796623	16.99308777	25.31736755	20.5829277	NaN	NaN	44.17914963	NaN	NaN	NaN	NaN	NaN	NaN	NaN	NaN	NaN	NaN	101.0034256	71.51517487
A2AHL1		Unknown	ANO3_MOUSE Anoctamin-3 OS=Mus musculus OX=10090 GN=Ano3 PE=1 SV=1		mus_musculus_202202_demo	50.5	0	114567.59	13.44231987	8.402031898	NaN	NaN	NaN	NaN	NaN	NaN	NaN	NaN	11.67430115	NaN	NaN	27.19116592	NaN	NaN	NaN	NaN	NaN	NaN	14.40626049	NaN	23.48311996	6.156470299	9.410354614	6.006259918	NaN	NaN	NaN	NaN	NaN	NaN	NaN	NaN	8.880725861	NaN	NaN	NaN	NaN	NaN	NaN
A2AI08		Unknown	TPRN_MOUSE Taperin OS=Mus musculus OX=10090 GN=Tprn PE=1 SV=1		mus_musculus_202202_demo	75.7	0	80088.92	18.68841743	16.56983376	16.56983376	20.48257828	15.56830406	23.54662132	50.46644592	43.21085358	51.08549881	53.06963348	49.44005203	12.07013226	14.49713802	14.54096699	25.74822998	12.72497749	30.70402718	38.59114075	30.02344704	43.73000717	28.84927177	26.55118942	22.21699715	21.83456421	20.78681946	23.84947777	NaN	NaN	5.557639599	NaN	NaN	NaN	NaN	NaN	NaN	NaN	NaN	NaN	NaN	NaN	NaN
A2AIG8		Unknown	1A1L1_MOUSE 1-aminocyclopropane-1-carboxylate synthase-like protein 1 OS=Mus musculus OX=10090 GN=Accs PE=2 SV=1		mus_musculus_202202_demo	18.6	0	56878.83	NaN	NaN	74.50421906	NaN	NaN	51.22323227	NaN	NaN	NaN	NaN	NaN	NaN	NaN	NaN	NaN	17.52775955	NaN	NaN	NaN	14.61982536	NaN	NaN	NaN	23.92800903	NaN	NaN	NaN	NaN	59.57170486	NaN	NaN	38.14880753	NaN	NaN	41.33763123	NaN	NaN	NaN	NaN	NaN	NaN
A2AIL4		Unknown	NDUF6_MOUSE NADH dehydrogenase (ubiquinone) complex I, assembly factor 6 OS=Mus musculus OX=10090 GN=Ndufaf6 PE=1 SV=1		mus_musculus_202202_demo	75.4	0	38362.18	18.93681717	29.4924202	29.4924202	30.85990524	28.67290878	24.96070099	28.03095245	23.06556892	30.84842491	26.2952137	31.68980217	12.52991009	29.73946953	26.15400124	17.16472626	23.00113869	22.4242382	22.25451851	24.45918846	29.61620331	30.09315491	24.23057556	27.93706512	13.78605366	20.8268013	21.05175209	24.11142921	23.72239304	17.96260262	23.07377815	28.68649673	34.43992996	29.42970085	27.22184181	27.67013931	40.8515892	36.28960419	32.96660614	32.96660614	18.83079147	40.26447678
A2AIR5		Unknown	NMD3A_MOUSE Glutamate receptor ionotropic, NMDA 3A OS=Mus musculus OX=10090 GN=Grin3a PE=1 SV=1		mus_musculus_202202_demo	43.2	0	127542.22	NaN	NaN	NaN	NaN	6.263658047	NaN	NaN	NaN	NaN	NaN	NaN	23.87711906	NaN	NaN	NaN	NaN	NaN	NaN	NaN	NaN	NaN	NaN	NaN	NaN	NaN	8.59825325	NaN	NaN	NaN	NaN	NaN	NaN	NaN	NaN	NaN	NaN	38.77853012	NaN	NaN	NaN	NaN
A2AIV2		Unknown	VIR_MOUSE Protein virilizer homolog OS=Mus musculus OX=10090 GN=Virma PE=1 SV=1		mus_musculus_202202_demo	51.1	0.000210128	201439.2	38.88381577	18.39341736	23.66813278	NaN	NaN	34.09335709	13.63761425	NaN	31.58530045	NaN	6.105704784	35.87274933	41.31931305	47.08644867	119.6031113	38.7792511	51.93824768	36.53621292	28.55659294	25.67301559	28.79955292	39.00827026	24.21506691	39.36149979	49.70073318	27.58626556	81.2864151	NaN	NaN	NaN	NaN	31.82174683	NaN	46.32136536	NaN	18.07654762	NaN	NaN	NaN	90.79314423	NaN
A2AJ15		Unknown	MA1B1_MOUSE Endoplasmic reticulum mannosyl-oligosaccharide 1,2-alpha-mannosidase OS=Mus musculus OX=10090 GN=Man1b1 PE=1 SV=1		mus_musculus_202202_demo	73.8	0	75149.93	29.8515892	21.29369926	21.29369926	17.99876595	21.90719604	25.63397789	37.4810524	54.43984222	37.07014084	56.37734604	49.58338165	28.90419388	22.02353287	28.2676754	30.19553185	29.4656105	36.5919838	37.6725502	42.33018875	28.61048126	26.15728951	22.51474571	22.88766861	19.56926346	28.34581566	24.71351242	NaN	35.34407806	17.3591671	NaN	37.17422104	NaN	NaN	NaN	NaN	NaN	NaN	NaN	NaN	NaN	NaN
A2AJ88		Unknown	PLPL7_MOUSE Patatin-like phospholipase domain-containing protein 7 OS=Mus musculus OX=10090 GN=Pnpla7 PE=1 SV=1		mus_musculus_202202_demo	34.7	0	150494.27	18.68315506	12.61193371	9.48886013	NaN	18.93537903	14.68246937	43.41606522	19.19766998	32.90840149	17.31375694	22.0144043	21.55624199	NaN	NaN	NaN	NaN	19.17590141	19.63165665	NaN	NaN	28.57845688	NaN	NaN	NaN	13.82363319	14.54356384	NaN	30.52252769	NaN	NaN	NaN	NaN	NaN	NaN	21.41942215	NaN	NaN	NaN	NaN	NaN	NaN
A2AJA9		Unknown	AJM1_MOUSE Apical junction component 1 homolog OS=Mus musculus OX=10090 GN=Ajm1 PE=1 SV=1		mus_musculus_202202_demo	76.3	0	107185.85	NaN	NaN	NaN	NaN	5.624191284	NaN	NaN	NaN	NaN	NaN	NaN	22.61567688	NaN	13.15863228	60.51115417	NaN	NaN	NaN	NaN	NaN	NaN	NaN	NaN	15.44160461	NaN	18.16903114	NaN	NaN	NaN	39.54175186	NaN	19.82869339	NaN	NaN	NaN	NaN	NaN	NaN	NaN	NaN	NaN
A2AJD1		Unknown	A2AJD1_MOUSE BPI fold-containing family B, member 9B OS=Mus musculus OX=10090 GN=Bpifb9b PE=2 SV=1		mus_musculus_202202_demo	77.6	0	62346.04	NaN	91.26837921	91.26837158	NaN	NaN	NaN	16.81996155	NaN	NaN	NaN	NaN	26.13345909	62.14884186	NaN	NaN	NaN	NaN	NaN	NaN	51.08885956	NaN	24.92380524	NaN	20.69187546	NaN	NaN	140.1498871	NaN	NaN	NaN	44.72452164	NaN	NaN	11.99185848	NaN	106.8903351	128.9004822	NaN	NaN	NaN	87.13378906
A2AJI0		Unknown	MA7D1_MOUSE MAP7 domain-containing protein 1 OS=Mus musculus OX=10090 GN=Map7d1 PE=1 SV=1		mus_musculus_202202_demo	95.3	0	93275.68	33.15599823	17.09530258	30.98841667	33.27996063	35.36461639	20.66814041	150.6888275	21.28766632	90.83387756	NaN	32.26878357	75.04927826	36.09057999	112.8497772	18.31126785	101.4207077	10.95643711	51.14498901	67.86382294	26.05321693	28.08608627	33.59304047	20.04236031	96.59132385	22.25075912	30.63357925	182.1912079	165.5457764	169.0924683	193.2911377	233.9968719	179.4046021	193.1493988	225.3114777	185.0351105	172.7840729	157.1412811	182.7171631	182.7171631	192.498642	193.5909729
A2AJL3		Unknown	FGGY_MOUSE FGGY carbohydrate kinase domain-containing protein OS=Mus musculus OX=10090 GN=Fggy PE=1 SV=1		mus_musculus_202202_demo	56.5	0	60336.41	378.5393677	432.1647949	432.1647949	409.9117126	335.9492188	357.7654114	377.9723511	413.9972839	402.2997742	421.6954346	429.4993896	368.6844177	364.1619568	478.7805176	438.2888489	613.7050171	579.9133301	510.6907043	632.2749634	555.0480957	553.6235352	472.1135254	464.2918091	473.3352356	445.4261169	372.5774536	23.49374962	165.1106415	51.13487625	NaN	NaN	NaN	NaN	NaN	NaN	NaN	NaN	NaN	NaN	NaN	NaN
A2AJN7		Unknown	S4A11_MOUSE Solute carrier family 4 member 11 OS=Mus musculus OX=10090 GN=Slc4a11 PE=2 SV=1		mus_musculus_202202_demo	1.9	0.007787087	96750.73	NaN	NaN	NaN	NaN	NaN	NaN	56.31523514	65.46088409	69.64382935	54.05357742	56.48249054	NaN	NaN	NaN	NaN	NaN	NaN	NaN	NaN	NaN	NaN	NaN	NaN	NaN	NaN	NaN	NaN	NaN	NaN	NaN	NaN	NaN	NaN	NaN	NaN	NaN	NaN	NaN	NaN	NaN	NaN
A2AJT4		Unknown	PNISR_MOUSE Arginine/serine-rich protein PNISR OS=Mus musculus OX=10090 GN=Pnisr PE=1 SV=1		mus_musculus_202202_demo	36.3	0	92115.18	13.35674858	9.383447647	9.132847786	23.9696312	14.85652351	5.437008858	17.0585537	16.66168785	NaN	20.16169739	NaN	24.74301529	24.5043869	NaN	NaN	NaN	NaN	NaN	NaN	NaN	NaN	NaN	NaN	23.21753883	NaN	NaN	NaN	NaN	NaN	NaN	24.43240166	NaN	NaN	NaN	NaN	NaN	NaN	NaN	NaN	NaN	NaN
A2AJW4		Unknown	A2AJW4_MOUSE Protein phosphatase 1 regulatory subunit OS=Mus musculus OX=10090 GN=Ppp1r3d PE=1 SV=1		mus_musculus_202202_demo	51.4	0	30509.75	NaN	NaN	NaN	NaN	NaN	NaN	NaN	NaN	NaN	NaN	NaN	NaN	NaN	NaN	NaN	NaN	NaN	NaN	NaN	NaN	5.473948002	NaN	NaN	NaN	NaN	NaN	49.78622818	42.75934219	58.40127182	50.07120132	73.14573669	71.548172	46.17766953	41.4486618	73.33222961	73.99351501	35.68924713	34.36737823	34.36737823	45.35559082	33.1663208
A2AJW5		Unknown	A2AJW5_MOUSE Family with sequence similarity 217, member B OS=Mus musculus OX=10090 GN=Fam217b PE=1 SV=1		mus_musculus_202202_demo	53.6	0	42133.62	NaN	NaN	NaN	NaN	NaN	NaN	NaN	NaN	NaN	NaN	NaN	NaN	NaN	NaN	NaN	NaN	NaN	NaN	NaN	NaN	NaN	NaN	NaN	NaN	NaN	NaN	NaN	NaN	NaN	NaN	NaN	NaN	31.5819664	NaN	NaN	NaN	NaN	NaN	NaN	NaN	NaN
A2AKG8		Unknown	FOCAD_MOUSE Focadhesin OS=Mus musculus OX=10090 GN=Focad PE=1 SV=1		mus_musculus_202202_demo	78.9	0	198950.02	5.758400917	8.464724541	9.179491997	9.244263649	10.13432598	8.312197685	11.87728119	NaN	NaN	16.86755562	29.62909317	12.59758568	14.74021053	9.53357029	NaN	15.86436081	NaN	14.34896564	NaN	NaN	6.631816864	9.683413506	8.189479828	9.18128109	9.359116554	9.167843819	16.47487068	13.29536533	NaN	20.07514763	NaN	17.81237221	18.71166992	32.48883057	13.43258953	12.80660057	16.51553154	32.93281937	32.58585358	11.09479141	15.76066113
A2AKK5		Unknown	ACNT1_MOUSE Acyl-coenzyme A amino acid N-acyltransferase 1 OS=Mus musculus OX=10090 GN=Acnat1 PE=1 SV=1		mus_musculus_202202_demo	16.1	0	46070.53	183.6084442	213.5198364	213.5198364	151.613739	153.4116516	158.9259949	136.7519989	100.5170593	154.9543152	152.4506531	160.8460541	155.2104034	161.6402588	202.0493927	154.5814972	196.3305511	272.7971802	271.3857117	143.6240692	329.9156799	212.317749	193.8142395	210.136261	169.7969666	135.2873535	149.5454712	58.82896805	NaN	NaN	NaN	NaN	NaN	NaN	NaN	NaN	NaN	NaN	NaN	NaN	NaN	NaN
A2AKQ0		Unknown	S35D1_MOUSE UDP-glucuronic acid/UDP-N-acetylgalactosamine transporter OS=Mus musculus OX=10090 GN=Slc35d1 PE=2 SV=2		mus_musculus_202202_demo	16.1	0	39272.15	NaN	1.538410306	1.889785051	NaN	3.28752017	NaN	NaN	NaN	NaN	NaN	NaN	2.556782961	NaN	2.351643562	NaN	1.64351213	NaN	NaN	NaN	2.684751272	NaN	5.63205719	1.729905486	5.323589802	NaN	3.018655777	NaN	NaN	NaN	NaN	NaN	NaN	NaN	NaN	NaN	5.044275284	NaN	4.015985012	4.015985012	NaN	NaN
A2AKQ8		Unknown	T30A2_MOUSE Tetratricopeptide repeat protein 30A2 OS=Mus musculus OX=10090 GN=Ttc30a2 PE=1 SV=1		mus_musculus_202202_demo	59.3	0.000210128	76119.93	20.36122513	17.76622391	28.72072601	31.75018311	NaN	24.96014977	NaN	NaN	NaN	57.57385254	33.59197617	NaN	NaN	14.29816341	22.09850883	NaN	27.11051941	24.98597145	NaN	138.1924438	39.46815491	23.70692825	13.27272415	39.52783966	NaN	23.49006653	NaN	NaN	NaN	NaN	NaN	14.87484741	NaN	NaN	16.58429337	NaN	25.21702957	NaN	NaN	20.85684204	22.75148964
A2AL36		Unknown	CNTRL_MOUSE Centriolin OS=Mus musculus OX=10090 GN=Cntrl PE=1 SV=2		mus_musculus_202202_demo	31.2	0	268879.53	29.14831543	13.07742119	12.81191444	NaN	24.89979744	NaN	34.26995468	36.78819656	39.99518967	NaN	50.8885498	NaN	NaN	NaN	63.95173645	33.89887238	16.50995445	31.37990379	14.24464607	24.81861305	12.41988945	NaN	17.0693779	NaN	NaN	NaN	NaN	19.428339	NaN	NaN	NaN	9.069094658	NaN	NaN	NaN	NaN	20.64829826	NaN	NaN	22.53075218	NaN
A2ALI5		Unknown	AJAP1_MOUSE Adherens junction-associated protein 1 OS=Mus musculus OX=10090 GN=Ajap1 PE=2 SV=1		mus_musculus_202202_demo	64.4	0	44771.53	NaN	NaN	NaN	NaN	NaN	NaN	NaN	NaN	NaN	NaN	NaN	NaN	NaN	NaN	NaN	NaN	NaN	NaN	NaN	NaN	NaN	NaN	NaN	NaN	NaN	NaN	NaN	NaN	NaN	NaN	NaN	NaN	NaN	NaN	NaN	NaN	NaN	NaN	NaN	NaN	NaN
A2ALK8		Unknown	PTN3_MOUSE Tyrosine-protein phosphatase non-receptor type 3 OS=Mus musculus OX=10090 GN=Ptpn3 PE=1 SV=1		mus_musculus_202202_demo	63.1	0	103896.05	9.752416611	11.90656757	11.90656757	16.33535194	12.1662817	13.40020943	17.15119362	25.93842888	20.01696587	16.16699982	21.42510033	NaN	17.14226723	14.08059788	22.25508499	NaN	17.07149696	15.70944881	25.78883362	15.60693836	19.91483498	NaN	10.52519035	13.10753536	NaN	7.301334858	NaN	NaN	NaN	NaN	NaN	9.754140854	13.98917294	NaN	5.764556885	19.16648865	25.5769558	30.18434715	30.18434715	9.699943542	11.97901344
A2ALS5		Unknown	RPGP1_MOUSE Rap1 GTPase-activating protein 1 OS=Mus musculus OX=10090 GN=Rap1gap PE=1 SV=2		mus_musculus_202202_demo	86.1	0	73433.35	32.06443787	38.25828171	38.25828171	37.02856064	34.81579208	38.50947952	136.0201416	120.3824692	139.3109589	134.2023926	123.7499695	21.13683891	14.25010109	16.24943733	20.6693821	18.9871521	39.7337265	30.72836876	47.59658432	41.42375565	40.02804947	34.82960892	42.24920654	38.26628494	29.60655212	43.98692703	NaN	NaN	62.75769424	NaN	NaN	NaN	NaN	NaN	NaN	NaN	NaN	NaN	NaN	NaN	NaN
A2ALU4		Unknown	SHRM2_MOUSE Protein Shroom2 OS=Mus musculus OX=10090 GN=Shroom2 PE=1 SV=1		mus_musculus_202202_demo	89	0	164703.35	17.65125275	13.00895119	13.00895119	33.90456772	15.24657536	29.84633255	30.1437397	30.00066757	38.36238098	29.3231926	22.58632088	38.05022812	12.22748852	12.97990704	11.4392271	21.61678886	11.65778065	24.62164497	33.32939911	13.23742008	32.28030777	17.92304611	20.60160446	21.62088203	20.30920219	21.04460144	NaN	NaN	43.58921051	NaN	NaN	57.74900055	NaN	NaN	8.880915642	NaN	NaN	NaN	NaN	54.92417908	38.0931778
A2ALW2		Unknown	A2ALW2_MOUSE Zinc finger with KRAB and SCAN domains 16 OS=Mus musculus OX=10090 GN=Zkscan16 PE=1 SV=1		mus_musculus_202202_demo	38.2	0	83826.39	NaN	NaN	NaN	NaN	12.09505367	NaN	NaN	NaN	NaN	NaN	NaN	NaN	NaN	NaN	NaN	24.27828026	NaN	NaN	NaN	163.4295502	NaN	47.96178818	NaN	NaN	NaN	NaN	NaN	NaN	NaN	NaN	NaN	NaN	NaN	NaN	NaN	NaN	NaN	NaN	NaN	NaN	NaN
A2ALW5		Unknown	DJC25_MOUSE DnaJ homolog subfamily C member 25 OS=Mus musculus OX=10090 GN=Dnajc25 PE=1 SV=1		mus_musculus_202202_demo	44.8	0	41937.27	12.77431774	7.745049477	7.224284649	13.27884674	9.508709908	9.391917229	NaN	4.825573921	NaN	NaN	NaN	15.33015347	14.83202934	6.580173016	NaN	18.69415283	4.475316525	6.708793163	9.451154709	6.556461811	6.45401907	14.86854744	5.260169029	12.8709507	7.420054913	10.56351852	NaN	13.59154797	10.4899025	23.16252899	NaN	15.67336369	21.34357643	20.72763062	15.57104683	16.95910454	12.73427773	16.03734016	16.03734016	11.57669544	8.519514084
A2AMM0		Unknown	CAVN4_MOUSE Caveolae-associated protein 4 OS=Mus musculus OX=10090 GN=Cavin4 PE=1 SV=1		mus_musculus_202202_demo	13.9	0	41008.14	NaN	0.574448466	NaN	NaN	65.05123901	NaN	NaN	NaN	NaN	NaN	NaN	NaN	NaN	NaN	NaN	NaN	NaN	NaN	NaN	NaN	NaN	NaN	NaN	NaN	NaN	NaN	20.9678154	19.33137321	23.9010582	24.00125694	22.42803001	49.56459427	22.01342392	28.96171379	45.12690735	18.63767433	52.97454071	38.17637253	38.17637253	61.43902206	50.07520676
A2AN08		Unknown	UBR4_MOUSE E3 ubiquitin-protein ligase UBR4 OS=Mus musculus OX=10090 GN=Ubr4 PE=1 SV=1		mus_musculus_202202_demo	96.2	0	572289.85	38.88280869	36.5930748	36.50585556	45.53313828	42.38363266	37.22601318	67.21582794	75.26035309	64.88461304	79.12915039	76.45571136	34.33058548	38.76333237	38.90526581	41.04600143	43.69055557	51.45101929	49.59465408	57.20345306	52.54065704	52.22851181	40.28223801	37.23547363	41.96970749	42.43164825	38.80156708	57.84780884	54.77360153	49.88828659	60.24981308	67.50453949	52.33223724	55.91062927	57.42033005	48.69468307	49.92819977	55.01177979	62.82159805	61.21587753	58.11543274	47.5234642
A2ANU3		Unknown	SYNG1_MOUSE Synapse differentiation-inducing gene protein 1 OS=Mus musculus OX=10090 GN=Syndig1 PE=1 SV=1		mus_musculus_202202_demo	49.2	0	28455.84	NaN	NaN	NaN	NaN	NaN	NaN	NaN	NaN	NaN	NaN	NaN	NaN	NaN	NaN	NaN	NaN	NaN	NaN	NaN	NaN	NaN	NaN	NaN	NaN	NaN	NaN	NaN	NaN	NaN	NaN	NaN	NaN	NaN	NaN	NaN	NaN	NaN	NaN	NaN	NaN	NaN
A2ANY6		Unknown	A2ANY6_MOUSE Midasin OS=Mus musculus OX=10090 GN=Mdn1 PE=1 SV=1		mus_musculus_202202_demo	56.5	0	630341.72	8.338261604	19.51988029	9.363245964	5.971288204	8.02816391	7.04275322	NaN	NaN	17.69411659	34.51602936	NaN	115.4765244	8.275953293	22.33508682	NaN	12.64287186	13.98986912	11.83252716	NaN	NaN	NaN	14.7550745	11.30234241	7.307825089	9.348864555	12.16967964	NaN	17.16695595	NaN	NaN	NaN	NaN	NaN	NaN	NaN	NaN	NaN	NaN	NaN	NaN	NaN
A2AP18		Unknown	PLCH2_MOUSE 1-phosphatidylinositol 4,5-bisphosphate phosphodiesterase eta-2 OS=Mus musculus OX=10090 GN=Plch2 PE=1 SV=2		mus_musculus_202202_demo	74.1	0	164297.18	NaN	NaN	NaN	NaN	19.62643623	NaN	284.2674255	NaN	NaN	NaN	NaN	NaN	NaN	NaN	NaN	NaN	NaN	NaN	NaN	NaN	NaN	29.54853439	NaN	NaN	NaN	NaN	NaN	32.79665375	NaN	NaN	NaN	NaN	29.97565269	NaN	NaN	NaN	839.7963867	NaN	41.00097275	210.2906036	36.64533997
A2APB8		Unknown	TPX2_MOUSE Targeting protein for Xklp2 OS=Mus musculus OX=10090 GN=Tpx2 PE=1 SV=1		mus_musculus_202202_demo	28.7	0.009304603	85894.06	NaN	NaN	NaN	NaN	NaN	NaN	NaN	NaN	NaN	NaN	NaN	24.60007095	30.718853	66.9803772	NaN	NaN	NaN	NaN	NaN	NaN	NaN	NaN	NaN	NaN	NaN	NaN	NaN	NaN	NaN	NaN	391.3160095	NaN	NaN	284.6813965	NaN	NaN	NaN	NaN	NaN	NaN	NaN
A2APT9		Unknown	KLD7A_MOUSE Kelch domain-containing protein 7A OS=Mus musculus OX=10090 GN=Klhdc7a PE=1 SV=3		mus_musculus_202202_demo	57.1	0	83590.41	75.16053772	77.40139771	63.42479324	84.40522003	69.56451416	75.80136108	96.11726379	106.9108734	101.3422241	104.57901	114.5169983	55.36635208	75.27163696	99.38301849	98.26912689	103.1706619	120.2834549	80.75640869	145.4339752	102.757515	116.8500824	84.63056946	73.73439789	88.86103058	88.48501587	103.8886719	NaN	NaN	NaN	NaN	NaN	NaN	NaN	NaN	NaN	NaN	NaN	NaN	NaN	NaN	NaN
A2APV2		Unknown	FMNL2_MOUSE Formin-like protein 2 OS=Mus musculus OX=10090 GN=Fmnl2 PE=1 SV=2		mus_musculus_202202_demo	94.3	0	123101.25	32.0506134	25.31458664	24.53052521	32.19221115	29.35104752	28.39535332	56.90895081	59.28030014	60.35913086	53.73786163	56.34008026	21.38422775	18.83543205	29.14941978	31.48642349	31.5343132	37.26183319	33.02416611	56.97773361	32.40504837	41.85560989	28.80751228	30.88306427	32.35193634	27.57142448	29.65919685	59.67963028	NaN	95.4177475	56.50428009	60.0374527	32.50817108	120.005043	224.6093597	20.77140236	122.1419067	80.75907898	76.54178619	76.54178619	30.99169731	24.4036293
A2APX8		Unknown	SCN1A_MOUSE Sodium channel protein type 1 subunit alpha OS=Mus musculus OX=10090 GN=Scn1a PE=1 SV=1		mus_musculus_202202_demo	70	0	228799.56	NaN	NaN	NaN	NaN	NaN	NaN	NaN	NaN	8.644690514	12.96847439	NaN	NaN	NaN	NaN	NaN	NaN	NaN	NaN	NaN	NaN	NaN	NaN	NaN	NaN	NaN	NaN	NaN	NaN	NaN	NaN	1251.09082	NaN	NaN	NaN	NaN	NaN	NaN	NaN	971.6077271	NaN	NaN
A2APY7		Unknown	NDUF5_MOUSE Arginine-hydroxylase NDUFAF5, mitochondrial OS=Mus musculus OX=10090 GN=Ndufaf5 PE=1 SV=1		mus_musculus_202202_demo	83	0	38404.67	62.20602798	67.42423248	67.42423248	78.1242981	61.96094513	48.03929138	77.39414978	73.64904022	90.60089111	83.59339905	83.99688721	58.18732452	65.22988892	70.59945679	79.25743866	65.0112381	76.85263824	65.85044098	71.73405457	68.57796478	67.09896851	65.74988556	52.8559494	69.80883026	76.63167572	73.98843384	84.41506195	69.22060394	90.51145172	94.29606628	115.4254074	90.24581909	103.3959656	117.7748337	108.3170853	82.75590515	104.8187408	89.04797363	89.04797363	119.4116364	115.1665268
A2AQ07		Unknown	TBB1_MOUSE Tubulin beta-1 chain OS=Mus musculus OX=10090 GN=Tubb1 PE=1 SV=1		mus_musculus_202202_demo	94.6	0	50440.93	161.114975	299.166687	299.166687	121.5019379	287.9148254	360.9812927	722.8518066	641.3364868	696.0839844	721.7249756	868.8513184	199.80867	185.2049866	70.81034088	66.16564941	NaN	121.7853851	291.0639038	138.0295105	333.3476563	145.3901367	128.0989075	136.8483429	NaN	125.832962	96.02822876	261.0466309	222.3292542	108.4897003	116.2989655	NaN	214.1650238	443.2107544	236.7386322	222.2764893	392.5567627	215.9978943	303.6030884	303.6030884	159.1089478	237.7294159
A2AQ19		Unknown	RTF1_MOUSE RNA polymerase-associated protein RTF1 homolog OS=Mus musculus OX=10090 GN=Rtf1 PE=1 SV=1		mus_musculus_202202_demo	85.8	0	80797.06	21.13603783	17.15411568	17.30928802	22.76233673	19.77122879	20.28746605	31.77778244	38.22084808	36.63681412	33.36385345	33.46800613	22.70216942	20.36286545	28.80306625	26.68953705	22.96357155	30.70639038	21.34428024	37.19560623	20.40142632	18.07564354	21.05162239	21.41729355	20.8547802	24.76747131	22.86428642	NaN	30.80702591	24.54021263	25.637743	28.46418953	23.74728584	18.52179909	39.59775925	20.44612312	22.25496674	21.39899254	14.81276417	14.81276417	17.95030975	17.85015297
A2AQ25		Unknown	SKT_MOUSE Sickle tail protein OS=Mus musculus OX=10090 GN=Skt PE=1 SV=1		mus_musculus_202202_demo	95.9	0	213036.78	26.78991127	24.14348602	24.54787636	26.74471664	22.84139824	24.16792679	39.14659882	40.32128143	36.00720215	46.50555038	36.43763351	19.51622009	25.82254028	27.65843582	27.05701256	33.03070068	27.67175102	29.48590469	33.68045044	28.54194832	33.95252991	26.15208435	29.88506508	30.56291199	32.27471161	30.16793633	33.36129761	30.54238892	25.92175674	26.96788788	38.23779297	35.0402298	42.76281357	50.50111008	37.08032227	36.44152069	37.97272873	41.25969315	40.55895615	41.99909973	37.82250214
A2AQW0		Unknown	M3K15_MOUSE Mitogen-activated protein kinase kinase kinase 15 OS=Mus musculus OX=10090 GN=Map3k15 PE=1 SV=1		mus_musculus_202202_demo	54.9	0	149327.15	26.88275528	16.66951942	24.82332993	13.13173103	28.60229492	28.8278923	69.55068207	NaN	NaN	NaN	69.60848236	27.52445793	16.44718552	13.22734451	41.78843307	33.70341492	37.93300629	82.64832306	NaN	51.37522888	17.98259354	30.54461288	6.690658092	18.66527748	27.21233749	32.21872711	NaN	NaN	NaN	NaN	NaN	NaN	NaN	NaN	20.11834717	NaN	NaN	NaN	NaN	NaN	NaN
A2AR02		Unknown	PPIG_MOUSE Peptidyl-prolyl cis-trans isomerase G OS=Mus musculus OX=10090 GN=Ppig PE=1 SV=1		mus_musculus_202202_demo	91.5	0	88324.58	31.9049511	26.90078163	26.90077972	30.78515816	24.77131081	30.36361694	44.30666351	29.94573784	29.65246964	38.49600601	35.05841064	69.20482635	36.59422302	48.53881454	34.967453	44.36540222	29.0157032	31.90548515	24.98421669	41.97942352	26.6687088	26.36502838	30.07518959	38.55535889	46.69470596	37.88675308	61.05205917	22.32757759	20.63938522	19.30303192	23.73997688	26.11492157	15.28551674	22.1348362	18.86322975	24.50119972	24.98251724	14.72057819	14.72057819	26.57273293	18.49305534
A2AR50		Unknown	RGPS1_MOUSE Ras-specific guanine nucleotide-releasing factor RalGPS1 OS=Mus musculus OX=10090 GN=Ralgps1 PE=1 SV=2		mus_musculus_202202_demo	51.4	0	65474.81	NaN	NaN	NaN	NaN	NaN	NaN	NaN	NaN	NaN	NaN	NaN	NaN	NaN	NaN	NaN	NaN	NaN	NaN	NaN	NaN	NaN	11.89339161	NaN	NaN	NaN	NaN	NaN	NaN	NaN	NaN	NaN	NaN	NaN	NaN	NaN	NaN	NaN	NaN	NaN	NaN	NaN
A2ARA8		Unknown	ITA8_MOUSE Integrin alpha-8 OS=Mus musculus OX=10090 GN=Itga8 PE=1 SV=1		mus_musculus_202202_demo	47.6	0	117555.87	3.049190521	4.043819904	3.810690165	3.220634699	2.651400805	2.399339676	6.486572742	6.430142879	6.536730766	4.018096924	4.74580574	1.595122814	1.763576746	2.234033585	2.040625811	0.923245966	6.651342869	3.699735403	5.430501938	3.576014757	4.0956707	1.595397353	1.523239255	2.462438583	2.033180714	1.683120608	NaN	NaN	NaN	NaN	NaN	4.061490536	NaN	NaN	3.661062002	7.101398468	8.011322975	NaN	NaN	NaN	5.023395061
A2ARI4		Unknown	LGR4_MOUSE Leucine-rich repeat-containing G-protein coupled receptor 4 OS=Mus musculus OX=10090 GN=Lgr4 PE=1 SV=1		mus_musculus_202202_demo	7.6	0.002130898	104149.58	NaN	13.78609467	13.78609467	16.94335365	15.04460335	18.24097824	NaN	NaN	NaN	NaN	NaN	18.15933228	23.174757	NaN	NaN	NaN	NaN	NaN	NaN	NaN	NaN	NaN	9.203460693	NaN	NaN	13.31892109	NaN	NaN	NaN	NaN	NaN	NaN	NaN	NaN	NaN	NaN	NaN	NaN	NaN	NaN	NaN
A2ARP1		Unknown	VIP1_MOUSE Inositol hexakisphosphate and diphosphoinositol-pentakisphosphate kinase 1 OS=Mus musculus OX=10090 GN=Ppip5k1 PE=1 SV=1		mus_musculus_202202_demo	89.9	0	159922.53	11.88792229	10.68610477	10.68610477	29.41398048	8.297399521	9.909219742	29.61028862	19.21688843	19.84837723	14.06710815	18.29257202	7.560687542	17.18811417	7.565225601	7.28611517	13.30171299	18.46282005	11.20031452	20.62871742	20.66311836	5.721323967	11.38484192	8.537880898	12.0240221	7.253177643	18.25465202	16.39809608	23.27805901	17.28510857	20.68574333	34.26511002	14.74002457	34.05006409	18.01537323	19.9097538	18.86387444	18.73673058	30.57550621	30.57550621	26.16062355	21.42370987
A2ARS0		Unknown	ANR63_MOUSE Ankyrin repeat domain-containing protein 63 OS=Mus musculus OX=10090 GN=Ankrd63 PE=1 SV=1		mus_musculus_202202_demo	42.9	0	41067.67	NaN	NaN	NaN	NaN	NaN	NaN	9584.408203	NaN	11951.81055	12877.2998	NaN	NaN	NaN	32.78799057	NaN	NaN	NaN	1440.18042	NaN	1635.345703	NaN	NaN	NaN	NaN	NaN	NaN	NaN	NaN	NaN	NaN	NaN	NaN	NaN	NaN	NaN	NaN	NaN	NaN	NaN	NaN	NaN
A2ARV4		Unknown	LRP2_MOUSE Low-density lipoprotein receptor-related protein 2 OS=Mus musculus OX=10090 GN=Lrp2 PE=1 SV=1		mus_musculus_202202_demo	66.2	0	519208.07	435.8171997	472.5819092	520.6222534	577.8413086	431.3061218	508.286438	481.4337158	581.848877	504.8894958	475.7562256	538.4517822	488.0132446	545.2246704	441.4652405	420.7037659	514.4694214	527.0012817	492.8666382	543.3659668	509.4855347	560.3259888	483.499115	500.3007813	462.3736877	496.6948547	494.5864258	50.78725052	32.2466774	86.57124329	71.8499527	36.04387665	39.83640671	14.20155334	17.49765968	17.42342567	NaN	19.58043289	23.1400528	23.1400528	30.90018463	25.8014946
A2AS37		Unknown	A2AS37_MOUSE Expressed sequence AI182371 OS=Mus musculus OX=10090 GN=AI182371 PE=1 SV=2		mus_musculus_202202_demo	9.1	0	40431.61	NaN	10.57022285	10.57022285	NaN	NaN	5.837914944	NaN	15.26067543	NaN	14.80017281	10.62725639	NaN	NaN	NaN	NaN	NaN	NaN	NaN	NaN	NaN	8.785357475	NaN	NaN	NaN	NaN	13.19505501	NaN	NaN	NaN	NaN	NaN	NaN	NaN	NaN	NaN	NaN	NaN	NaN	NaN	NaN	NaN
A2AS89		Unknown	SPEB_MOUSE Agmatinase, mitochondrial OS=Mus musculus OX=10090 GN=Agmat PE=1 SV=1		mus_musculus_202202_demo	16.7	0	38254.93	NaN	NaN	NaN	NaN	NaN	NaN	NaN	NaN	NaN	NaN	NaN	NaN	NaN	NaN	NaN	125.1246262	NaN	402.7033997	NaN	NaN	NaN	NaN	NaN	NaN	NaN	73.92752075	NaN	NaN	NaN	NaN	NaN	NaN	NaN	NaN	NaN	NaN	NaN	NaN	NaN	NaN	NaN
A2ASI5		Unknown	SCN3A_MOUSE Sodium channel protein type 3 subunit alpha OS=Mus musculus OX=10090 GN=Scn3a PE=1 SV=1		mus_musculus_202202_demo	78.2	0	220880.23	NaN	12.35466862	12.35466862	NaN	15.42222595	NaN	NaN	NaN	NaN	19.28333664	NaN	NaN	NaN	NaN	9.032407761	NaN	NaN	NaN	NaN	76.94773865	NaN	NaN	NaN	11.24769402	NaN	NaN	14.18949127	NaN	NaN	NaN	NaN	NaN	NaN	NaN	NaN	NaN	NaN	NaN	NaN	NaN	86.56128693
A2ASQ1		Unknown	AGRIN_MOUSE Agrin OS=Mus musculus OX=10090 GN=Agrn PE=1 SV=1		mus_musculus_202202_demo	95.3	0	207538.68	190.7831268	171.7873383	170.679245	196.0039673	190.3542328	183.861145	180.8779144	196.8720093	213.2556458	194.7234955	219.8304138	140.8103333	135.6784515	143.1696014	161.5526886	178.3210754	214.6487579	211.7077637	220.8438873	236.9075165	202.177536	128.2440643	158.0493317	198.6740112	207.7610931	144.3454742	98.03834534	74.28399658	64.89545441	83.07487488	93.06417847	132.6804504	122.4969025	112.8374939	111.685379	113.48909	104.98983	108.3892975	112.2973328	137.8135071	120.4103928
A2ASS6		Unknown	TITIN_MOUSE Titin OS=Mus musculus OX=10090 GN=Ttn PE=1 SV=1		mus_musculus_202202_demo	98.4	0	3906487.62	12.89750767	12.02349949	12.33849716	16.48963928	12.4855175	12.72337151	17.10753632	12.16904449	19.90828133	15.99331474	17.32124519	23.9028759	10.41698551	13.47925663	25.06089592	13.24021721	19.82514191	18.8556385	26.41734505	19.07012939	21.84706306	17.07313538	12.8199501	20.45120621	14.93261528	21.26159096	127.6218414	107.7711105	134.110321	130.4879456	129.7936554	148.6416626	124.7555161	143.0084839	158.2886505	144.0133972	178.2323761	154.5317535	155.5382996	161.4010315	188.6475372
A2ASZ8		Unknown	SCMC2_MOUSE Calcium-binding mitochondrial carrier protein SCaMC-2 OS=Mus musculus OX=10090 GN=Slc25a25 PE=1 SV=1		mus_musculus_202202_demo	87.1	0	52621	26.16191101	28.92826462	28.92826462	30.79463768	23.88619614	28.86431885	39.83277893	21.92128181	51.2512207	40.82099152	41.27158737	41.70114517	29.41454887	34.69918823	36.17102051	NaN	44.84130096	32.47411346	56.05458069	35.42839432	53.27360535	31.4193306	66.98146057	25.30603027	20.32531357	29.55502319	NaN	NaN	NaN	19.64759636	NaN	NaN	NaN	NaN	NaN	NaN	NaN	NaN	NaN	NaN	NaN
A2AT37		Unknown	RENT2_MOUSE Regulator of nonsense transcripts 2 OS=Mus musculus OX=10090 GN=Upf2 PE=1 SV=1		mus_musculus_202202_demo	92.1	0	147552.81	13.50427818	9.435511589	9.435511589	15.18518257	9.629207611	9.135844231	15.30730724	26.86826324	26.15964127	8.639760971	32.10836411	13.98778534	10.30554581	17.08673859	24.01821899	20.32790756	11.90060997	13.960145	10.45906353	12.57699966	14.50309753	13.20782948	14.94703007	13.30113888	21.99614143	13.55337715	36.01389313	13.55456543	45.17039871	NaN	80.73184204	11.43973446	41.09255981	NaN	15.81629658	16.15585518	7.089341164	NaN	NaN	20.61541176	21.28829575
A2ATK9		Unknown	A2ATK9_MOUSE Family with sequence similarity 171, member A1 OS=Mus musculus OX=10090 GN=Fam171a1 PE=1 SV=1		mus_musculus_202202_demo	85.2	0	97962.55	7.962366104	7.105181694	7.105181694	5.602026463	10.34890842	8.312475204	7.910094738	14.64556122	15.62675953	10.35647106	13.08041382	NaN	8.678332329	11.03147888	13.63778877	NaN	64.16688538	5.429662704	12.40797329	7.699462891	39.30612183	15.87351513	55.42172241	21.75830841	8.412685394	8.377729416	NaN	10.14031887	71.56964111	NaN	NaN	NaN	11.78985023	NaN	12.16105556	8.058547974	12.71294212	NaN	NaN	NaN	NaN
A2ATU0		Unknown	DHTK1_MOUSE Probable 2-oxoglutarate dehydrogenase E1 component DHKTD1, mitochondrial OS=Mus musculus OX=10090 GN=Dhtkd1 PE=1 SV=1		mus_musculus_202202_demo	32.5	0	102793.47	32.30437469	42.2665596	42.26655579	39.09729767	39.12567139	40.98458099	30.50664711	25.42119598	33.79265976	54.12471771	28.35006714	35.78697968	34.52108765	32.30803299	31.30982971	39.84313202	26.45491982	32.25888824	19.31699181	29.68946457	25.2906189	36.43178558	29.59894753	30.45088768	26.14580154	24.03315926	NaN	NaN	NaN	NaN	NaN	NaN	NaN	NaN	NaN	NaN	NaN	NaN	NaN	NaN	NaN
A2AU72		Unknown	ARMC3_MOUSE Armadillo repeat-containing protein 3 OS=Mus musculus OX=10090 GN=Armc3 PE=1 SV=1		mus_musculus_202202_demo	5	0.003719714	97357.41	NaN	NaN	7.890813828	NaN	NaN	NaN	NaN	38.03061295	74.28649902	NaN	43.20627594	NaN	NaN	NaN	NaN	NaN	NaN	NaN	NaN	NaN	NaN	NaN	NaN	NaN	NaN	NaN	NaN	NaN	NaN	NaN	NaN	NaN	NaN	NaN	NaN	NaN	NaN	NaN	NaN	NaN	NaN
A2AUC9		Unknown	KLH41_MOUSE Kelch-like protein 41 OS=Mus musculus OX=10090 GN=Klhl41 PE=1 SV=1		mus_musculus_202202_demo	69.7	0	68190.25	51.75344849	NaN	34.54783249	41.51255035	48.66619873	25.09017754	43.01649857	50.0619812	52.42666245	30.05677605	41.08471298	51.5042572	38.10548782	53.6186142	45.7609024	73.46913147	55.11358643	51.96631241	NaN	41.06746292	57.76190186	46.47796249	50.08193588	69.04310608	68.84503937	77.04083252	46.78517532	41.61375809	37.74848938	105.3302689	113.3009186	43.31431961	142.0433807	28.22106934	51.05918503	43.84010315	63.88932037	171.3626404	161.115448	65.63990784	56.96523285
A2AUY4		Unknown	BAZ2B_MOUSE Bromodomain adjacent to zinc finger domain protein 2B OS=Mus musculus OX=10090 GN=Baz2b PE=1 SV=1		mus_musculus_202202_demo	83.9	0	234001.34	NaN	8.771541595	8.771541595	9.79182148	5.263118267	14.19362926	8.386679649	30.92212296	45.06290054	50.35707855	56.85450745	17.99671173	16.28874588	7.967246056	24.82971001	25.48464203	11.59701633	7.743971825	NaN	8.438109398	28.94175339	7.163577557	4.750128269	18.00443077	8.9556427	12.00892925	NaN	16.00540352	NaN	11.92917347	6.76047039	13.95529747	12.71043301	9.611149788	638.8828125	9.655955315	4.375667095	NaN	6.403470039	12.52679825	13.1771822
A2AV25		Unknown	FBCD1_MOUSE Fibrinogen C domain-containing protein 1 OS=Mus musculus OX=10090 GN=Fibcd1 PE=2 SV=1		mus_musculus_202202_demo	20.8	0	50601.58	NaN	NaN	NaN	NaN	NaN	NaN	NaN	NaN	NaN	NaN	NaN	NaN	NaN	NaN	NaN	NaN	NaN	NaN	NaN	NaN	NaN	NaN	NaN	NaN	NaN	NaN	NaN	NaN	NaN	NaN	NaN	NaN	NaN	NaN	NaN	NaN	NaN	NaN	NaN	NaN	NaN
A2AVZ9		Unknown	S43A3_MOUSE Equilibrative nucleobase transporter 1 OS=Mus musculus OX=10090 GN=Slc43a3 PE=1 SV=1		mus_musculus_202202_demo	15.8	0.000210128	56033.53	80.7154541	47.80060959	47.80060959	77.76400757	100.2261963	78.65050507	NaN	142.5118561	108.0853577	97.47188568	134.879715	56.26906967	75.51480103	95.07691956	97.35678864	117.3627472	83.92858887	85.84086609	NaN	87.07476807	92.5903244	74.26030731	54.57965088	61.81644821	70.09873962	108.1028824	NaN	81.08379364	95.14104462	NaN	NaN	NaN	NaN	NaN	106.169754	NaN	NaN	NaN	NaN	NaN	NaN
A2AWA9		Unknown	RBGP1_MOUSE Rab GTPase-activating protein 1 OS=Mus musculus OX=10090 GN=Rabgap1 PE=1 SV=1		mus_musculus_202202_demo	94.6	0	120797.77	48.93353653	47.73319244	47.73319244	66.21450806	56.67101669	55.82189178	66.50147247	56.07791901	71.41645813	68.19477081	68.1108017	41.39949799	53.78965759	60.21861267	65.88902283	62.72001648	67.18611908	56.79222488	69.98182678	55.47946167	54.19387436	56.93767166	53.15245438	54.2309227	65.8897171	55.32580566	48.63446045	33.87627792	42.28793716	49.48399734	69.07152557	32.29719925	37.08767319	31.55451775	39.69048691	38.5684433	49.66386795	34.69026566	34.69026566	38.41332245	34.0135994
A2AWP8		Unknown	ARGAL_MOUSE Rho guanine nucleotide exchange factor 10-like protein OS=Mus musculus OX=10090 GN=Arhgef10l PE=1 SV=1		mus_musculus_202202_demo	84.5	0	139986.77	13.80899811	14.69359779	14.69359684	31.99122238	26.86750221	23.67097092	30.82555008	26.18343925	29.02960014	31.04279709	28.08337975	13.29001904	8.606907845	11.24904919	22.88674736	15.15180683	16.05158424	27.61233711	20.55875015	25.04039001	26.30704498	15.88526249	21.90633965	19.97541618	14.34262276	23.74994278	64.94302368	31.36322594	20.5900383	21.3080864	33.94490051	25.180336	27.77244949	56.78781128	39.73565674	37.64866257	39.66565704	25.93407059	40.95480728	41.02099991	22.68504333
A2AWR3		Unknown	A2AWR3_MOUSE G protein-coupled receptor 155 OS=Mus musculus OX=10090 GN=Gpr155 PE=1 SV=1		mus_musculus_202202_demo	17.4	0	96347.24	NaN	NaN	NaN	NaN	NaN	NaN	NaN	NaN	NaN	NaN	NaN	NaN	NaN	NaN	NaN	NaN	NaN	NaN	NaN	NaN	NaN	NaN	NaN	NaN	NaN	NaN	NaN	NaN	NaN	NaN	NaN	NaN	NaN	NaN	NaN	NaN	NaN	NaN	NaN	NaN	NaN
A2BDX3		Unknown	MOCS3_MOUSE Adenylyltransferase and sulfurtransferase MOCS3 OS=Mus musculus OX=10090 GN=Mocs3 PE=1 SV=1		mus_musculus_202202_demo	86.1	0	49375	20.15346146	12.05383778	12.05383778	22.5598259	16.87759399	12.62359619	37.70971298	28.14644241	35.93313599	30.22955513	35.19651031	13.17673397	12.34343719	18.72152519	23.60825729	25.42327499	31.56642151	17.5753479	75.57540131	19.290205	24.36034966	18.87800407	22.11690712	42.18460083	23.52094841	20.98816299	NaN	16.05038452	16.23916817	NaN	NaN	11.29734421	NaN	NaN	8.548266411	15.41730785	30.37882614	19.25256538	19.25256538	23.14638519	19.4666996
A2BE28		Unknown	LAS1L_MOUSE Ribosomal biogenesis protein LAS1L OS=Mus musculus OX=10090 GN=Las1l PE=1 SV=1		mus_musculus_202202_demo	77.3	0	89414.35	25.11378288	24.60076714	24.60076714	24.15717888	22.0567131	17.97290039	23.95160294	29.32239914	20.8544693	21.5130043	24.58128738	24.70866585	27.43030739	35.26667786	28.62706184	25.84406281	23.94376755	23.3491497	NaN	21.95120049	23.90246773	22.87965775	17.43449593	21.80368423	28.60185623	23.4844799	NaN	24.36307526	11.43385792	NaN	NaN	13.32474899	4.022456169	14.51712704	14.82448387	10.7045927	6.907273769	7.414540291	7.414540291	14.90598011	10.11754417
A2BGH0		Unknown	BPIB4_MOUSE BPI fold-containing family B member 4 OS=Mus musculus OX=10090 GN=Bpifb4 PE=2 SV=1		mus_musculus_202202_demo	2.8	0.001333333	65722.96	NaN	NaN	NaN	NaN	NaN	NaN	NaN	NaN	NaN	NaN	NaN	NaN	NaN	NaN	NaN	NaN	NaN	NaN	NaN	9.977448463	NaN	NaN	5.783755779	4.188221455	NaN	NaN	NaN	NaN	NaN	NaN	NaN	NaN	NaN	NaN	NaN	NaN	NaN	NaN	NaN	NaN	NaN
A2BH40		Unknown	ARI1A_MOUSE AT-rich interactive domain-containing protein 1A OS=Mus musculus OX=10090 GN=Arid1a PE=1 SV=1		mus_musculus_202202_demo	87.1	0	242091.68	19.58269119	14.15661144	14.75634098	18.5272789	18.00365257	17.55599785	29.69376755	33.17937851	32.27241135	27.24780655	29.4121666	28.6774559	25.28305244	24.92615891	23.81092834	16.84194756	24.70251656	24.02402496	20.53331184	24.76424599	21.5461731	21.9815712	16.58355522	20.32333946	26.18408966	20.09080315	16.55609703	15.05311012	15.45594692	NaN	15.22796917	13.78313828	15.85647869	15.56581306	12.39993763	14.00244141	16.69923592	NaN	NaN	27.98397255	14.93012428
A2BHR2		Unknown	A2BHR2_MOUSE Lipocalin 11 OS=Mus musculus OX=10090 GN=Lcn11 PE=3 SV=1		mus_musculus_202202_demo	45.4	0	20419.1	NaN	13.96059036	NaN	NaN	NaN	NaN	NaN	NaN	NaN	NaN	NaN	NaN	NaN	NaN	NaN	17.62798309	NaN	NaN	NaN	NaN	NaN	13.15461063	NaN	NaN	NaN	NaN	NaN	NaN	NaN	NaN	NaN	NaN	NaN	NaN	NaN	NaN	NaN	NaN	NaN	NaN	NaN
A2BIM8;P02762;P04938;P11588		Unknown	MUP18_MOUSE Major urinary protein 18 OS=Mus musculus OX=10090 GN=Mup18 PE=3 SV=1;MUP6_MOUSE Major urinary protein 6 OS=Mus musculus OX=10090 GN=Mup6 PE=1 SV=2;MUP11_MOUSE Major urinary protein 11 OS=Mus musculus OX=10090 GN=Mup11 PE=1 SV=2;MUP1_MOUSE Major urinary protein 1 OS=Mus musculus OX=10090 GN=Mup1 PE=1 SV=1		mus_musculus_202202_demo	6	0.001833554	20762.55;20649.39;20762.55;20648.45	NaN	NaN	NaN	NaN	NaN	NaN	NaN	NaN	NaN	NaN	NaN	NaN	NaN	NaN	NaN	NaN	NaN	NaN	NaN	NaN	NaN	NaN	NaN	NaN	NaN	NaN	NaN	NaN	NaN	NaN	NaN	NaN	NaN	NaN	NaN	NaN	NaN	NaN	NaN	NaN	NaN
A2BIN1;P11589;Q4FZE8		Unknown	A2BIN1_MOUSE Major urinary protein 10 OS=Mus musculus OX=10090 GN=Mup10 PE=2 SV=1;MUP2_MOUSE Major urinary protein 2 OS=Mus musculus OX=10090 GN=Mup2 PE=1 SV=1;Q4FZE8_MOUSE Major urinary protein 1 OS=Mus musculus OX=10090 GN=Mup22 PE=2 SV=1		mus_musculus_202202_demo	95.3	0	20681.5;20663.51;20776.62	75.92607117	76.42384338	71.88254547	56.79462433	63.35100555	46.02702713	73.99923706	126.3711319	84.6901474	91.01986694	108.7730103	85.54972839	118.5110474	133.520462	123.3752136	161.6291199	80.69013214	96.69513702	97.30942535	94.83123016	77.17584991	92.40309143	114.2405243	117.1334229	103.5379715	73.67224884	56.49286652	11.96957207	57.74457169	NaN	NaN	34.00761032	NaN	NaN	24.64860153	NaN	19.08733177	16.27084541	16.27084541	20.39894867	25.31754875
A2CG49		Unknown	KALRN_MOUSE Kalirin OS=Mus musculus OX=10090 GN=Kalrn PE=1 SV=1		mus_musculus_202202_demo	90.9	0	337000.09	22.11052704	13.7544384	17.15500069	25.0044632	16.4256134	29.20710182	NaN	15.58845711	25.05750656	32.32181931	40.7605629	NaN	79.57301331	14.01459885	13.4405508	13.50270271	31.49253845	11.96275997	18.88324928	8.914892197	35.5076828	24.98424339	15.65515614	12.59329224	13.2340765	27.36097336	NaN	634.9526978	50.58595657	290.5263977	9.962323189	32.30622864	NaN	NaN	15.45821285	31.5637722	NaN	NaN	NaN	NaN	42.16119766
A2CG63		Unknown	ARI4B_MOUSE AT-rich interactive domain-containing protein 4B OS=Mus musculus OX=10090 GN=Arid4b PE=1 SV=1		mus_musculus_202202_demo	26.8	0.005472637	147643.01	NaN	5.843737602	5.843737602	NaN	NaN	6.383151054	NaN	10.31492424	6.862391472	8.135519981	NaN	28.25919724	10.44757271	5.188815594	15.14844131	NaN	7.677978516	7.548540115	NaN	9.124132156	13.96759796	NaN	NaN	6.857116222	NaN	NaN	NaN	NaN	NaN	NaN	NaN	NaN	NaN	NaN	NaN	NaN	9.132507324	NaN	NaN	NaN	NaN
A2I7N0	SERPINA3-4	Bos taurus	Serpin A3-4	SPA34_BOVIN	contaminants2021	12.9	0	46311.19	14.98606396	7.786205292	7.786205292	17.04594612	NaN	NaN	NaN	11.50203228	6.305708885	NaN	NaN	69.41772461	33.98243713	15.23205757	59.83978653	12.33954144	9.446466446	11.26914215	12.619771	11.23033905	NaN	17.62083817	18.5453186	31.00618362	20.41881752	12.43793774	11.30417061	NaN	28.35377884	NaN	NaN	17.86777306	NaN	NaN	NaN	NaN	NaN	NaN	NaN	12.43415642	25.33495903
A2I7N1	SERPINA3-5	Bos taurus	Serpin A3-5	SPA35_BOVIN	contaminants2021	35.6	0	46397.38	19.69499397	9.129187584	10.11208153	NaN	13.11261463	10.87521744	10.86878872	14.64494324	12.43842506	12.46121025	13.6855011	32.07382202	16.67667389	40.21344757	31.059412	37.16970062	17.26630974	15.54618168	NaN	15.35109329	NaN	20.82786751	21.11333656	13.86235523	19.65609169	17.38807487	NaN	NaN	32.58533096	NaN	NaN	23.07390976	NaN	NaN	NaN	NaN	NaN	NaN	NaN	NaN	20.4528389
A2I7N3	SERPINA3-7	Bos taurus	Serpin A3-7	SPA37_BOVIN	contaminants2021	18.3	0	46941.64	19.81154251	19.52491188	19.52491188	4.48886013	NaN	NaN	22.82874107	20.09934235	17.04342651	13.13015938	15.67873383	37.75102234	37.39070892	35.62094879	50.20767212	33.80445862	33.22578812	28.42442513	18.63894081	20.95975685	8.115679741	23.92070389	44.1389389	34.70713425	29.85194016	22.08487129	NaN	NaN	42.08558273	NaN	NaN	23.65671158	NaN	NaN	17.65699387	NaN	18.89684677	NaN	NaN	27.7862339	31.11151886
A2RSJ4		Unknown	UH1BL_MOUSE UHRF1-binding protein 1-like OS=Mus musculus OX=10090 GN=Uhrf1bp1l PE=1 SV=2		mus_musculus_202202_demo	87.7	0	161939.87	16.20489693	12.51421642	12.13223553	15.58148479	11.59880161	11.23207664	55.63827896	41.4955101	29.05635643	26.49729729	32.50362778	11.84792233	17.42235565	20.02419853	24.8650856	12.93112183	23.3688488	18.07262802	13.89286423	17.37470627	13.76081657	19.54728317	14.84644985	13.12635708	22.30670357	15.75896263	113.3944244	NaN	NaN	NaN	NaN	9.931061745	NaN	NaN	NaN	NaN	19.80527496	NaN	43.00673294	NaN	66.83716583
A2RSQ0		Unknown	DEN5B_MOUSE DENN domain-containing protein 5B OS=Mus musculus OX=10090 GN=Dennd5b PE=1 SV=2		mus_musculus_202202_demo	79.5	0	144629.05	17.43170929	12.5183897	12.5183897	4.729513645	16.37891006	12.69694042	19.23173523	17.44044685	NaN	16.86166382	17.56684303	10.57324696	13.77165794	24.09951591	10.97818279	11.19447803	15.35809994	17.93530083	20.18605804	13.80251312	15.22174358	14.02675438	13.97362041	24.81630325	7.125452995	11.93021202	NaN	NaN	15.29152203	26.75059509	NaN	NaN	NaN	NaN	NaN	NaN	NaN	NaN	NaN	NaN	NaN
A2RSX7		Unknown	TYW5_MOUSE tRNA wybutosine-synthesizing protein 5 OS=Mus musculus OX=10090 GN=Tyw5 PE=2 SV=2		mus_musculus_202202_demo	59	0	36632.75	13.2601347	14.1726532	14.1726532	25.58915138	25.16831589	19.70842171	NaN	NaN	NaN	41.78446579	NaN	16.69492912	NaN	NaN	NaN	NaN	NaN	15.28833294	NaN	16.56715012	19.09880829	14.80995655	NaN	NaN	NaN	11.59138584	NaN	NaN	13.41349316	NaN	NaN	26.48964882	20.28373528	NaN	NaN	NaN	NaN	NaN	NaN	18.44795609	NaN
A2RSY1		Unknown	KANL3_MOUSE KAT8 regulatory NSL complex subunit 3 OS=Mus musculus OX=10090 GN=Kansl3 PE=1 SV=1		mus_musculus_202202_demo	21.8	0.000722693	96134.78	NaN	4.255457401	4.255457401	3.503080606	NaN	NaN	6.202092648	11.90057182	12.99747181	7.627862453	11.732687	7.899265289	7.652708054	2.166955233	NaN	6.239451408	NaN	4.406104565	11.2633276	6.750436783	6.850908279	4.303416252	4.614592552	3.753904581	NaN	7.140546799	NaN	NaN	10.30820751	NaN	NaN	NaN	NaN	4.637906551	4.342189312	4.965411663	NaN	NaN	NaN	NaN	NaN
A2RSY6		Unknown	TRM1L_MOUSE TRMT1-like protein OS=Mus musculus OX=10090 GN=Trmt1l PE=1 SV=1		mus_musculus_202202_demo	71.6	0	80861.17	11.92621613	9.699295998	10.06827736	11.84783268	10.57593632	7.484005928	18.66193199	12.62451077	24.4076519	12.42194653	19.22423744	13.29362869	10.0851326	12.30092335	12.66878223	14.60633087	14.36211491	7.067683697	NaN	11.68005466	15.86169147	16.37082672	9.674067497	18.81289482	20.51902199	15.7023468	5.748967648	NaN	12.98002243	NaN	NaN	12.50860405	14.85263538	12.50595093	10.39126015	10.98119736	10.44114113	8.239746094	8.239746094	11.58263779	10.94598389
A2RT62		Unknown	FXL16_MOUSE F-box/LRR-repeat protein 16 OS=Mus musculus OX=10090 GN=Fbxl16 PE=1 SV=1		mus_musculus_202202_demo	72.2	0	51878.07	NaN	NaN	NaN	NaN	NaN	NaN	NaN	NaN	NaN	NaN	NaN	NaN	NaN	NaN	NaN	NaN	NaN	NaN	NaN	NaN	NaN	NaN	NaN	NaN	NaN	NaN	NaN	NaN	241.8343811	NaN	NaN	NaN	NaN	NaN	NaN	NaN	NaN	NaN	NaN	NaN	NaN
A2RT67		Unknown	DEND3_MOUSE DENN domain-containing protein 3 OS=Mus musculus OX=10090 GN=Dennd3 PE=1 SV=2		mus_musculus_202202_demo	34.4	0	143888.35	11.9250555	9.540786743	9.540786743	12.5225544	14.54027367	15.0027113	17.07551384	16.11290359	14.82243633	17.1700325	17.07739258	7.818992615	12.54212666	17.08873177	14.28846836	22.56413841	21.89751244	12.84074593	39.1401825	14.69278717	12.5807848	10.86533546	10.55131149	13.67079544	12.27528095	21.63615608	NaN	NaN	NaN	NaN	NaN	8.267317772	NaN	49.8751564	NaN	NaN	NaN	NaN	NaN	8.753258705	NaN
A2RT81		Unknown	A2RT81_MOUSE Ring finger protein 39 OS=Mus musculus OX=10090 GN=Rnf39 PE=2 SV=1		mus_musculus_202202_demo	25.6	0	38015.35	NaN	NaN	NaN	NaN	NaN	NaN	NaN	6.364881992	NaN	NaN	NaN	NaN	NaN	NaN	NaN	NaN	NaN	NaN	NaN	NaN	NaN	NaN	NaN	NaN	NaN	NaN	NaN	NaN	NaN	NaN	NaN	NaN	NaN	NaN	NaN	NaN	NaN	NaN	NaN	NaN	NaN
A2RTL5		Unknown	RSRC2_MOUSE Arginine/serine-rich coiled-coil protein 2 OS=Mus musculus OX=10090 GN=Rsrc2 PE=2 SV=1		mus_musculus_202202_demo	59.3	0	43876.49	27.37283134	10.33665466	10.81045914	10.84670734	NaN	NaN	24.98814392	35.08514404	34.81839371	NaN	41.99712753	34.64875412	NaN	20.45816612	20.89657593	NaN	NaN	28.72124672	32.7088356	NaN	NaN	39.69739151	27.94206238	40.56833267	25.05309105	27.13229179	NaN	NaN	NaN	NaN	NaN	129.0059509	NaN	NaN	26.38683891	22.51317215	NaN	NaN	NaN	9.722570419	NaN
A2TJV2		Unknown	PALM3_MOUSE Paralemmin-3 OS=Mus musculus OX=10090 GN=Palm3 PE=1 SV=1		mus_musculus_202202_demo	56.8	0	78788.33	22.55873108	19.42058372	19.42058372	18.65792656	21.46410179	17.77655602	24.4008255	23.59549141	20.46775246	17.75107574	19.58300209	20.10662651	21.53833389	27.9686203	25.94893456	32.35880661	24.80707359	22.84256744	39.80638123	24.30475426	26.26275253	24.42133141	23.96170616	26.85921669	29.82062912	23.78782845	9.041443825	NaN	NaN	NaN	NaN	NaN	NaN	NaN	NaN	NaN	NaN	NaN	NaN	NaN	NaN
A3KFX0		Unknown	5NT1A_MOUSE Cytosolic 5'-nucleotidase 1A OS=Mus musculus OX=10090 GN=Nt5c1a PE=1 SV=1		mus_musculus_202202_demo	67.2	0	40678.13	NaN	NaN	NaN	NaN	NaN	NaN	NaN	NaN	NaN	NaN	16.88047409	NaN	NaN	NaN	NaN	NaN	NaN	NaN	36.42650604	NaN	NaN	NaN	NaN	NaN	NaN	NaN	38.01452255	34.33508301	60.22580338	39.72533417	39.79455566	49.06005859	49.9967308	61.44366837	52.54674149	37.80215454	68.97034454	24.50939751	34.44303131	75.3110199	66.40021515
A3KG59		Unknown	P20D2_MOUSE Xaa-Arg dipeptidase OS=Mus musculus OX=10090 GN=Pm20d2 PE=1 SV=1		mus_musculus_202202_demo	5.7	0	46481.78	NaN	NaN	NaN	NaN	NaN	NaN	NaN	NaN	NaN	NaN	NaN	NaN	NaN	NaN	NaN	NaN	NaN	NaN	NaN	NaN	NaN	NaN	NaN	NaN	NaN	NaN	136.0220642	195.3779602	181.9969025	193.6370697	225.6698914	165.6827545	247.0874939	184.9637451	169.3800964	146.2997131	243.3823242	227.6802826	238.4154358	226.845047	212.3644257
A3KGB4		Unknown	TBC8B_MOUSE TBC1 domain family member 8B OS=Mus musculus OX=10090 GN=Tbc1d8b PE=1 SV=1		mus_musculus_202202_demo	70.7	0	127892.75	10.85587311	18.42108536	18.42108536	20.76554871	16.0171032	18.05936813	26.02690697	21.78112411	32.32670975	25.42695618	38.09101868	18.20628357	14.61666775	13.54699612	14.82785034	15.49869347	21.83364487	20.80018997	19.59662628	21.80763245	20.17598915	20.50641632	18.61570358	14.21575737	19.40557098	18.93808937	13.81901741	12.19066811	18.60921669	38.55150604	NaN	13.60050392	NaN	16.97769547	10.84399605	13.47464275	109.7493439	NaN	NaN	NaN	10.85247803
A3KGS3		Unknown	RGPA2_MOUSE Ral GTPase-activating protein subunit alpha-2 OS=Mus musculus OX=10090 GN=Ralgapa2 PE=1 SV=2		mus_musculus_202202_demo	77	0	210288.28	25.3525486	23.319767	24.37343407	58.49473953	35.98302841	37.5763855	90.03636169	39.98697662	97.29613495	114.4267273	130.3363495	40.8227005	50.91526031	58.36707306	48.73412323	61.86086273	91.88526154	86.08830261	53.84539795	82.805336	44.34730148	65.10999298	45.79875946	70.75311279	66.23460388	33.12805939	27.17850494	NaN	36.39397049	64.23828125	NaN	35.29688263	47.68740845	41.52689743	37.8664856	NaN	NaN	NaN	53.18225479	36.63319397	48.5075264
A3KGV1		Unknown	ODFP2_MOUSE Outer dense fiber protein 2 OS=Mus musculus OX=10090 GN=Odf2 PE=1 SV=1		mus_musculus_202202_demo	39.4	0	95541.41	12.8217535	11.58663464	11.58663464	NaN	NaN	NaN	NaN	14.55593491	18.43622208	NaN	16.34322357	NaN	NaN	NaN	NaN	NaN	NaN	NaN	NaN	NaN	NaN	NaN	5.154801846	NaN	NaN	NaN	NaN	NaN	24.32590294	NaN	NaN	10.45296478	NaN	NaN	NaN	NaN	NaN	NaN	NaN	NaN	NaN
A3KMP2		Unknown	TTC38_MOUSE Tetratricopeptide repeat protein 38 OS=Mus musculus OX=10090 GN=Ttc38 PE=1 SV=2		mus_musculus_202202_demo	77.6	0	52223.81	190.0454712	224.3484192	224.3484192	258.1564941	242.1165771	232.0738678	232.9637909	236.6211243	234.851593	224.5811768	228.0126648	116.3163834	154.6861877	175.5413666	168.3492889	200.7093811	185.0026398	254.6933899	219.1135101	234.212326	242.5030975	175.3063507	171.9764557	173.2377472	153.1504669	178.1031799	90.53720856	103.1292114	84.53404999	103.0136719	126.4391251	85.96192932	116.2751846	115.9140778	88.91349792	99.58211517	77.45111847	108.3080368	108.3080368	111.8554993	102.2253952
A4Q9F0		Unknown	TTLL7_MOUSE Tubulin polyglutamylase TTLL7 OS=Mus musculus OX=10090 GN=Ttll7 PE=1 SV=1		mus_musculus_202202_demo	41.3	0	105500.97	NaN	NaN	NaN	NaN	NaN	NaN	NaN	NaN	NaN	NaN	NaN	15.82071018	NaN	NaN	NaN	NaN	NaN	NaN	NaN	NaN	NaN	18.00102043	NaN	NaN	NaN	NaN	NaN	NaN	NaN	NaN	NaN	NaN	NaN	NaN	NaN	NaN	NaN	NaN	NaN	NaN	NaN
A6H584		Unknown	CO6A5_MOUSE Collagen alpha-5(VI) chain OS=Mus musculus OX=10090 GN=Col6a5 PE=1 SV=4		mus_musculus_202202_demo	17.4	0	289574.79	7.024286747	3.512482882	3.512482882	NaN	NaN	NaN	NaN	NaN	NaN	NaN	5.111186028	30.79001236	31.2757473	40.21749878	38.76662445	46.87263107	15.49341393	12.53944492	12.0909605	14.47929192	10.3663311	27.70633888	26.56119537	29.90097427	31.20742226	28.18914986	NaN	NaN	NaN	NaN	24.81851578	NaN	NaN	NaN	NaN	NaN	NaN	NaN	29.18754005	NaN	NaN
A6H5X4		Unknown	PHF11_MOUSE PHD finger protein 11 OS=Mus musculus OX=10090 GN=Phf11 PE=2 SV=1		mus_musculus_202202_demo	18.9	0.000107193	37728.47	NaN	4.863624096	4.471918106	NaN	4.966955662	4.618031502	13.23244762	10.26120472	12.93820381	12.09233761	7.882629395	NaN	NaN	NaN	NaN	NaN	NaN	NaN	NaN	3.825839043	NaN	NaN	NaN	5.288612366	NaN	NaN	NaN	NaN	19.1641407	NaN	NaN	12.52219582	NaN	3.953189135	11.12847137	11.25113392	8.251400948	NaN	NaN	11.61018753	7.097068787
A6H5Y3		Unknown	METH_MOUSE Methionine synthase OS=Mus musculus OX=10090 GN=Mtr PE=1 SV=1		mus_musculus_202202_demo	80.8	0	139069.08	27.7413044	24.94535637	24.50886536	29.78164673	28.33963013	25.08133316	31.86829376	32.41457748	33.20333481	39.23047638	38.29367828	21.82011414	25.91760445	34.44046783	34.75759506	38.18907928	38.0280571	25.93777847	41.87701035	29.71654892	36.24106979	33.55129242	31.28731728	42.45781708	42.41636276	31.60315323	40.05804062	23.61240196	32.96614456	96.2588501	55.50390244	23.93935585	47.29635239	27.16248131	18.41115189	20.04219055	32.55366135	28.92275238	28.92275238	31.0202713	39.14986801
A6H5Z3		Unknown	EXC6B_MOUSE Exocyst complex component 6B OS=Mus musculus OX=10090 GN=Exoc6b PE=1 SV=1		mus_musculus_202202_demo	93.1	0	94129.59	22.51817894	19.76788712	19.47298813	37.74842834	20.20202827	24.97382355	30.06616211	30.99175835	28.75612259	42.13401413	67.520401	17.42128372	20.22410393	33.7693634	23.21406746	26.5746727	34.25802994	20.37013626	40.79191971	28.31870651	29.00307274	25.16802788	22.12939644	24.09606934	16.21414948	25.19540024	7.772311211	421.9061279	19.10860825	30.40224457	25.05689621	17.60913467	25.26199341	21.56390381	9.741409302	18.67174911	8.401168823	NaN	20.99991989	22.89882469	19.36410713
A6H611		Unknown	MIPEP_MOUSE Mitochondrial intermediate peptidase OS=Mus musculus OX=10090 GN=Mipep PE=1 SV=1		mus_musculus_202202_demo	86.8	0	80852.07	34.29820633	38.15344238	38.06151962	47.69067383	41.3661499	40.36693954	52.86452484	39.55673981	53.34630203	51.10134125	43.96987534	37.31531143	41.32326889	49.34635162	27.70344162	37.50758362	35.15536118	35.48839951	44.20971298	42.82517242	42.28802872	28.0486145	38.29669952	51.14710617	56.29864502	37.71406174	41.56936646	44.01379013	53.00722122	76.24860382	68.86620331	61.82715607	68.94434357	88.67958832	69.91316223	68.95368958	65.52837372	68.02024841	63.20926666	66.9233551	55.71344757
A6H619		Unknown	PHRF1_MOUSE PHD and RING finger domain-containing protein 1 OS=Mus musculus OX=10090 GN=Phrf1 PE=1 SV=2		mus_musculus_202202_demo	41.6	0	184080.51	NaN	5.892944336	5.892944336	NaN	NaN	11.29246044	22.90674782	18.94889832	23.28547287	26.30990219	25.80306053	NaN	NaN	9.725955009	NaN	NaN	11.88455486	10.52386093	NaN	12.61280441	19.20768356	9.558883667	NaN	13.84549999	NaN	NaN	NaN	NaN	43.37335587	NaN	NaN	NaN	NaN	NaN	NaN	25.26607513	NaN	NaN	NaN	NaN	NaN
A6H630		Unknown	ARMT1_MOUSE Damage-control phosphatase ARMT1 OS=Mus musculus OX=10090 GN=Armt1 PE=1 SV=1		mus_musculus_202202_demo	82.6	0	50548.8	12.52771091	20.97583389	20.97583389	15.28939438	23.12632561	19.96304321	11.25475883	39.64579391	27.73020363	NaN	56.22554398	18.85667419	18.12100029	25.67919922	28.33070755	18.87885666	21.56285095	54.68006134	NaN	23.05259705	24.02931786	18.01524734	10.54250908	NaN	24.25575447	NaN	31.12149811	37.75267029	37.67814636	32.73089218	33.15341949	22.57164383	32.97823715	NaN	25.17823029	28.72419739	38.46148682	NaN	27.75787544	22.50796127	27.85707855
A6H6A9		Unknown	RBG1L_MOUSE Rab GTPase-activating protein 1-like OS=Mus musculus OX=10090 GN=Rabgap1l PE=1 SV=1		mus_musculus_202202_demo	89.9	0	92403.98	37.141716	36.63439178	36.63439178	42.64363861	45.16072464	41.67259216	45.19688416	54.44949341	47.72262955	52.82981873	46.95586014	39.39610291	35.50710297	40.38506699	53.66904068	45.59093857	45.56717682	43.48785019	40.17344284	50.9773674	55.43011093	40.50894928	45.56371689	44.4801445	46.94182968	39.40996933	68.67349243	56.16072083	67.07681274	73.66532135	54.71274567	44.83031845	50.45708466	37.85850525	44.87540817	45.01696014	41.93657303	32.23273849	33.24351501	28.66496468	32.68052292
A6H6E2		Unknown	MMRN2_MOUSE Multimerin-2 OS=Mus musculus OX=10090 GN=Mmrn2 PE=1 SV=1		mus_musculus_202202_demo	59	0	105206.23	145.072937	99.74472046	103.8254547	88.63990784	121.3921127	96.32976532	204.0968781	106.6761246	96.91632843	39.86323547	148.8908234	84.06274414	65.83434296	159.6991882	135.3063049	129.619339	137.696991	82.62592316	104.0401917	73.68012238	128.1765289	137.9761047	78.82868958	148.0120087	110.7060165	129.6435242	131.1540985	123.4525528	163.2789612	80.08598328	76.95745087	185.1814575	146.4613342	212.6732941	204.1759796	192.316803	223.5454254	202.7711334	205.3907166	240.8516846	233.4371796
A6H6J2		Unknown	A6H6J2_MOUSE Cytochrome P450 OS=Mus musculus OX=10090 GN=Cyp2b13 PE=1 SV=1		mus_musculus_202202_demo	16.1	0	55845.76	NaN	NaN	NaN	NaN	NaN	NaN	NaN	NaN	NaN	NaN	NaN	NaN	NaN	NaN	NaN	NaN	NaN	NaN	NaN	NaN	NaN	NaN	NaN	NaN	NaN	NaN	NaN	NaN	NaN	NaN	NaN	NaN	NaN	NaN	NaN	NaN	NaN	NaN	NaN	NaN	NaN
A6H6J9		Unknown	A6H6J9_MOUSE Ankyrin repeat domain 50 OS=Mus musculus OX=10090 GN=Ankrd50 PE=1 SV=1		mus_musculus_202202_demo	59	0	50264.71	8.415415764	NaN	NaN	11.96457386	NaN	NaN	NaN	NaN	NaN	58.03581238	NaN	NaN	21.44586563	14.22306252	NaN	NaN	NaN	NaN	NaN	NaN	NaN	NaN	NaN	9.820446014	NaN	NaN	NaN	NaN	NaN	NaN	NaN	NaN	NaN	20.98491287	17.84747124	NaN	NaN	NaN	NaN	NaN	13.12768269
A6H6S0		Unknown	A6H6S0_MOUSE Hect domain and RLD 3 OS=Mus musculus OX=10090 GN=Herc3 PE=1 SV=1		mus_musculus_202202_demo	59	0	117355.62	15.44271469	9.436246872	9.436246872	NaN	NaN	NaN	NaN	NaN	NaN	NaN	NaN	22.66874886	14.98780441	18.24101067	31.34221458	NaN	12.26072216	10.1320715	NaN	4.40516901	NaN	NaN	9.823522568	NaN	29.18648338	NaN	NaN	17.36402512	NaN	NaN	NaN	NaN	NaN	14.67031574	21.99634743	NaN	NaN	NaN	NaN	13.90930653	NaN
A6H8H2		Unknown	DEN4C_MOUSE DENN domain-containing protein 4C OS=Mus musculus OX=10090 GN=Dennd4c PE=1 SV=1		mus_musculus_202202_demo	75.7	0	211457.95	18.03426743	12.26961327	12.26961327	17.20409393	17.15268898	17.13776016	24.07914352	30.81915855	36.23557663	37.26040649	39.11716843	29.88859177	29.49286652	23.50642395	21.57302856	22.33625793	22.26798439	20.80511475	34.12096024	21.95134926	23.07058525	22.74956322	22.42217827	14.3482008	13.8856411	25.53059769	42.82122421	27.64646339	19.95583534	28.83320808	49.06174088	19.94726563	25.84215736	26.23256683	25.83000565	27.46571159	19.85746765	28.24028778	28.24028778	19.91615868	28.92777061
A6H8H5		Unknown	KCNB2_MOUSE Potassium voltage-gated channel subfamily B member 2 OS=Mus musculus OX=10090 GN=Kcnb2 PE=1 SV=2		mus_musculus_202202_demo	66.9	0	102335.81	16.74351883	13.93295383	13.93295383	NaN	14.79323101	16.81707001	NaN	33.40846252	NaN	117.5464096	NaN	NaN	11.9048748	24.01159668	NaN	NaN	NaN	NaN	NaN	NaN	NaN	15.71239376	14.68386269	NaN	NaN	NaN	NaN	19.32128525	NaN	NaN	NaN	31.14627647	NaN	NaN	NaN	NaN	32.24992371	NaN	NaN	NaN	NaN
A6PWD2		Unknown	FHAD1_MOUSE Forkhead-associated domain-containing protein 1 OS=Mus musculus OX=10090 GN=Fhad1 PE=2 SV=1		mus_musculus_202202_demo	1.9	0.004803362	163728.07	NaN	NaN	NaN	NaN	NaN	NaN	NaN	NaN	NaN	NaN	NaN	NaN	NaN	NaN	NaN	NaN	NaN	NaN	NaN	NaN	NaN	NaN	NaN	NaN	NaN	NaN	NaN	NaN	NaN	NaN	NaN	NaN	NaN	NaN	NaN	NaN	NaN	NaN	NaN	NaN	NaN
A6X8Z5		Unknown	RHG31_MOUSE Rho GTPase-activating protein 31 OS=Mus musculus OX=10090 GN=Arhgap31 PE=1 SV=1		mus_musculus_202202_demo	57.7	0	155276.33	7.728266239	14.33507824	14.33507824	13.27974129	8.979683876	9.495992661	NaN	33.39006805	NaN	17.10109138	7.229846478	NaN	17.01870918	13.61177158	18.2682724	NaN	NaN	19.51782417	16.52460861	23.05899048	10.30722809	10.69350052	NaN	11.35879326	50.54086685	NaN	22.63253021	17.8825779	29.49398041	40.68673706	NaN	19.48507118	32.20386887	23.96385384	24.90036392	23.32378197	23.9239006	25.22134018	25.22134018	18.73552513	20.82752609
A6X919		Unknown	D19L1_MOUSE Probable C-mannosyltransferase DPY19L1 OS=Mus musculus OX=10090 GN=Dpy19l1 PE=1 SV=1		mus_musculus_202202_demo	82.3	0	84187.04	15.4629488	NaN	NaN	NaN	7.167642117	17.1133976	15.24032116	NaN	33.10242462	NaN	16.2031517	130.6672058	60.07773972	10.68080902	NaN	NaN	20.79768753	NaN	19.99670219	NaN	18.88978577	11.71695995	15.82583904	NaN	NaN	NaN	NaN	44.1599617	NaN	NaN	NaN	22.10593224	NaN	NaN	NaN	NaN	NaN	NaN	NaN	17.80885887	19.91122437
A6X935		Unknown	ITIH4_MOUSE Inter alpha-trypsin inhibitor, heavy chain 4 OS=Mus musculus OX=10090 GN=Itih4 PE=1 SV=2		mus_musculus_202202_demo	44.5	0	104659.49	17.98108101	17.60133934	17.60133934	16.77847672	19.58553505	19.49995232	67.05587769	70.95681763	68.12208557	69.11087799	69.83300018	20.22888947	19.41381645	22.32265472	26.17511177	27.94040871	24.02598953	16.02580452	24.90391731	16.15782738	18.74975777	14.54418945	18.0920372	16.74776649	15.28968334	16.61543655	11.47399998	17.25804138	16.75569916	22.00839615	NaN	9.615020752	24.59965515	17.76791382	14.01921177	6.923616409	12.06482601	NaN	NaN	15.78598499	NaN
A6ZI46		Unknown	A6ZI46_MOUSE Fructose-bisphosphate aldolase OS=Mus musculus OX=10090 GN=Aldoart1 PE=1 SV=1		mus_musculus_202202_demo	17	0	45343.57	11092.17383	10057.6875	10057.6875	14931.18262	11910.04297	11188.875	299.6149902	350.34021	274.8346558	215.4843903	226.8823853	8909.579102	9732.789063	9681.807617	8900.135742	9962.007813	4895.014648	3926.427734	5923.217285	4822.651855	5610.65332	12134.63672	11728.82422	12405.80371	12385.87402	11827.84766	87.32297516	NaN	33.31328964	NaN	NaN	NaN	NaN	NaN	NaN	NaN	79.85938263	NaN	NaN	NaN	NaN
A7MCT6		Unknown	EKI2_MOUSE Ethanolamine kinase 2 OS=Mus musculus OX=10090 GN=Etnk2 PE=1 SV=1		mus_musculus_202202_demo	11	0	44567.22	NaN	NaN	NaN	NaN	NaN	NaN	NaN	NaN	NaN	NaN	NaN	NaN	NaN	NaN	NaN	NaN	NaN	NaN	NaN	NaN	NaN	NaN	NaN	NaN	NaN	NaN	NaN	NaN	NaN	NaN	NaN	NaN	NaN	NaN	NaN	NaN	NaN	35.09916306	35.09916306	NaN	NaN
A7UAK5		Unknown	A7UAK5_MOUSE 6-phosphofructo-2-kinase/fructose-2, 6-biphosphatase 3 splice variant 2 OS=Mus musculus OX=10090 GN=Pfkfb3 PE=1 SV=1		mus_musculus_202202_demo	28.1	0	63652.91	NaN	22.29391289	22.29391289	53.61584854	14.64962864	NaN	NaN	NaN	NaN	NaN	NaN	NaN	NaN	38.15217209	NaN	NaN	NaN	NaN	NaN	25.60793686	NaN	NaN	31.12469482	NaN	NaN	32.8208313	NaN	4.486585617	NaN	NaN	NaN	NaN	NaN	NaN	NaN	NaN	7.650929928	NaN	NaN	NaN	NaN
A8C756		Unknown	THADA_MOUSE Thyroid adenoma-associated protein homolog OS=Mus musculus OX=10090 GN=Thada PE=1 SV=1		mus_musculus_202202_demo	24.9	0.005472637	217288.96	NaN	6.352065563	6.352065563	NaN	NaN	NaN	NaN	NaN	NaN	NaN	NaN	NaN	5.934554577	7.129976749	8.104310989	NaN	NaN	18.33900452	NaN	11.95400238	NaN	15.5165081	9.82624054	13.55144691	NaN	NaN	NaN	NaN	NaN	NaN	NaN	NaN	NaN	NaN	7.19475174	NaN	NaN	22.3282795	22.3282795	NaN	NaN
A8DUK4		Unknown	A8DUK4_MOUSE Beta-globin OS=Mus musculus OX=10090 GN=Hbb-bs PE=1 SV=1		mus_musculus_202202_demo	100	0	15748.06	27294.39648	16572.67773	16572.67773	27129.91602	15044.07715	12658.7998	4304.178223	2225.333984	4067.320313	4549.04541	3363.637695	10448.70117	27175.70117	30200.60352	29502.30078	37665.01172	6576.102051	3595.638184	5727.930176	7380.320801	6709.51416	9365.318359	10337.04883	9689.606445	10978.73242	8682.745117	26150.02734	17752.33594	45207.97656	29734.01367	34146.43359	5251.765625	28935.7168	26021.50781	8537.017578	26295.48438	20275.00391	21006.4707	21006.4707	17355.46094	19659.22461
A8R0W3		Unknown	A8R0W3_MOUSE Exocrine gland secreted peptide 31 OS=Mus musculus OX=10090 GN=Esp31 PE=2 SV=1		mus_musculus_202202_demo	3.2	0.000622536	13466.64	NaN	NaN	NaN	NaN	NaN	NaN	NaN	NaN	NaN	NaN	NaN	NaN	NaN	NaN	NaN	NaN	NaN	NaN	NaN	NaN	NaN	NaN	NaN	NaN	NaN	NaN	NaN	NaN	NaN	NaN	NaN	NaN	NaN	NaN	NaN	NaN	NaN	NaN	NaN	NaN	NaN
A8Y5H7		Unknown	S14L1_MOUSE SEC14-like protein 1 OS=Mus musculus OX=10090 GN=Sec14l1 PE=1 SV=1		mus_musculus_202202_demo	72.6	0	81215.58	11.23926353	13.41085148	13.41085148	18.64239693	14.91311646	9.754535675	NaN	9.671812057	22.2427578	32.66217804	26.32458305	11.85068226	17.31274033	18.96134758	14.28531265	15.31898594	11.29841232	10.19754124	14.78870296	16.44394684	16.44423294	24.23558807	17.96367645	9.106567383	31.69375229	14.00918388	NaN	NaN	NaN	NaN	NaN	NaN	NaN	NaN	NaN	NaN	NaN	NaN	NaN	NaN	25.92983818
A9XX86		Unknown	A9XX86_MOUSE Macrophage galactose N-acetyl-galactosamine specific lectin 2 isoform i OS=Mus musculus OX=10090 GN=Mgl2 PE=1 SV=1		mus_musculus_202202_demo	12	0	43568.95	NaN	NaN	NaN	14.47640991	NaN	NaN	45.63468933	39.98855972	46.15364838	53.12426376	47.4701767	NaN	20.87243843	NaN	NaN	NaN	8.300004959	NaN	NaN	NaN	23.98757172	9.992220879	NaN	17.13036728	20.35157394	10.57594776	37.75525284	31.7257309	28.60958862	22.92271423	21.20992661	13.6292696	NaN	27.31521606	NaN	NaN	NaN	NaN	NaN	8.489737511	NaN
A9Z1V5		Unknown	VW5B1_MOUSE von Willebrand factor A domain-containing protein 5B1 OS=Mus musculus OX=10090 GN=Vwa5b1 PE=2 SV=1		mus_musculus_202202_demo	29	0	133972.48	NaN	NaN	NaN	NaN	NaN	NaN	NaN	NaN	14.90450382	18.56539917	NaN	NaN	NaN	NaN	NaN	NaN	NaN	NaN	NaN	NaN	NaN	NaN	NaN	NaN	3.910057306	67.83463287	NaN	NaN	NaN	NaN	NaN	15.18657112	NaN	NaN	NaN	NaN	NaN	NaN	NaN	NaN	NaN
B0F2B4		Unknown	NLGN4_MOUSE Neuroligin 4-like OS=Mus musculus OX=10090 GN=Nlgn4l PE=1 SV=1		mus_musculus_202202_demo	67.8	0	97347.74	12.74965191	NaN	NaN	NaN	NaN	NaN	NaN	NaN	NaN	NaN	NaN	NaN	NaN	NaN	NaN	NaN	NaN	NaN	NaN	NaN	NaN	NaN	NaN	NaN	NaN	NaN	NaN	NaN	NaN	NaN	40.72063828	NaN	NaN	NaN	8.912321091	NaN	66.88819885	NaN	NaN	NaN	NaN
B0V2N1		Unknown	PTPRS_MOUSE Receptor-type tyrosine-protein phosphatase S OS=Mus musculus OX=10090 GN=Ptprs PE=1 SV=1		mus_musculus_202202_demo	77.6	0	211903.99	15.07576561	NaN	NaN	NaN	21.2600975	10.29562664	NaN	NaN	NaN	NaN	67.23587036	NaN	7.131327152	50.53620148	5.604139805	NaN	NaN	NaN	NaN	NaN	NaN	NaN	NaN	NaN	NaN	35.3767128	NaN	NaN	NaN	NaN	NaN	8.017338753	NaN	NaN	NaN	NaN	NaN	NaN	NaN	NaN	NaN
B1AQ75		Unknown	KRT36_MOUSE Keratin, type I cuticular Ha6 OS=Mus musculus OX=10090 GN=Krt36 PE=1 SV=1		mus_musculus_202202_demo	23	0	52790.49	NaN	NaN	NaN	NaN	9.800348282	NaN	NaN	NaN	NaN	NaN	NaN	NaN	NaN	NaN	NaN	21.50356865	NaN	NaN	NaN	NaN	NaN	NaN	NaN	NaN	NaN	NaN	NaN	224.9150085	NaN	191.0074921	NaN	NaN	NaN	NaN	NaN	NaN	NaN	NaN	NaN	NaN	NaN
B1AQJ2		Unknown	UBP36_MOUSE Ubiquitin carboxyl-terminal hydrolase 36 OS=Mus musculus OX=10090 GN=Usp36 PE=1 SV=1		mus_musculus_202202_demo	6.3	0	119913.22	NaN	NaN	NaN	2.513971567	NaN	NaN	NaN	NaN	2.224141836	NaN	2.599445581	NaN	NaN	NaN	NaN	NaN	NaN	NaN	NaN	1.748028159	NaN	NaN	NaN	NaN	NaN	NaN	NaN	NaN	NaN	NaN	NaN	NaN	NaN	NaN	NaN	NaN	NaN	NaN	NaN	NaN	NaN
B1AR10		Unknown	B1AR10_MOUSE Myeloid/lymphoid or mixed-lineage leukemia; translocated to, 6 OS=Mus musculus OX=10090 GN=Mllt6 PE=1 SV=1		mus_musculus_202202_demo	12.3	0.001028807	113261.05	NaN	NaN	NaN	NaN	NaN	NaN	NaN	NaN	NaN	NaN	NaN	NaN	NaN	NaN	NaN	NaN	NaN	NaN	NaN	NaN	NaN	NaN	NaN	NaN	NaN	NaN	NaN	NaN	NaN	NaN	NaN	NaN	NaN	NaN	NaN	NaN	NaN	NaN	NaN	NaN	NaN
B1AR13		Unknown	CISD3_MOUSE CDGSH iron-sulfur domain-containing protein 3, mitochondrial OS=Mus musculus OX=10090 GN=Cisd3 PE=1 SV=1		mus_musculus_202202_demo	96.2	0	15676.25	614.7412109	597.3647461	597.3647461	498.0791931	571.2388916	562.1855469	549.1801147	613.1668091	560.8856812	588.09375	771.7960815	316.602356	556.1438599	648.0839233	558.1487427	757.2076416	697.0765991	567.7052612	801.4557495	602.6330566	674.4036255	528.1771851	516.3079834	437.7262573	469.9245911	399.9236145	405.9499817	428.8316956	367.7049255	507.5761108	542.4978638	628.0349121	718.5952759	658.0823975	795.6353149	627.2872925	718.9981689	617.6222534	617.6222534	835.347229	713.6450806
B1AR17		Unknown	B1AR17_MOUSE DNA helicase OS=Mus musculus OX=10090 GN=Chd3 PE=1 SV=1		mus_musculus_202202_demo	55.2	0	232745.67	13.13173389	11.71194553	11.71194553	14.73143768	12.07268143	12.54500961	19.67405701	23.31522369	15.95172501	16.19292068	17.07580757	7.522109509	11.59084702	19.79467773	17.70811844	12.75393772	15.14505577	13.89551449	32.41181564	10.18776512	40.04104233	15.16601944	12.09847736	21.18297768	21.41711235	17.07302284	NaN	NaN	NaN	NaN	NaN	NaN	NaN	NaN	NaN	NaN	NaN	NaN	NaN	NaN	49.30906296
B1AR51		Unknown	B1AR51_MOUSE Dynein, axonemal, heavy chain 9 OS=Mus musculus OX=10090 GN=Dnah9 PE=1 SV=1		mus_musculus_202202_demo	49.5	0.000622536	512361.49	12.1513834	17.44641685	17.44641685	62.1368866	12.9984417	10.97349262	NaN	NaN	NaN	NaN	16.08272362	19.32581139	30.56988716	46.31831741	NaN	40.43978119	NaN	NaN	NaN	NaN	15.83881283	18.96077919	22.95195198	NaN	NaN	NaN	NaN	48.98778534	39.61359787	NaN	NaN	NaN	NaN	11.60216808	NaN	NaN	37.31006622	16.67939186	16.67939186	NaN	23.35132027
B1AR69		Unknown	B1AR69_MOUSE Myosin, heavy polypeptide 13, skeletal muscle OS=Mus musculus OX=10090 GN=Myh13 PE=1 SV=1		mus_musculus_202202_demo	24.3	0	223561.23	NaN	43.77261734	NaN	11.01381493	67.52085114	NaN	NaN	NaN	617.6142578	NaN	77.05018616	NaN	NaN	50.04333878	NaN	NaN	101.6504593	213.7516327	NaN	45.95531845	NaN	NaN	NaN	NaN	NaN	71.43074036	NaN	NaN	NaN	NaN	NaN	NaN	NaN	NaN	NaN	44.26677322	NaN	NaN	NaN	NaN	NaN
B1ART2		Unknown	B1ART2_MOUSE Vacuolar protein sorting 13D OS=Mus musculus OX=10090 GN=Vps13d PE=1 SV=2		mus_musculus_202202_demo	91.8	0	490968.62	8.881892204	6.657238007	6.410858631	15.49046135	8.75220871	8.992722511	17.23193932	15.05100155	16.35305023	18.32594299	18.85956383	9.391001701	9.085944176	10.224823	13.0395813	11.80232143	12.3249836	14.24208927	15.40012074	8.808469772	12.42015839	8.281640053	9.620116234	9.963858604	12.38710976	10.29959488	19.52795601	15.43129253	11.28325653	24.91870689	44.16226578	12.98838711	20.28428268	18.54692078	13.33355427	15.18580723	13.09863949	18.57632446	20.713974	17.62928963	14.14825058
B1ARW8		Unknown	CA122_MOUSE Uncharacterized protein C1orf122 homolog OS=Mus musculus OX=10090 PE=4 SV=1		mus_musculus_202202_demo	24.9	0	11318.52	16.52037621	17.2719574	17.2719574	NaN	6.466617584	11.11010838	9.549833298	NaN	20.6193676	NaN	NaN	20.42296791	11.67204762	9.728907585	NaN	8.494671822	NaN	19.44948769	NaN	16.08972359	11.77070808	NaN	7.670488834	NaN	6.687036991	NaN	NaN	NaN	NaN	NaN	NaN	10.37971783	NaN	NaN	6.934676647	NaN	NaN	NaN	NaN	17.17469025	8.09636879
B1AS29		Unknown	GRIK3_MOUSE Glutamate receptor ionotropic, kainate 3 OS=Mus musculus OX=10090 GN=Grik3 PE=1 SV=1		mus_musculus_202202_demo	56.2	0	104051.05	NaN	NaN	60.30852509	NaN	NaN	NaN	55.17584229	NaN	NaN	50.26390076	17.65206337	NaN	NaN	NaN	NaN	NaN	NaN	NaN	NaN	NaN	NaN	NaN	NaN	NaN	31.94126892	NaN	NaN	NaN	NaN	NaN	NaN	NaN	NaN	NaN	NaN	NaN	NaN	NaN	NaN	NaN	NaN
B1AUE5		Unknown	PEX10_MOUSE Peroxisome biogenesis factor 10 OS=Mus musculus OX=10090 GN=Pex10 PE=2 SV=1		mus_musculus_202202_demo	35.6	0	37157.08	49.37910461	53.40344238	53.40343475	55.78006744	52.18251419	41.56960297	NaN	NaN	125.1769562	54.84246445	24.06182289	29.7015419	42.35748672	134.1527252	37.18481445	60.2211113	32.92988586	25.08027458	128.4530945	NaN	27.76508331	44.50594711	40.98877716	47.12078094	43.84411621	43.68835449	72.1261673	NaN	NaN	NaN	NaN	NaN	68.91474915	55.71336746	NaN	66.98418427	87.71369934	104.7501755	109.2736511	73.25402069	81.89707947
B1AUH1		Unknown	PTPRU_MOUSE Receptor-type tyrosine-protein phosphatase U OS=Mus musculus OX=10090 GN=Ptpru PE=1 SV=1		mus_musculus_202202_demo	41.6	0	162493.54	NaN	NaN	NaN	NaN	7.149427891	NaN	11.68746185	13.39404964	19.36768341	15.80259323	15.55568695	NaN	NaN	NaN	NaN	NaN	NaN	NaN	NaN	4.281598091	NaN	NaN	NaN	NaN	NaN	NaN	NaN	NaN	NaN	NaN	NaN	NaN	NaN	NaN	NaN	NaN	NaN	NaN	NaN	NaN	NaN
B1AUN2		Unknown	B1AUN2_MOUSE Eukaryotic translation initiation factor 2B, subunit 3 OS=Mus musculus OX=10090 GN=Eif2b3 PE=1 SV=1		mus_musculus_202202_demo	91.5	0	50488.59	32.36693954	28.60815239	28.60815239	36.15903854	29.1510601	26.46536827	58.62133789	64.78794098	58.02799225	61.61769104	52.18676376	23.44458771	30.21014214	32.84449387	34.70890045	40.69442368	56.01869965	43.08746719	49.22236633	43.76835632	35.44218826	32.8579216	26.73971748	35.89791107	38.71738815	33.21669388	31.7918911	22.06061745	27.26903534	22.61771393	39.36824417	23.89622116	33.2277565	42.95066833	29.33534431	31.76974678	24.81158447	41.03377533	34.71181488	24.18484116	27.73865128
B1AV60		Unknown	B1AV60_MOUSE NHS actin-remodeling regulator OS=Mus musculus OX=10090 GN=Nhs PE=1 SV=1		mus_musculus_202202_demo	21.8	0.000622536	179030.77	22.95550537	19.46337891	21.1111145	20.94552231	14.74231815	22.0665226	32.04491425	29.22601128	22.52000427	24.6515789	20.27740669	16.44058609	19.50417709	NaN	14.11151981	32.71960068	25.80845261	20.58860016	22.99709892	21.11635971	28.08726501	20.73081779	19.7015934	15.56870365	25.29064941	29.51736259	NaN	NaN	NaN	NaN	NaN	NaN	NaN	NaN	NaN	NaN	NaN	NaN	NaN	NaN	NaN
B1AVD1		Unknown	XPP2_MOUSE Xaa-Pro aminopeptidase 2 OS=Mus musculus OX=10090 GN=Xpnpep2 PE=1 SV=1		mus_musculus_202202_demo	16.4	0	76433.5	50.29245758	54.04806519	54.04806519	57.04226685	59.98166275	54.00792313	29.78010368	36.87054062	27.57504845	43.49513245	29.26646996	53.85153961	61.13615417	68.91331482	72.61512756	86.3166275	59.65787506	51.83093262	74.90275574	61.34799576	63.02550888	74.67881012	55.32638931	62.33904648	71.28533173	66.41632843	52.26721191	37.96742249	35.74431992	43.03256989	NaN	NaN	NaN	NaN	NaN	NaN	NaN	NaN	NaN	NaN	NaN
B1AVK5		Unknown	B1AVK5_MOUSE Collagen, type IV, alpha 6 OS=Mus musculus OX=10090 GN=Col4a6 PE=1 SV=1		mus_musculus_202202_demo	6.3	0	164033.69	NaN	NaN	NaN	NaN	NaN	NaN	NaN	NaN	NaN	NaN	NaN	NaN	NaN	NaN	NaN	NaN	NaN	NaN	NaN	NaN	NaN	NaN	NaN	NaN	NaN	NaN	NaN	NaN	71.1210022	NaN	NaN	40.91794205	NaN	NaN	NaN	25.67773247	NaN	NaN	NaN	NaN	NaN
B1AVP0		Unknown	B1AVP0_MOUSE Phosphatase and actin regulator OS=Mus musculus OX=10090 GN=Phactr2 PE=1 SV=1		mus_musculus_202202_demo	77.3	0	69249.05	41.51288986	41.95059586	41.95059586	40.53357697	36.01098633	35.08695984	34.02912521	16.53520966	NaN	NaN	27.54122925	18.11362457	30.68681526	39.30250549	34.10510635	28.71294212	24.83336258	39.13869858	28.18587685	33.21860886	31.92053795	39.34778214	41.15404129	52.63848495	27.93535423	44.5058136	50.92233658	28.29339409	NaN	NaN	38.54844666	20.04777336	22.84432983	NaN	29.96063995	23.47442627	41.58602524	35.57548141	35.57548141	24.45450974	27.15420151
B1AVU4;Q9D3N5		Unknown	B1AVU4_MOUSE Predicted gene 14744 OS=Mus musculus OX=10090 GN=Gm14744 PE=3 SV=1;Q9D3N5_MOUSE RIKEN cDNA 5430402E10 gene OS=Mus musculus OX=10090 GN=5430402E10Rik PE=2 SV=1		mus_musculus_202202_demo	22.4	0	19455.99;19470.01	NaN	NaN	NaN	NaN	NaN	NaN	NaN	NaN	NaN	NaN	NaN	NaN	NaN	25.26482201	29.40407562	49.84952164	NaN	NaN	NaN	NaN	NaN	22.80372047	11.60327244	7.325971603	12.53402424	NaN	NaN	NaN	NaN	NaN	NaN	NaN	NaN	NaN	NaN	NaN	NaN	NaN	NaN	NaN	NaN
B1AVY7		Unknown	KI16B_MOUSE Kinesin-like protein KIF16B OS=Mus musculus OX=10090 GN=Kif16b PE=1 SV=1		mus_musculus_202202_demo	19.2	0	150057.7	9.865886688	12.10719109	12.11463928	10.33254051	12.3940382	11.59709263	20.71155739	21.18221664	NaN	14.69677925	21.77846527	15.1207056	NaN	15.29567337	19.9655304	17.40203476	30.38788223	18.7553196	37.64728165	14.96949387	25.58273125	17.70048332	16.84225082	21.48079681	18.35931969	35.31587601	NaN	NaN	NaN	NaN	NaN	44.46842575	NaN	NaN	NaN	NaN	NaN	NaN	NaN	NaN	NaN
B1AVZ0		Unknown	UPP_MOUSE Uracil phosphoribosyltransferase homolog OS=Mus musculus OX=10090 GN=Uprt PE=1 SV=1		mus_musculus_202202_demo	85.5	0	34277.93	21.47897148	23.77039337	23.77039337	32.50755692	26.66017914	27.2279911	61.36925507	59.98030853	41.32847214	35.42389679	38.21728516	23.58525658	18.11597061	22.44785118	NaN	24.01466179	27.08981514	30.48340988	NaN	22.82320976	19.13098907	27.81993103	22.10625267	27.04155922	NaN	22.98965645	53.11413193	47.30518723	35.16319275	NaN	NaN	33.76314163	45.31582642	64.68299103	23.68727684	NaN	52.41475677	NaN	NaN	38.29098511	39.36853027
B1AWC9		Unknown	B1AWC9_MOUSE Phosphodiesterase OS=Mus musculus OX=10090 GN=Pde4b PE=1 SV=1		mus_musculus_202202_demo	73.8	0	83301.43	NaN	NaN	NaN	NaN	NaN	NaN	NaN	NaN	NaN	NaN	NaN	NaN	NaN	NaN	NaN	NaN	NaN	NaN	NaN	NaN	NaN	16.43000603	6.497808456	NaN	NaN	NaN	17.90847206	NaN	NaN	21.98592949	NaN	5.485978127	NaN	NaN	6.225852013	NaN	10.99287319	29.22019196	29.22019196	NaN	3.0738132
B1AWN6		Unknown	SCN2A_MOUSE Sodium channel protein type 2 subunit alpha OS=Mus musculus OX=10090 GN=Scn2a PE=1 SV=1		mus_musculus_202202_demo	80.4	0	227944.84	NaN	8.886490822	8.886490822	NaN	NaN	8.007308006	NaN	NaN	NaN	NaN	NaN	NaN	NaN	NaN	NaN	NaN	NaN	NaN	NaN	NaN	48.60366058	NaN	NaN	NaN	NaN	1.766274691	NaN	23.66042137	NaN	NaN	51.16078186	NaN	14.57969284	23.31719017	NaN	NaN	NaN	NaN	NaN	NaN	NaN
B1AXH1		Unknown	NHSL2_MOUSE NHS-like protein 2 OS=Mus musculus OX=10090 GN=Nhsl2 PE=1 SV=2		mus_musculus_202202_demo	78.5	0	132353.44	15.80252934	22.87029648	22.87029648	18.16464043	10.97198296	20.94082832	45.93625259	44.70242691	39.44034195	54.16440582	39.77507401	23.61318398	21.00896072	26.96784782	23.79337502	27.7733593	37.55501175	29.2137928	28.82283211	24.18025398	29.37981415	20.1947422	24.98054504	24.81953812	29.72043037	24.46178246	NaN	NaN	NaN	NaN	NaN	NaN	NaN	NaN	NaN	NaN	NaN	NaN	NaN	NaN	NaN
B1AXP6		Unknown	TOM5_MOUSE Mitochondrial import receptor subunit TOM5 homolog OS=Mus musculus OX=10090 GN=Tomm5 PE=3 SV=1		mus_musculus_202202_demo	82	0	6037.28	21.41585732	16.52271271	16.52271271	17.56439972	16.38532639	11.27877331	26.86400032	26.30844879	31.93993378	27.54860878	40.40913391	25.05230522	10.88650894	15.31725979	17.17377853	12.27464008	17.65154076	18.28263092	25.55535507	14.40486908	33.71359634	16.21330833	9.911903381	18.01059151	15.80348015	18.06087875	12.53109741	18.97678375	28.40751648	NaN	12.55275631	19.53311348	16.12236595	18.49238396	16.28255081	15.73074436	12.69941425	36.67695999	20.00717163	27.10500336	16.55257416
B1AXV0		Unknown	FRS1L_MOUSE DOMON domain-containing protein FRRS1L OS=Mus musculus OX=10090 GN=Frrs1l PE=1 SV=1		mus_musculus_202202_demo	71.9	0	32506.68	NaN	NaN	NaN	NaN	NaN	NaN	NaN	NaN	7.390501976	NaN	NaN	NaN	NaN	NaN	NaN	NaN	NaN	NaN	NaN	NaN	NaN	NaN	NaN	NaN	NaN	NaN	NaN	NaN	NaN	NaN	286.7891235	NaN	NaN	NaN	NaN	NaN	NaN	NaN	NaN	NaN	NaN
B1AY10		Unknown	NFX1_MOUSE Transcriptional repressor NF-X1 OS=Mus musculus OX=10090 GN=Nfx1 PE=1 SV=1		mus_musculus_202202_demo	57.1	0	123811.14	12.01310062	12.60252285	13.14982986	10.86338234	NaN	NaN	NaN	NaN	NaN	NaN	NaN	NaN	15.97410488	19.58083153	NaN	NaN	27.36689186	NaN	25.12783241	NaN	16.5245018	13.38861465	9.28725338	NaN	NaN	NaN	NaN	NaN	NaN	NaN	NaN	NaN	NaN	NaN	NaN	NaN	33.6617012	NaN	NaN	NaN	NaN
B1AY13		Unknown	UBP24_MOUSE Ubiquitin carboxyl-terminal hydrolase 24 OS=Mus musculus OX=10090 GN=Usp24 PE=1 SV=1		mus_musculus_202202_demo	93.7	0	294000.95	63.70222855	61.21158218	61.25084305	72.90660095	72.33210754	67.33744049	96.6120224	108.5148468	102.3055267	84.70510101	96.26572418	59.97885513	61.3129425	64.74732208	60.20060349	66.02528381	98.87312317	68.94393158	118.4774246	72.46137238	94.55332184	60.43065643	60.91683578	67.26383209	58.08588028	62.94897079	67.04838562	67.89427948	49.15290451	64.80474091	76.72583771	42.7546463	44.99226761	54.77778625	55.27030563	47.79112244	45.2322197	57.52230072	56.52260971	46.79135895	46.66931152
B1AYL1		Unknown	B1AYL1_MOUSE Sodium channel protein OS=Mus musculus OX=10090 GN=Scn7a PE=1 SV=1		mus_musculus_202202_demo	72.2	0	192177.38	56.0863533	64.28052521	64.28052521	NaN	80.79612732	85.27638245	57.70688248	52.4496994	62.28100204	57.9364357	59.23006439	42.8354187	53.78560257	55.61008835	NaN	24.79058266	25.60219574	67.2967453	NaN	52.03882599	116.0921707	39.40972519	70.37434387	43.65381622	45.89535141	59.44868088	126.9723434	92.94961548	59.85565948	141.5896454	163.4161377	68.9728241	119.4992599	195.6648865	92.45455933	128.2121887	77.2011261	165.3803101	165.3803101	124.341217	102.3418198
B1AZ99		Unknown	OTUD3_MOUSE OTU domain-containing protein 3 OS=Mus musculus OX=10090 GN=Otud3 PE=1 SV=1		mus_musculus_202202_demo	7.9	0.005190139	44576.48	43.00499344	32.40014648	32.40014648	NaN	39.41316605	NaN	NaN	NaN	NaN	NaN	NaN	NaN	NaN	NaN	NaN	NaN	NaN	NaN	NaN	NaN	NaN	NaN	NaN	NaN	NaN	NaN	NaN	NaN	6.521547794	53.09498596	NaN	NaN	NaN	NaN	NaN	NaN	NaN	NaN	NaN	NaN	NaN
B1AZA5		Unknown	TM245_MOUSE Transmembrane protein 245 OS=Mus musculus OX=10090 GN=Tmem245 PE=1 SV=1		mus_musculus_202202_demo	83.9	0	97357.26	23.84879684	17.50833321	17.50833321	27.71169853	28.34925461	31.28023529	21.38517952	26.06147385	34.67717361	43.06624603	32.9052887	20.09159851	27.53108215	45.3507309	33.50813293	43.90730286	35.89893723	36.11378479	57.46969986	32.0073204	51.02611542	38.57105637	22.64251518	28.3156395	32.58761215	21.79265022	NaN	17.77813721	17.95133781	NaN	NaN	16.08363342	NaN	NaN	13.60668659	NaN	NaN	NaN	NaN	NaN	20.35313797
B1AZI6		Unknown	THOC2_MOUSE THO complex subunit 2 OS=Mus musculus OX=10090 GN=Thoc2 PE=1 SV=1		mus_musculus_202202_demo	90.2	0	182773.47	37.33326721	46.59543228	46.59543228	64.95308685	52.34217072	61.68819809	88.5872345	97.4041214	89.38526917	90.77128601	78.58531952	49.98450089	48.97099304	74.12840271	46.30750656	70.71025848	90.11061859	70.36226654	155.8307343	75.89213562	86.78001404	63.94863892	47.58735275	59.05583954	50.85121918	48.4006958	46.93304825	45.04658127	44.72886276	63.65399933	55.62301254	29.85755157	61.56104279	59.46456528	31.8650341	45.16675568	26.98679924	44.99549103	48.99490738	34.82389832	37.02716446
B1AZP2		Unknown	DLGP4_MOUSE Disks large-associated protein 4 OS=Mus musculus OX=10090 GN=Dlgap4 PE=1 SV=1		mus_musculus_202202_demo	96.2	0	108036.96	36.20195007	27.74584579	27.74584579	51.00054932	35.28313446	35.6685524	63.76155472	59.89901352	52.30733871	48.12689972	67.64033508	37.03878784	44.86987305	49.00922012	50.06338501	50.49959183	60.63695908	46.82427216	51.25063705	52.34199142	67.76486206	35.28663254	38.9290123	36.99507904	40.30579758	36.45508575	54.1081543	53.21873474	91.23919678	34.58403015	NaN	42.01566696	48.29128647	17.20622444	34.820961	46.5166893	118.2714233	22.47006226	68.03465271	78.21091461	47.45772171
B1AZR0		Unknown	B1AZR0_MOUSE Kelch-like 4 OS=Mus musculus OX=10090 GN=Klhl4 PE=4 SV=1		mus_musculus_202202_demo	21.5	0.000210128	80010.12	NaN	NaN	NaN	19.28752708	NaN	NaN	NaN	NaN	NaN	NaN	NaN	NaN	NaN	NaN	NaN	NaN	NaN	NaN	NaN	NaN	NaN	NaN	NaN	NaN	NaN	NaN	NaN	NaN	NaN	NaN	NaN	NaN	NaN	NaN	NaN	NaN	NaN	NaN	NaN	19.95000839	NaN
B2KF50		Unknown	B2KF50_MOUSE UHRF1 (ICBP90)-binding protein 1 OS=Mus musculus OX=10090 GN=Uhrf1bp1 PE=1 SV=1		mus_musculus_202202_demo	76.7	0	157012.14	11.50159168	8.259321213	NaN	14.35689163	NaN	NaN	12.75881481	14.94741058	16.62618256	12.01519966	14.58046818	NaN	7.279560089	18.79214668	NaN	12.81825924	16.32825851	13.15563583	14.21675301	10.81433392	15.66017151	12.30688095	18.2106781	8.295017242	NaN	9.650043488	NaN	18.26797295	NaN	NaN	14.53197384	13.00655937	NaN	NaN	NaN	NaN	NaN	NaN	NaN	NaN	NaN
B2RPU2		Unknown	PLHD1_MOUSE Pleckstrin homology domain-containing family D member 1 OS=Mus musculus OX=10090 GN=Plekhd1 PE=1 SV=1		mus_musculus_202202_demo	57.4	0	59097.01	32.35705185	34.74485016	34.74485016	35.88231277	16.74401093	NaN	NaN	41.88598251	NaN	NaN	NaN	NaN	21.70422554	NaN	26.03791809	NaN	NaN	19.33097076	NaN	25.91558266	NaN	25.31453514	22.12060738	61.38127136	42.66751099	19.75121498	NaN	NaN	19.91473007	79.48554993	NaN	NaN	22.49418449	NaN	NaN	127.2738266	NaN	NaN	NaN	NaN	NaN
B2RPU8;Q9D1L0		Unknown	B2RPU8_MOUSE SCAN domain containing 3 OS=Mus musculus OX=10090 GN=Zbed5 PE=1 SV=1;CHCH2_MOUSE Coiled-coil-helix-coiled-coil-helix domain-containing protein 2 OS=Mus musculus OX=10090 GN=Chchd2 PE=2 SV=1		mus_musculus_202202_demo	84.9	0	84266.92;15660.73	5.447350502	6.206065178	6.206065178	9.944444656	7.071091652	14.22670555	NaN	NaN	NaN	NaN	NaN	13.34238052	9.379601479	8.187287331	14.75567341	12.0998764	18.71177673	NaN	NaN	NaN	30.37909126	6.056159019	6.94245863	8.98440361	4.82593441	4.881447792	62.92380142	63.59900665	37.18367004	69.25218964	49.12693405	54.2929039	122.9713669	78.03668976	110.9338226	108.0950241	91.20107269	128.1742554	128.1742554	100.3323059	72.73023224
B2RQC6		Unknown	PYR1_MOUSE CAD protein OS=Mus musculus OX=10090 GN=Cad PE=1 SV=1		mus_musculus_202202_demo	96.8	0	243238.38	28.46557999	26.8398838	26.8398838	41.41716766	31.86114883	28.90289688	47.67324829	45.58874512	43.22055054	48.46876144	48.95291138	51.1219101	31.76041985	33.43037796	39.59391403	40.83906174	35.32057953	38.00564575	41.08510208	36.47754669	42.6025238	35.08108521	28.89826775	28.9567337	37.71165848	30.92302704	48.39874649	52.03462982	45.06773758	56.56518936	64.99399567	32.33177948	44.36782455	44.29559708	28.04010773	31.41103554	37.03274536	48.39873123	45.62339401	32.25710678	25.41933823
B2RQE8		Unknown	RHG42_MOUSE Rho GTPase-activating protein 42 OS=Mus musculus OX=10090 GN=Arhgap42 PE=1 SV=1		mus_musculus_202202_demo	21.5	0.000622536	94635.68	NaN	4.161284447	4.161284447	NaN	4.868253708	18.55931854	NaN	11.13718987	4.643593311	6.000154018	7.33454752	20.55157661	NaN	NaN	NaN	NaN	4.783654213	NaN	NaN	6.457274914	7.27025032	NaN	NaN	NaN	NaN	NaN	NaN	NaN	NaN	NaN	NaN	NaN	NaN	NaN	NaN	NaN	NaN	NaN	NaN	NaN	NaN
B2RQG2		Unknown	B2RQG2_MOUSE PHD finger protein 3 OS=Mus musculus OX=10090 GN=Phf3 PE=1 SV=1		mus_musculus_202202_demo	72.2	0	225542.31	23.30341148	16.79711914	16.14674377	18.39127159	18.28215599	19.01363182	31.46442604	33.35407257	32.22202682	32.15449905	34.34558487	15.77191067	18.58979988	18.31065941	19.87301064	26.64292336	31.04267883	20.70025635	39.89081573	21.16906357	30.52815437	17.68951416	21.78479385	20.1998539	20.54010963	21.30536079	NaN	NaN	53.27448273	NaN	NaN	NaN	NaN	NaN	27.24951744	NaN	NaN	NaN	NaN	NaN	16.5974369
B2RR83		Unknown	YTDC2_MOUSE 3'-5' RNA helicase YTHDC2 OS=Mus musculus OX=10090 GN=Ythdc2 PE=1 SV=1		mus_musculus_202202_demo	90.9	0	161092.04	57.0736084	78.11630249	78.11630249	148.0189056	94.39105988	95.38317108	84.29866028	110.9620285	142.3174896	112.1983032	107.7156754	83.85843658	56.46962357	84.01837158	138.7217102	127.2438736	107.4039536	112.3979645	104.3797531	104.5198593	313.4216003	93.22285461	81.88774109	65.53562927	83.1663208	108.0490646	NaN	68.53105164	85.81500244	60.95288086	NaN	55.9426918	94.1893692	74.88617706	49.1435585	64.46990967	71.23389435	76.795578	76.795578	68.50505829	70.29111481
B2RRE7		Unknown	OTUD4_MOUSE OTU domain-containing protein 4 OS=Mus musculus OX=10090 GN=Otud4 PE=1 SV=1		mus_musculus_202202_demo	88	0	123055.28	15.54825497	11.98029137	12.46721172	13.66387749	14.16558266	13.33301449	20.55844688	14.37923145	23.96214104	12.53641319	20.95517921	27.03082085	14.56713486	24.0431881	25.67734337	9.865181923	17.10314178	16.33374786	11.52341843	13.42418766	15.39644718	14.25607395	14.49127197	19.4559269	13.68665504	16.25550842	38.16651917	33.27890015	32.44402313	41.8631897	63.608181	34.2250824	36.26317978	50.39059067	39.75063705	42.03445816	36.54568863	46.19186783	41.23363876	42.68346405	33.39187241
B2RSH2		Unknown	GNAI1_MOUSE Guanine nucleotide-binding protein G(i) subunit alpha-1 OS=Mus musculus OX=10090 GN=Gnai1 PE=1 SV=1		mus_musculus_202202_demo	100	0	40361.08	639.9533081	630.5328979	626.4765625	541.0671387	553.090332	575.2590942	538.72052	461.6256104	632.9462891	875.3330688	514.6630859	740.4318848	884.0422363	553.7857056	646.0626831	834.5321045	556.1205444	620.9950562	365.3186035	483.8520508	462.3600769	535.3707275	612.2901611	561.7122803	449.0551758	499.2321777	614.4916382	437.2232666	427.3110962	335.8291931	638.522583	592.8724365	636.244751	169.8232574	512.078186	281.2140808	363.1340332	337.6635742	337.6635742	157.1868286	464.0961609
B2RT14		Unknown	B2RT14_MOUSE UDP-glucuronosyltransferase OS=Mus musculus OX=10090 GN=Ugt1a5 PE=1 SV=1		mus_musculus_202202_demo	14.8	0	60073.21	NaN	NaN	NaN	NaN	NaN	NaN	NaN	19.02220917	NaN	NaN	NaN	NaN	NaN	NaN	NaN	3.026699066	NaN	NaN	NaN	NaN	NaN	NaN	NaN	12.31851196	NaN	NaN	NaN	NaN	NaN	NaN	NaN	NaN	NaN	NaN	NaN	NaN	NaN	NaN	NaN	NaN	NaN
B2RT89;Q96LX3		Unknown	B2RT89_MOUSE Predicted gene, EG434674 OS=Mus musculus OX=10090 GN=Slc22a28 PE=2 SV=1;Q96LX3_MOUSE Solute carrier family 22, member 30 OS=Mus musculus OX=10090 GN=Slc22a30 PE=2 SV=1		mus_musculus_202202_demo	10.4	0	62109.13;62140.3	5.628772259	3.338428259	3.338428259	NaN	NaN	NaN	16.42793655	NaN	17.48834229	16.81142616	23.37691498	NaN	NaN	NaN	NaN	NaN	6.975378513	7.453332424	NaN	12.78593826	NaN	NaN	NaN	NaN	NaN	7.304434299	NaN	NaN	NaN	NaN	NaN	NaN	NaN	NaN	NaN	NaN	NaN	NaN	NaN	NaN	NaN
B2RU80		Unknown	PTPRB_MOUSE Receptor-type tyrosine-protein phosphatase beta OS=Mus musculus OX=10090 GN=Ptprb PE=1 SV=1		mus_musculus_202202_demo	27.8	0	224495.41	10.03392792	6.433737755	7.078896523	NaN	6.930101871	8.133376122	20.8448143	19.90924644	17.36184883	20.08781052	NaN	NaN	6.599270821	NaN	NaN	NaN	13.59526348	13.89117718	NaN	NaN	13.86189175	6.605295181	NaN	7.266232014	11.06880379	14.99627495	NaN	NaN	NaN	NaN	NaN	17.50390434	NaN	NaN	NaN	NaN	NaN	NaN	NaN	NaN	8.282075882
B2RUJ5		Unknown	APBA1_MOUSE Amyloid-beta A4 precursor protein-binding family A member 1 OS=Mus musculus OX=10090 GN=Apba1 PE=1 SV=2		mus_musculus_202202_demo	83.3	0	92909.04	91.92984009	35.12387848	35.12387848	NaN	23.32714081	19.51626778	6.637488842	7.608598709	4.695692539	NaN	NaN	NaN	NaN	NaN	NaN	14.5706377	21.78990364	34.39210892	23.35832596	NaN	26.91831398	NaN	NaN	63.00560379	NaN	NaN	14.5792675	5.699503899	13.0031023	NaN	NaN	72.48670959	5.292570591	NaN	109.1926575	65.78900146	155.2590179	NaN	NaN	NaN	NaN
B2RUP2		Unknown	UN13D_MOUSE Protein unc-13 homolog D OS=Mus musculus OX=10090 GN=Unc13d PE=1 SV=2		mus_musculus_202202_demo	12.9	0	123119.09	NaN	4.391891956	4.391891956	NaN	NaN	NaN	NaN	NaN	15.60039234	NaN	NaN	17.85460663	NaN	NaN	NaN	NaN	NaN	NaN	NaN	NaN	7.436133862	NaN	8.386015892	NaN	NaN	NaN	NaN	NaN	NaN	NaN	NaN	5.900894642	NaN	NaN	NaN	NaN	NaN	NaN	NaN	NaN	NaN
B2RUR8		Unknown	OTU7B_MOUSE OTU domain-containing protein 7B OS=Mus musculus OX=10090 GN=Otud7b PE=1 SV=1		mus_musculus_202202_demo	84.2	0	91983.41	10.78516769	8.536244392	8.536244392	8.148078918	9.002581596	11.05832386	15.89612484	19.52558327	18.32490158	10.38118362	17.16649246	5.907655716	11.56023502	9.758459091	9.529102325	14.63853645	10.28507423	9.140037537	17.82682991	14.68010426	10.71044159	12.63372517	13.02639866	10.42894459	13.73377609	16.51771927	14.37704182	10.81432152	9.396997452	NaN	22.91979599	NaN	12.95240974	25.38167953	7.14095211	15.59191704	12.54763794	12.21653366	12.21653366	11.72074509	11.26694584
B2RUS7		Unknown	B2RUS7_MOUSE ATP-binding cassette, sub-family C (CFTR/MRP), member 8 OS=Mus musculus OX=10090 GN=Abcc8 PE=1 SV=1		mus_musculus_202202_demo	71.9	0	178070.59	NaN	63.66815948	63.66815948	NaN	NaN	NaN	NaN	NaN	NaN	NaN	NaN	NaN	22.68024254	18.53478813	NaN	NaN	NaN	NaN	NaN	95.72483063	15.95597076	NaN	NaN	NaN	NaN	NaN	38.50136185	35.62561798	31.12149429	32.57349396	38.97210693	19.84901047	32.53320694	35.44666672	19.30931664	26.05475807	19.57469749	25.77200317	18.92994308	22.3312397	13.36084843
B2RVA4		Unknown	B2RVA4_MOUSE Guanine nucleotide-binding protein subunit gamma OS=Mus musculus OX=10090 GN=Gm5741 PE=1 SV=1		mus_musculus_202202_demo	9.8	0.00450947	7748.03	NaN	NaN	NaN	NaN	NaN	NaN	NaN	3.812591791	NaN	NaN	NaN	NaN	NaN	NaN	NaN	NaN	NaN	NaN	NaN	NaN	NaN	27.53785706	NaN	NaN	NaN	NaN	NaN	NaN	NaN	NaN	NaN	NaN	NaN	NaN	NaN	NaN	NaN	21.26042366	NaN	NaN	NaN
B2RVI8		Unknown	B2RVI8_MOUSE Sulfotransferase OS=Mus musculus OX=10090 GN=Sult2a6 PE=2 SV=1		mus_musculus_202202_demo	24	0.000210128	33317.42	NaN	NaN	NaN	NaN	NaN	NaN	NaN	NaN	NaN	NaN	NaN	NaN	NaN	NaN	NaN	NaN	NaN	NaN	NaN	NaN	NaN	NaN	NaN	NaN	NaN	NaN	NaN	NaN	NaN	NaN	NaN	NaN	NaN	NaN	NaN	NaN	NaN	NaN	NaN	NaN	NaN
B2RVY9		Unknown	TM182_MOUSE Transmembrane protein 182 OS=Mus musculus OX=10090 GN=Tmem182 PE=1 SV=1		mus_musculus_202202_demo	5.7	0.000210128	25844.98	NaN	NaN	NaN	NaN	NaN	NaN	NaN	NaN	NaN	NaN	NaN	11.04819965	NaN	NaN	NaN	NaN	NaN	NaN	NaN	NaN	NaN	NaN	NaN	NaN	NaN	NaN	102.5939178	204.8712463	145.0451508	213.2985229	192.3698273	145.9749908	199.5434875	199.8560486	148.2600098	231.3300476	109.9609604	157.8210754	157.8210754	145.7563019	144.7379608
B2RW11		Unknown	B2RW11_MOUSE Ankyrin repeat domain 34A OS=Mus musculus OX=10090 GN=Ankrd34a PE=1 SV=1		mus_musculus_202202_demo	68.5	0	52450.37	NaN	NaN	NaN	NaN	NaN	NaN	NaN	NaN	NaN	NaN	NaN	NaN	NaN	69.5729599	NaN	NaN	NaN	NaN	NaN	NaN	19.55546951	NaN	NaN	NaN	NaN	NaN	NaN	NaN	NaN	NaN	NaN	NaN	NaN	NaN	NaN	NaN	NaN	NaN	NaN	NaN	NaN
B2RWC4		Unknown	B2RWC4_MOUSE Gm88 protein OS=Mus musculus OX=10090 GN=Lrrc73 PE=1 SV=1		mus_musculus_202202_demo	66.9	0	33455.13	NaN	NaN	NaN	NaN	NaN	NaN	NaN	NaN	NaN	NaN	NaN	NaN	NaN	NaN	NaN	NaN	NaN	NaN	NaN	NaN	35.68239212	NaN	27.95733261	NaN	NaN	NaN	NaN	NaN	NaN	NaN	NaN	NaN	NaN	NaN	NaN	NaN	NaN	NaN	NaN	NaN	NaN
B2RWJ3		Unknown	TM240_MOUSE Transmembrane protein 240 OS=Mus musculus OX=10090 GN=Tmem240 PE=1 SV=1		mus_musculus_202202_demo	17.4	0.007787087	20005.27	NaN	NaN	NaN	NaN	NaN	NaN	NaN	NaN	NaN	NaN	NaN	NaN	NaN	NaN	NaN	NaN	NaN	NaN	NaN	NaN	NaN	NaN	NaN	NaN	NaN	NaN	NaN	NaN	NaN	NaN	NaN	NaN	NaN	NaN	NaN	NaN	NaN	NaN	NaN	NaN	NaN
B2RX12		Unknown	MRP3_MOUSE ATP-binding cassette sub-family C member 3 OS=Mus musculus OX=10090 GN=Abcc3 PE=1 SV=2		mus_musculus_202202_demo	27.8	0	169222.78	NaN	NaN	NaN	23.00027847	23.02547455	7.95065403	40.08670807	41.58769608	54.68097305	54.92284393	62.44168091	NaN	326.1540527	26.39677238	NaN	NaN	26.53572083	30.01421738	40.86750793	32.79438019	25.09732628	4.030580044	10.28906822	NaN	NaN	NaN	17.94489288	NaN	NaN	NaN	NaN	10.8059988	NaN	NaN	17.49709892	NaN	NaN	NaN	NaN	NaN	NaN
B2RX14		Unknown	TUT4_MOUSE Terminal uridylyltransferase 4 OS=Mus musculus OX=10090 GN=Tut4 PE=1 SV=2		mus_musculus_202202_demo	36.6	0.001333333	184649.52	9.691963196	8.855816841	8.855816841	NaN	10.04548645	NaN	NaN	NaN	NaN	NaN	27.43553543	NaN	21.71477318	10.28128719	37.32910919	NaN	9.835777283	9.868648529	NaN	23.34675026	NaN	NaN	11.26729488	12.45650005	NaN	NaN	NaN	NaN	12.18704224	NaN	NaN	NaN	NaN	NaN	NaN	NaN	NaN	NaN	NaN	26.4381237	NaN
B2RXA1		Unknown	PLCX2_MOUSE PI-PLC X domain-containing protein 2 OS=Mus musculus OX=10090 GN=Plcxd2 PE=2 SV=1		mus_musculus_202202_demo	28.4	0.000622536	38617.93	NaN	NaN	NaN	NaN	NaN	NaN	NaN	NaN	NaN	NaN	NaN	NaN	NaN	NaN	NaN	NaN	NaN	NaN	NaN	NaN	NaN	NaN	NaN	NaN	NaN	NaN	NaN	NaN	NaN	NaN	NaN	NaN	NaN	NaN	NaN	NaN	NaN	NaN	NaN	NaN	NaN
B2RXC1		Unknown	TPC11_MOUSE Trafficking protein particle complex subunit 11 OS=Mus musculus OX=10090 GN=Trappc11 PE=1 SV=1		mus_musculus_202202_demo	93.1	0	128396.25	50.95991516	38.53636551	38.53636551	42.05132675	47.6378212	40.31287003	70.40843201	48.85810852	65.69721985	73.7505722	58.14588165	34.07886887	40.70148468	47.67347717	42.68306351	57.01969147	61.27480316	58.51788712	60.53456497	49.86951828	57.38624954	55.2339859	48.32484436	52.56436157	57.00007248	37.45441818	75.39744568	25.54844284	43.58747482	61.53426743	112.768959	23.05578232	38.46661758	24.55874252	36.07997131	26.88786316	27.62216377	41.8813324	40.64234543	39.32176208	13.94235802
B2RXC2		Unknown	B2RXC2_MOUSE Kinase OS=Mus musculus OX=10090 GN=Itpkb PE=1 SV=1		mus_musculus_202202_demo	88	0	102673.36	59.86724091	47.27462769	46.22624969	53.60621643	27.32781601	21.56838226	62.41218948	66.88911438	53.81590652	30.4957695	52.63930511	21.7717495	36.08172226	48.65018845	56.2131958	38.93208694	66.33773041	56.63304901	80.53091431	25.22572327	NaN	52.70368958	22.1751461	48.70083237	54.63437653	46.68493271	NaN	359.4553833	63.59865189	125.3958969	98.58860779	20.27725792	39.84089279	61.41415787	84.45258331	77.31620789	73.3627243	58.60400009	60.67575836	60.66398239	71.43280029
B2RXC6		Unknown	B2RXC6_MOUSE DNA-directed RNA polymerase subunit OS=Mus musculus OX=10090 GN=Polr3a PE=1 SV=1		mus_musculus_202202_demo	59.6	0	155737.66	18.95362091	13.40961361	13.40961361	26.96086311	19.64318085	24.05464172	NaN	37.17053604	42.68746567	36.55670929	56.77253342	11.79935551	25.33248329	16.8448658	21.00005913	13.94013786	36.94395447	36.14102173	27.37069321	29.40532875	33.34615707	18.75722504	11.37046051	15.96212959	13.98327732	23.89231873	NaN	13.94641876	NaN	NaN	NaN	9.283563614	28.3571949	NaN	NaN	NaN	NaN	NaN	NaN	NaN	NaN
B2RXC8		Unknown	B2RXC8_MOUSE 3222402P14Rik protein OS=Mus musculus OX=10090 GN=Ppp2r3a PE=1 SV=1		mus_musculus_202202_demo	41.6	0	130256.63	29.73043442	18.40490723	18.67065048	37.68593597	33.4414978	19.29602814	25.09960747	24.09702873	NaN	21.37906265	25.99193954	21.11249352	24.70224953	29.56851768	23.61285591	20.62904549	40.29015732	32.9785614	22.48595238	15.40482712	15.37047195	28.53374672	29.39988708	28.8217926	33.65738297	24.4944191	96.55517578	93.2635498	67.65707397	61.66756439	71.76441956	108.6181717	55.63507462	80.96256256	97.81993866	86.39250946	91.22954559	72.55204773	49.97251129	123.9894333	108.8079834
B2RXQ2		Unknown	B2RXQ2_MOUSE Ppfia1 protein OS=Mus musculus OX=10090 GN=Ppfia1 PE=1 SV=1		mus_musculus_202202_demo	89.3	0	142676.28	36.95276642	33.81734467	33.81734467	38.34774017	30.58645821	26.71842766	67.31269073	85.89014435	59.06972122	58.93271255	62.29534912	31.68307686	32.37414932	29.48829269	36.23373795	40.68717194	48.11336899	52.22819901	66.37084198	43.59860611	50.68583298	44.56118774	40.15388489	45.2417984	44.15707016	48.10218811	19.51120377	22.56882668	19.90583038	18.80793381	33.90359497	31.4671154	22.29583359	40.14975739	17.12242317	34.48802567	22.43888664	24.80311203	24.80311203	19.85121346	22.63392067
B2RXR6		Unknown	ANR44_MOUSE Serine/threonine-protein phosphatase 6 regulatory ankyrin repeat subunit B OS=Mus musculus OX=10090 GN=Ankrd44 PE=1 SV=1		mus_musculus_202202_demo	83.6	0	107385.14	12.5104723	9.772701263	9.560827255	19.38951874	17.91841507	10.34430695	15.2380867	13.64507198	14.85361004	13.24441433	13.62324047	14.45012283	15.65159512	13.05470371	10.31321239	16.64109039	13.43446255	11.99507713	10.93227673	13.78270054	12.33946133	15.72187519	12.24741936	14.30355072	14.05534458	13.15385151	NaN	18.06454659	11.38612556	NaN	NaN	7.182087421	10.74925137	8.625480652	11.32801628	NaN	17.21669388	NaN	NaN	8.643289566	11.56210899
B2RXS4		Unknown	PLXB2_MOUSE Plexin-B2 OS=Mus musculus OX=10090 GN=Plxnb2 PE=1 SV=1		mus_musculus_202202_demo	94.6	0	206230.37	111.2853622	108.8716888	108.8716888	116.6823959	116.6873856	102.2355728	124.1329117	141.5533752	146.01091	128.2007599	138.007019	99.641716	96.91680908	99.52159119	92.25886536	104.0678635	96.74678802	106.7573547	104.4927063	101.3383102	92.9859314	102.5232086	100.6935349	101.2971115	120.2566757	104.1510315	84.62290955	73.97665405	82.81056976	92.23608398	90.65290833	68.6811676	82.66825867	96.09741974	74.86437225	68.83123016	83.83840179	75.29991913	74.55485535	80.93480682	73.73608398
B2RXZ2		Unknown	B2RXZ2_MOUSE Cytochrome P450 OS=Mus musculus OX=10090 GN=Cyp2a22 PE=1 SV=1		mus_musculus_202202_demo	34.4	0	56318.48	29.91665649	NaN	NaN	NaN	NaN	7.1598773	NaN	NaN	NaN	NaN	NaN	NaN	2.201613188	NaN	NaN	NaN	NaN	NaN	NaN	14.83130646	NaN	NaN	NaN	30.84916878	NaN	NaN	NaN	18.3879528	NaN	NaN	NaN	26.86260986	NaN	19.51807022	NaN	NaN	NaN	NaN	NaN	NaN	NaN
B2RY04		Unknown	DOCK5_MOUSE Dedicator of cytokinesis protein 5 OS=Mus musculus OX=10090 GN=Dock5 PE=1 SV=2		mus_musculus_202202_demo	93.1	0	214429.33	28.93976212	23.04364014	22.18488503	27.57789421	16.93673706	17.83211899	43.83337021	47.33407974	29.76869965	29.75046921	28.1892643	12.67063904	14.45336151	30.71451759	101.8846283	26.02841187	59.05532455	28.67290688	34.46455002	36.5626297	38.05916214	21.8992691	39.70643997	31.57194328	71.85643005	35.07504654	12.9964695	34.06235123	32.07432938	13.83868027	17.66684532	31.68457031	8.410377502	NaN	9.600257874	8.905496597	34.63500595	NaN	NaN	37.54421234	15.73207188
B2RY50		Unknown	ODAD2_MOUSE Outer dynein arm-docking complex subunit 2 OS=Mus musculus OX=10090 GN=Odad2 PE=1 SV=1		mus_musculus_202202_demo	36.9	0.000210128	115265.75	NaN	NaN	NaN	NaN	NaN	NaN	NaN	NaN	NaN	NaN	NaN	NaN	NaN	NaN	NaN	NaN	NaN	NaN	NaN	8.002603531	NaN	NaN	NaN	NaN	NaN	4.356707573	NaN	NaN	25.95304108	NaN	NaN	NaN	NaN	NaN	NaN	35.28909683	NaN	NaN	NaN	NaN	NaN
B2RY56		Unknown	RBM25_MOUSE RNA-binding protein 25 OS=Mus musculus OX=10090 GN=Rbm25 PE=1 SV=2		mus_musculus_202202_demo	92.7	0	99551.85	51.96299744	44.48205185	45.3034935	53.60923386	46.335495	42.95396042	73.62288666	58.48222351	77.4957428	76.00714111	76.41359711	57.81251526	56.0494957	62.28223801	62.29921722	85.32600403	52.86532211	53.19670105	56.46641922	54.48848724	70.35469818	50.26333237	58.43229294	88.84882355	72.63146973	74.73218536	85.78567505	39.53728867	34.41516113	27.34214211	43.82762146	33.08304214	30.77568245	33.02992249	40.99513626	35.03462982	45.79405594	45.18429947	27.97507668	55.65464401	64.34312439
B5TVM2		Unknown	ILDR2_MOUSE Immunoglobulin-like domain-containing receptor 2 OS=Mus musculus OX=10090 GN=Ildr2 PE=1 SV=2		mus_musculus_202202_demo	59.9	0	73235.41	NaN	NaN	NaN	NaN	NaN	NaN	NaN	NaN	NaN	NaN	16.3564682	NaN	NaN	NaN	NaN	NaN	NaN	NaN	23.5643177	NaN	294.2047729	NaN	NaN	18.74224472	NaN	25.11603165	NaN	NaN	NaN	35.09693146	NaN	NaN	NaN	NaN	NaN	NaN	NaN	NaN	NaN	NaN	NaN
B7ZMP1		Unknown	XPP3_MOUSE Xaa-Pro aminopeptidase 3 OS=Mus musculus OX=10090 GN=Xpnpep3 PE=1 SV=1		mus_musculus_202202_demo	90.9	0	56677.2	56.5248642	51.08674622	54.60355377	49.36840439	52.55709839	46.23518753	67.00348663	72.43078613	64.47684479	62.60421371	72.19538879	68.63078308	54.09445572	76.39159393	69.18617249	90.38411713	51.60440063	39.80690002	45.23192978	46.95294571	44.61991501	59.06175995	55.35649872	72.75139618	80.70480347	49.663414	48.95578384	63.18748093	50.07473373	71.40639496	98.38254547	61.03281403	61.35018539	71.65403748	60.00396347	46.00873566	56.76520157	82.79730988	82.79730988	62.03689194	63.5518837
B8JJ69		Unknown	B8JJ69_MOUSE RIKEN cDNA 2310061I04 gene OS=Mus musculus OX=10090 GN=2310061I04Rik PE=1 SV=1		mus_musculus_202202_demo	88.3	0	35756.35	11.96341228	20.5836525	20.5836525	14.19420433	16.30002213	21.78889084	48.85345078	41.26451874	68.16851044	42.10494995	34.40379333	14.89655113	19.31308556	NaN	NaN	24.17779922	NaN	NaN	NaN	9.469176292	NaN	10.6113205	16.50057411	19.02936363	NaN	10.23531246	45.9019165	46.80207062	39.38103485	56.66929626	183.1651917	86.007164	90.11499786	80.24137115	85.71669006	99.1516571	62.51509476	113.709259	81.62268829	76.92685699	73.81005859
B8JK39		Unknown	ITA9_MOUSE Integrin alpha-9 OS=Mus musculus OX=10090 GN=Itga9 PE=1 SV=1		mus_musculus_202202_demo	28.4	0	114416.2	6.835865021	11.92359638	11.92359638	NaN	10.97663212	8.235154152	14.8224678	NaN	18.66453362	11.74397373	17.85995674	9.924485207	7.724298	10.14883423	12.4698	14.17981243	18.97960091	14.33498287	26.43291092	13.77613354	16.48667717	11.8613987	11.69990349	7.041960239	25.03991318	7.896321774	NaN	13.44446373	12.81499672	33.06061554	NaN	13.45569706	NaN	NaN	17.29925919	NaN	14.95644855	17.64015961	17.64015961	13.22327042	18.70255661
B8JKV0		Unknown	AMN1_MOUSE Protein AMN1 homolog OS=Mus musculus OX=10090 GN=Amn1 PE=1 SV=1		mus_musculus_202202_demo	81.4	0	28466.42	83.25827789	91.22281647	91.22281647	69.07972717	90.70585632	75.67760468	29.32139969	41.0044136	26.48237991	25.94709969	18.59322929	107.8810349	100.3264999	108.9354172	120.5890045	122.7077942	61.03168869	79.8941803	57.47278214	80.58506775	62.36125946	70.36663055	73.56552124	73.24577332	65.61211395	75.8309021	NaN	NaN	14.77412224	NaN	NaN	NaN	NaN	NaN	NaN	NaN	14.19911861	18.67374992	18.67374992	11.26320648	13.43843651
B8QI36		Unknown	B8QI36_MOUSE Liprin-alpha 4 OS=Mus musculus OX=10090 GN=Ppfia4 PE=1 SV=1		mus_musculus_202202_demo	71	0	133712.75	49.84293365	NaN	NaN	NaN	NaN	NaN	NaN	NaN	NaN	NaN	NaN	NaN	NaN	NaN	NaN	NaN	NaN	NaN	NaN	NaN	NaN	NaN	71.74620819	NaN	NaN	NaN	49.4646492	NaN	NaN	NaN	NaN	NaN	NaN	NaN	NaN	35.62400818	NaN	NaN	NaN	NaN	NaN
B8ZXI1		Unknown	QTRT2_MOUSE Queuine tRNA-ribosyltransferase accessory subunit 2 OS=Mus musculus OX=10090 GN=Qtrt2 PE=1 SV=2		mus_musculus_202202_demo	15.8	0	46288.27	6.589641571	9.428020477	9.428020477	NaN	6.3694067	10.61845112	13.29933453	23.35824966	13.01354504	14.62926388	13.08621216	28.6608429	16.28305244	13.96372604	14.14244843	13.75305939	21.44242477	20.65840149	NaN	21.45310211	9.876398087	23.22077179	15.61738586	42.57904053	20.60903931	21.44096184	NaN	NaN	NaN	NaN	NaN	NaN	NaN	NaN	11.37353992	NaN	NaN	NaN	NaN	20.79530144	NaN
B9EHT4		Unknown	CLIP3_MOUSE CAP-Gly domain-containing linker protein 3 OS=Mus musculus OX=10090 GN=Clip3 PE=1 SV=1		mus_musculus_202202_demo	70.7	0	59586.94	NaN	NaN	NaN	33.34948349	NaN	NaN	NaN	NaN	NaN	NaN	NaN	NaN	63.90493393	NaN	44.69881058	NaN	NaN	NaN	NaN	NaN	NaN	NaN	NaN	NaN	NaN	13.79991913	NaN	NaN	23.6417408	NaN	NaN	NaN	NaN	NaN	NaN	44.14738846	NaN	NaN	NaN	NaN	NaN
B9EJ80		Unknown	PDZD8_MOUSE PDZ domain-containing protein 8 OS=Mus musculus OX=10090 GN=Pdzd8 PE=1 SV=1		mus_musculus_202202_demo	91.5	0	127739.42	23.23464584	19.95062637	19.95062637	11.34426975	24.80656242	22.04689789	29.58551979	30.42486382	27.03805351	37.34859848	25.89425087	17.40806961	5.89428091	31.75979805	33.40423203	30.00835419	33.46287155	20.53837395	27.51708221	25.84722328	24.06218338	17.79612923	26.44573593	29.03410149	32.76781464	18.11951447	19.10178185	37.69208145	NaN	NaN	33.15811539	23.53472519	39.20202637	23.44564819	16.81378937	17.98727226	19.29163742	22.51273918	34.52819824	24.86016655	19.42609024
B9EJ86		Unknown	OSBL8_MOUSE Oxysterol-binding protein-related protein 8 OS=Mus musculus OX=10090 GN=Osbpl8 PE=1 SV=1		mus_musculus_202202_demo	94.3	0	101268.65	33.89087296	30.6269989	30.6269989	45.13434601	35.93451309	36.73807144	86.10255432	91.57943726	88.59243774	93.81191254	97.50057983	35.46737289	33.79950714	44.90000534	35.17173004	45.91437912	65.61011505	49.88950348	59.74219894	75.0627594	55.65270615	38.36309052	34.17028046	41.38735962	48.53645706	41.2788887	32.0619812	36.22958755	26.83338547	57.63274002	46.17744446	25.08721161	60.42546844	26.45291901	25.92347336	31.52580643	19.32891273	25.90539169	29.41737938	19.09245682	24.9900074
B9EJA2		Unknown	CTTB2_MOUSE Cortactin-binding protein 2 OS=Mus musculus OX=10090 GN=Cttnbp2 PE=1 SV=2		mus_musculus_202202_demo	92.4	0	178773.53	15.66399097	22.96728897	22.96728897	24.5744915	20.69994354	12.44947529	47.95451355	NaN	20.79848099	12.06789684	12.70257378	161.2114868	29.93581963	NaN	NaN	NaN	NaN	26.32711601	NaN	NaN	101.9623108	68.40614319	19.25314331	48.22179794	42.27218246	63.99114227	114.6817322	151.8648376	154.5976868	38.41339493	NaN	11.4241333	NaN	28.50380898	68.24945831	NaN	214.0928955	NaN	NaN	81.47279358	148.911972
B9EJI9		Unknown	T229A_MOUSE Transmembrane protein 229A OS=Mus musculus OX=10090 GN=Tmem229a PE=2 SV=1		mus_musculus_202202_demo	76.3	0	41525.87	21.30228615	26.24376869	26.92084885	25.13007355	27.79410744	22.58718872	50.02991867	54.82680893	46.86626434	33.65023041	47.19623184	36.02259827	37.69213486	24.82315063	33.85454941	39.99589539	48.03049469	41.61624146	NaN	51.24477005	59.87134552	38.54615784	42.02064514	48.753479	42.71702576	50.78326797	104.7272568	NaN	NaN	NaN	58.89403534	NaN	NaN	NaN	NaN	12.03411293	NaN	NaN	NaN	NaN	NaN
B9EJL3		Unknown	B9EJL3_MOUSE Protein S100 OS=Mus musculus OX=10090 GN=S100z PE=2 SV=1		mus_musculus_202202_demo	3.8	0.0055666	11644.6	NaN	NaN	NaN	NaN	NaN	NaN	NaN	NaN	NaN	NaN	NaN	NaN	NaN	NaN	NaN	NaN	NaN	NaN	NaN	NaN	NaN	NaN	NaN	NaN	NaN	NaN	NaN	NaN	NaN	NaN	NaN	NaN	NaN	NaN	NaN	NaN	NaN	NaN	NaN	NaN	NaN
B9EJR8		Unknown	DAAF5_MOUSE Dynein axonemal assembly factor 5 OS=Mus musculus OX=10090 GN=Dnaaf5 PE=1 SV=1		mus_musculus_202202_demo	57.7	0	93850.65	18.01117516	17.01498222	18.11618614	36.32962799	23.71214485	20.74506569	42.41329193	60.64123154	64.89276123	50.28309631	60.98397064	19.72405052	13.27763271	13.32350922	17.17336082	17.31370735	23.2781086	28.40039635	27.66744041	27.5594635	32.79666519	18.83648109	12.39869881	17.84927368	13.89217949	20.56225014	27.23203087	22.29348373	23.34907913	NaN	42.18899918	17.97881317	28.65845299	56.88624191	24.94646454	26.24053001	35.09497833	47.66905975	47.66905975	28.86090088	24.53350449
B9EKI3		Unknown	TMF1_MOUSE TATA element modulatory factor OS=Mus musculus OX=10090 GN=Tmf1 PE=1 SV=2		mus_musculus_202202_demo	85.2	0	121802.74	30.24259186	20.79116058	22.12717438	33.99881744	56.52064896	25.68170929	51.68984604	61.85526276	42.96500778	41.72250748	19.29079628	13.13229465	55.23464203	81.56576538	73.24745941	33.3758812	37.42829895	50.07624817	12.75479889	22.71665382	37.92163086	83.76624298	17.38309669	17.27224731	55.58343887	24.46748161	35.63068771	25.11970329	95.03952026	39.0522995	NaN	38.82344055	30.88083839	77.13761902	8.106759071	34.21309662	NaN	42.98035049	42.98035049	50.74379349	58.79526138
B9EKR1		Unknown	PTPRZ_MOUSE Receptor-type tyrosine-protein phosphatase zeta OS=Mus musculus OX=10090 GN=Ptprz1 PE=1 SV=1		mus_musculus_202202_demo	86.4	0	254405.2	285.0305176	NaN	NaN	NaN	NaN	745.9741211	NaN	NaN	609.1077881	NaN	540.8012695	172.2514954	NaN	723.1713867	129.7885742	NaN	318.6935425	410.197998	NaN	682.2362671	547.583374	NaN	NaN	270.8999023	187.1387787	NaN	245.5335846	239.4567871	4803.317383	NaN	NaN	NaN	NaN	NaN	141.8224487	1806.698853	161.3511353	127.5402222	127.5402222	NaN	NaN
C0HK79;C0HK80		Unknown	ARXS1_MOUSE Adipocyte-related X-chromosome expressed sequence 1 OS=Mus musculus OX=10090 GN=Arxes1 PE=1 SV=1;ARXS2_MOUSE Adipocyte-related X-chromosome expressed sequence 2 OS=Mus musculus OX=10090 GN=Arxes2 PE=1 SV=1		mus_musculus_202202_demo	74.8	0	20146.42;20146.42	7.759506702	5.066545486	5.066545486	NaN	NaN	NaN	NaN	NaN	NaN	NaN	NaN	NaN	7.437878609	6.679184437	NaN	NaN	NaN	NaN	NaN	NaN	NaN	7.398552418	7.960520267	NaN	NaN	NaN	NaN	NaN	NaN	NaN	NaN	NaN	NaN	NaN	NaN	NaN	NaN	NaN	NaN	NaN	NaN
C0HKD8;C0HKD9		Unknown	MFA1A_MOUSE Microfibrillar-associated protein 1A OS=Mus musculus OX=10090 GN=Mfap1a PE=1 SV=1;MFA1B_MOUSE Microfibrillar-associated protein 1B OS=Mus musculus OX=10090 GN=Mfap1b PE=1 SV=1		mus_musculus_202202_demo	83.6	0	51954.44;51954.44	21.9836998	30.0470295	29.34400368	NaN	37.59788132	34.04117966	16.7544632	NaN	NaN	12.50467491	6.296636105	NaN	35.75770187	23.87092018	24.92250061	28.92708588	29.63629341	NaN	NaN	25.5285759	23.46943665	36.96851349	28.10494614	16.07928085	23.33662415	25.21755409	16.9330349	NaN	NaN	NaN	NaN	NaN	31.44438362	NaN	22.01787567	NaN	NaN	28.55369186	28.55369186	27.99650574	23.77968407
C0HKE1;C0HKE2;C0HKE3;C0HKE4;C0HKE5;C0HKE6;C0HKE7;C0HKE8;C0HKE9;Q8BFU2;Q8CGP5;Q8CGP6;Q8CGP7;Q8R1M2		Unknown	H2A1B_MOUSE Histone H2A type 1-B OS=Mus musculus OX=10090 GN=H2ac4 PE=1 SV=1;H2A1C_MOUSE Histone H2A type 1-C OS=Mus musculus OX=10090 GN=H2ac6 PE=1 SV=1;H2A1D_MOUSE Histone H2A type 1-D OS=Mus musculus OX=10090 GN=H2ac7 PE=1 SV=1;H2A1E_MOUSE Histone H2A type 1-E OS=Mus musculus OX=10090 GN=H2ac8 PE=1 SV=1;H2A1G_MOUSE Histone H2A type 1-G OS=Mus musculus OX=10090 GN=H2ac11 PE=1 SV=1;H2A1I_MOUSE H…		mus_musculus_202202_demo	99.7	0	14135.49;14135.49;14135.49;14135.49;14135.49;14135.49;14135.49;14135.49;14135.49;14121.46;14161.53;13950.26;14149.52;14045.45	1933.283569	1816.47168	1816.47168	7512.102539	2801.007324	3514.179443	330.9240417	166.2589722	506.5071411	144.7966156	130.9136658	1881.82312	2277.489502	779.4847412	1743.962891	1160.601318	762.0628662	720.0536499	295.4414978	589.6141357	2246.0271	756.5957031	1336.485352	1043.359619	1170.835815	1498.143433	2095.512451	2456.99707	410.2823486	2024.160767	1687.811646	644.8446045	2570.546387	4256.23584	740.4024048	3907.418213	893.1512451	3659.363037	3659.363037	1085.806641	1163.395264
C0HKG5;C0HKG6		Unknown	RNT2A_MOUSE Ribonuclease T2-A OS=Mus musculus OX=10090 GN=Rnaset2a PE=1 SV=1;RNT2B_MOUSE Ribonuclease T2-B OS=Mus musculus OX=10090 GN=Rnaset2b PE=1 SV=1		mus_musculus_202202_demo	24.3	0	29608.78;29608.78	94.7060318	87.38254547	87.38254547	109.4087372	122.1615524	111.0795288	89.07204437	91.6519928	100.0351563	84.20020294	98.36966705	61.1479454	82.06077576	66.40471649	99.95426941	65.34864044	91.2065506	87.75409698	127.198822	86.50074005	98.28755951	86.12082672	94.65491486	67.95245361	78.39819336	93.89630127	15.94930553	45.49022293	32.534832	NaN	25.82873154	22.77501488	33.16731262	NaN	23.6926918	33.48684692	37.97891998	NaN	NaN	NaN	33.21986008
C8YR32		Unknown	LOXH1_MOUSE Lipoxygenase homology domain-containing protein 1 OS=Mus musculus OX=10090 GN=Loxhd1 PE=2 SV=1		mus_musculus_202202_demo	60.3	0	235757.26	994.9480591	876.4681396	876.4681396	1600.516235	1330.360229	909.8960571	1732.952515	2034.751709	1635.838501	1683.692627	1568.682251	1104.204834	941.5415039	377.333252	215.471405	207.9824219	1161.952148	1171.315308	1372.194336	1413.945435	1842.973389	655.2645264	743.2871704	760.6832275	664.1367188	708.2851563	2875.557861	2554.03418	2728.241943	3932.420654	4226.484863	3674.942139	4130.535156	4994.222656	3839.159424	3212.076904	4914.612793	5600.635254	NaN	4965.164063	3979.090576
D0QMC3		Unknown	MNDAL_MOUSE Myeloid cell nuclear differentiation antigen-like protein OS=Mus musculus OX=10090 GN=Mndal PE=1 SV=1		mus_musculus_202202_demo	31.9	0	60526.26	40.10387039	36.37728882	36.37728882	31.70337868	35.42470932	29.79822731	67.81997681	63.42045212	71.73126221	66.13557434	69.56976318	27.97792053	37.97609711	42.06354523	46.91033936	49.86313629	62.11680222	57.25569534	42.5841713	51.88273239	35.62220764	42.95539856	44.35783768	37.61414337	39.09278488	46.01347351	34.65166473	32.04101181	50.91443634	38.18016052	49.9434433	48.76815033	49.42788315	62.0256958	53.19035721	40.76729202	53.06531525	42.65879822	42.96317291	53.56578827	50.33298874
D2XZ31;E9PWZ2		Unknown	D2XZ31_MOUSE ABPA7 (Fragment) OS=Mus musculus OX=10090 GN=Scgb1b29 PE=2 SV=1;E9PWZ2_MOUSE ABPA20 OS=Mus musculus OX=10090 GN=Scgb1b20 PE=4 SV=1		mus_musculus_202202_demo	51.7	0	10103.7;10103.7	NaN	NaN	NaN	NaN	NaN	NaN	NaN	NaN	NaN	NaN	NaN	NaN	NaN	6.343156815	NaN	9.507584572	NaN	NaN	NaN	NaN	NaN	NaN	NaN	NaN	NaN	NaN	NaN	NaN	NaN	NaN	NaN	NaN	NaN	NaN	NaN	NaN	NaN	NaN	NaN	NaN	NaN
D3YTP3		Unknown	D3YTP3_MOUSE Metaxin OS=Mus musculus OX=10090 GN=Mtx3 PE=1 SV=2		mus_musculus_202202_demo	91.5	0	34890.35	43.31308365	42.06570816	40.2137413	38.67326736	54.21590805	45.04216003	47.56096649	65.36006165	51.5361557	58.87360382	80.14122009	86.58920288	27.27817917	32.31468201	34.54403305	41.66653061	44.60266113	71.00400543	28.14778709	63.1136322	57.48481369	31.7358551	36.54351807	40.68457413	37.23045731	26.74129486	25.34459305	18.05009842	18.69795227	27.12749863	NaN	NaN	13.48898411	NaN	22.52928734	22.76015472	22.52423859	20.52666283	20.52666283	25.00453186	21.8219471
D3YUE4		Unknown	D3YUE4_MOUSE Family with sequence similarity 151, member B OS=Mus musculus OX=10090 GN=Fam151b PE=1 SV=1		mus_musculus_202202_demo	41	0	31408.6	NaN	9.231150627	9.231149673	NaN	NaN	12.983325	NaN	NaN	NaN	NaN	NaN	NaN	14.44298077	10.82414341	NaN	26.38186073	24.43507957	27.22649193	NaN	NaN	29.53730392	18.52915192	17.3038311	19.6652813	NaN	13.39487553	NaN	NaN	NaN	NaN	NaN	NaN	NaN	NaN	NaN	NaN	NaN	NaN	NaN	NaN	NaN
D3YUJ3		Unknown	D3YUJ3_MOUSE Cyclin Y-like 1 OS=Mus musculus OX=10090 GN=Ccnyl1 PE=1 SV=1		mus_musculus_202202_demo	64.7	0	41600.13	43.70052338	3.757732153	3.757732153	7.369219303	13.89053822	NaN	NaN	NaN	NaN	NaN	NaN	NaN	5.754257679	NaN	NaN	NaN	NaN	NaN	NaN	NaN	118.0804596	NaN	NaN	3.924447298	NaN	NaN	12.41928196	NaN	33.30112839	NaN	NaN	NaN	NaN	NaN	32.09044647	25.22899437	NaN	NaN	NaN	NaN	NaN
D3YUP5		Unknown	D3YUP5_MOUSE Exocyst complex component 3-like 2 OS=Mus musculus OX=10090 GN=Exoc3l2 PE=1 SV=2		mus_musculus_202202_demo	16.4	0	87190.11	39.80670166	40.95884705	40.95884705	56.63461304	40.64216995	45.32512665	59.28631973	60.515625	60.82293701	63.5901413	83.24429321	29.8381424	38.59851456	31.79405785	36.64276505	46.067379	43.89403534	57.07835007	76.20838165	51.56177521	69.36490631	38.94517136	42.79177856	36.54101181	50.26943207	38.74836731	NaN	NaN	NaN	NaN	NaN	NaN	NaN	NaN	NaN	NaN	NaN	NaN	NaN	NaN	NaN
D3YV10		Unknown	CCD13_MOUSE Coiled-coil domain-containing protein 13 OS=Mus musculus OX=10090 GN=Ccdc13 PE=1 SV=1		mus_musculus_202202_demo	19.6	0	79750.17	NaN	NaN	NaN	NaN	NaN	NaN	NaN	35.55559921	43.45759583	44.26900864	34.88484573	NaN	NaN	NaN	NaN	NaN	32.42591476	NaN	NaN	34.96746826	31.74472618	NaN	NaN	NaN	21.57093239	NaN	NaN	NaN	NaN	NaN	NaN	NaN	NaN	NaN	55.88178253	37.03195572	NaN	NaN	NaN	NaN	NaN
D3YVE8		Unknown	S35G2_MOUSE Solute carrier family 35 member G2 OS=Mus musculus OX=10090 GN=Slc35g2 PE=1 SV=1		mus_musculus_202202_demo	64.4	0	46395.34	NaN	NaN	NaN	NaN	NaN	NaN	NaN	NaN	NaN	NaN	NaN	NaN	NaN	NaN	NaN	NaN	NaN	NaN	NaN	NaN	NaN	NaN	NaN	NaN	15.71333599	NaN	NaN	NaN	NaN	NaN	NaN	NaN	NaN	186.8561707	NaN	NaN	NaN	NaN	NaN	NaN	NaN
D3YVF0		Unknown	AKAP5_MOUSE A-kinase anchor protein 5 OS=Mus musculus OX=10090 GN=Akap5 PE=1 SV=2		mus_musculus_202202_demo	86.1	0	79396.75	5.992548943	3.386703253	3.386703253	NaN	NaN	752.3307495	28.0523777	NaN	NaN	NaN	703.4123535	11.33237457	NaN	283.3852234	347.2374573	NaN	NaN	NaN	NaN	NaN	NaN	6.145857811	10.12398624	NaN	NaN	12.39558411	NaN	NaN	NaN	NaN	NaN	14.28854942	11.54781151	NaN	11.07495213	7.882759094	8.864107132	9.382518768	9.382518768	7.067991734	18.07442474
D3YVV3		Unknown	D3YVV3_MOUSE Ankyrin repeat domain 29 OS=Mus musculus OX=10090 GN=Ankrd29 PE=1 SV=1		mus_musculus_202202_demo	59.6	0	33176.05	NaN	NaN	NaN	NaN	NaN	NaN	NaN	NaN	NaN	NaN	NaN	NaN	NaN	NaN	NaN	NaN	NaN	NaN	NaN	NaN	NaN	NaN	NaN	NaN	NaN	NaN	NaN	NaN	NaN	NaN	NaN	NaN	NaN	NaN	13.21162605	NaN	NaN	NaN	NaN	NaN	NaN
D3YWQ0		Unknown	DGKI_MOUSE Diacylglycerol kinase iota OS=Mus musculus OX=10090 GN=Dgki PE=1 SV=1		mus_musculus_202202_demo	72.6	0	118208.54	NaN	5.653930187	NaN	NaN	NaN	NaN	274.0416565	NaN	NaN	NaN	NaN	NaN	NaN	NaN	NaN	NaN	NaN	NaN	NaN	NaN	NaN	NaN	NaN	NaN	NaN	NaN	NaN	NaN	NaN	NaN	NaN	NaN	NaN	NaN	NaN	NaN	NaN	NaN	71.75099945	NaN	NaN
D3YX43		Unknown	VSI10_MOUSE V-set and immunoglobulin domain-containing protein 10 OS=Mus musculus OX=10090 GN=Vsig10 PE=3 SV=2		mus_musculus_202202_demo	7.9	0	60521.94	NaN	NaN	NaN	NaN	NaN	NaN	NaN	NaN	91.82150269	70.68935394	77.43882751	NaN	NaN	NaN	NaN	NaN	NaN	54.89239502	NaN	29.57221603	NaN	NaN	NaN	NaN	NaN	NaN	NaN	15.60052872	NaN	NaN	NaN	NaN	NaN	NaN	NaN	NaN	NaN	NaN	NaN	NaN	NaN
D3YXF5		Unknown	D3YXF5_MOUSE Complement component 7 OS=Mus musculus OX=10090 GN=C7 PE=1 SV=2		mus_musculus_202202_demo	6.3	0.0055666	93337.47	NaN	NaN	NaN	NaN	NaN	NaN	NaN	NaN	NaN	NaN	NaN	NaN	NaN	NaN	NaN	NaN	NaN	NaN	NaN	NaN	NaN	NaN	NaN	NaN	NaN	NaN	NaN	NaN	NaN	NaN	NaN	NaN	NaN	NaN	NaN	NaN	NaN	NaN	NaN	NaN	NaN
D3YXG0		Unknown	HMCN1_MOUSE Hemicentin-1 OS=Mus musculus OX=10090 GN=Hmcn1 PE=1 SV=1		mus_musculus_202202_demo	87.1	0	611561.48	23.22788048	13.62511921	14.25336933	32.70578766	29.66650391	9.136839867	24.67279243	12.62734318	35.47914124	NaN	25.54682541	11.23865318	44.10440063	29.63705826	29.40954781	59.2958107	46.96249008	68.19731903	34.97647476	52.42309189	NaN	11.21165848	17.45337868	10.35078621	NaN	39.76619339	NaN	133.158371	3.445327997	80.42575073	NaN	NaN	NaN	NaN	NaN	NaN	NaN	NaN	NaN	NaN	37.03177261
D3YXJ0		Unknown	DGKH_MOUSE Diacylglycerol kinase eta OS=Mus musculus OX=10090 GN=Dgkh PE=1 SV=2		mus_musculus_202202_demo	82	0	134131.95	NaN	19.73075676	19.73075676	NaN	11.12157154	7.478378773	NaN	NaN	NaN	28.31997681	NaN	NaN	NaN	NaN	26.7783947	NaN	NaN	23.15829659	NaN	NaN	5.918997288	NaN	9.046977043	NaN	NaN	NaN	NaN	NaN	NaN	NaN	NaN	NaN	NaN	NaN	NaN	NaN	NaN	NaN	NaN	26.38348198	NaN
D3YXJ5		Unknown	D3YXJ5_MOUSE LRAT domain-containing 1 OS=Mus musculus OX=10090 GN=Lratd2 PE=1 SV=1		mus_musculus_202202_demo	41.3	0	34590.3	40.37963104	53.87931824	53.87931824	57.9853363	36.33702469	64.17056274	77.53005219	73.05484009	79.10890961	80.35119629	70.06645203	48.78932571	53.16758728	37.78510666	60.1667099	53.94544601	41.34183884	52.17489243	41.41508102	54.66460419	49.40088654	35.67020798	38.03236389	27.32731628	37.38440704	44.63538742	NaN	NaN	NaN	NaN	NaN	13.23740387	25.66661072	NaN	NaN	17.67523193	NaN	NaN	NaN	NaN	NaN
D3YXK0		Unknown	D3YXK0_MOUSE Janus kinase and microtubule-interacting protein 2 OS=Mus musculus OX=10090 GN=Jakmip2 PE=1 SV=2		mus_musculus_202202_demo	91.8	0	96316.59	20.79369736	26.62688065	26.62688065	9.879153252	15.02396584	24.82155037	NaN	NaN	NaN	NaN	NaN	79.66618347	58.84223938	40.27593613	51.06051254	43.41360855	22.4943676	31.03540039	33.94024658	34.57564926	26.48527718	27.33606911	27.38372993	19.04319763	25.28172874	23.27796555	12.38212013	NaN	NaN	NaN	31.49668884	22.17661476	46.80938721	NaN	26.00741005	NaN	39.7443161	NaN	18.92934036	28.03052521	27.42282295
D3YXK1		Unknown	SAMD1_MOUSE Sterile alpha motif domain-containing protein 1 OS=Mus musculus OX=10090 GN=Samd1 PE=1 SV=1		mus_musculus_202202_demo	38.8	0	54533.09	NaN	4.830850601	4.830850601	NaN	NaN	NaN	NaN	NaN	NaN	6.459315777	NaN	NaN	NaN	NaN	NaN	NaN	6.976408005	NaN	NaN	NaN	NaN	NaN	NaN	7.655186653	NaN	NaN	NaN	NaN	NaN	NaN	NaN	NaN	NaN	NaN	7.745549202	NaN	NaN	NaN	NaN	5.38858223	NaN
D3YXK2		Unknown	SAFB1_MOUSE Scaffold attachment factor B1 OS=Mus musculus OX=10090 GN=Safb PE=1 SV=2		mus_musculus_202202_demo	94	0	105103.61	35.39933777	33.16975784	33.16975784	34.56131744	44.05718994	40.33838272	70.72911835	60.14398193	59.00156403	67.70432281	43.63734818	36.04827881	36.47491455	43.36769485	59.45265961	53.26599121	57.10487366	39.54007721	48.26718521	31.10606384	55.34910202	43.04286194	36.94602203	28.31529236	43.03759384	27.93443489	56.33885193	46.1361618	26.92118645	35.21414948	48.78084564	30.15537071	42.40058136	48.11628342	37.49520874	39.80373764	33.71036148	38.3489418	38.3489418	32.45540619	42.88764191
D3YXL0		Unknown	D3YXL0_MOUSE Coiled-coil domain-containing 170 OS=Mus musculus OX=10090 GN=Ccdc170 PE=1 SV=1		mus_musculus_202202_demo	8.8	0.001934827	82797.89	30.40459633	NaN	NaN	NaN	NaN	13.11446571	NaN	NaN	NaN	NaN	NaN	NaN	NaN	NaN	NaN	NaN	NaN	NaN	NaN	NaN	NaN	NaN	NaN	NaN	NaN	NaN	NaN	NaN	NaN	NaN	NaN	NaN	NaN	NaN	NaN	NaN	NaN	NaN	NaN	NaN	61.4061203
D3YYM4		Unknown	WDR72_MOUSE WD repeat-containing protein 72 OS=Mus musculus OX=10090 GN=Wdr72 PE=1 SV=1		mus_musculus_202202_demo	14.5	0	124409.57	45.47679901	56.83020782	56.83020782	39.91096878	59.44700241	49.18302917	42.85104752	41.97014236	43.39575577	51.56100082	49.04719543	29.85791397	37.72896194	53.7484169	63.53207779	50.82288742	46.21653748	47.86395645	55.21737671	45.46686172	39.96444702	50.1249733	53.92431641	63.04015732	71.59589386	62.08087158	NaN	NaN	NaN	NaN	NaN	NaN	NaN	NaN	NaN	NaN	NaN	NaN	NaN	NaN	NaN
D3YYU8		Unknown	OBSL1_MOUSE Obscurin-like protein 1 OS=Mus musculus OX=10090 GN=Obsl1 PE=1 SV=1		mus_musculus_202202_demo	25.6	0	197936.86	NaN	4.526691914	4.526691914	NaN	NaN	4.074617386	NaN	NaN	49.00085831	NaN	NaN	NaN	5.201865673	NaN	NaN	4.281220436	NaN	NaN	NaN	NaN	NaN	10.58704281	NaN	NaN	NaN	NaN	85.32363892	88.77545166	94.41580963	96.83315277	93.06283569	93.38335419	83.86695099	66.77900696	91.77733612	86.16103363	121.9229355	99.96829224	100.0708084	110.7177582	85.99536896
D3YYY8		Unknown	D3YYY8_MOUSE Rho guanine nucleotide exchange factor (GEF) 26 OS=Mus musculus OX=10090 GN=Arhgef26 PE=1 SV=1		mus_musculus_202202_demo	66.9	0	97388.43	NaN	NaN	NaN	NaN	NaN	NaN	NaN	NaN	NaN	NaN	43.35006714	NaN	NaN	NaN	NaN	NaN	NaN	14.16365147	NaN	NaN	NaN	NaN	NaN	NaN	NaN	NaN	94.03397369	31.16089821	26.68325806	NaN	NaN	NaN	NaN	NaN	NaN	NaN	32.75551987	NaN	NaN	NaN	NaN
D3YZG8		Unknown	MTD2L_MOUSE Bifunctional methylenetetrahydrofolate dehydrogenase/cyclohydrolase 2, mitochondrial OS=Mus musculus OX=10090 GN=Mthfd2l PE=2 SV=1		mus_musculus_202202_demo	17	0	36438.28	NaN	NaN	NaN	NaN	NaN	NaN	NaN	NaN	NaN	NaN	NaN	NaN	NaN	NaN	NaN	NaN	11.44910336	NaN	NaN	NaN	NaN	NaN	NaN	NaN	NaN	NaN	NaN	NaN	NaN	NaN	NaN	NaN	NaN	NaN	NaN	NaN	NaN	NaN	NaN	NaN	NaN
D3YZI9		Unknown	PGBD5_MOUSE PiggyBac transposable element-derived protein 5 OS=Mus musculus OX=10090 GN=Pgbd5 PE=1 SV=1		mus_musculus_202202_demo	69.7	0	58300.18	NaN	NaN	NaN	NaN	NaN	NaN	NaN	NaN	NaN	NaN	NaN	NaN	NaN	NaN	NaN	NaN	NaN	NaN	NaN	NaN	NaN	NaN	NaN	NaN	NaN	NaN	NaN	NaN	NaN	NaN	NaN	NaN	NaN	NaN	NaN	NaN	NaN	NaN	NaN	NaN	NaN
D3YZP9		Unknown	CCDC6_MOUSE Coiled-coil domain-containing protein 6 OS=Mus musculus OX=10090 GN=Ccdc6 PE=1 SV=1		mus_musculus_202202_demo	91.5	0	52938.77	32.41795731	33.82349014	33.82349014	32.88500214	39.78331757	29.42499733	72.58332825	68.71622467	69.43578339	62.51534653	67.57523346	43.32577133	24.44156456	34.85084915	44.83132553	38.13554382	45.05983734	54.95398712	40.74824524	55.68075943	51.66744995	31.90521622	34.72782898	44.89495087	37.6007843	35.46944046	93.31460571	57.94466019	24.31499863	24.15053368	NaN	22.27410126	53.82841492	NaN	44.43305969	17.79096603	17.16707993	212.2695618	36.68935776	21.48612404	29.93770027
D3YZU1		Unknown	SHAN1_MOUSE SH3 and multiple ankyrin repeat domains protein 1 OS=Mus musculus OX=10090 GN=Shank1 PE=1 SV=1		mus_musculus_202202_demo	83.9	0	226317.17	11.19685459	9.502691269	9.502691269	10.40851307	10.43060875	16.19070435	NaN	37.93803406	53.42195129	18.7582283	360.0792542	10.35773468	7.468612671	11.43831253	NaN	13.24504375	NaN	42.92797852	32.10189819	26.81494522	NaN	6.334961891	13.84178829	NaN	NaN	NaN	9.494858742	NaN	NaN	NaN	50.45106506	NaN	NaN	NaN	NaN	NaN	NaN	NaN	NaN	NaN	NaN
D3YZZ5		Unknown	D3YZZ5_MOUSE Transmembrane p24-trafficking protein 7 OS=Mus musculus OX=10090 GN=Tmed7 PE=1 SV=1		mus_musculus_202202_demo	98.1	0	25200.57	211.2326965	222.4416809	222.4416809	199.3367767	184.3944244	231.6732025	323.0628052	276.4798584	365.1715393	326.240509	324.4364624	206.3186646	253.8589172	212.6811676	264.4547424	255.1327667	271.478241	320.6958313	213.0938873	279.3206482	254.4289703	188.5191498	189.2541656	201.0537262	194.2781525	184.7597198	167.8881531	140.8650665	175.3153534	120.3012619	134.5940094	112.6892776	104.9848938	101.1727753	163.7510681	131.9787903	94.62966156	79.61504364	79.61504364	86.65274048	94.38257599
D3Z0M9		Unknown	D3Z0M9_MOUSE RNA helicase OS=Mus musculus OX=10090 GN=Ddx23 PE=1 SV=1		mus_musculus_202202_demo	91.8	0	95494.52	55.60950089	52.50718307	52.50718307	72.72497559	61.60298157	57.59716797	92.26731873	120.3496628	89.01991272	80.73922729	74.94406891	58.17301559	54.25062943	66.26959229	57.84647751	68.05502319	74.83126831	67.58307648	92.90931702	71.43092346	79.8744812	64.04298401	61.01993942	72.56435394	92.59407806	54.31912231	51.03490448	55.05465698	43.03642654	71.12908173	66.92922974	48.67160797	51.10591888	55.01991272	49.70392609	52.59212875	43.59423828	62.93111801	62.93818665	46.05842209	42.35746765
D3Z1D3		Unknown	CEFIP_MOUSE Cardiac-enriched FHL2-interacting protein OS=Mus musculus OX=10090 GN=CEFIP PE=1 SV=1		mus_musculus_202202_demo	35.6	0.003719714	154477.68	79.31899261	NaN	NaN	NaN	NaN	14.33057022	NaN	2391.713379	NaN	NaN	NaN	NaN	184.0086517	12.23071671	1199.113892	291.3010864	NaN	22.54796791	NaN	NaN	NaN	NaN	NaN	324.2114258	197.7733307	NaN	NaN	29.47145462	12.89753914	NaN	NaN	19.21406937	20.06926537	27.28526878	14.71058655	21.0331192	26.33219719	26.56775856	26.56775856	25.00782394	23.84509468
D3Z1W5		Unknown	D3Z1W5_MOUSE Sulfotransferase OS=Mus musculus OX=10090 GN=Sult2a3 PE=3 SV=1		mus_musculus_202202_demo	4.1	0	33552.82	NaN	NaN	NaN	NaN	NaN	NaN	NaN	NaN	NaN	NaN	NaN	NaN	NaN	NaN	NaN	NaN	NaN	NaN	NaN	NaN	NaN	NaN	NaN	NaN	NaN	NaN	NaN	NaN	NaN	NaN	NaN	NaN	NaN	NaN	NaN	NaN	NaN	NaN	NaN	NaN	NaN
D3Z286		Unknown	D3Z286_MOUSE Transmembrane protein with metallophosphoesterase domain OS=Mus musculus OX=10090 GN=Tmppe PE=1 SV=2		mus_musculus_202202_demo	80.8	0	49401.49	16.92887878	14.80036926	17.08645248	19.50008011	18.54479218	13.70513916	21.15690422	20.10865784	22.1300602	23.66652489	28.5487442	11.26384258	17.77418137	14.9011879	17.01942825	16.1215229	18.18762589	26.08978081	8.736120224	21.0112114	24.23444748	14.19521332	21.49786377	16.14922333	14.5107832	11.80196762	125.5355606	16.25111389	NaN	87.76165009	NaN	7.852734089	NaN	17.92278099	9.360625267	5.996218204	NaN	NaN	NaN	NaN	NaN
D3Z2H9		Unknown	D3Z2H9_MOUSE Tropomyosin 3, related sequence 7 OS=Mus musculus OX=10090 GN=Tpm3-rs7 PE=3 SV=1		mus_musculus_202202_demo	99.1	0	28991.6	625.8167725	565.1526489	570.5241699	752.387207	517.0274658	454.0183716	316.2142029	720.6676636	236.9092407	285.0747681	187.8642426	466.8531494	582.5296021	555.8380127	669.4613037	638.2348022	489.2103577	376.0841064	668.208313	331.0889587	464.2658691	668.5280762	678.1245728	768.7203369	643.1564331	698.1196289	102.5783081	124.1607971	86.83955383	74.05828857	92.67196655	100.7186508	108.3695068	110.8398972	56.51887131	69.73908234	128.3482513	117.2326202	86.64212799	110.5330963	76.07402039
D3Z2R5		Unknown	SELN_MOUSE Selenoprotein N OS=Mus musculus OX=10090 GN=Selenon PE=3 SV=2		mus_musculus_202202_demo	26.5	0	62492.16	NaN	NaN	12.65421295	NaN	NaN	NaN	NaN	193.4343872	NaN	NaN	NaN	NaN	NaN	NaN	NaN	NaN	NaN	NaN	NaN	NaN	NaN	NaN	NaN	NaN	NaN	NaN	NaN	NaN	NaN	NaN	NaN	24.92762756	NaN	NaN	23.81130791	32.34565353	24.53725052	NaN	NaN	18.62041283	27.95850754
D3Z3H0		Unknown	D3Z3H0_MOUSE INO80 complex subunit E OS=Mus musculus OX=10090 GN=Ino80e PE=1 SV=1		mus_musculus_202202_demo	10.1	0.004605988	26415.98	NaN	NaN	NaN	6.953935146	6.120087624	9.420728683	NaN	NaN	NaN	NaN	NaN	NaN	NaN	NaN	NaN	NaN	NaN	NaN	NaN	NaN	NaN	2.866324425	NaN	NaN	NaN	NaN	NaN	NaN	NaN	NaN	NaN	NaN	NaN	NaN	NaN	NaN	NaN	NaN	NaN	NaN	NaN
D3Z3L3		Unknown	D3Z3L3_MOUSE Tripartite motif-containing 12C OS=Mus musculus OX=10090 GN=Trim12c PE=1 SV=2		mus_musculus_202202_demo	57.7	0	57792.95	13.53974438	8.25026989	15.49961758	6.165669918	9.777136803	14.38581562	13.96278286	17.75998497	20.27336121	28.61465454	32.07158661	6.153130054	9.78777504	15.16141033	14.99909592	20.72208405	14.06292439	13.04881001	NaN	15.71212482	9.559076309	16.62351036	9.138201714	9.886158943	10.59008694	17.85381889	NaN	7.200591564	7.597881794	19.70471382	15.39783955	14.41274643	15.33024406	9.672773361	11.28374672	14.36740303	NaN	10.02075195	22.56975555	12.4063015	26.37961006
D3Z3N4		Unknown	D3Z3N4_MOUSE Heterogeneous nuclear ribonucleoprotein H3 OS=Mus musculus OX=10090 GN=Hnrnph3 PE=1 SV=1		mus_musculus_202202_demo	99.1	0	36869.44	133.534729	182.3901062	182.3901062	78.44041443	86.58995819	107.0885468	238.4273071	184.2728271	215.5358429	182.0629578	141.6952667	2806.691895	3392.712891	818.8972168	1094.8927	419.292511	372.7468872	322.0115662	99.3815155	294.8354797	63.54897308	232.8231049	257.1227722	203.1907501	189.2588043	166.575058	123.995903	98.21676636	230.627533	110.6068268	88.42804718	269.236084	134.1009369	107.3988724	178.4530487	124.513092	179.7243195	93.74802399	99.69424438	174.3235016	225.8452301
D3Z3Y1		Unknown	D3Z3Y1_MOUSE GPI ethanolamine phosphate transferase 2 OS=Mus musculus OX=10090 GN=Pigg PE=1 SV=1		mus_musculus_202202_demo	69.4	0	108512.77	16.65505981	16.09316063	16.09316063	34.0691185	16.52623177	18.63697433	25.59075928	26.67940331	47.90197372	63.17471695	18.58904076	18.38254929	15.04290104	16.96715736	13.33078098	19.77371216	26.47305489	12.5630579	23.54767799	17.18140793	20.49263191	18.90538979	15.99891472	20.70994377	18.10422325	15.90265751	NaN	NaN	NaN	NaN	NaN	NaN	NaN	NaN	NaN	NaN	NaN	NaN	NaN	NaN	NaN
D3Z4S3		Unknown	PTRD1_MOUSE Putative peptidyl-tRNA hydrolase PTRHD1 OS=Mus musculus OX=10090 GN=Ptrhd1 PE=1 SV=1		mus_musculus_202202_demo	87.7	0	16036.77	63.56248093	56.04112244	56.04112244	35.66523361	61.63368607	49.9098053	88.37808228	134.2314453	73.61305237	95.65083313	99.41026306	48.57887268	39.83530045	30.15997696	44.70772552	40.83476639	60.8902092	64.36170197	112.166893	60.49898148	69.12247467	67.71823883	65.86658478	67.03910065	62.52544785	58.42963409	46.60873413	51.2297554	62.2028923	43.1010704	55.00394821	46.50784683	42.33877945	51.78329086	41.03273773	35.98281097	55.87231445	48.23870468	48.23870468	49.25996017	48.50250626
D3Z4Z0		Unknown	D3Z4Z0_MOUSE Transcriptional adapter OS=Mus musculus OX=10090 GN=Tada2b PE=1 SV=1		mus_musculus_202202_demo	15.8	0	48558.39	NaN	NaN	NaN	NaN	NaN	NaN	NaN	NaN	NaN	NaN	NaN	NaN	9.729100227	NaN	NaN	NaN	NaN	5.308605194	NaN	NaN	NaN	NaN	NaN	NaN	NaN	NaN	NaN	NaN	NaN	NaN	NaN	NaN	NaN	NaN	NaN	NaN	NaN	NaN	NaN	NaN	NaN
D3Z5G7		Unknown	D3Z5G7_MOUSE Carboxylic ester hydrolase OS=Mus musculus OX=10090 GN=Ces1b PE=1 SV=1		mus_musculus_202202_demo	13.9	0.000107193	62196.99	NaN	NaN	NaN	NaN	NaN	NaN	NaN	NaN	NaN	NaN	8.107228279	NaN	4.967041969	50.5214653	NaN	4.819541454	42.68478775	NaN	NaN	NaN	95.06510925	52.31697083	39.79104233	NaN	NaN	NaN	NaN	NaN	NaN	56.97179794	19.98405266	NaN	NaN	NaN	NaN	11.73741913	NaN	NaN	NaN	NaN	NaN
D3Z5S8		Unknown	TET5A_MOUSE Terminal nucleotidyltransferase 5A OS=Mus musculus OX=10090 GN=Tent5a PE=1 SV=2		mus_musculus_202202_demo	7.9	0.005943536	50792.53	NaN	NaN	NaN	NaN	NaN	NaN	NaN	NaN	NaN	NaN	NaN	NaN	NaN	NaN	NaN	NaN	NaN	NaN	NaN	NaN	NaN	NaN	NaN	NaN	NaN	NaN	NaN	NaN	NaN	22.19790459	NaN	NaN	NaN	NaN	NaN	NaN	NaN	NaN	NaN	NaN	NaN
D3Z649		Unknown	D3Z649_MOUSE Potassium channel, subfamily T, member 2 OS=Mus musculus OX=10090 GN=Kcnt2 PE=1 SV=1		mus_musculus_202202_demo	40.1	0	130350.16	NaN	NaN	NaN	NaN	NaN	NaN	NaN	NaN	16.47770691	NaN	NaN	NaN	NaN	NaN	NaN	NaN	NaN	NaN	NaN	NaN	NaN	NaN	NaN	NaN	NaN	NaN	NaN	NaN	NaN	NaN	NaN	NaN	NaN	NaN	NaN	NaN	NaN	NaN	NaN	NaN	NaN
D3Z689		Unknown	D3Z689_MOUSE ADAMTS-like 5 OS=Mus musculus OX=10090 GN=Adamtsl5 PE=1 SV=1		mus_musculus_202202_demo	8.2	0.000210128	53593.29	NaN	NaN	NaN	NaN	NaN	NaN	NaN	NaN	NaN	NaN	NaN	NaN	NaN	NaN	NaN	NaN	NaN	NaN	NaN	NaN	NaN	NaN	NaN	NaN	NaN	NaN	36.36959076	39.41710663	33.48161316	44.3509903	44.90471649	54.5764122	54.94137192	39.68681335	64.52453613	52.77142715	73.11650085	63.01629639	63.01629639	64.29385376	51.56694412
D3Z6P0		Unknown	PDIA2_MOUSE Protein disulfide-isomerase A2 OS=Mus musculus OX=10090 GN=Pdia2 PE=1 SV=1		mus_musculus_202202_demo	16.1	0.001535155	58316.47	NaN	NaN	NaN	NaN	NaN	19.21455956	NaN	NaN	11.42100525	NaN	NaN	NaN	55.73889923	76.5203476	62.94733429	NaN	NaN	NaN	NaN	NaN	NaN	NaN	NaN	41.92918396	NaN	NaN	NaN	NaN	NaN	NaN	NaN	NaN	NaN	NaN	NaN	NaN	NaN	NaN	NaN	18.56243134	NaN
D3Z6Q9		Unknown	BIN2_MOUSE Bridging integrator 2 OS=Mus musculus OX=10090 GN=Bin2 PE=1 SV=1		mus_musculus_202202_demo	65	0	52553.97	5.561491489	4.872009754	4.872009754	NaN	NaN	8.466888428	18.2301178	17.80057526	NaN	11.36200714	14.38174248	NaN	NaN	NaN	NaN	NaN	8.20811367	8.465392113	NaN	11.44484997	NaN	19.61920738	NaN	6.947252274	NaN	NaN	NaN	NaN	NaN	NaN	NaN	NaN	NaN	9.114413261	NaN	NaN	NaN	NaN	NaN	NaN	21.23578644
D3Z7A5		Unknown	D3Z7A5_MOUSE Dynein assembly factor with WDR repeat domains 1 OS=Mus musculus OX=10090 GN=Daw1 PE=4 SV=1		mus_musculus_202202_demo	28.1	0	45887.06	NaN	2.942749262	2.942749262	NaN	NaN	NaN	NaN	NaN	NaN	NaN	NaN	NaN	NaN	NaN	NaN	NaN	NaN	3.657360554	NaN	3.673285961	NaN	2.013025522	NaN	NaN	NaN	NaN	NaN	NaN	NaN	NaN	NaN	NaN	NaN	NaN	NaN	NaN	NaN	NaN	NaN	NaN	NaN
D3Z7H4		Unknown	GSG1L_MOUSE Germ cell-specific gene 1-like protein OS=Mus musculus OX=10090 GN=Gsg1l PE=1 SV=2		mus_musculus_202202_demo	65	0	35888.94	NaN	NaN	NaN	NaN	61.57534027	35.33584213	NaN	NaN	NaN	NaN	94.61147308	70.85168457	84.13943481	124.3879013	23.91701508	100.0894928	146.1259308	139.5420227	NaN	131.2963562	132.6565247	NaN	72.70056915	NaN	65.13928986	80.71987915	NaN	158.7931366	NaN	227.6407928	NaN	NaN	380.6595764	328.8311462	88.09216309	305.57547	NaN	414.8621521	414.8621521	337.3622437	258.7711792
D3Z7H8		Unknown	CILP2_MOUSE Cartilage intermediate layer protein 2 OS=Mus musculus OX=10090 GN=Cilp2 PE=1 SV=1		mus_musculus_202202_demo	21.1	0	125933.9	15.04368973	NaN	26.25028801	NaN	18.46307945	24.12599182	NaN	NaN	115.4044113	57.15305328	NaN	NaN	NaN	NaN	33.3160553	36.63454056	NaN	NaN	NaN	21.48655891	NaN	NaN	NaN	NaN	NaN	22.89127541	51.39998245	39.02509308	48.90222931	46.88300705	44.84895325	37.15817261	59.49927902	45.36306381	52.43346024	68.91348267	NaN	NaN	NaN	65.58099365	26.85111046
D3Z7P3		Unknown	GLSK_MOUSE Glutaminase kidney isoform, mitochondrial OS=Mus musculus OX=10090 GN=Gls PE=1 SV=1		mus_musculus_202202_demo	100	0	73963.69	517.2828369	473.269104	473.269104	482.4170837	467.070343	448.0551453	231.9893188	260.2700806	251.8340912	307.1963806	229.2813873	306.2841492	392.2988586	388.0696411	419.2409973	431.4350891	312.2330627	305.3443604	388.8672791	384.3015747	393.1673889	433.754364	408.4048157	447.0974121	394.7160034	389.9203796	141.1711426	213.5522614	99.4353714	105.4631805	190.7054596	164.2999573	167.694931	153.9517365	175.0424957	184.3841705	150.1954041	152.6579132	152.6579132	106.486412	140.677948
D3Z7Q2		Unknown	SIM20_MOUSE Small integral membrane protein 20 OS=Mus musculus OX=10090 GN=Smim20 PE=1 SV=1		mus_musculus_202202_demo	85.5	0	7818.11	86.49169922	74.69355774	74.69355774	87.23223877	76.33699799	68.81542969	39.05632401	36.68450546	31.49333	23.25480652	21.97696304	81.24378204	51.85547256	62.05784607	39.20155716	68.5655899	114.5667038	117.769043	86.79679108	112.437912	83.77409363	152.1077423	161.7250977	146.4552307	123.2464142	134.5740356	178.7910614	237.0197296	285.3262634	91.38130951	177.3471375	476.178009	543.18927	504.7010803	510.7402344	438.1473694	506.9884338	458.5082397	458.5082397	583.4715576	484.8817139
D3Z7X0		Unknown	D3Z7X0_MOUSE Acyl-Coenzyme A dehydrogenase family, member 12 OS=Mus musculus OX=10090 GN=Acad12 PE=1 SV=1		mus_musculus_202202_demo	91.5	0	61389.75	589.3466797	564.0999146	564.0999146	772.2142944	619.7525024	475.8017273	1012.093994	627.7179565	1077.673218	909.8826904	986.6763916	343.7608337	334.2345886	599.1051636	617.8274536	582.8803101	943.7113647	790.1373901	1442.219727	777.2234497	661.4633179	529.9995117	524.2754517	417.5825195	547.8721313	492.7654114	903.4260254	835.1521606	695.9160767	1217.179077	1269.638306	873.9527588	1127.659424	1242.140015	985.9579468	948.7042847	797.2593384	1146.815308	1146.815308	887.8865967	732.9351196
D4AFX7		Unknown	D4AFX7_MOUSE DnaJ heat shock protein family (Hsp40) member C13 OS=Mus musculus OX=10090 GN=Dnajc13 PE=1 SV=1		mus_musculus_202202_demo	93.4	0	255066.5	100.0636749	106.5791092	106.6842804	99.36235046	108.3842621	104.0220566	73.61610413	74.55963135	83.07035065	69.44842529	78.81817627	83.97740173	94.82273102	115.1819382	112.8584366	128.8807983	87.1243515	74.31193542	108.4871216	76.01438904	72.31324005	107.9484787	103.7097168	114.3734055	115.0505524	95.52398682	36.85663605	26.97337914	27.39034653	32.30070114	41.23043823	21.90107918	18.51177025	21.86183167	20.89377213	20.57012558	24.34846115	18.04735184	18.04735184	20.7233963	23.27464104
E0CYQ0		Unknown	E0CYQ0_MOUSE Potassium channel tetramerisation domain-containing 17 OS=Mus musculus OX=10090 GN=Kctd17 PE=1 SV=1		mus_musculus_202202_demo	53.6	0	33342.51	8.23278141	NaN	NaN	14.95702457	13.75503635	6.88521862	NaN	NaN	NaN	NaN	NaN	NaN	NaN	NaN	NaN	NaN	NaN	NaN	NaN	NaN	17.54467392	10.40066147	41.93641663	NaN	24.52971649	NaN	NaN	NaN	NaN	NaN	NaN	28.63241196	NaN	NaN	NaN	NaN	NaN	NaN	NaN	NaN	NaN
E0CYR6;Q9JIY8		Unknown	NT8F7_MOUSE N-acetyltransferase family 8 member 7 OS=Mus musculus OX=10090 GN=Nat8f7 PE=1 SV=1;NT8F3_MOUSE N-acetyltransferase family 8 member 3 OS=Mus musculus OX=10090 GN=Nat8f3 PE=1 SV=1		mus_musculus_202202_demo	22.4	0.000107193	26100.72;25955.55	153.1219025	253.3374786	253.3374786	264.6547546	161.0027618	255.1507568	138.0288849	139.4173584	128.4206848	131.0202789	152.1572113	209.8174286	252.4425812	278.5601807	204.7815399	220.1145782	203.5841217	187.6644135	165.3144073	214.6959991	191.0994263	164.0131836	178.6857605	187.5708466	189.0994415	189.7233734	NaN	NaN	NaN	NaN	NaN	NaN	NaN	NaN	NaN	NaN	NaN	NaN	NaN	NaN	NaN
E0CYV9		Unknown	CD054_MOUSE Uncharacterized protein C4orf54 homolog OS=Mus musculus OX=10090 PE=1 SV=1		mus_musculus_202202_demo	10.1	0.007787087	189749.05	NaN	NaN	NaN	NaN	NaN	NaN	NaN	NaN	NaN	NaN	NaN	NaN	NaN	NaN	NaN	NaN	NaN	NaN	NaN	NaN	NaN	NaN	NaN	NaN	NaN	NaN	NaN	NaN	NaN	25.30985069	NaN	12.8568964	21.9823513	13.41749477	11.34707737	26.45771408	14.92510033	12.23887253	12.23887253	8.736018181	11.41299152
E0CZ16		Unknown	KLHL3_MOUSE Kelch-like protein 3 OS=Mus musculus OX=10090 GN=Klhl3 PE=1 SV=2		mus_musculus_202202_demo	63.7	0	64922.05	18.60619736	29.25210953	29.25210762	NaN	16.83765793	12.23132229	NaN	NaN	40.83333588	332.0024109	NaN	NaN	33.54000854	NaN	NaN	31.28248405	NaN	25.29624557	NaN	10.06220055	NaN	26.51761627	NaN	17.21233749	NaN	NaN	NaN	66.84425354	NaN	NaN	28.4742775	NaN	37.9764595	NaN	NaN	NaN	NaN	NaN	NaN	NaN	NaN
E0CZ22		Unknown	E0CZ22_MOUSE Maestro heat-like repeat family member 1 OS=Mus musculus OX=10090 GN=Mroh1 PE=1 SV=1		mus_musculus_202202_demo	49.8	0	181795.04	49.83634186	45.33906174	45.33906174	67.50440216	49.54422379	43.66621399	81.09351349	82.00106049	72.47863007	95.31301117	99.56195831	71.1989212	55.95956802	109.5953293	NaN	37.20313644	65.03266907	68.93605804	65.34759521	56.74600983	71.73952484	112.4884491	57.53445053	69.43143463	77.16172791	66.76080322	NaN	148.6659088	76.67916107	NaN	NaN	55.84233475	NaN	NaN	NaN	NaN	NaN	NaN	NaN	NaN	46.8554306
E1BCW0	HGFAC	Bos taurus	HGF activator	E1BCW0_BOVIN	contaminants2021	13.6	0.005855498	69559.64	NaN	7.70284605	7.70284605	NaN	NaN	4.05024004	NaN	NaN	NaN	NaN	8.967925072	NaN	71.50223541	9.788930893	11.86862183	NaN	10.62198353	49.72873688	NaN	NaN	NaN	NaN	18.61865234	NaN	NaN	NaN	NaN	NaN	NaN	NaN	NaN	38.35875702	NaN	79.7800827	NaN	NaN	NaN	NaN	NaN	NaN	42.94339371
E1BH94	PGLYRP2	Bos taurus	Peptidoglycan recognition protein 2	E1BH94_BOVIN	contaminants2021	2.8	0.008066896	63486.11	NaN	NaN	NaN	NaN	NaN	NaN	NaN	NaN	NaN	NaN	NaN	NaN	NaN	NaN	NaN	NaN	NaN	NaN	NaN	NaN	NaN	NaN	NaN	NaN	NaN	NaN	NaN	NaN	NaN	NaN	NaN	NaN	NaN	NaN	NaN	NaN	NaN	NaN	NaN	NaN	NaN
E1BJK2	TUBB1	Bos taurus	Tubulin beta chain	E1BJK2_BOVIN	contaminants2021	94	0	49987.43	189.2192993	154.9210663	154.9210663	270.8699036	243.8349915	315.056366	713.4074097	913.008728	675.8348999	1033.614136	1044.915039	67.79174042	126.2982788	139.7537994	85.45869446	145.6059418	361.1080322	220.3139954	269.8160706	253.4335175	469.9573364	172.4737396	165.773056	113.1196594	132.4431	151.4519806	83.51665497	353.0745544	161.8622437	NaN	NaN	495.6853943	298.0445862	154.3722534	596.9672852	428.1053467	394.3075256	258.5569153	258.5569153	283.282074	322.7720032
E1BNR0	APOB	Bos taurus	Apolipoprotein B	E1BNR0_BOVIN	contaminants2021	89.3	0	515515.77	53.82469177	28.72056198	28.72056198	47.28257751	15.70405865	20.91558075	105.3653641	97.60196686	92.34670258	102.5370102	122.6444473	47.51690674	53.36661148	60.73701477	120.6527557	41.080513	68.21570587	72.99674225	NaN	67.00904083	49.22563934	69.31395721	37.7569313	113.3190842	52.87818909	26.83432961	22.02402496	43.19094086	54.40977478	NaN	53.32061768	35.16405106	40.69603729	32.41997528	30.74900055	32.69685364	26.84726715	29.4496727	28.34318733	40.4533844	32.36623764
E1U8D0		Unknown	SOGA1_MOUSE Protein SOGA1 OS=Mus musculus OX=10090 GN=Soga1 PE=1 SV=3		mus_musculus_202202_demo	65.6	0	159186.41	16.33213997	10.59174156	10.59174156	NaN	20.63594246	NaN	NaN	NaN	NaN	NaN	NaN	20.28360176	20.30687714	28.94897652	33.78241348	33.71401215	NaN	22.44998741	NaN	13.33825207	30.45013428	NaN	9.808915138	13.95495224	NaN	21.80039978	NaN	NaN	NaN	NaN	NaN	NaN	NaN	NaN	NaN	89.85316467	21.41757965	NaN	NaN	NaN	NaN
E2JF22		Unknown	PIEZ1_MOUSE Piezo-type mechanosensitive ion channel component 1 OS=Mus musculus OX=10090 GN=Piezo1 PE=1 SV=1		mus_musculus_202202_demo	23.7	0	292001.98	4.859580517	4.567404747	4.567404747	3.395895243	NaN	3.557735443	7.678038597	8.933590889	14.88483429	10.10033035	8.716534615	NaN	NaN	9.04476738	6.371895313	NaN	NaN	6.72367239	NaN	9.926230431	8.895507813	5.379322052	4.669866085	9.405841827	5.624587536	11.15555954	NaN	NaN	NaN	NaN	NaN	NaN	NaN	NaN	13.77032948	NaN	NaN	NaN	NaN	NaN	NaN
E9PUA5;Q9QWT9		Unknown	E9PUA5_MOUSE Kinesin-like protein OS=Mus musculus OX=10090 GN=Kifc5b PE=1 SV=1;KIFC1_MOUSE Kinesin-like protein KIFC1 OS=Mus musculus OX=10090 GN=Kifc1 PE=1 SV=2		mus_musculus_202202_demo	12	0	73682.33;74152.99	NaN	NaN	NaN	NaN	10.15534019	NaN	NaN	NaN	18.82369041	NaN	NaN	NaN	NaN	NaN	NaN	NaN	NaN	20.07716179	NaN	NaN	10.36558819	NaN	NaN	NaN	NaN	NaN	NaN	NaN	NaN	NaN	NaN	NaN	NaN	NaN	NaN	NaN	NaN	NaN	NaN	NaN	NaN
E9PUL5		Unknown	PRRT2_MOUSE Proline-rich transmembrane protein 2 OS=Mus musculus OX=10090 GN=Prrt2 PE=1 SV=1		mus_musculus_202202_demo	76	0	35923.82	NaN	NaN	NaN	NaN	NaN	NaN	NaN	NaN	NaN	NaN	NaN	NaN	NaN	NaN	NaN	NaN	NaN	NaN	12.22272491	NaN	NaN	NaN	NaN	NaN	NaN	NaN	NaN	NaN	NaN	NaN	NaN	NaN	NaN	NaN	NaN	NaN	NaN	NaN	NaN	NaN	NaN
E9PUQ8		Unknown	DGKD_MOUSE Diacylglycerol kinase delta OS=Mus musculus OX=10090 GN=Dgkd PE=1 SV=1		mus_musculus_202202_demo	75.7	0	135208.42	13.64826012	11.34031868	11.34031868	10.21403694	15.82898712	14.36580372	NaN	NaN	NaN	36.39157104	NaN	48.81916809	40.17408371	19.95995522	14.56100082	22.04728508	13.21223164	11.89627266	41.67322922	12.80922508	15.56084728	12.00839138	12.66991901	12.89858341	NaN	17.40920448	NaN	NaN	NaN	NaN	NaN	NaN	23.23400688	NaN	11.86664867	NaN	NaN	NaN	NaN	26.56636429	16.32414818
E9PUR0		Unknown	E9PUR0_MOUSE Ankyrin repeat and KH domain-containing 1 OS=Mus musculus OX=10090 GN=Ankhd1 PE=1 SV=1		mus_musculus_202202_demo	88.6	0	269677.12	28.57897758	30.47256279	29.72624397	31.10015869	27.49564552	27.39123726	67.16945648	19.83146858	17.21467018	23.93730545	18.55213928	39.67298508	40.37975311	31.26190948	28.42513084	45.38879013	27.74494934	36.54171753	28.10157394	27.94109726	28.51530457	34.95671463	35.77341843	39.45044708	37.53622818	35.69670105	20.70757675	32.26622009	28.21655083	16.07219505	24.24970245	29.67653465	32.30267334	24.31886482	27.61891747	35.43271255	27.157938	39.58423233	39.58423233	23.73420715	23.76510429
E9PV24		Unknown	FIBA_MOUSE Fibrinogen alpha chain OS=Mus musculus OX=10090 GN=Fga PE=1 SV=1		mus_musculus_202202_demo	85.5	0	87429.26	72.01940918	72.17126465	72.24134064	53.67427444	61.48495483	63.7640152	190.4922333	202.8839722	209.7618408	200.3579865	200.7801361	67.69218445	54.82920837	60.95685577	62.02212906	59.91951752	67.2575531	73.54276276	58.2627182	65.09130859	64.28878021	195.5299072	170.9963074	179.7831573	195.729126	180.8712463	205.3442383	178.8093109	176.2802277	180.9941711	168.5465088	84.56959534	101.3746109	96.34822845	122.5372696	92.36255646	98.3875885	79.66536713	79.66536713	108.2244644	94.27429962
E9PV26		Unknown	E9PV26_MOUSE Proline-rich 36 OS=Mus musculus OX=10090 GN=Prr36 PE=1 SV=1		mus_musculus_202202_demo	67.8	0	110691.51	NaN	12.67888737	12.67888737	NaN	11.42614174	NaN	NaN	NaN	NaN	NaN	NaN	NaN	NaN	NaN	NaN	28.06722832	NaN	NaN	NaN	NaN	NaN	NaN	NaN	NaN	NaN	NaN	NaN	NaN	NaN	NaN	NaN	NaN	NaN	NaN	NaN	NaN	NaN	NaN	NaN	NaN	NaN
E9PV38		Unknown	E9PV38_MOUSE Carboxylic ester hydrolase OS=Mus musculus OX=10090 GN=Ces2g PE=1 SV=1		mus_musculus_202202_demo	19.9	0	62720.84	12.34297085	10.20473385	10.20473385	8.647901535	12.85324478	11.56215191	8.916308403	NaN	13.29017353	NaN	6.10268116	9.589211464	9.853266716	12.98432255	13.4442606	16.90976334	12.8669281	8.196128845	15.23803711	8.588798523	14.8208046	10.48914337	10.17590332	11.91534805	13.32671833	11.9561367	NaN	10.53283215	NaN	NaN	NaN	NaN	NaN	NaN	NaN	NaN	NaN	NaN	NaN	NaN	NaN
E9PV48;Q64345		Unknown	E9PV48_MOUSE Interferon-induced protein with tetratricopeptide repeats 3B OS=Mus musculus OX=10090 GN=Ifit3b PE=1 SV=1;IFIT3_MOUSE Interferon-induced protein with tetratricopeptide repeats 3 OS=Mus musculus OX=10090 GN=Ifit3 PE=1 SV=1		mus_musculus_202202_demo	77.6	0	47219.83;47222.74	50.54458237	53.15009689	53.15009689	69.56143951	36.644207	42.80151367	42.37030029	44.62186432	35.13088608	110.4410095	128.7319489	49.01393509	51.73818207	50.37517166	68.24117279	58.47449875	46.21624756	34.4824791	63.64431	36.96577454	23.78468895	58.47764587	47.29144669	73.79431915	50.30742264	62.05582809	NaN	40.74510956	35.0027504	122.0365982	NaN	28.51112175	40.03962326	42.50907135	49.71073914	33.09030914	48.83987808	22.68667221	28.1378212	88.75148773	52.89242172
E9PV66		Unknown	E9PV66_MOUSE Myosin XVIIIb OS=Mus musculus OX=10090 GN=Myo18b PE=1 SV=1		mus_musculus_202202_demo	51.4	0	288883.14	NaN	NaN	NaN	598.2904053	NaN	NaN	NaN	NaN	1225.052734	NaN	1160.184814	NaN	NaN	100.4679642	NaN	NaN	NaN	NaN	NaN	NaN	271.0974731	NaN	NaN	NaN	NaN	NaN	1000.898132	1378.062256	993.9030762	1186.386597	1430.076294	1243.116089	1345.08374	1298.595947	1207.982544	1297.739624	1084.417725	1295.748413	1308.130127	1550.996826	1012.449158
E9PV86		Unknown	MCTP1_MOUSE Multiple C2 and transmembrane domain-containing protein 1 OS=Mus musculus OX=10090 GN=Mctp1 PE=1 SV=1		mus_musculus_202202_demo	57.4	0	106794.99	NaN	NaN	NaN	NaN	NaN	NaN	NaN	NaN	NaN	NaN	NaN	NaN	NaN	NaN	NaN	NaN	NaN	NaN	NaN	NaN	NaN	NaN	NaN	NaN	NaN	NaN	NaN	NaN	NaN	NaN	NaN	NaN	NaN	NaN	NaN	NaN	NaN	NaN	63.84776306	NaN	NaN
E9PVA8		Unknown	GCN1_MOUSE eIF-2-alpha kinase activator GCN1 OS=Mus musculus OX=10090 GN=Gcn1 PE=1 SV=1		mus_musculus_202202_demo	95.9	0	293020.55	88.53948212	85.23799896	85.23799896	95.99529266	88.64685822	86.36851501	112.9085922	107.8925095	113.3289566	125.6210327	141.592041	85.28916168	82.0069046	102.8767471	96.0397644	103.9845428	92.9868927	90.68173218	126.4750595	98.83371735	99.092453	95.24713898	93.87099457	102.5926895	93.74545288	93.59599304	71.04886627	73.63420868	56.13299561	86.75740814	85.16743469	61.33456039	70.41135406	84.15367889	61.02420807	63.05282211	67.6282196	85.34723663	85.54701233	68.38978577	60.39212036
E9PVX6		Unknown	KI67_MOUSE Proliferation marker protein Ki-67 OS=Mus musculus OX=10090 GN=Mki67 PE=1 SV=1		mus_musculus_202202_demo	12.3	0	350864.48	NaN	NaN	NaN	NaN	NaN	NaN	NaN	NaN	NaN	NaN	NaN	0.965442955	NaN	NaN	NaN	NaN	NaN	NaN	NaN	NaN	NaN	2.082533121	NaN	1.893989563	NaN	NaN	NaN	NaN	NaN	NaN	30.67988396	NaN	NaN	NaN	NaN	NaN	NaN	NaN	NaN	NaN	NaN
E9PVZ8		Unknown	E9PVZ8_MOUSE Golgi autoantigen, golgin subfamily b, macrogolgin 1 OS=Mus musculus OX=10090 GN=Golgb1 PE=1 SV=1		mus_musculus_202202_demo	92.4	0	370153.8	20.97878838	21.8919735	21.79196739	22.73613548	21.72160721	21.72352219	37.69363022	34.8079071	37.75770569	35.45700836	35.13858032	19.15647507	19.17140198	22.31276512	26.83312607	28.29498291	28.46323776	28.3781395	27.8556118	25.72455406	26.34124756	22.86170769	21.57198715	23.63204002	24.95845413	23.45526695	29.41920662	22.45775604	27.40551186	37.23373032	21.01392555	18.11645126	18.20552826	23.74593163	19.52628326	22.23692513	17.8468647	25.23636436	24.83374214	18.29258156	20.94572449
E9PW37		Unknown	E9PW37_MOUSE RAS protein activator-like 2 OS=Mus musculus OX=10090 GN=Rasal2 PE=1 SV=1		mus_musculus_202202_demo	92.7	0	144587.45	11.0159626	10.34469509	10.4860096	11.96991539	9.236361504	12.65292072	15.78420353	21.48119926	20.11926842	17.32127953	19.87656212	25.78277016	12.97737217	19.79391861	12.73848534	23.10160637	10.58624172	10.29410839	11.44513607	11.11918259	17.20942116	15.41792488	11.09937382	10.5404501	11.71799755	19.8592205	15.63380146	16.96366882	8.294404984	5.602228642	14.18819809	12.63715363	15.42450905	16.6453476	16.21497726	10.74576855	13.66075611	20.95215797	23.74624825	11.30411816	8.543339729
E9PW43		Unknown	E9PW43_MOUSE Predicted pseudogene 10320 OS=Mus musculus OX=10090 GN=Gm10320 PE=3 SV=1		mus_musculus_202202_demo	96.5	0	11788.49	485.651825	387.1546326	387.1546631	547.2617188	452.6571655	347.2914429	252.0787811	312.8830261	279.8308105	281.3328857	335.5908203	367.7271729	451.3209534	383.1033936	338.7345886	356.4602356	496.8235168	370.9215393	446.7468567	398.8791504	485.5340881	475.656189	430.7764893	474.7435303	450.8309937	430.3899536	205.6364746	196.4371948	183.9956207	189.14534	160.3056641	188.6190186	207.9156189	190.6090546	229.4937897	213.5372009	166.3168335	137.5566864	137.5566864	210.9437103	204.4307404
E9PW74		Unknown	GIMD1_MOUSE GTPase IMAP family member GIMD1 OS=Mus musculus OX=10090 GN=Gimd1 PE=1 SV=1		mus_musculus_202202_demo	4.4	0	24218.68	NaN	NaN	NaN	NaN	NaN	NaN	NaN	NaN	NaN	NaN	NaN	NaN	NaN	NaN	NaN	NaN	NaN	NaN	NaN	NaN	NaN	NaN	NaN	NaN	NaN	NaN	NaN	NaN	NaN	NaN	NaN	NaN	NaN	NaN	NaN	NaN	NaN	NaN	NaN	NaN	NaN
E9PW83		Unknown	E9PW83_MOUSE Family with sequence similarity 184, member A OS=Mus musculus OX=10090 GN=Fam184a PE=1 SV=1		mus_musculus_202202_demo	65.9	0	132973.08	NaN	5.662564754	5.662564754	NaN	2.251929283	NaN	NaN	9.286322594	8.471891403	NaN	NaN	62.23028946	NaN	NaN	NaN	NaN	7.315677166	3.687054157	NaN	7.208573818	8.394433975	8.52048111	NaN	NaN	NaN	NaN	NaN	NaN	NaN	NaN	NaN	NaN	NaN	93.30117798	NaN	NaN	NaN	NaN	NaN	NaN	NaN
E9PWG6		Unknown	E9PWG6_MOUSE Non-SMC condensin I complex, subunit G OS=Mus musculus OX=10090 GN=Ncapg PE=1 SV=1		mus_musculus_202202_demo	7.9	0	112868.98	NaN	NaN	NaN	NaN	NaN	NaN	NaN	NaN	NaN	NaN	NaN	31.20650864	NaN	NaN	NaN	NaN	NaN	NaN	NaN	NaN	NaN	NaN	NaN	NaN	NaN	NaN	NaN	NaN	NaN	NaN	NaN	NaN	5.547798634	NaN	NaN	NaN	NaN	3.610554218	3.610554218	NaN	NaN
E9PWH2		Unknown	E9PWH2_MOUSE Caspase recruitment domain family, member 6 OS=Mus musculus OX=10090 GN=Card6 PE=1 SV=1		mus_musculus_202202_demo	15.8	0	131469.36	5.286761761	NaN	NaN	NaN	NaN	NaN	NaN	NaN	NaN	NaN	NaN	NaN	NaN	NaN	NaN	NaN	NaN	NaN	NaN	NaN	NaN	NaN	3.758866072	3.230427504	5.415522099	NaN	NaN	NaN	NaN	NaN	NaN	NaN	NaN	NaN	NaN	NaN	NaN	NaN	NaN	NaN	NaN
E9PWI3		Unknown	E9PWI3_MOUSE Mutated in colorectal cancers OS=Mus musculus OX=10090 GN=Mcc PE=1 SV=1		mus_musculus_202202_demo	82	0	111993.09	231.7031555	334.964386	334.964386	288.4072876	303.3489075	298.0673828	368.9238586	468.0540771	NaN	359.2417908	368.4487305	222.5352631	374.7985535	310.6712341	360.3516235	295.2768555	244.7368164	120.8597031	NaN	329.0374146	290.9902344	337.8762207	235.3025513	232.4545441	NaN	298.9773254	242.9658508	263.0782776	300.4911499	309.0032959	380.8787842	NaN	410.1588135	239.9398651	252.760025	268.4515381	437.3513794	314.2729187	314.2729187	307.3921204	296.6321106
E9PWJ7		Unknown	E9PWJ7_MOUSE ATP-binding cassette, sub-family A (ABC1), member 16 OS=Mus musculus OX=10090 GN=Abca16 PE=4 SV=1		mus_musculus_202202_demo	44.2	0	192267.94	NaN	NaN	NaN	NaN	10.43138885	NaN	NaN	NaN	NaN	NaN	NaN	NaN	NaN	NaN	NaN	NaN	NaN	NaN	NaN	NaN	NaN	NaN	NaN	NaN	NaN	18.61719513	NaN	NaN	NaN	NaN	NaN	169.44841	NaN	32.01608276	NaN	NaN	NaN	NaN	NaN	NaN	NaN
E9PWM3		Unknown	E9PWM3_MOUSE Armadillo repeat-containing, X-linked 4 OS=Mus musculus OX=10090 GN=Armcx4 PE=1 SV=1		mus_musculus_202202_demo	53.3	0	242954.19	NaN	NaN	NaN	NaN	NaN	5.047203541	NaN	NaN	NaN	NaN	NaN	13.60712433	NaN	7.825994015	NaN	NaN	NaN	NaN	NaN	NaN	60.8273201	9.066708565	7.848724842	4.528856277	NaN	NaN	240.1655579	NaN	NaN	NaN	NaN	NaN	NaN	NaN	NaN	NaN	NaN	NaN	NaN	NaN	0.982694447
E9PWQ3		Unknown	E9PWQ3_MOUSE Collagen, type VI, alpha 3 OS=Mus musculus OX=10090 GN=Col6a3 PE=1 SV=2		mus_musculus_202202_demo	92.4	0	353931.72	276.8812561	265.5486755	265.4810181	330.2496948	305.4969788	305.4888916	224.608078	216.4897919	243.0710907	279.4796143	197.0662079	278.3432312	331.3445435	366.6374817	287.1492615	302.681427	262.2730408	236.5155945	245.7125702	226.1305695	245.2191925	340.7722473	361.8078613	308.2222595	332.6706238	381.4358521	905.0980835	1066.009521	805.4729004	933.8962402	1013.562744	585.6035156	731.9282227	620.041626	618.6103516	574.0386353	529.4920654	626.0641479	632.5958862	493.1407471	479.8898621
E9PWR4		Unknown	E9PWR4_MOUSE Disco-interacting protein 2 homolog C OS=Mus musculus OX=10090 GN=Dip2c PE=1 SV=1		mus_musculus_202202_demo	93.4	0	171068.72	17.88973999	20.39922333	17.69049835	20.51548958	19.08906746	19.1466465	16.83022499	27.02415466	34.47902298	28.0419178	29.16092682	17.69511795	20.60764885	17.80231857	18.18110085	16.38132286	22.31181526	21.4964695	25.03669167	18.11063576	24.6669426	18.05124092	16.09786034	21.45544052	21.27780151	19.38452911	25.87026024	28.31449699	34.63571167	33.60784912	40.87287903	32.31092834	35.76901245	36.08789444	32.71441269	37.10468292	33.36958694	35.22325134	33.17155075	36.56441879	31.9276104
E9PWW6		Unknown	E9PWW6_MOUSE Zinc finger CCCH type-containing 7 A OS=Mus musculus OX=10090 GN=Zc3h7a PE=1 SV=2		mus_musculus_202202_demo	60.6	0.000314828	110792.86	NaN	4.718260765	4.718260765	NaN	NaN	8.404458046	NaN	6.024538517	NaN	NaN	NaN	NaN	NaN	12.32569313	6.665709496	NaN	4.144990921	12.39833736	NaN	7.813222408	3.309850931	3.927323103	NaN	7.917311668	NaN	9.246191025	NaN	18.82497597	22.18349075	29.88762093	NaN	17.29348373	10.58891678	NaN	18.93632317	22.89032364	NaN	NaN	NaN	8.366502762	22.60751343
E9PWW9		Unknown	E9PWW9_MOUSE Remodeling and spacing factor 1 OS=Mus musculus OX=10090 GN=Rsf1 PE=1 SV=2		mus_musculus_202202_demo	85.8	0	161750.1	14.23653793	13.53186703	13.53186703	15.96779728	15.3729496	12.19315815	26.31452179	27.92372894	28.12341881	27.47511673	28.59318161	17.96733284	17.39134407	16.46707916	20.09118652	20.49456406	15.76483536	16.03970718	23.33660889	14.79645443	17.49207497	15.81524467	15.34510136	15.46277046	17.11112595	17.99162102	NaN	NaN	16.07199287	NaN	26.86992264	19.71602631	NaN	NaN	11.3076725	NaN	NaN	NaN	25.41411591	13.10597324	13.7028532
E9PWZ3		Unknown	E9PWZ3_MOUSE Ribosomal protein L3-like OS=Mus musculus OX=10090 GN=Rpl3l PE=1 SV=1		mus_musculus_202202_demo	18.9	0	46512.41	NaN	NaN	NaN	NaN	NaN	NaN	NaN	NaN	NaN	NaN	NaN	NaN	NaN	NaN	NaN	9.05461216	NaN	NaN	NaN	NaN	NaN	NaN	NaN	NaN	NaN	NaN	6.343073368	6.702552795	7.155744076	9.304838181	6.678488731	26.05854607	18.74553299	31.71492767	35.00764847	24.44801903	27.22492218	34.07541275	34.07541275	37.51958847	25.50288773
E9PX29		Unknown	E9PX29_MOUSE Spectrin beta chain OS=Mus musculus OX=10090 GN=Sptbn4 PE=1 SV=1		mus_musculus_202202_demo	89.6	0	288823.79	57.95052338	33.54565811	48.11119843	89.77148438	NaN	NaN	84.94366455	87.14545441	60.9622345	55.35023117	91.00111389	NaN	110.4047012	NaN	53.4373436	86.22490692	31.49145889	100.315239	102.1578293	83.0647049	481.3893738	48.08115005	NaN	42.86079025	87.85712433	25.96764374	21.82493782	49.71312714	71.31201935	95.09356689	151.9633636	191.5285187	91.5793457	NaN	133.2252808	276.7972717	NaN	75.37298584	75.37298584	530.0218506	NaN
E9PX68		Unknown	E9PX68_MOUSE Solute carrier family 4 (anion exchanger), member 1, adaptor protein OS=Mus musculus OX=10090 GN=Slc4a1ap PE=1 SV=1		mus_musculus_202202_demo	88.3	0	82886.54	26.98420525	19.49226952	19.49226952	9.392064095	4.790939331	8.041510582	29.55704117	18.93719482	28.5797081	94.15036774	19.88964844	21.10271454	38.79431915	17.6410408	19.14744949	10.71543694	23.61079788	18.71348381	52.47786713	10.69796848	5.677433968	15.66386509	17.94062233	14.00894451	16.06228256	15.00788689	8.459742546	53.70310974	262.5322571	111.7536697	NaN	17.16458321	775.9408569	220.756958	14.34692097	NaN	9.374788284	NaN	NaN	9.144645691	14.00531387
E9PXC3		Unknown	E9PXC3_MOUSE Cytochrome P450, family 2, subfamily c, polypeptide 69 OS=Mus musculus OX=10090 GN=Cyp2c69 PE=1 SV=1		mus_musculus_202202_demo	7.9	0	56136.04	NaN	NaN	NaN	NaN	NaN	NaN	NaN	NaN	NaN	NaN	NaN	NaN	NaN	NaN	NaN	NaN	NaN	NaN	NaN	NaN	NaN	NaN	NaN	NaN	NaN	NaN	NaN	NaN	NaN	NaN	NaN	NaN	NaN	NaN	NaN	NaN	NaN	NaN	NaN	NaN	NaN
E9PXF0		Unknown	E9PXF0_MOUSE Protocadherin 17 OS=Mus musculus OX=10090 GN=Pcdh17 PE=1 SV=1		mus_musculus_202202_demo	60.6	0	126147.44	NaN	NaN	NaN	NaN	NaN	NaN	NaN	NaN	NaN	NaN	NaN	NaN	19.45426941	NaN	NaN	NaN	NaN	NaN	NaN	NaN	NaN	NaN	NaN	NaN	NaN	NaN	NaN	NaN	NaN	NaN	NaN	NaN	NaN	NaN	NaN	NaN	NaN	NaN	NaN	NaN	NaN
E9PXF8		Unknown	MTMRD_MOUSE Myotubularin-related protein 13 OS=Mus musculus OX=10090 GN=Sbf2 PE=1 SV=1		mus_musculus_202202_demo	77.9	0	210458.38	23.44796753	16.65659714	16.65659714	14.3356781	15.09977055	18.73814392	54.47644424	19.18828011	19.30049706	34.3820343	36.54590607	NaN	17.04073334	24.11247444	14.27684784	43.05702591	NaN	NaN	NaN	29.0344162	18.86582947	30.65724754	20.9291153	35.52696228	41.5657692	14.05056667	NaN	NaN	49.75089264	45.75037766	NaN	33.63908768	NaN	NaN	50.85263062	NaN	NaN	NaN	NaN	33.92990112	49.25943375
E9PXQ7		Unknown	E9PXQ7_MOUSE Protocadherin 10 OS=Mus musculus OX=10090 GN=Pcdh10 PE=1 SV=1		mus_musculus_202202_demo	66.6	0	115000.26	NaN	NaN	NaN	NaN	NaN	158.5614014	NaN	NaN	NaN	NaN	NaN	NaN	NaN	NaN	NaN	NaN	NaN	NaN	NaN	NaN	NaN	NaN	NaN	NaN	NaN	NaN	NaN	NaN	NaN	NaN	NaN	NaN	NaN	NaN	NaN	541.4928589	NaN	NaN	NaN	NaN	NaN
E9PXX9		Unknown	E9PXX9_MOUSE Sodium/nucleoside cotransporter OS=Mus musculus OX=10090 GN=Slc28a1 PE=1 SV=1		mus_musculus_202202_demo	12.6	0	71174.45	23.70535851	29.21483994	25.91664886	28.316185	20.413517	32.48366928	NaN	NaN	NaN	NaN	36.50582123	23.84738159	19.35122299	15.84144211	19.15098763	NaN	44.46728897	46.62497711	NaN	39.40112305	45.83442307	24.41859245	20.53023338	22.31068802	24.48227882	17.23359299	NaN	NaN	NaN	NaN	NaN	NaN	NaN	NaN	NaN	NaN	NaN	NaN	NaN	NaN	NaN
E9PY03		Unknown	E9PY03_MOUSE Thiosulfate sulfurtransferase (rhodanese)-like domain-containing 1 OS=Mus musculus OX=10090 GN=Tstd1 PE=1 SV=1		mus_musculus_202202_demo	13.6	0	14328.45	5.471357822	12.02715492	12.02715492	14.36831379	10.00787926	12.10743332	NaN	NaN	NaN	NaN	NaN	2.954277754	13.88366604	7.328476429	15.46388721	10.61938	NaN	NaN	NaN	NaN	NaN	8.689616203	8.57483387	NaN	5.899913311	10.18093777	NaN	NaN	NaN	NaN	NaN	NaN	NaN	NaN	NaN	NaN	NaN	NaN	NaN	NaN	NaN
E9PY16		Unknown	E9PY16_MOUSE ArfGAP with dual PH domains 1 OS=Mus musculus OX=10090 GN=Adap1 PE=1 SV=1		mus_musculus_202202_demo	80.4	0	43370.31	NaN	24.54732895	24.03707695	NaN	NaN	10.22480106	16.81209755	13.38435745	14.38762569	12.48333168	NaN	33.17504501	NaN	NaN	NaN	31.15295029	NaN	NaN	NaN	NaN	NaN	NaN	6.074928761	NaN	NaN	21.3422184	NaN	NaN	NaN	NaN	NaN	100.8612289	86.59120178	136.3060303	182.5781403	NaN	34.33201599	NaN	NaN	105.5630722	NaN
E9PY46		Unknown	IF140_MOUSE Intraflagellar transport protein 140 homolog OS=Mus musculus OX=10090 GN=Ift140 PE=1 SV=1		mus_musculus_202202_demo	63.7	0	165874.62	26.06998634	16.65846825	13.47991943	27.64949036	18.22959518	12.35114479	28.30108643	25.62359428	17.85344696	21.67824936	21.31114006	14.10746956	18.534338	20.28633881	NaN	15.97129631	NaN	16.24001694	29.41828728	24.51344681	24.40423584	16.96174049	14.9022541	11.95869923	11.16803169	29.87313461	114.9531937	NaN	NaN	NaN	NaN	NaN	NaN	NaN	NaN	NaN	NaN	NaN	NaN	NaN	NaN
E9PY61		Unknown	E9PY61_MOUSE G protein-coupled receptor 179 OS=Mus musculus OX=10090 GN=Gpr179 PE=3 SV=1		mus_musculus_202202_demo	10.4	0.000210128	248714.69	NaN	NaN	NaN	NaN	NaN	NaN	NaN	NaN	NaN	NaN	NaN	NaN	NaN	NaN	NaN	NaN	NaN	NaN	NaN	NaN	NaN	NaN	NaN	NaN	NaN	NaN	NaN	NaN	NaN	NaN	NaN	NaN	NaN	NaN	NaN	NaN	NaN	NaN	NaN	NaN	NaN
E9PYD1		Unknown	E9PYD1_MOUSE Family with sequence similarity 98, member C OS=Mus musculus OX=10090 GN=Fam98c PE=1 SV=1		mus_musculus_202202_demo	79.5	0	37271.89	21.77458572	12.54097176	12.16387463	34.22262573	22.13163185	17.473629	21.08556938	31.78046036	30.754179	25.91441154	20.85819435	15.44638729	26.11983299	17.46173096	28.19463348	28.16094208	10.7738409	17.01239967	10.0074749	20.00910568	14.0594635	21.97653008	18.85047913	23.32440186	19.80932808	30.70333672	NaN	19.27880669	7.026041031	NaN	NaN	14.47747517	7.630432606	13.00364304	11.63062477	9.225413322	21.36917496	NaN	NaN	23.27362823	9.623812675
E9PYF4		Unknown	E9PYF4_MOUSE LIM domain only 7 OS=Mus musculus OX=10090 GN=Lmo7 PE=1 SV=1		mus_musculus_202202_demo	87.1	0	192552.98	61.02104187	55.46094131	54.40130234	55.1321106	64.36564636	58.03953171	114.0246735	107.3531876	111.8522491	96.38961792	103.2731323	62.888237	58.22874069	65.94409943	65.56335449	60.11750031	46.41836548	50.07461166	54.23941803	50.92072296	45.82403183	77.90615082	75.62405396	70.4931488	75.51538086	73.972435	124.224411	128.4819336	126.9408646	128.2363281	120.8189545	168.3648071	155.4065704	147.7531891	171.1599121	153.7015991	175.1705017	162.4603882	164.5636292	183.3725739	172.657959
E9PYF7		Unknown	E9PYF7_MOUSE AP1AR OS=Mus musculus OX=10090 GN=Ap1ar PE=1 SV=1		mus_musculus_202202_demo	63.7	0	33775.82	13.84706306	6.630628109	6.630628109	3.804709673	6.827488899	5.424869537	NaN	NaN	7.952651024	NaN	NaN	17.96282005	8.921450615	3.098559618	NaN	NaN	10.3002243	8.883381844	9.673000336	8.178498268	7.001573086	5.745062828	8.914168358	6.099299908	NaN	NaN	NaN	NaN	13.54141712	NaN	NaN	NaN	NaN	NaN	NaN	NaN	NaN	NaN	NaN	NaN	20.14022255
E9PYG6		Unknown	E9PYG6_MOUSE RAS p21 protein activator 1 OS=Mus musculus OX=10090 GN=Rasa1 PE=1 SV=1		mus_musculus_202202_demo	92.4	0	115429.01	29.12665939	21.87637711	21.87637711	36.42313385	28.28776169	25.42638206	33.72954941	41.57570648	45.70608902	39.55735397	53.47819901	18.68321037	26.32208061	24.44512939	47.6709938	41.79314423	39.38414001	35.12486267	34.13079071	30.05088997	39.36530685	35.84895325	28.83130264	37.06261444	38.28774643	28.26703262	41.85981369	46.69970703	77.24466705	68.97463989	79.5925827	39.63397217	42.32123566	62.87954712	45.1879158	30.88973045	50.28385925	56.45827103	53.90872192	60.72589493	41.88595581
E9PYH6		Unknown	SET1A_MOUSE Histone-lysine N-methyltransferase SETD1A OS=Mus musculus OX=10090 GN=Setd1a PE=1 SV=1		mus_musculus_202202_demo	76.3	0	186059.51	11.47997665	15.81049156	15.81049156	16.87366486	14.40717316	10.52857018	25.86451149	24.69778824	27.17868614	25.35151482	32.67975616	NaN	13.02594471	9.679089546	12.18597889	15.42474174	15.83714104	12.66394901	23.4232769	19.19736862	17.5135479	12.84241772	11.32160378	19.10269547	16.76963234	33.57429886	NaN	NaN	NaN	NaN	NaN	NaN	NaN	NaN	9.775613785	8.295138359	NaN	NaN	NaN	NaN	10.43892097
E9PYK3		Unknown	PARP4_MOUSE Protein mono-ADP-ribosyltransferase PARP4 OS=Mus musculus OX=10090 GN=Parp4 PE=1 SV=1		mus_musculus_202202_demo	58.4	0	216133.42	34.87897491	32.28749084	32.0394249	20.87577629	34.39984512	26.77914619	62.49666595	36.83816147	50.10658264	62.82401657	36.71703339	NaN	29.31054306	33.84079361	45.37579727	33.90719604	57.65879822	42.73004913	40.73627472	51.61075974	33.79237366	45.21667099	23.00263023	36.04655457	49.48739243	33.56560516	81.54151154	32.21785355	40.7785759	NaN	111.2299805	41.28909302	42.17778015	33.94411469	33.54403305	38.55223846	37.98444748	33.59682083	33.59682083	43.61515427	39.93737793
E9PYL2		Unknown	PRR12_MOUSE Proline-rich protein 12 OS=Mus musculus OX=10090 GN=Prr12 PE=1 SV=1		mus_musculus_202202_demo	17.7	0.008066896	211875.95	NaN	6.564312935	6.564312935	9.162937164	NaN	NaN	13.40523052	NaN	5.974923611	2.663158417	NaN	NaN	NaN	NaN	NaN	NaN	NaN	NaN	NaN	NaN	NaN	NaN	NaN	NaN	5.974148273	NaN	NaN	NaN	NaN	NaN	NaN	NaN	NaN	NaN	NaN	NaN	NaN	NaN	NaN	NaN	NaN
E9PYP2		Unknown	E9PYP2_MOUSE Neurobeachin-like 1 OS=Mus musculus OX=10090 GN=Nbeal1 PE=1 SV=1		mus_musculus_202202_demo	23.3	0.001333333	306178.13	15.60323906	24.13053894	19.74039459	27.98565674	20.34510422	15.21111202	44.73334122	35.2876091	33.36589813	38.37586594	38.55188751	34.34844971	NaN	NaN	30.03509331	NaN	28.72887993	27.16132736	NaN	35.57606506	35.38418198	17.16511536	18.84404182	21.59215736	43.71384048	31.72021866	NaN	64.5450592	42.0103569	76.7631073	NaN	36.34332657	35.83729172	NaN	32.50408173	NaN	44.07798386	42.44493103	42.44493103	47.55739975	40.64387894
E9PYR1		Unknown	E9PYR1_MOUSE F-box and leucine-rich repeat protein 18 OS=Mus musculus OX=10090 GN=Fbxl18 PE=1 SV=1		mus_musculus_202202_demo	83.3	0	84426.61	12.36864948	13.78063202	13.78063202	NaN	12.31023216	22.52106285	19.74464226	NaN	23.72769165	NaN	29.36929893	10.05412006	12.95184517	16.25296593	113.9064178	8.343348503	18.29168701	18.79654503	NaN	16.18041039	17.84001923	11.66497898	39.57390594	10.12858105	10.13615227	12.45018578	NaN	NaN	8.834053993	9.42066288	14.18858624	NaN	9.158406258	85.83010101	9.2611866	NaN	4.657014847	16.18128777	16.18128777	NaN	7.104140282
E9PYY6		Unknown	E9PYY6_MOUSE Major facilitator superfamily domain-containing 4B5 OS=Mus musculus OX=10090 GN=Mfsd4b5 PE=4 SV=1		mus_musculus_202202_demo	8.2	0	51505.01	8.74339962	9.357351303	9.357351303	NaN	NaN	8.023178101	8.045396805	8.305685043	NaN	6.89035368	7.120328426	NaN	NaN	12.31067371	NaN	10.75434399	71.98677826	52.70042038	60.69612885	59.4393425	65.70064545	48.19077682	45.53046036	79.24543762	47.20094681	46.74264526	NaN	NaN	NaN	NaN	NaN	NaN	NaN	NaN	NaN	NaN	NaN	NaN	NaN	NaN	NaN
E9PZ19		Unknown	TUTLB_MOUSE Protein turtle homolog B OS=Mus musculus OX=10090 GN=Igsf9b PE=1 SV=1		mus_musculus_202202_demo	67.8	0	144951.44	NaN	NaN	NaN	NaN	NaN	5.581201077	NaN	NaN	NaN	NaN	NaN	NaN	NaN	NaN	NaN	NaN	NaN	1.981305838	NaN	NaN	NaN	NaN	3.209741354	NaN	NaN	NaN	NaN	NaN	NaN	NaN	NaN	NaN	NaN	NaN	12.31302071	NaN	11.41486263	16.57156754	16.57156754	NaN	4.577084064
E9PZ36		Unknown	PKHD1_MOUSE Fibrocystin OS=Mus musculus OX=10090 GN=Pkhd1 PE=1 SV=1		mus_musculus_202202_demo	15.1	0.000622536	444882.09	9.484122276	13.4705677	13.4705677	NaN	9.566444397	10.89563274	24.1478672	33.64329529	25.17305565	27.60714531	26.26795578	NaN	NaN	NaN	NaN	NaN	14.22804451	15.76659775	NaN	12.4135704	17.26413727	8.693917274	12.96412373	NaN	NaN	NaN	NaN	23.39951134	NaN	NaN	14.50875378	NaN	NaN	NaN	NaN	NaN	NaN	NaN	NaN	NaN	71.35374451
E9PZJ8		Unknown	ASCC3_MOUSE Activating signal cointegrator 1 complex subunit 3 OS=Mus musculus OX=10090 GN=Ascc3 PE=1 SV=1		mus_musculus_202202_demo	78.9	0	250556.97	21.03847885	26.90515137	26.90515137	106.4406509	42.7508049	34.03427505	31.39751625	66.10473633	34.15909195	26.7839756	31.20280266	17.45584488	15.2646389	20.95977402	28.7338295	30.02988815	32.48383713	28.72853279	35.82035065	21.30071831	34.21156693	31.24229622	33.16305161	27.1572113	49.26706314	55.42633438	NaN	53.0207634	34.01939011	NaN	NaN	22.96789932	437.8199158	NaN	NaN	63.55662537	212.1908264	NaN	NaN	94.9005127	NaN
E9PZM4		Unknown	CHD2_MOUSE Chromodomain-helicase-DNA-binding protein 2 OS=Mus musculus OX=10090 GN=Chd2 PE=1 SV=1		mus_musculus_202202_demo	61.2	0	210803.63	8.183929443	7.336398125	7.254981518	20.27734566	10.98061466	11.36250687	14.848773	19.29390144	14.39908886	12.87811661	14.14309597	24.108284	11.67826748	12.50225735	NaN	NaN	16.97261429	11.6385746	19.2557373	9.389057159	19.00167084	7.849627018	5.49963522	19.61183739	NaN	5.226262569	NaN	NaN	NaN	NaN	NaN	2.996573448	NaN	NaN	NaN	NaN	NaN	NaN	NaN	NaN	NaN
E9PZM7		Unknown	E9PZM7_MOUSE SR-related CTD-associated factor 11 OS=Mus musculus OX=10090 GN=Scaf11 PE=1 SV=1		mus_musculus_202202_demo	80.1	0	162099.72	33.41385269	23.50238991	23.50238991	15.62062168	34.82061005	24.35116196	45.60076904	54.88027573	52.36832047	52.8351326	47.02651215	32.31962585	26.58715439	28.30099297	20.74879074	20.88383865	38.77006531	25.56427193	23.81689453	32.44501495	33.17395401	33.12075043	35.24388504	31.78549385	26.93750763	26.2718811	12.17199326	16.52260208	14.72816563	NaN	NaN	9.7172575	16.67555809	19.14714241	16.41998672	14.00820827	16.62784576	NaN	42.84481812	15.73972797	11.92759418
E9PZP8		Unknown	E9PZP8_MOUSE HECT and RLD domain-containing E3 ubiquitin protein ligase family member 1 OS=Mus musculus OX=10090 GN=Herc1 PE=1 SV=1		mus_musculus_202202_demo	88	0	532659.68	14.19499683	12.81286049	11.38821602	17.66262817	11.05687714	18.88221169	25.56048012	51.60266113	37.2865181	34.52519989	38.19898224	NaN	12.53607082	14.38494682	NaN	7.510872364	19.49929047	18.22162628	29.72403336	15.3440609	18.69334793	18.73825073	12.53817654	9.242513657	18.95575333	16.8112545	18.81250381	NaN	NaN	NaN	13.80586147	NaN	24.09779739	NaN	17.56074905	23.71556282	NaN	10.44266224	NaN	28.24227905	22.03673172
E9PZQ0		Unknown	RYR1_MOUSE Ryanodine receptor 1 OS=Mus musculus OX=10090 GN=Ryr1 PE=1 SV=1		mus_musculus_202202_demo	84.5	0	565039.2	33.69652557	NaN	NaN	31.93942642	93.21937561	107.6447601	NaN	NaN	NaN	171.2850189	28.33064079	NaN	21.14471054	NaN	NaN	NaN	NaN	NaN	62.53288651	NaN	NaN	27.99382401	27.30624199	NaN	32.59794617	NaN	113.9451294	177.0072174	375.1033936	160.6732788	329.5465698	354.2090454	205.5296021	214.0241089	290.7052612	158.8588104	600.1621094	188.8692169	188.8692169	339.5880432	408.936676
E9PZQ1		Unknown	E9PZQ1_MOUSE DExD/H box helicase 60 OS=Mus musculus OX=10090 GN=Ddx60 PE=1 SV=1		mus_musculus_202202_demo	26.2	0	197656.23	NaN	NaN	NaN	NaN	NaN	NaN	NaN	NaN	NaN	NaN	NaN	61.88131714	NaN	53.12207794	NaN	NaN	NaN	NaN	NaN	47.55248642	NaN	NaN	NaN	NaN	NaN	61.79873276	NaN	152.4394073	134.6271667	NaN	180.0610199	NaN	NaN	NaN	NaN	NaN	NaN	NaN	NaN	NaN	NaN
E9Q007;Q61767		Unknown	E9Q007_MOUSE Hydroxy-delta-5-steroid dehydrogenase, 3 beta- and steroid delta-isomerase 9 OS=Mus musculus OX=10090 GN=Hsd3b9 PE=1 SV=1;3BHS4_MOUSE NADPH-dependent 3-keto-steroid reductase Hsd3b4 OS=Mus musculus OX=10090 GN=Hsd3b4 PE=1 SV=3		mus_musculus_202202_demo	16.7	0	41708.94;41766.03	281.2202148	329.656311	329.656311	223.9339294	314.3118286	292.1986694	21.59090805	13.80179119	23.59870338	317.941803	112.3780899	184.793335	254.5368958	241.0244446	198.4729004	242.410141	90.57948303	89.40702057	112.0061951	107.2084961	94.64182281	197.3166504	241.4853516	212.8336487	249.3659668	207.419342	12.96516895	NaN	NaN	NaN	NaN	NaN	NaN	NaN	NaN	NaN	NaN	NaN	NaN	NaN	NaN
E9Q0B3		Unknown	CC080_MOUSE Uncharacterized membrane protein C3orf80 homolog OS=Mus musculus OX=10090 PE=2 SV=1		mus_musculus_202202_demo	11	0.00490049	25756.58	NaN	NaN	NaN	NaN	NaN	NaN	NaN	NaN	NaN	NaN	NaN	NaN	NaN	NaN	NaN	NaN	NaN	NaN	NaN	NaN	NaN	NaN	NaN	NaN	NaN	NaN	NaN	NaN	NaN	NaN	NaN	NaN	NaN	NaN	NaN	NaN	NaN	NaN	NaN	NaN	NaN
E9Q0B5		Unknown	E9Q0B5_MOUSE Fc fragment of IgG-binding protein OS=Mus musculus OX=10090 GN=Fcgbp PE=1 SV=1		mus_musculus_202202_demo	43.8	0	275225.93	5.774991989	8.437807083	8.437807083	NaN	NaN	15.1448698	NaN	NaN	NaN	NaN	NaN	10.64499187	28.98215866	NaN	38.62844086	19.79188538	NaN	NaN	NaN	NaN	NaN	NaN	25.45738602	NaN	12.31168556	15.10484028	NaN	NaN	NaN	NaN	NaN	NaN	NaN	NaN	9.644944191	NaN	NaN	30.07154846	30.07154846	12.37466812	15.28279877
E9Q0F0		Unknown	E9Q0F0_MOUSE Keratin 78 OS=Mus musculus OX=10090 GN=Krt78 PE=1 SV=1		mus_musculus_202202_demo	64.7	0	112264.58	15.32761097	NaN	NaN	20.88626289	NaN	NaN	NaN	NaN	NaN	NaN	NaN	121.23452	19.68259621	NaN	12.77509785	16.80002785	NaN	21.32229805	NaN	NaN	NaN	NaN	NaN	NaN	NaN	35.73217392	NaN	NaN	NaN	NaN	NaN	NaN	NaN	NaN	NaN	4536.227051	NaN	NaN	NaN	NaN	44.78905869
E9Q0S6		Unknown	E9Q0S6_MOUSE Tensin 1 OS=Mus musculus OX=10090 GN=Tns1 PE=1 SV=1		mus_musculus_202202_demo	94.3	0	201382.52	364.4537964	335.1608582	334.1303406	370.6013489	328.3008728	369.5901489	541.2661743	407.515625	534.5696411	502.6523132	457.6003113	271.0632935	352.1868591	325.2683105	328.2649231	400.1190186	255.7099915	276.900177	349.2193298	260.0839844	258.2012634	390.3671875	373.3180847	372.9130554	375.0299072	355.3848877	263.2270203	271.2229919	232.2920227	281.0837708	306.701355	337.434906	371.2852783	348.004303	374.7524414	377.7583923	278.1087952	327.7521362	318.6851807	335.0814209	318.9003601
E9Q137		Unknown	TX264_MOUSE Testis-expressed protein 264 homolog OS=Mus musculus OX=10090 GN=Tex264 PE=2 SV=1		mus_musculus_202202_demo	92.1	0	33589.8	69.35932159	61.26065445	60.56050873	60.74766159	72.67503357	68.93130493	37.17785645	90.15453339	58.76351929	22.07587051	38.89251328	40.98738861	62.30815506	76.73353577	51.99582672	79.37081146	79.00850677	44.35560226	85.48073578	70.9769516	70.30892944	77.03086853	88.686203	88.87531281	117.4586716	80.08835602	42.32073975	51.1943512	51.50367737	49.27369308	69.061409	29.72558975	38.57606888	41.46667862	35.06756973	38.51475525	41.724823	35.46274567	36.23629761	49.73495865	33.98755646
E9Q166		Unknown	E9Q166_MOUSE ATPase family, AAA domain-containing 2B OS=Mus musculus OX=10090 GN=Atad2b PE=1 SV=1		mus_musculus_202202_demo	38.2	0	164723.72	24.59691238	20.76647186	21.4359417	13.64680004	22.19810295	36.35488129	61.96444702	56.9705658	38.92905807	30.82548714	41.50391769	22.08141327	21.68420982	26.16186905	28.05499649	38.81768417	38.38913727	44.62748718	54.46053314	37.08288574	36.66210556	27.70001411	21.5634079	32.44139862	31.52959251	25.50106239	NaN	NaN	16.09260559	NaN	NaN	13.65247345	41.27734375	14.53138065	NaN	NaN	NaN	NaN	NaN	NaN	10.61669064
E9Q1F5		Unknown	E9Q1F5_MOUSE Myosin VC OS=Mus musculus OX=10090 GN=Myo5c PE=1 SV=1		mus_musculus_202202_demo	24.6	0	202702.03	NaN	NaN	NaN	NaN	23.02920723	NaN	NaN	16.3232193	22.15263748	NaN	12.07518482	NaN	NaN	NaN	16.59393883	52.22941208	NaN	NaN	NaN	NaN	NaN	NaN	26.2693367	NaN	NaN	NaN	NaN	NaN	NaN	NaN	NaN	42.13950729	NaN	NaN	56.29320908	NaN	NaN	NaN	NaN	NaN	NaN
E9Q1M1		Unknown	E9Q1M1_MOUSE PDZ domain-containing 2 OS=Mus musculus OX=10090 GN=Pdzd2 PE=1 SV=1		mus_musculus_202202_demo	68.1	0	296726.09	11.66497421	10.18875504	9.764480591	32.91272354	23.27397919	28.20311356	NaN	60.23822403	40.21406555	15.782897	NaN	8.436078072	NaN	34.27309418	NaN	27.04692841	26.61474609	30.3058033	32.41844177	32.05630493	31.68818665	27.81209564	14.22097301	28.16745567	NaN	19.52657318	32.11468506	28.95858192	21.07060051	59.53650665	46.32935333	NaN	18.27231026	35.47499084	11.60818386	19.98623657	NaN	27.21644592	27.21644592	NaN	NaN
E9Q1P8		Unknown	I2BP2_MOUSE Interferon regulatory factor 2-binding protein 2 OS=Mus musculus OX=10090 GN=Irf2bp2 PE=1 SV=1		mus_musculus_202202_demo	75.1	0	59291.65	24.37479782	22.26983833	22.34174347	34.02204895	25.06303215	27.46564293	NaN	NaN	NaN	NaN	NaN	53.27672195	15.84767628	19.10030556	28.12171936	29.82752991	13.41297722	11.12646389	NaN	9.65874958	26.46834755	23.79683685	23.90182877	24.93854713	32.17428589	19.67112732	27.48402214	19.43722916	23.42314529	23.58728409	57.81730652	18.13350296	30.42769051	33.60829163	15.04165649	16.56598091	21.73953056	26.72904396	26.72904396	21.21272087	18.2189827
E9Q1Z0		Unknown	E9Q1Z0_MOUSE Keratin 90 OS=Mus musculus OX=10090 GN=Krt90 PE=1 SV=1		mus_musculus_202202_demo	19.9	0.001833554	58224.28	NaN	NaN	NaN	NaN	NaN	10.71434307	NaN	NaN	NaN	NaN	NaN	27.61520767	NaN	11.40203476	38.75509644	NaN	51.9014473	NaN	NaN	NaN	NaN	NaN	NaN	NaN	NaN	NaN	NaN	NaN	NaN	NaN	351.8764648	NaN	383.5715637	NaN	241.7052765	NaN	NaN	NaN	NaN	435.1922302	NaN
E9Q236		Unknown	MRP4_MOUSE ATP-binding cassette sub-family C member 4 OS=Mus musculus OX=10090 GN=Abcc4 PE=1 SV=1		mus_musculus_202202_demo	80.8	0	148888.09	103.1783066	98.40587616	98.63244629	114.1794128	112.1279449	106.7923431	54.31193161	55.81726837	66.10136414	72.65427399	73.14608002	70.89699554	101.8269348	97.50156403	81.79756927	107.9575119	76.65570068	81.95204163	74.64974213	79.98377991	107.989769	83.58486938	90.51557922	83.60569763	79.12424469	87.77160645	41.60656738	51.14716339	54.43785095	68.6319046	77.3062439	44.0577774	54.31291199	84.19617462	43.65134811	54.86626053	73.14097595	56.79471207	56.79471207	37.19716263	50.1380043
E9Q238		Unknown	E9Q238_MOUSE KN motif and ankyrin repeat domains 1 OS=Mus musculus OX=10090 GN=Kank1 PE=1 SV=1		mus_musculus_202202_demo	84.2	0	148254.18	20.39482307	13.50089741	13.2521143	11.62165451	22.93099213	26.96941757	46.29703903	13.32241631	16.73921013	51.77241516	56.12265015	15.45678806	21.42473221	33.18638229	19.02266502	29.69800377	35.77763748	35.98778915	44.04064178	15.30799866	15.65045929	31.22969818	14.05583858	18.61329842	18.89221764	37.57923126	26.81163025	24.1240139	19.70836067	NaN	11.24048233	28.88497162	NaN	11.83934879	12.54422855	31.10170746	12.75965595	NaN	NaN	NaN	9.782309532
E9Q271		Unknown	E9Q271_MOUSE WD repeat domain 17 OS=Mus musculus OX=10090 GN=Wdr17 PE=1 SV=2		mus_musculus_202202_demo	57.1	0	147423.02	12.33227539	NaN	NaN	NaN	NaN	20.56157494	NaN	NaN	NaN	NaN	NaN	136.4312744	NaN	NaN	20.01834869	NaN	NaN	NaN	NaN	NaN	NaN	NaN	NaN	NaN	NaN	NaN	NaN	NaN	NaN	26.08755875	NaN	NaN	NaN	NaN	19.83337402	NaN	NaN	NaN	NaN	12.08767986	30.1414814
E9Q2E4		Unknown	E9Q2E4_MOUSE HECT domain E3 ubiquitin protein ligase 4 OS=Mus musculus OX=10090 GN=Hectd4 PE=1 SV=2		mus_musculus_202202_demo	89.9	0	484128.46	4.608444691	6.397777557	4.862655163	5.413495064	6.547316074	4.734059811	9.720973015	10.09815025	16.01607323	8.296104431	9.72734642	15.30003738	13.5617981	7.783489704	5.263269901	6.031983852	NaN	11.33052349	5.776726723	7.425123692	5.965797424	4.54616785	3.589755535	6.327919483	21.40921021	4.823626995	3.559219599	10.48179913	NaN	6.011921406	NaN	9.148479462	7.740210533	11.8576498	6.004915714	6.558199406	11.99725914	NaN	NaN	8.164853096	7.819018364
E9Q2E9		Unknown	E9Q2E9_MOUSE Keratin-associated protein 11-1 OS=Mus musculus OX=10090 GN=Krtap11-1 PE=1 SV=1		mus_musculus_202202_demo	1.9	0.001028807	19034.46	NaN	NaN	NaN	NaN	NaN	NaN	NaN	NaN	NaN	NaN	NaN	NaN	NaN	NaN	NaN	NaN	NaN	NaN	NaN	NaN	NaN	NaN	NaN	NaN	NaN	NaN	NaN	NaN	NaN	NaN	NaN	NaN	NaN	NaN	NaN	NaN	NaN	NaN	NaN	NaN	NaN
E9Q2I4		Unknown	E9Q2I4_MOUSE Mitotic deacetylase-associated SANT domain protein OS=Mus musculus OX=10090 GN=Mideas PE=1 SV=1		mus_musculus_202202_demo	39.1	0	119720.16	7.490011215	5.910996437	8.045017242	NaN	17.65235901	24.4301796	NaN	28.42179108	11.78796959	NaN	NaN	NaN	NaN	16.55455589	NaN	NaN	9.708043098	NaN	NaN	7.823805332	NaN	NaN	10.18808842	25.27658272	20.42777634	NaN	NaN	NaN	NaN	NaN	NaN	10.26824093	NaN	NaN	6.510022163	6.964916229	NaN	NaN	NaN	NaN	26.10368729
E9Q2M4		Unknown	E9Q2M4_MOUSE Zinc finger protein 867 OS=Mus musculus OX=10090 GN=Zfp867 PE=4 SV=1		mus_musculus_202202_demo	15.1	0.005472637	54545.07	NaN	NaN	NaN	NaN	NaN	NaN	NaN	NaN	NaN	NaN	NaN	NaN	NaN	NaN	NaN	NaN	NaN	NaN	5.719360352	NaN	NaN	NaN	NaN	NaN	NaN	NaN	13.75168324	NaN	NaN	NaN	NaN	NaN	NaN	NaN	NaN	NaN	NaN	NaN	NaN	NaN	4.412821293
E9Q2M9		Unknown	WDFY4_MOUSE WD repeat- and FYVE domain-containing protein 4 OS=Mus musculus OX=10090 GN=Wdfy4 PE=1 SV=2		mus_musculus_202202_demo	36.3	0	354331.07	10.46133041	11.55299282	11.55299282	12.0888176	NaN	NaN	11.85092831	15.62878895	17.44515038	15.76371193	16.02599335	5.764373302	9.970611572	13.92254543	22.90393829	16.76529312	12.51707649	9.434117317	32.23479462	11.46881866	20.17756844	10.22681713	8.511444092	7.916781425	16.11117363	6.352991581	NaN	NaN	5.651915073	35.51020813	29.44121742	9.746508598	NaN	59.7331543	NaN	13.34927559	NaN	82.96736145	NaN	NaN	5.98034811
E9Q2T4		Unknown	E9Q2T4_MOUSE RIKEN cDNA 4930523C07 gene OS=Mus musculus OX=10090 GN=4930523C07Rik PE=1 SV=1		mus_musculus_202202_demo	2.5	0	11570.83	NaN	NaN	NaN	NaN	NaN	NaN	NaN	24.90817642	NaN	NaN	NaN	NaN	NaN	NaN	NaN	NaN	NaN	NaN	NaN	NaN	NaN	NaN	NaN	NaN	NaN	NaN	NaN	NaN	NaN	NaN	NaN	NaN	NaN	NaN	NaN	NaN	NaN	NaN	NaN	NaN	NaN
E9Q2Z1		Unknown	CECR2_MOUSE Cat eye syndrome critical region protein 2 homolog OS=Mus musculus OX=10090 GN=Cecr2 PE=1 SV=1		mus_musculus_202202_demo	6.3	0.003719714	161529.74	NaN	NaN	NaN	NaN	NaN	NaN	NaN	NaN	NaN	NaN	NaN	NaN	NaN	NaN	NaN	NaN	NaN	NaN	NaN	NaN	NaN	NaN	16.9440136	NaN	NaN	8.478286743	NaN	NaN	NaN	NaN	NaN	NaN	NaN	NaN	NaN	NaN	NaN	15.53780746	15.53780746	NaN	NaN
E9Q309		Unknown	CE350_MOUSE Centrosome-associated protein 350 OS=Mus musculus OX=10090 GN=Cep350 PE=1 SV=1		mus_musculus_202202_demo	9.1	0.000722693	346456.31	NaN	NaN	NaN	NaN	NaN	NaN	13.48482704	11.65864944	NaN	9.567671776	NaN	NaN	NaN	NaN	NaN	NaN	NaN	6.943374157	NaN	NaN	NaN	NaN	NaN	NaN	NaN	NaN	NaN	NaN	NaN	NaN	NaN	NaN	NaN	NaN	NaN	NaN	NaN	NaN	NaN	NaN	NaN
E9Q328;F6URP1		Unknown	E9Q328_MOUSE RIKEN cDNA 5430401F13 gene OS=Mus musculus OX=10090 GN=5430401F13Rik PE=4 SV=1;F6URP1_MOUSE Predicted gene 6619 OS=Mus musculus OX=10090 GN=Gm6619 PE=4 SV=2		mus_musculus_202202_demo	52.1	0	18977.66;18948.62	NaN	NaN	NaN	NaN	NaN	NaN	NaN	NaN	NaN	NaN	NaN	NaN	13.64517021	36.22302246	NaN	32.6869545	NaN	7.085729599	NaN	NaN	13.97661781	16.18335152	NaN	NaN	20.29283714	NaN	NaN	NaN	NaN	NaN	NaN	NaN	NaN	NaN	NaN	NaN	NaN	NaN	NaN	NaN	NaN
E9Q368		Unknown	E9Q368_MOUSE TAR RNA-binding protein 1 OS=Mus musculus OX=10090 GN=Tarbp1 PE=1 SV=1		mus_musculus_202202_demo	17.7	0.008739199	175690.93	1.495292425	2.21493268	2.214932442	NaN	NaN	NaN	NaN	4.782060623	7.783007622	NaN	NaN	NaN	NaN	NaN	NaN	NaN	5.652555466	NaN	NaN	NaN	NaN	NaN	NaN	NaN	NaN	NaN	NaN	NaN	NaN	NaN	NaN	NaN	NaN	NaN	NaN	NaN	NaN	NaN	NaN	NaN	NaN
E9Q394		Unknown	AKP13_MOUSE A-kinase anchor protein 13 OS=Mus musculus OX=10090 GN=Akap13 PE=1 SV=1		mus_musculus_202202_demo	54.3	0	303975.57	20.58008385	16.57321167	16.36268997	17.47929001	17.4771862	17.41201782	35.05040359	37.42387772	36.79730606	35.6255722	37.46491623	25.04929543	24.12797356	29.2484951	28.46396255	18.88093567	34.10667038	28.96878433	35.56951141	28.62371635	37.54801941	22.74771309	24.80759811	23.02323914	29.91096115	21.88122559	44.5065155	27.18220901	21.28544426	34.11491776	29.96264648	21.56426239	25.64992714	19.40666389	23.26089668	16.985569	23.60197639	17.91159821	19.61050797	28.66939354	23.56009483
E9Q3A7		Unknown	E9Q3A7_MOUSE Cadherin 19, type 2 OS=Mus musculus OX=10090 GN=Cdh19 PE=1 SV=1		mus_musculus_202202_demo	40.7	0	87260.19	NaN	NaN	7.664685249	10.71317387	NaN	NaN	NaN	NaN	NaN	NaN	NaN	NaN	NaN	5.789347172	NaN	NaN	NaN	NaN	NaN	NaN	NaN	NaN	NaN	NaN	NaN	NaN	11.03237438	19.21769142	12.41281128	25.87593842	44.11391449	9.014778137	NaN	NaN	NaN	NaN	NaN	NaN	NaN	NaN	6.352042675
E9Q3C1		Unknown	C2CD2_MOUSE C2 domain-containing protein 2 OS=Mus musculus OX=10090 GN=C2cd2 PE=1 SV=1		mus_musculus_202202_demo	77.3	0	76536.07	34.35851288	32.00989151	32.00989151	34.01306915	34.1304245	38.80300522	35.52972412	31.93237305	46.6525116	31.96913719	36.40140533	30.41434479	26.25190926	30.43062592	25.98023605	27.23221397	34.04971695	32.88813782	27.07916641	32.4684906	39.76705551	34.57844162	30.41426086	28.39622307	30.02365494	31.65962982	NaN	19.15783882	NaN	NaN	NaN	NaN	NaN	NaN	27.08376312	15.55481243	NaN	NaN	NaN	45.51198959	NaN
E9Q3G8		Unknown	E9Q3G8_MOUSE Nucleoporin 153 OS=Mus musculus OX=10090 GN=Nup153 PE=1 SV=1		mus_musculus_202202_demo	89.3	0	152007.91	34.53673935	30.01209641	30.57859612	32.97542953	32.79207993	26.94459534	61.33131027	65.37887573	65.33260345	46.79309464	54.03860855	29.24581337	36.14083099	44.97846222	49.71510696	58.14994431	39.24708176	36.60332108	67.77561188	38.14707565	45.0277977	39.62552261	39.12557602	45.60797119	50.01439667	40.01152039	34.97880936	29.08152199	28.38755798	37.41627121	30.48566437	28.10582733	31.60655022	38.6348114	30.75623894	42.52513885	27.19758606	40.44133759	40.44133759	28.55066681	21.92556381
E9Q3H6		Unknown	E9Q3H6_MOUSE Coenzyme Q10A OS=Mus musculus OX=10090 GN=Coq10a PE=1 SV=1		mus_musculus_202202_demo	83.9	0	28927.55	56.16786957	64.64125824	64.64125824	70.32991791	65.08631134	62.09825134	108.6963654	63.8881073	142.9383087	141.1675873	96.95452881	48.21436691	57.87414932	56.19815445	63.41288757	75.30388641	58.4355278	68.55292511	NaN	65.95372009	79.56604004	42.85852051	41.89680481	44.37273026	46.67968369	43.98257446	578.0224609	474.1679382	435.4555969	692.4793091	645.1010132	995.6253662	1123.473755	1342.322632	1015.7901	1050.577881	961.3841553	1179.241455	1179.241455	959.4876099	976.7942505
E9Q3L2		Unknown	PI4KA_MOUSE Phosphatidylinositol 4-kinase alpha OS=Mus musculus OX=10090 GN=Pi4ka PE=1 SV=2		mus_musculus_202202_demo	98.4	0	237041.74	112.6894379	107.6039963	107.6039963	132.447998	124.4675827	106.0421524	181.466217	162.4088593	163.3090515	162.6674042	188.2762299	101.8498688	105.2527695	113.2364044	103.9220581	128.5802307	130.8140869	113.0051804	157.5691071	118.8052063	138.1918488	114.7989426	111.3435974	118.9089966	124.6098099	121.0785828	93.15518188	89.4055481	85.19341278	88.03881836	82.26815796	101.4363937	112.8391418	126.9979553	96.29853821	87.58075714	114.1844788	119.7215195	122.5301132	116.0176163	105.1246109
E9Q3M9		Unknown	E9Q3M9_MOUSE Capping protein-inhibiting regulator of actin-like OS=Mus musculus OX=10090 GN=Cracdl PE=1 SV=1		mus_musculus_202202_demo	73.5	0	125910.21	NaN	NaN	NaN	NaN	45.71720505	NaN	49.49328613	NaN	38.00166321	NaN	48.73482513	NaN	NaN	NaN	NaN	NaN	NaN	NaN	NaN	NaN	28.62454414	NaN	NaN	NaN	NaN	NaN	NaN	123.5812531	NaN	NaN	NaN	NaN	NaN	NaN	63.15792084	NaN	NaN	55.35484314	55.35484314	NaN	61.83728027
E9Q401		Unknown	RYR2_MOUSE Ryanodine receptor 2 OS=Mus musculus OX=10090 GN=Ryr2 PE=1 SV=1		mus_musculus_202202_demo	93.4	0	564819.24	5.874637127	NaN	NaN	33.09264755	NaN	NaN	122.2794876	61.03979111	184.4190674	63.50234985	91.64469147	81.0888443	27.31611443	64.10431671	NaN	62.19786835	121.3580551	79.68075562	NaN	65.77792358	117.2039948	60.50492859	34.02319336	52.39428711	31.3717308	48.31264114	487.304718	502.3932495	518.5048828	601.6568604	627.8951416	686.0395508	706.6588745	717.647583	725.7334595	662.3955078	698.6223755	707.5411987	704.1514893	693.039978	675.7489014
E9Q411		Unknown	E9Q411_MOUSE Neuroblastoma-amplified sequence OS=Mus musculus OX=10090 GN=Nbas PE=1 SV=1		mus_musculus_202202_demo	89.6	0	265774.88	31.18291092	22.86919403	25.85190582	27.86845016	27.05903816	16.10701942	49.18313217	42.01558685	54.98111725	57.27528	54.38365936	26.22361565	23.77996254	25.26832771	34.73926544	28.23157692	22.57879829	26.09537125	42.62030029	30.39247513	27.45769501	22.45985985	26.92595291	20.11713791	29.54375648	32.3917923	53.0809021	30.41005898	34.79315948	24.4993	57.14088821	37.70864868	46.23291016	45.04857254	41.75572205	39.54983521	33.98246765	34.23200607	34.23200607	41.02839661	38.33529282
E9Q414		Unknown	APOB_MOUSE Apolipoprotein B-100 OS=Mus musculus OX=10090 GN=Apob PE=1 SV=1		mus_musculus_202202_demo	64.7	0	509432.1	17.21097755	13.12854099	11.33034801	NaN	NaN	16.66185188	20.54862022	20.32353592	25.06086922	25.50004959	18.12663269	40.44844818	44.15152359	29.36436081	38.05712891	18.41453743	47.46330643	22.63323593	4.023593426	17.39852715	52.25440216	18.20508194	16.95143509	15.93401909	18.58234787	11.05810452	52.78681183	NaN	22.07443619	NaN	33.92535019	12.11338329	NaN	NaN	10.60200691	NaN	10.04818726	NaN	NaN	14.02950478	15.57178974
E9Q422;Q6NSQ5		Unknown	E9Q422_MOUSE RIKEN cDNA A530032D15Rik gene OS=Mus musculus OX=10090 GN=A530032D15Rik PE=4 SV=1;Q6NSQ5_MOUSE Sp140 nuclear body protein OS=Mus musculus OX=10090 GN=Sp140 PE=1 SV=1		mus_musculus_202202_demo	11.7	0.000210128	24793.92;62616.64	NaN	NaN	NaN	11.56858826	NaN	10.37948132	NaN	NaN	NaN	NaN	NaN	NaN	NaN	NaN	NaN	NaN	NaN	NaN	NaN	NaN	NaN	14.81030083	NaN	NaN	NaN	NaN	NaN	NaN	NaN	NaN	NaN	NaN	NaN	NaN	NaN	NaN	NaN	NaN	NaN	NaN	NaN
E9Q4D1		Unknown	E9Q4D1_MOUSE A disintegrin-like and metallopeptidase (reprolysin type) with thrombospondin type 1 motif, 17 OS=Mus musculus OX=10090 GN=Adamts17 PE=1 SV=1		mus_musculus_202202_demo	10.4	0	124172.05	NaN	NaN	NaN	NaN	NaN	NaN	NaN	NaN	NaN	NaN	NaN	NaN	NaN	NaN	NaN	NaN	NaN	NaN	NaN	NaN	NaN	NaN	NaN	29.65986633	NaN	NaN	NaN	NaN	NaN	NaN	NaN	NaN	NaN	NaN	NaN	NaN	NaN	NaN	NaN	NaN	NaN
E9Q4F2		Unknown	KLH18_MOUSE Kelch-like protein 18 OS=Mus musculus OX=10090 GN=Klhl18 PE=1 SV=1		mus_musculus_202202_demo	31.5	0	63686.48	NaN	NaN	NaN	NaN	NaN	NaN	NaN	NaN	NaN	NaN	NaN	NaN	NaN	NaN	NaN	NaN	NaN	NaN	NaN	NaN	25.91763496	NaN	NaN	NaN	NaN	NaN	NaN	NaN	NaN	NaN	NaN	NaN	NaN	NaN	NaN	NaN	NaN	NaN	NaN	NaN	NaN
E9Q4N7		Unknown	ARI1B_MOUSE AT-rich interactive domain-containing protein 1B OS=Mus musculus OX=10090 GN=Arid1b PE=1 SV=1		mus_musculus_202202_demo	93.4	0	237795.36	15.63788223	12.3589201	12.17229843	15.71813488	13.91551495	16.61093903	10.51042938	10.52676964	17.02006149	22.20710945	22.45328903	20.30402756	13.21124172	15.60644245	15.57657337	16.63132477	28.22757912	14.2229166	27.47343826	10.83267879	14.19186878	14.33737946	13.38994884	11.32021618	14.19602585	14.03721809	NaN	11.37725735	12.76143074	12.90188217	10.9414854	17.69145012	12.31741333	17.83073616	12.65256405	10.48932171	19.55869675	NaN	9.239974976	13.4070673	14.66414642
E9Q4S1		Unknown	PDE8B_MOUSE High affinity cAMP-specific and IBMX-insensitive 3',5'-cyclic phosphodiesterase 8B OS=Mus musculus OX=10090 GN=Pde8b PE=1 SV=1		mus_musculus_202202_demo	65.9	0	96739.13	NaN	17.39208412	17.39208412	NaN	9.06553936	NaN	16.64374542	NaN	NaN	NaN	25.4711113	16.02813721	NaN	NaN	37.3729744	NaN	21.40145683	NaN	NaN	NaN	NaN	10.39018345	NaN	NaN	NaN	NaN	NaN	NaN	NaN	NaN	NaN	63.60958481	NaN	NaN	NaN	NaN	52.00330353	NaN	NaN	NaN	NaN
E9Q4Z2		Unknown	ACACB_MOUSE Acetyl-CoA carboxylase 2 OS=Mus musculus OX=10090 GN=Acacb PE=1 SV=1		mus_musculus_202202_demo	61.2	0	275750.02	33.73984909	31.61572456	31.61572456	33.04870224	26.14150429	26.04289246	40.94229507	52.33207321	60.58412933	48.02602386	42.94202805	28.36506844	32.75682068	34.98051834	32.38764191	32.54556656	36.2675972	40.8771019	61.9999733	30.23548126	39.14621353	38.35248566	37.85813141	47.90727234	36.53951263	33.9517746	118.6839371	114.0739517	125.3725052	126.2140045	151.1844635	158.5296021	156.742981	186.4983063	163.8811646	153.5748291	185.9040985	201.668335	203.1395111	187.6942139	170.4577026
E9Q512		Unknown	E9Q512_MOUSE Thyroid hormone receptor interactor 11 OS=Mus musculus OX=10090 GN=Trip11 PE=1 SV=1		mus_musculus_202202_demo	85.5	0	226455.55	16.0766964	12.52949524	12.66162491	21.29237747	14.24910641	13.62157822	28.87396049	26.0753727	24.35182571	24.7163868	26.28864288	19.87509918	18.29257774	19.72559547	23.78728294	19.79556847	22.73564911	19.96421432	23.42666054	17.63502884	22.91225433	18.57395554	15.75763988	15.95611382	19.75720406	16.38087654	22.78879547	22.98583412	25.23277283	22.72895241	16.27399635	22.20402336	17.19906807	16.54397774	19.38844299	14.5485363	20.30200386	24.02153778	21.85512924	17.3160553	19.93662262
E9Q555		Unknown	RN213_MOUSE E3 ubiquitin-protein ligase RNF213 OS=Mus musculus OX=10090 GN=Rnf213 PE=1 SV=3		mus_musculus_202202_demo	80.4	0	584258.17	173.4048004	183.4838867	178.4630737	258.7687988	208.0421906	204.6239471	115.1760712	189.2838287	111.8082581	118.5578766	163.0530243	103.7802734	125.9489441	106.811676	106.6971436	112.1598816	138.0674286	73.01673126	48.61795044	72.0929184	142.82341	120.5381546	124.3200455	108.4602661	95.36965179	107.3599014	180.8588409	135.5451202	126.7275543	360.7160339	114.4464874	163.0705109	162.4493408	111.5990143	210.4098969	283.0046997	99.92163086	165.4091339	169.4414825	162.7451477	128.6406097
E9Q557		Unknown	DESP_MOUSE Desmoplakin OS=Mus musculus OX=10090 GN=Dsp PE=1 SV=1		mus_musculus_202202_demo	100	0	332912.2	68.64402008	51.28981018	50.98919678	53.11022949	52.31914139	67.4083252	57.98321915	58.68346024	62.34589767	76.78287506	64.31157684	366.3648682	98.70704651	101.8335266	94.77049255	90.26158142	74.13571167	77.51701355	84.80563354	72.37184906	60.87235641	57.36820221	69.16952515	55.59970474	73.63234711	67.60316467	466.8798523	433.7106018	514.6233521	504.2499695	504.8825378	701.3591919	599.4545288	680.1768188	762.567627	649.0776978	798.9364624	762.7084351	771.4573975	870.2366943	782.7474976
E9Q593		Unknown	E9Q593_MOUSE Cytochrome P450 OS=Mus musculus OX=10090 GN=Cyp2b23 PE=3 SV=1		mus_musculus_202202_demo	7.9	0	55858.65	NaN	NaN	NaN	NaN	NaN	NaN	NaN	NaN	NaN	NaN	NaN	NaN	NaN	NaN	NaN	NaN	NaN	NaN	NaN	NaN	NaN	NaN	NaN	NaN	NaN	NaN	NaN	NaN	NaN	NaN	NaN	NaN	NaN	NaN	NaN	NaN	NaN	NaN	NaN	NaN	NaN
E9Q5C9		Unknown	NOLC1_MOUSE Nucleolar and coiled-body phosphoprotein 1 OS=Mus musculus OX=10090 GN=Nolc1 PE=1 SV=1		mus_musculus_202202_demo	92.7	0	73697.79	40.68358612	49.76115417	49.76115417	58.3670845	50.00746155	53.13200378	50.55148697	59.88151932	51.14345551	36.99693298	82.26389313	97.34393311	56.03457642	49.26034164	38.82435608	39.72061157	55.18949127	65.86864471	55.3668251	60.11274719	58.13128281	52.43131638	45.59463882	40.37377167	44.90669632	47.26643372	58.65352249	48.1608696	43.26403427	101.73452	83.69928741	55.0473938	72.63079834	65.02170563	58.08560944	50.94041443	46.73187637	75.39459229	75.39459229	54.36898804	47.46926498
E9Q5I3		Unknown	E9Q5I3_MOUSE Mucin 5, subtype B, tracheobronchial OS=Mus musculus OX=10090 GN=Muc5b PE=1 SV=1		mus_musculus_202202_demo	6.3	0.001333333	515441.24	NaN	NaN	NaN	NaN	21.63967323	NaN	NaN	NaN	NaN	NaN	NaN	NaN	NaN	10.216465	4.686896324	NaN	11.77123737	NaN	NaN	NaN	NaN	NaN	NaN	NaN	NaN	NaN	NaN	NaN	NaN	NaN	NaN	NaN	NaN	NaN	NaN	NaN	NaN	NaN	NaN	NaN	NaN
E9Q5K4		Unknown	CP2CN_MOUSE Cytochrome P450 2C44 OS=Mus musculus OX=10090 GN=Cyp2c23 PE=1 SV=1		mus_musculus_202202_demo	26.8	0	56421.97	59.2300415	18.95902824	12.69538689	NaN	NaN	7.975412369	NaN	232.1091461	NaN	202.0972443	222.1110992	NaN	22.80468369	5.736088753	135.0980682	NaN	18.59208298	17.25800133	NaN	14.28475666	21.66962242	6.895051003	8.812959671	21.05541611	NaN	12.18779278	NaN	NaN	215.3651886	NaN	NaN	32.95011902	46.95611572	NaN	NaN	NaN	NaN	NaN	NaN	NaN	NaN
E9Q5K9		Unknown	YTDC1_MOUSE YTH domain-containing protein 1 OS=Mus musculus OX=10090 GN=Ythdc1 PE=1 SV=2		mus_musculus_202202_demo	72.9	0	85649.3	19.57002449	17.45409584	17.45409584	15.86151123	21.48410225	17.8444767	23.95390511	29.59623718	16.6344223	NaN	NaN	23.58652687	18.19078827	23.53396034	30.93342209	38.4266777	24.68668365	22.57451439	NaN	23.27780151	28.96946144	12.20737839	25.80663109	22.46146011	21.507267	14.24608994	NaN	20.49220467	18.54150581	NaN	NaN	NaN	21.7044735	NaN	10.66570759	16.63968086	NaN	NaN	NaN	NaN	19.26186752
E9Q5M4		Unknown	E9Q5M4_MOUSE Zinc finger RNA-binding protein 2 OS=Mus musculus OX=10090 GN=Zfr2 PE=1 SV=1		mus_musculus_202202_demo	62.8	0	94975.19	NaN	NaN	NaN	17.22057533	NaN	NaN	NaN	NaN	NaN	NaN	NaN	NaN	NaN	NaN	NaN	NaN	NaN	435.4480286	NaN	NaN	NaN	NaN	NaN	NaN	NaN	NaN	NaN	NaN	NaN	NaN	NaN	NaN	NaN	NaN	NaN	NaN	NaN	NaN	NaN	NaN	NaN
E9Q612		Unknown	PTPRO_MOUSE Receptor-type tyrosine-protein phosphatase O OS=Mus musculus OX=10090 GN=Ptpro PE=1 SV=1		mus_musculus_202202_demo	20.8	0.001333333	138588.89	NaN	11.27681351	11.27681351	17.37819672	NaN	NaN	NaN	NaN	NaN	NaN	NaN	NaN	NaN	NaN	NaN	NaN	3.318906307	NaN	NaN	NaN	NaN	NaN	NaN	NaN	NaN	NaN	NaN	NaN	NaN	NaN	NaN	NaN	NaN	NaN	NaN	NaN	NaN	NaN	NaN	NaN	NaN
E9Q616		Unknown	E9Q616_MOUSE AHNAK nucleoprotein (desmoyokin) OS=Mus musculus OX=10090 GN=Ahnak PE=1 SV=1		mus_musculus_202202_demo	99.7	0	604252.64	425.4205017	417.8158569	429.9404907	423.4004822	425.0474243	401.0215149	1564.953125	1381.138428	1530.249512	1452.216187	1543.052734	565.5684204	639.6098633	741.1262207	758.3647461	807.086853	796.5859375	725.0678101	858.2943115	767.5919189	707.7723999	725.0179443	630.3035889	736.5775757	762.4684448	708.1581421	1386.408447	1527.87793	1813.928345	1362.360718	1344.328003	1873.750732	1417.053833	1560.748657	1784.462891	1443.542358	1655.328857	1444.14624	1403.829346	1821.247437	1651.642822
E9Q634		Unknown	MYO1E_MOUSE Unconventional myosin-Ie OS=Mus musculus OX=10090 GN=Myo1e PE=1 SV=1		mus_musculus_202202_demo	81.4	0	126817.94	28.44151115	27.09276009	27.09276009	41.57316208	31.01033211	28.27545166	48.38300323	46.44504547	44.40454483	45.91470718	53.36035538	20.47532845	22.42587471	28.65266037	25.57647896	23.99176407	35.6578064	31.52760887	45.96057892	38.48123169	40.066082	33.20855713	28.62516785	29.35930443	30.41422081	28.37024498	NaN	22.75983429	31.82562256	44.78735352	159.6455536	22.81115341	NaN	NaN	32.05028534	19.12620735	45.00635529	NaN	308.6776123	23.67972755	NaN
E9Q6B2		Unknown	CC85C_MOUSE Coiled-coil domain-containing protein 85C OS=Mus musculus OX=10090 GN=Ccdc85c PE=1 SV=1		mus_musculus_202202_demo	83.3	0	45333.84	10.48631668	9.030504227	9.030504227	12.19300556	7.010130882	9.574022293	6.863663197	8.917469025	6.4099226	2.169200182	NaN	13.16550064	8.193618774	18.2226696	11.05850506	18.04045296	10.33674622	5.404259205	NaN	7.558087349	8.62518692	11.61767673	9.351689339	10.76649952	34.31407547	13.8803091	17.1735878	7.300875664	NaN	18.71940041	NaN	8.907296181	NaN	NaN	10.31148624	NaN	9.780467987	10.06805801	10.06805801	NaN	7.804952621
E9Q6C8		Unknown	XKR6_MOUSE XK-related protein 6 OS=Mus musculus OX=10090 GN=Xkr6 PE=2 SV=1		mus_musculus_202202_demo	60.9	0	70927.93	NaN	NaN	NaN	NaN	NaN	NaN	NaN	NaN	NaN	NaN	NaN	NaN	NaN	NaN	NaN	NaN	NaN	NaN	NaN	NaN	NaN	NaN	NaN	NaN	NaN	NaN	NaN	NaN	NaN	NaN	NaN	NaN	NaN	NaN	NaN	27.39427757	NaN	NaN	NaN	NaN	NaN
E9Q6D8		Unknown	E9Q6D8_MOUSE Complement component C6 OS=Mus musculus OX=10090 GN=C6 PE=1 SV=2		mus_musculus_202202_demo	83.3	0.000210128	104624.17	NaN	NaN	19.56731796	NaN	NaN	13.93686867	NaN	14.42718792	26.5509243	NaN	24.77714157	29.89205551	10.3561945	20.64270401	19.9715004	NaN	NaN	10.55823517	NaN	15.74900246	10.58171749	NaN	7.180324554	7.662630081	36.61798859	NaN	NaN	NaN	28.08387756	NaN	NaN	15.2970314	12.39125156	NaN	34.28909302	20.85197258	NaN	NaN	NaN	NaN	23.31341743
E9Q6E5		Unknown	E9Q6E5_MOUSE Serine and arginine-rich-splicing factor 11 OS=Mus musculus OX=10090 GN=Srsf11 PE=1 SV=1		mus_musculus_202202_demo	92.1	0	56697.94	81.80036163	58.1153717	58.1153717	80.96185303	54.25198746	76.1344986	55.5045929	74.37847137	59.35276794	56.02510452	38.58391571	60.74158096	77.58470917	83.5423584	123.2196121	92.18627167	109.6186066	81.12464142	91.77866364	73.10227203	88.74936676	92.3859024	46.42822266	110.5566101	104.353096	84.91884613	47.76247406	48.10778809	64.93849945	34.24262238	NaN	49.61600494	37.75638962	45.41550064	38.20022202	52.51895142	55.02352905	30.80239296	30.80239296	61.92811584	35.11629868
E9Q6H8		Unknown	E9Q6H8_MOUSE Pleckstrin homology domain-containing, family A member 5 OS=Mus musculus OX=10090 GN=Plekha5 PE=1 SV=1		mus_musculus_202202_demo	91.5	0	144351.48	43.56576538	33.97513962	33.29524612	38.10141373	37.52031708	33.88650894	47.77518082	54.19397736	47.77417374	49.41544342	59.87425613	36.97414398	41.96831894	41.55694962	45.17206573	36.22179413	71.37708282	51.77508545	67.63299561	49.24540329	64.30844879	39.03216553	40.39247513	37.16757584	44.28211975	42.04816055	33.43339157	50.44737244	23.92265511	82.31044006	12.88034153	33.85234833	62.4646492	105.5530472	25.74542046	37.87730789	65.38697815	45.68635178	45.68635178	18.99809074	24.57352448
E9Q6J5		Unknown	BD1L1_MOUSE Biorientation of chromosomes in cell division protein 1-like 1 OS=Mus musculus OX=10090 GN=Bod1l PE=1 SV=1		mus_musculus_202202_demo	80.1	0	327452.94	24.20189857	9.385832787	15.3884201	13.83065319	11.74931145	10.29111958	7.567298412	19.43061447	14.98304081	14.86065006	6.70418787	23.56093025	35.38833618	17.26102448	NaN	83.6750946	11.6865654	12.08769131	25.29008102	15.67652512	10.84730434	17.36454201	54.07342148	7.960838318	11.58382511	22.82249832	4.654856205	48.62947083	5.520022869	21.32272911	NaN	343.6980591	NaN	565.7952881	NaN	NaN	474.4068909	NaN	NaN	NaN	NaN
E9Q6K3		Unknown	E9Q6K3_MOUSE Progesterone immunomodulatory-binding factor 1 OS=Mus musculus OX=10090 GN=Pibf1 PE=1 SV=1		mus_musculus_202202_demo	32.2	0	89560.37	NaN	NaN	NaN	NaN	NaN	NaN	NaN	NaN	NaN	NaN	NaN	NaN	NaN	NaN	NaN	31.78869629	NaN	NaN	NaN	NaN	NaN	69.85016632	NaN	NaN	NaN	NaN	NaN	NaN	NaN	NaN	NaN	NaN	NaN	NaN	NaN	NaN	NaN	NaN	NaN	NaN	NaN
E9Q6P5		Unknown	TTC7B_MOUSE Tetratricopeptide repeat protein 7B OS=Mus musculus OX=10090 GN=Ttc7b PE=1 SV=1		mus_musculus_202202_demo	95.9	0	94203.14	22.38139915	17.8606472	17.8606472	27.06984138	21.73054886	24.04483032	26.42750359	30.3182621	29.81572342	32.54402161	22.28679848	28.94462967	19.42627144	20.35222626	24.88960457	28.75192833	29.56394196	24.3681221	29.63796234	31.41995811	47.57043457	25.04315758	20.37937546	26.60528946	31.56043243	22.66984367	38.12724686	62.79722977	48.09255981	40.39601517	60.17214584	45.97130203	49.91170502	64.36231995	42.06801224	46.11943054	50.09269714	62.11191559	52.35804749	52.12108612	53.33273315
E9Q6R7		Unknown	E9Q6R7_MOUSE Utrophin OS=Mus musculus OX=10090 GN=Utrn PE=1 SV=1		mus_musculus_202202_demo	93.7	0	392705.69	44.5195694	48.57104111	48.41147995	51.29403687	49.64921188	46.28177261	139.4474335	138.7002411	137.1577148	135.3774567	138.5726471	41.84404373	45.16376495	50.16936111	47.79159546	51.31747818	63.370121	61.74967194	61.68877411	60.1917305	62.42786407	54.05083466	49.08147812	53.84363174	50.43999863	53.43525314	85.88047028	92.10851288	99.36574554	96.95401764	114.7921524	74.85124207	75.92456055	75.85720825	75.93364716	72.73868561	68.60359955	71.50502014	70.30019379	73.14966583	68.84312439
E9Q6Y8		Unknown	E9Q6Y8_MOUSE Ubiquitin-specific peptidase 31 OS=Mus musculus OX=10090 GN=Usp31 PE=1 SV=1		mus_musculus_202202_demo	71	0	146319.08	NaN	NaN	NaN	NaN	NaN	13.46012688	NaN	NaN	NaN	NaN	NaN	NaN	NaN	NaN	NaN	26.66758156	NaN	NaN	NaN	NaN	NaN	NaN	NaN	NaN	NaN	NaN	NaN	NaN	45.60636139	NaN	NaN	NaN	NaN	NaN	NaN	NaN	NaN	13.35621166	13.35621166	NaN	NaN
E9Q735		Unknown	UBE4A_MOUSE Ubiquitin conjugation factor E4 A OS=Mus musculus OX=10090 GN=Ube4a PE=1 SV=1		mus_musculus_202202_demo	93.4	0	118198.44	33.69449615	32.09110641	34.31559753	36.92385483	44.39317322	35.37453079	19.20347977	8.523276329	13.39474106	21.04347801	17.00597572	38.20693207	38.53738403	49.00654984	50.13242722	46.4051857	22.83475304	30.97666168	15.1604414	30.01896858	30.19285393	39.19057846	34.21531296	32.73217392	32.74617004	33.60514069	32.17576981	25.37660599	30.35104942	23.49100304	30.90456009	23.45604324	23.75792313	25.13595009	25.31798744	17.54825211	21.39227676	20.32358742	20.32358742	23.87903023	20.88570404
E9Q743		Unknown	CF251_MOUSE Cilia- and flagella-associated protein 251 OS=Mus musculus OX=10090 GN=Cfap251 PE=1 SV=1		mus_musculus_202202_demo	40.7	0.005472637	148608.06	NaN	NaN	NaN	16.59039116	13.48400116	NaN	113.5029221	NaN	121.5864716	NaN	NaN	13.65065575	NaN	46.27623367	57.55190659	78.7509079	NaN	NaN	NaN	19.27841568	NaN	16.04754257	NaN	NaN	31.32972908	26.19131851	NaN	NaN	NaN	13.69452381	NaN	NaN	NaN	13.30725098	NaN	NaN	29.00033188	37.63560486	37.63560486	NaN	NaN
E9Q777		Unknown	E9Q777_MOUSE A kinase (PRKA) anchor protein 11 OS=Mus musculus OX=10090 GN=Akap11 PE=1 SV=2		mus_musculus_202202_demo	41.3	0.000210128	208761.22	NaN	8.873282433	8.873282433	NaN	9.919506073	NaN	NaN	NaN	NaN	NaN	NaN	NaN	NaN	NaN	NaN	NaN	NaN	NaN	NaN	NaN	NaN	NaN	6.40032053	NaN	NaN	NaN	NaN	NaN	NaN	NaN	NaN	NaN	NaN	NaN	10.15094757	NaN	NaN	NaN	NaN	NaN	NaN
E9Q7D5		Unknown	ARHG5_MOUSE Rho guanine nucleotide exchange factor 5 OS=Mus musculus OX=10090 GN=Arhgef5 PE=1 SV=1		mus_musculus_202202_demo	29.7	0	176663.92	6.609554768	5.279819965	5.279819965	12.19834328	7.109174728	6.821264267	11.98719406	10.84353828	9.685207367	11.04658794	13.02436066	3.817636728	5.450926781	4.186095715	7.9382267	10.57818127	12.28712654	11.45008564	15.62718296	10.67523003	10.09454918	9.833566666	12.05710506	10.35051823	17.85819435	15.39064598	NaN	10.3691864	NaN	NaN	NaN	6.381145	6.359478951	NaN	9.705321312	8.289707184	6.78856039	NaN	NaN	8.830343246	5.634659767
E9Q7E2		Unknown	ARID2_MOUSE AT-rich interactive domain-containing protein 2 OS=Mus musculus OX=10090 GN=Arid2 PE=1 SV=1		mus_musculus_202202_demo	33.1	0	195988.38	NaN	NaN	NaN	14.11669064	NaN	NaN	NaN	NaN	NaN	NaN	NaN	22.53404808	10.90455246	NaN	NaN	NaN	NaN	13.87471581	NaN	NaN	NaN	9.089982986	7.630868912	NaN	NaN	9.089542389	NaN	NaN	NaN	NaN	NaN	NaN	NaN	NaN	19.09348869	NaN	NaN	NaN	NaN	NaN	NaN
E9Q7G0		Unknown	NUMA1_MOUSE Nuclear mitotic apparatus protein 1 OS=Mus musculus OX=10090 GN=Numa1 PE=1 SV=1		mus_musculus_202202_demo	94.3	0	235630.4	48.76283264	50.72564316	50.67373276	48.20467377	51.07370758	49.0446167	84.20607758	99.5246582	97.75483704	99.02921295	85.55215454	44.51268005	50.15947723	53.04256058	53.52771759	58.29255676	64.84130859	57.45449829	75.27830505	59.15387344	60.51016235	48.71749115	47.46278381	50.72407532	54.2310524	56.12187576	34.9134903	40.26712799	42.11238861	34.96247482	39.87145996	37.84547043	40.74021149	36.45014954	37.399086	35.91850281	33.0039978	37.03836441	35.81581879	39.70098114	34.83204269
E9Q7L0		Unknown	E9Q7L0_MOUSE Oxoglutarate dehydrogenase (succinyl-transferring) OS=Mus musculus OX=10090 GN=Ogdhl PE=1 SV=1		mus_musculus_202202_demo	93.1	0	116599.99	56.38671112	63.72128677	62.80742264	66.78623962	60.35230255	67.73114014	54.89754105	37.89565277	33.43373871	29.86244202	38.28274155	55.01523209	52.52994919	72.28639984	70.28572083	76.6101532	51.66984177	44.62350845	58.33337021	44.31896591	43.34103012	62.93529129	57.69474411	59.22041702	62.18346024	58.99703217	148.4606018	139.2532806	117.0258408	149.0341949	148.6221771	410.95224	375.5087585	424.3242493	472.2072144	405.0109253	538.2893677	602.0254517	596.1858521	698.6392212	511.0880127
E9Q7M2		Unknown	E9Q7M2_MOUSE TSC22 domain family, member 2 OS=Mus musculus OX=10090 GN=Tsc22d2 PE=1 SV=1		mus_musculus_202202_demo	89	0	78197.13	25.5885334	24.00352097	24.00352097	9.576146126	25.49567986	21.41602898	31.11533165	42.87327957	41.1492691	31.64109802	38.9836731	37.81284714	NaN	33.72481537	NaN	41.4549675	23.24351692	35.0843544	22.9926796	56.23174667	20.65620613	29.55158997	38.71528625	26.18552589	39.12453461	26.09858513	22.36185646	30.9112072	17.79906845	19.49714279	37.19025803	69.10005188	22.70557404	35.25075531	29.19608498	NaN	207.5826569	48.67417145	48.67417145	163.0311584	99.07290649
E9Q7P2		Unknown	E9Q7P2_MOUSE Voltage-dependent T-type calcium channel subunit alpha OS=Mus musculus OX=10090 GN=Cacna1i PE=1 SV=1		mus_musculus_202202_demo	64	0	242894.24	NaN	NaN	NaN	NaN	NaN	14.81559849	NaN	NaN	NaN	NaN	NaN	NaN	NaN	NaN	NaN	NaN	NaN	NaN	NaN	NaN	NaN	NaN	NaN	NaN	NaN	NaN	NaN	NaN	NaN	NaN	NaN	NaN	7.942540646	NaN	34.19665909	NaN	NaN	NaN	37.70152283	NaN	NaN
E9Q7P9		Unknown	CDHR2_MOUSE Cadherin-related family member 2 OS=Mus musculus OX=10090 GN=Cdhr2 PE=1 SV=1		mus_musculus_202202_demo	23	0	142633.36	28.46222878	21.98451805	21.98451614	25.94361115	23.81714821	25.515522	26.64850998	27.86235809	25.60646439	35.49315643	30.38121223	19.47314835	25.46463966	28.06400299	27.17629814	24.30542564	34.22509766	30.74018669	28.53400612	31.12247467	31.15858459	26.94545555	24.51615906	26.11828041	29.49431992	30.23814201	NaN	NaN	NaN	NaN	NaN	NaN	NaN	NaN	NaN	NaN	NaN	NaN	NaN	NaN	7.244053841
E9Q7T7		Unknown	CHADL_MOUSE Chondroadherin-like protein OS=Mus musculus OX=10090 GN=Chadl PE=1 SV=1		mus_musculus_202202_demo	52.4	0	81360.74	NaN	NaN	NaN	NaN	NaN	NaN	NaN	NaN	NaN	NaN	NaN	NaN	NaN	NaN	NaN	NaN	NaN	NaN	NaN	NaN	NaN	NaN	NaN	NaN	NaN	598.380249	NaN	NaN	NaN	NaN	NaN	NaN	NaN	NaN	NaN	NaN	NaN	NaN	NaN	NaN	1405.939453
E9Q7U0		Unknown	E9Q7U0_MOUSE Potassium large conductance calcium-activated channel, subfamily M, beta member 3 OS=Mus musculus OX=10090 GN=Kcnmb3 PE=4 SV=1		mus_musculus_202202_demo	0.6	0	26486.59	NaN	NaN	NaN	NaN	NaN	NaN	NaN	NaN	NaN	NaN	NaN	NaN	NaN	NaN	NaN	NaN	NaN	NaN	NaN	NaN	NaN	NaN	NaN	NaN	NaN	NaN	NaN	NaN	NaN	NaN	NaN	NaN	NaN	NaN	NaN	NaN	NaN	NaN	NaN	NaN	NaN
E9Q7X6		Unknown	HEG1_MOUSE Protein HEG homolog 1 OS=Mus musculus OX=10090 GN=Heg1 PE=1 SV=1		mus_musculus_202202_demo	9.1	0	141899.25	18.77685928	NaN	NaN	NaN	NaN	NaN	NaN	NaN	NaN	NaN	NaN	NaN	NaN	NaN	NaN	NaN	NaN	NaN	NaN	NaN	NaN	NaN	NaN	NaN	NaN	NaN	NaN	NaN	NaN	NaN	NaN	NaN	23.44539833	NaN	NaN	NaN	43.38183594	56.48222733	56.48222733	NaN	28.79893112
E9Q7X7		Unknown	NRX2A_MOUSE Neurexin-2 OS=Mus musculus OX=10090 GN=Nrxn2 PE=1 SV=1		mus_musculus_202202_demo	75.7	0	184884.92	NaN	NaN	NaN	NaN	NaN	NaN	22.41262436	NaN	NaN	NaN	NaN	NaN	NaN	NaN	NaN	NaN	NaN	NaN	NaN	NaN	NaN	NaN	NaN	NaN	44.62667465	NaN	137.4006805	19.11708069	NaN	NaN	NaN	21.54841042	NaN	NaN	7.277705669	61.99188995	57.18181229	NaN	NaN	NaN	NaN
E9Q842		Unknown	E9Q842_MOUSE Neuron navigator 2 OS=Mus musculus OX=10090 GN=Nav2 PE=1 SV=1		mus_musculus_202202_demo	47.9	0	261634.21	NaN	10.04748726	10.04748726	15.52286148	15.30117893	10.13626766	NaN	22.18007851	14.44260883	NaN	24.344347	NaN	NaN	NaN	NaN	NaN	NaN	NaN	NaN	NaN	NaN	8.146239281	NaN	11.60406685	NaN	32.23957062	NaN	NaN	NaN	NaN	52.94677353	NaN	NaN	NaN	NaN	NaN	NaN	NaN	NaN	NaN	NaN
E9Q876		Unknown	ABCAC_MOUSE Glucosylceramide transporter ABCA12 OS=Mus musculus OX=10090 GN=Abca12 PE=1 SV=1		mus_musculus_202202_demo	24	0.000210128	292591.85	NaN	43.27386856	43.27386856	NaN	NaN	NaN	NaN	NaN	NaN	NaN	25.05570793	NaN	NaN	NaN	NaN	NaN	NaN	77.66763306	NaN	NaN	NaN	NaN	19.08467484	NaN	NaN	NaN	NaN	NaN	NaN	14.14082527	NaN	NaN	NaN	NaN	NaN	NaN	21.93190384	NaN	NaN	NaN	NaN
E9Q8B5		Unknown	E9Q8B5_MOUSE Complement factor H-related 4 OS=Mus musculus OX=10090 GN=Cfhr4 PE=1 SV=1		mus_musculus_202202_demo	42.6	0	99438.22	9.017230988	5.927060604	5.927060604	5.883514881	9.319973946	4.976939201	17.09954643	14.82889271	22.30593872	20.85205841	14.93800926	5.598044872	6.99382925	6.0446558	9.957097054	6.573640347	10.46347713	7.280005455	6.668178082	8.608053207	5.808495522	7.110811234	6.164243698	6.76870966	7.481548786	6.825893879	3.518157721	5.655939102	6.666560173	NaN	5.128002167	2.716776848	6.775259495	6.229437351	5.889213562	NaN	15.13440609	5.604081631	5.604081631	1.698987246	3.324593544
E9Q8D0		Unknown	DJC21_MOUSE DnaJ homolog subfamily C member 21 OS=Mus musculus OX=10090 GN=Dnajc21 PE=1 SV=1		mus_musculus_202202_demo	23.7	0	61734.54	NaN	10.85449123	10.85449123	NaN	NaN	11.45963383	NaN	NaN	NaN	NaN	NaN	NaN	NaN	NaN	NaN	NaN	NaN	NaN	NaN	NaN	NaN	11.07042122	4.19499445	12.00759888	NaN	6.845512867	18.79359055	NaN	NaN	NaN	24.62526894	NaN	NaN	11.48030949	NaN	NaN	27.9870472	NaN	NaN	NaN	NaN
E9Q8F8		Unknown	E9Q8F8_MOUSE ATP-binding cassette, sub-family A (ABC1), member 14 OS=Mus musculus OX=10090 GN=Abca14 PE=4 SV=1		mus_musculus_202202_demo	37.9	0	192268.19	NaN	NaN	NaN	NaN	NaN	NaN	NaN	NaN	NaN	NaN	NaN	NaN	NaN	NaN	NaN	NaN	NaN	NaN	NaN	7.379986286	NaN	NaN	NaN	NaN	NaN	NaN	NaN	NaN	NaN	NaN	NaN	NaN	NaN	NaN	NaN	NaN	NaN	NaN	NaN	NaN	NaN
E9Q8I7		Unknown	E9Q8I7_MOUSE Nuclear transcription factor, X-box-binding-like 1 OS=Mus musculus OX=10090 GN=Nfxl1 PE=1 SV=1		mus_musculus_202202_demo	60.6	0	101507.47	5.812987328	7.973298073	7.973298073	23.04267311	9.209115028	9.716841698	18.34237099	15.83464909	12.14579582	10.27545071	9.539057732	11.04120636	8.15577507	12.00520611	9.426747322	11.23018742	10.81351471	9.470261574	6.450322151	9.354977608	10.15656376	11.79394722	10.033535	11.91605663	12.68490314	4.535180092	NaN	NaN	6.053751945	NaN	NaN	5.320937157	NaN	NaN	5.271778584	NaN	NaN	NaN	NaN	NaN	NaN
E9Q8I9		Unknown	FRY_MOUSE Protein furry homolog OS=Mus musculus OX=10090 GN=Fry PE=1 SV=1		mus_musculus_202202_demo	89.9	0	339092.74	4.302082062	10.46492672	9.025790215	29.6184864	9.850728989	30.94968033	28.58061028	38.16448212	32.21689224	30.77637482	26.9043026	NaN	16.30070496	35.83893585	34.69655991	20.48792839	54.29891968	14.54658318	34.1230278	NaN	NaN	21.42092896	44.76447296	NaN	34.91832352	36.13243866	62.28712082	51.4736557	52.9858017	40.73069382	83.86864471	37.47280884	35.66300964	38.46574783	35.67750931	37.42472839	40.51572037	39.22066498	41.24446487	43.05382919	39.53913116
E9Q8N6		Unknown	E9Q8N6_MOUSE AKNA domain-containing 1 OS=Mus musculus OX=10090 GN=Aknad1 PE=4 SV=1		mus_musculus_202202_demo	89.3	0	75421.1	161.1003723	147.9065552	59.02252197	282.8907776	259.7381287	173.6116638	732.2495117	748.368042	700.3035278	819.4129639	704.2510376	532.9616089	219.2507782	566.2036743	283.1073303	358.3900757	NaN	505.0708008	NaN	434.631134	664.9887695	198.2055511	215.6102142	399.3384705	591.548645	NaN	1000.939941	193.2014008	NaN	292.4083862	1402.765015	1085.051392	2069.36084	1700.2229	508.4736938	517.5413208	499.8454895	485.1722107	485.1722107	179.4680481	1499.20874
E9Q8Q6		Unknown	E9Q8Q6_MOUSE Coiled-coil domain-containing 141 OS=Mus musculus OX=10090 GN=Ccdc141 PE=1 SV=2		mus_musculus_202202_demo	83	0	173644.25	16.3124733	13.95309925	13.95309925	22.77039337	19.20910835	16.82214165	19.12678146	22.6417408	41.97536469	34.48763275	29.46748734	54.48381805	17.65539551	18.22747993	15.27731323	37.24165726	28.53572655	23.14586067	92.29732513	20.03411102	30.83831215	13.97583294	15.42547417	20.4752636	10.40283775	14.7852478	104.1652298	124.2080307	108.1610413	116.4668884	119.785759	108.6073761	143.0249329	124.1502075	113.3130875	119.0013275	120.3369141	128.9720917	127.6282501	127.3108521	111.1182709
E9Q8V6		Unknown	E9Q8V6_MOUSE DENN/MADD domain-containing 4A OS=Mus musculus OX=10090 GN=Dennd4a PE=1 SV=1		mus_musculus_202202_demo	77.6	0	209302.04	11.85085297	NaN	15.74194241	NaN	6.004343033	NaN	NaN	4.166235447	NaN	NaN	NaN	NaN	15.06376266	54.95153809	NaN	NaN	NaN	NaN	NaN	NaN	NaN	NaN	NaN	16.37333679	7.321871281	NaN	NaN	7.58475256	NaN	19.08896065	NaN	NaN	NaN	4.114210129	NaN	NaN	19.59470749	NaN	NaN	NaN	NaN
E9Q912		Unknown	GDS1_MOUSE Rap1 GTPase-GDP dissociation stimulator 1 OS=Mus musculus OX=10090 GN=Rap1gds1 PE=2 SV=1		mus_musculus_202202_demo	99.7	0	66076.46	54.18646622	55.05062485	55.3508873	53.56277466	54.85274124	44.84980392	99.43055725	101.6267166	95.23946381	85.68257904	106.6366882	60.73847198	51.71141052	62.13671875	68.38186646	63.49409103	76.61340332	75.11048126	92.68480682	73.24846649	67.48048401	54.64826965	56.67227936	68.6282196	83.20808411	72.85270691	68.61717987	62.61117935	59.22476578	58.81390381	54.3662796	59.95075226	46.5657196	52.64966583	57.05476761	55.85112	53.39639664	54.40632248	55.0610199	62.77259827	50.51958466
E9Q9B3		Unknown	E9Q9B3_MOUSE SPRY domain-containing 3 OS=Mus musculus OX=10090 GN=Spryd3 PE=1 SV=1		mus_musculus_202202_demo	30	0.003719714	49696.97	7.321083069	NaN	NaN	NaN	NaN	NaN	101.8699875	NaN	NaN	12.97183418	13.94188786	NaN	NaN	9.001496315	NaN	NaN	12.23737526	63.65072632	NaN	NaN	NaN	NaN	NaN	NaN	NaN	NaN	NaN	16.91590691	NaN	NaN	21.08086777	NaN	NaN	34.57054138	48.55009842	NaN	89.39803314	NaN	NaN	NaN	50.41316986
E9Q9B7		Unknown	E9Q9B7_MOUSE Kinase D-interacting substrate 220 OS=Mus musculus OX=10090 GN=Kidins220 PE=1 SV=1		mus_musculus_202202_demo	85.2	0	199184.23	21.49307632	18.33712769	15.54485416	28.87807846	22.08619499	21.65768242	29.01845932	42.0373764	33.06441498	35.59730911	32.35979843	22.281744	14.9418726	24.15150452	23.18429756	28.52190971	38.61988831	26.23225594	54.43797684	37.85503387	29.99881363	29.71365929	22.77376556	26.57974434	29.39623451	31.46295929	NaN	9.419732094	13.83491516	NaN	NaN	7.782924652	NaN	13.80101681	NaN	NaN	NaN	NaN	NaN	NaN	NaN
E9Q9D5		Unknown	RBL2A_MOUSE Rab-like protein 2A OS=Mus musculus OX=10090 GN=Rabl2 PE=1 SV=1		mus_musculus_202202_demo	24.3	0	25609.95	NaN	NaN	NaN	2.47870779	NaN	8.470990181	NaN	NaN	NaN	9.900526047	14.94167519	NaN	NaN	NaN	NaN	NaN	NaN	NaN	NaN	9.193899155	NaN	NaN	NaN	NaN	NaN	NaN	NaN	NaN	NaN	NaN	NaN	NaN	NaN	NaN	NaN	NaN	NaN	NaN	NaN	NaN	NaN
E9Q9K5		Unknown	TRDN_MOUSE Triadin OS=Mus musculus OX=10090 GN=Trdn PE=1 SV=1		mus_musculus_202202_demo	6.9	0.000210128	77843.59	NaN	NaN	NaN	NaN	NaN	NaN	NaN	NaN	NaN	NaN	NaN	NaN	NaN	NaN	NaN	NaN	NaN	NaN	NaN	NaN	NaN	NaN	NaN	NaN	NaN	NaN	199.960495	204.5100098	285.524353	227.9993896	177.925766	470.8537598	375.1047363	302.7666016	549.890564	385.0618286	443.4004822	321.5941772	321.5941772	424.7283936	451.2129822
E9Q9K8		Unknown	E9Q9K8_MOUSE A kinase (PRKA) anchor protein 6 OS=Mus musculus OX=10090 GN=Akap6 PE=1 SV=1		mus_musculus_202202_demo	66.6	0	254323.39	NaN	NaN	NaN	NaN	NaN	46.23139572	NaN	NaN	NaN	NaN	NaN	29.28682137	NaN	NaN	NaN	NaN	17.9368763	47.66133499	23.5351429	NaN	NaN	NaN	NaN	NaN	NaN	NaN	36.95943069	36.64943695	36.42818069	34.68793488	40.96128464	39.62704468	39.90321732	37.62130737	43.04689789	43.97857285	61.48861694	36.33731079	36.33731079	55.7334137	44.98757935
E9Q9Q2		Unknown	E9Q9Q2_MOUSE R3H domain-containing 1 OS=Mus musculus OX=10090 GN=R3hdm1 PE=1 SV=1		mus_musculus_202202_demo	64	0	124387.24	NaN	NaN	NaN	12.43398094	14.40488911	13.30034161	28.97297478	35.76661301	33.37038803	35.33164215	27.08695984	17.79816818	29.4888382	NaN	NaN	NaN	29.27769279	15.55523586	24.92375565	23.72556686	18.15611649	15.50340176	NaN	NaN	8.684570313	15.77998066	NaN	NaN	NaN	NaN	NaN	NaN	NaN	NaN	NaN	NaN	NaN	NaN	NaN	NaN	NaN
E9Q9Q6		Unknown	E9Q9Q6_MOUSE Cadherin 18 OS=Mus musculus OX=10090 GN=Cdh18 PE=1 SV=1		mus_musculus_202202_demo	58	0	87938.37	NaN	NaN	4.402643204	NaN	222.3866272	NaN	21.04158974	56.18424225	61.59046555	NaN	28.55008507	NaN	10.29262733	NaN	NaN	NaN	NaN	46.1594696	NaN	NaN	NaN	40.97084427	5.40541029	42.58395767	NaN	NaN	NaN	NaN	NaN	NaN	27.57700539	NaN	NaN	NaN	NaN	NaN	30.63403702	50.69027328	50.69027328	NaN	NaN
E9Q9R9		Unknown	DLG5_MOUSE Disks large homolog 5 OS=Mus musculus OX=10090 GN=Dlg5 PE=1 SV=1		mus_musculus_202202_demo	41.3	0.000622536	214386.04	NaN	NaN	8.412883759	NaN	NaN	24.45360374	NaN	85.52500916	NaN	82.9560318	63.44050217	6.085131645	43.08451462	372.816925	NaN	NaN	57.94931793	49.83524323	79.91301727	99.98761749	74.30084229	NaN	26.46569061	NaN	33.20352936	15.59670258	NaN	NaN	33.10183334	NaN	NaN	NaN	NaN	NaN	NaN	42.05213165	NaN	70.37425995	70.37425995	NaN	NaN
E9Q9W4		Unknown	S27A6_MOUSE Long-chain fatty acid transport protein 6 OS=Mus musculus OX=10090 GN=Slc27a6 PE=1 SV=1		mus_musculus_202202_demo	14.2	0	70192.07	NaN	NaN	NaN	NaN	NaN	NaN	NaN	NaN	NaN	NaN	NaN	NaN	NaN	NaN	NaN	NaN	NaN	NaN	NaN	NaN	NaN	NaN	NaN	NaN	NaN	NaN	NaN	NaN	NaN	NaN	NaN	NaN	NaN	NaN	NaN	8.889705658	NaN	NaN	NaN	NaN	NaN
E9QA15		Unknown	E9QA15_MOUSE Caldesmon 1 OS=Mus musculus OX=10090 GN=Cald1 PE=1 SV=1		mus_musculus_202202_demo	95.3	0	89273.46	502.8756104	494.5322571	495.4194946	463.5178833	513.4021606	490.7237549	690.4127197	644.1559448	721.1831055	645.7376099	643.6656494	408.2422485	480.6000671	532.4231567	528.0189819	609.8189087	417.6156921	381.0505981	400.8802795	400.5895386	343.5019531	457.158905	448.7696838	437.0795593	438.3212585	406.7329102	175.2756042	175.886261	196.3345642	163.0149078	161.3345184	166.5152283	162.4817657	166.2293854	183.4310608	139.6639862	155.2751465	149.2917328	131.3279114	153.1295624	159.270752
E9QA62		Unknown	LMOD3_MOUSE Leiomodin-3 OS=Mus musculus OX=10090 GN=Lmod3 PE=1 SV=1		mus_musculus_202202_demo	4.7	0.005387071	65688.69	NaN	NaN	NaN	NaN	NaN	NaN	NaN	NaN	NaN	NaN	NaN	NaN	NaN	NaN	NaN	NaN	NaN	NaN	NaN	NaN	NaN	NaN	NaN	NaN	NaN	NaN	NaN	NaN	NaN	NaN	NaN	6.499285698	24.86894608	20.71466827	9.03335762	12.17048359	NaN	NaN	8.701909065	8.355517387	NaN
E9QAE1		Unknown	E9QAE1_MOUSE NCK-associated protein 5 OS=Mus musculus OX=10090 GN=Nckap5 PE=1 SV=1		mus_musculus_202202_demo	47.9	0	209077.57	4.030060768	NaN	NaN	NaN	NaN	NaN	NaN	NaN	4.493376255	13.69265556	NaN	13.98011017	NaN	8.046034813	NaN	NaN	NaN	4.018200397	7.041660309	NaN	NaN	NaN	NaN	NaN	NaN	NaN	NaN	NaN	NaN	NaN	NaN	6.219124317	NaN	NaN	NaN	15.30907631	28.59090996	NaN	NaN	6.62588644	NaN
E9QAE3		Unknown	E9QAE3_MOUSE B-TFIID TATA-box-binding protein-associated factor 1 OS=Mus musculus OX=10090 GN=Btaf1 PE=1 SV=1		mus_musculus_202202_demo	73.8	0	207051.67	13.63088131	18.12543106	17.92993546	13.49578285	17.04602623	13.63217831	20.25864601	24.85579491	29.38879585	21.18734169	26.45978546	20.20541382	18.17882347	23.65285683	25.53548431	18.89101219	31.43805122	13.44842243	16.51538277	20.51220894	21.53168869	20.43656921	17.80707741	23.94486237	27.48770905	17.01527977	31.39115524	7.744776249	19.39084816	NaN	95.15246582	12.27416897	NaN	15.76844692	16.95402718	NaN	NaN	NaN	14.16503143	21.30595398	18.35880852
E9QAM5		Unknown	HELZ2_MOUSE Helicase with zinc finger domain 2 OS=Mus musculus OX=10090 GN=Helz2 PE=1 SV=1		mus_musculus_202202_demo	49.8	0	331563.15	16.94804382	37.21324921	NaN	NaN	39.75376129	8.506259918	NaN	NaN	NaN	NaN	NaN	NaN	16.21351433	11.94199657	NaN	14.98950958	NaN	NaN	NaN	NaN	NaN	NaN	23.4986763	6.052012444	18.4246521	NaN	NaN	NaN	NaN	NaN	NaN	NaN	NaN	NaN	NaN	152.793457	NaN	NaN	15.67536736	NaN	50.52275085
E9QAN8		Unknown	E9QAN8_MOUSE Phosphatidylinositol-4-phosphate 3-kinase OS=Mus musculus OX=10090 GN=Pik3c2b PE=1 SV=1		mus_musculus_202202_demo	18.9	0	184177.86	NaN	NaN	NaN	NaN	NaN	NaN	NaN	NaN	NaN	NaN	NaN	NaN	NaN	NaN	NaN	NaN	NaN	NaN	NaN	NaN	NaN	NaN	NaN	NaN	NaN	NaN	NaN	NaN	NaN	17.53730202	23.9335289	NaN	NaN	NaN	9.292967796	NaN	NaN	NaN	NaN	NaN	NaN
E9QAP7		Unknown	E9QAP7_MOUSE TATA-box-binding protein-associated factor 4 OS=Mus musculus OX=10090 GN=Taf4 PE=1 SV=1		mus_musculus_202202_demo	55.5	0	105306.61	12.58502007	8.680226326	8.680226326	9.115840912	8.282773972	12.0434885	6.02673912	NaN	5.242980957	3.769489527	NaN	5.905543327	5.684954643	14.21146965	11.50067234	12.11031342	5.399125576	12.34887791	11.55665779	NaN	10.26232624	16.16853523	13.76638412	15.82317257	11.1756773	21.22273445	NaN	22.38725662	9.890120506	NaN	NaN	NaN	NaN	NaN	27.11913872	NaN	3.328016281	NaN	NaN	9.24699688	NaN
E9QAT4		Unknown	SC16A_MOUSE Protein transport protein Sec16A OS=Mus musculus OX=10090 GN=Sec16a PE=1 SV=1		mus_musculus_202202_demo	89.9	0	254202.22	25.352705	23.40187645	23.40494347	32.88605118	28.18088341	22.91043472	59.74478912	61.86201859	71.4967804	46.9641304	74.12360382	30.57616234	23.06468391	33.47411728	28.62922478	37.61329269	43.55690765	37.41481018	52.91732025	37.49137497	35.35135651	32.38804626	32.49440384	30.53975296	39.38689804	37.49090958	50.35863495	35.45105743	29.24998474	44.1174469	31.58969116	34.86792374	32.18358612	31.99971962	33.23055267	33.58277512	35.08031845	35.5300827	32.01475143	46.49305725	44.00328064
F1MVK1	c4a	Bos taurus	C4a anaphylatoxin	F1MVK1_BOVIN	contaminants2021	51.4	0	192220.36	13.97163677	16.99943542	16.88744736	NaN	12.80818939	10.78755379	32.92241669	25.62599754	25.98989296	27.4678669	24.31250572	28.64122009	34.08714294	28.47685242	70.47731018	26.2895813	39.45560837	27.8945179	NaN	27.88525963	NaN	28.02212334	28.46861458	29.46769142	23.66962242	16.03533745	20.54236794	22.98444557	32.3589325	28.6113472	76.49263763	21.70679665	NaN	NaN	14.61645985	NaN	13.83179092	NaN	NaN	26.09605598	25.43001556
F1N076	CP	Bos taurus	Ceruloplasmin	F1N076_BOVIN	contaminants2021	42.9	0	122394.92	21.01607704	17.2776165	17.27761459	41.33329391	19.4285717	15.72019863	51.84020233	51.1138382	49.32149506	57.25576019	46.95855713	17.03664398	17.09703255	18.76445961	18.66805458	17.77927971	32.35877991	26.72566795	36.09525299	30.74627495	49.35808563	21.46624756	14.07702732	38.89546585	18.58678436	13.43190098	40.10289383	21.73558044	19.03022194	70.54319	89.72246552	15.63903713	29.16423607	59.94024277	23.94682884	43.11666489	17.75761604	50.344841	50.344841	13.1426754	16.87000084
F1N5M2	GC	Bos taurus	Gc-globulin	F1N5M2_BOVIN	contaminants2021	30.9	0	53356.04	123.2240295	135.0479431	107.7398911	NaN	NaN	NaN	127.5989914	149.6911926	102.7119598	99.09316254	114.9972839	154.1044769	139.013916	132.5496063	247.7996216	157.3013153	165.2913818	160.3613892	NaN	132.5800781	NaN	148.1052856	153.2299347	179.5179596	167.2163086	118.7174377	19.09595108	NaN	349.505249	NaN	NaN	136.2006683	NaN	NaN	100.5633087	NaN	99.62415314	NaN	NaN	205.1129303	300.5502014
F2Z3U3		Unknown	F2Z3U3_MOUSE Ras association (RalGDS/AF-6) and pleckstrin homology domains 1 OS=Mus musculus OX=10090 GN=Raph1 PE=1 SV=2		mus_musculus_202202_demo	94	0	136739.43	12.30517292	11.72596741	11.80215359	12.74663353	10.17959023	16.8878994	18.93988609	24.91318893	12.81575012	21.00266457	24.27315903	10.81852913	15.06185722	21.58829117	15.84668922	16.64604187	17.47614479	15.5057478	14.04326534	14.34687614	25.08945656	13.84703732	15.17908859	12.49755383	8.804374695	16.27850151	43.16450119	39.63414383	45.32547379	51.03048706	52.95703125	42.36473465	48.6191864	44.35575867	37.18791962	42.32342529	67.65738678	69.04966736	65.66908264	58.15415192	41.49959946
F2Z472		Unknown	SVS3A_MOUSE Seminal vesicle secretory protein 3A OS=Mus musculus OX=10090 GN=Svs3a PE=1 SV=1		mus_musculus_202202_demo	17.4	0	29967.14	NaN	NaN	NaN	NaN	NaN	NaN	2.937168598	NaN	NaN	NaN	NaN	NaN	NaN	NaN	NaN	NaN	NaN	NaN	NaN	NaN	NaN	NaN	NaN	NaN	1.817143798	NaN	NaN	NaN	NaN	NaN	NaN	NaN	NaN	NaN	NaN	NaN	NaN	NaN	NaN	NaN	NaN
F6QRE9		Unknown	F6QRE9_MOUSE Glutamate-rich 3 OS=Mus musculus OX=10090 GN=Erich3 PE=1 SV=3		mus_musculus_202202_demo	6.9	0.000622536	180075.26	NaN	14.26591396	NaN	NaN	NaN	NaN	NaN	NaN	NaN	NaN	NaN	NaN	NaN	NaN	NaN	NaN	NaN	NaN	NaN	NaN	NaN	NaN	20.8888073	NaN	NaN	NaN	NaN	NaN	NaN	NaN	NaN	NaN	NaN	NaN	NaN	NaN	NaN	NaN	NaN	NaN	NaN
F6R4P6	SERPIND1	Bos taurus	Serpin family D member 1	F6R4P6_BOVIN	contaminants2021	21.8	0	62704.65	25.71581268	26.45869064	26.45869064	NaN	NaN	NaN	NaN	33.28791809	NaN	NaN	NaN	73.06359863	85.2144928	32.01754379	82.23912811	61.14070129	35.13126373	25.01503181	NaN	64.49971771	NaN	35.67428589	35.48168564	22.59756279	36.42303467	23.56056786	NaN	NaN	35.72021484	NaN	NaN	36.11240005	NaN	NaN	NaN	NaN	NaN	NaN	NaN	NaN	48.80172729
F6R7E8;Q9CPN7		Unknown	F6R7E8_MOUSE Predicted gene 2663 OS=Mus musculus OX=10090 GN=Gm2663 PE=4 SV=1;Q9CPN7_MOUSE RIKEN cDNA 1810009J06 gene OS=Mus musculus OX=10090 GN=1810009J06Rik PE=2 SV=1		mus_musculus_202202_demo	88	0.00052263	26576.37;26503.28	1019.749939	1731.444214	1731.444214	10475.08105	17862.68555	3794.922363	141.2104187	2159.916016	155.1020966	146.7988434	164.2938232	2187.699463	2323.34375	2306.385498	1836.820801	2576.53418	1124.46582	944.7630615	6339.794922	1138.446411	1119.950439	1684.670776	1569.583374	1697.744751	12378.18652	10640.75781	11307.61523	47869.41016	NaN	12598.56055	14150.25488	2414.554932	5266.67627	NaN	2796.26123	2001.808472	5160.608398	30204.07813	30204.07813	5570.759766	3462.778809
F6RWR5		Unknown	F6RWR5_MOUSE GST class-pi OS=Mus musculus OX=10090 GN=Gstp3 PE=1 SV=1		mus_musculus_202202_demo	44.8	0	24161.87	27.03647614	NaN	NaN	NaN	12.77423477	NaN	NaN	NaN	NaN	NaN	NaN	433.8038025	NaN	NaN	46.91369247	NaN	21.28123856	25.63031769	NaN	14.48341179	39.33971786	29.78085709	27.25462151	44.0108757	NaN	24.80574989	39.10902786	NaN	NaN	NaN	21.9051857	NaN	NaN	NaN	NaN	NaN	16.25814819	NaN	NaN	NaN	NaN
F6SEU4		Unknown	SYGP1_MOUSE Ras/Rap GTPase-activating protein SynGAP OS=Mus musculus OX=10090 GN=Syngap1 PE=1 SV=2		mus_musculus_202202_demo	87.1	0	148238.02	55.80229568	2.209938765	2.209938765	3.649983883	NaN	1.980798721	NaN	NaN	116.2676086	184.0410309	142.5096588	NaN	102.9825439	40.57275772	70.34535217	12.63032055	NaN	88.43673706	NaN	NaN	NaN	NaN	80.71574402	14.11247349	163.8148041	4.632049084	49.75523758	NaN	129.4045563	NaN	6.871997356	779.9331665	NaN	NaN	NaN	438.2398376	3.929692268	NaN	NaN	21.83574104	NaN
F6TQW2;P01864		Unknown	F6TQW2_MOUSE Immunoglobulin heavy constant gamma 2C (Fragment) OS=Mus musculus OX=10090 GN=Ighg2c PE=1 SV=2;GCAB_MOUSE Ig gamma-2A chain C region secreted form OS=Mus musculus OX=10090 PE=1 SV=1		mus_musculus_202202_demo	18	0	NaN;36595.9	6.961080551	8.072517395	8.072517395	NaN	8.199801445	9.039248466	NaN	NaN	9.397796631	NaN	NaN	NaN	5.699286461	8.238312721	4.889079094	NaN	NaN	4.834345818	NaN	NaN	9.613010406	8.627918243	5.854977608	9.37408638	NaN	9.511159897	NaN	NaN	NaN	NaN	NaN	10.02075958	15.96660805	NaN	7.925848007	NaN	7.220328808	NaN	NaN	16.12327766	NaN
F6U5V1		Unknown	F6U5V1_MOUSE La ribonucleoprotein domain family, member 1B OS=Mus musculus OX=10090 GN=Larp1b PE=1 SV=2		mus_musculus_202202_demo	25.6	0.001734517	59728.8	NaN	NaN	NaN	NaN	8.349345207	9.364679337	NaN	26.90013695	NaN	NaN	NaN	4.773294926	NaN	7.914252758	54.36532211	NaN	45.31624222	NaN	13.74843311	NaN	13.33997822	NaN	7.026591301	11.04127312	NaN	11.10383415	NaN	5.435668945	NaN	NaN	35.20204163	NaN	8.82451725	NaN	11.17431068	21.26951981	9.657256126	35.68616486	35.68616486	10.0190897	10.32218838
F6W8I0		Unknown	YJEN3_MOUSE YjeF N-terminal domain-containing protein 3 OS=Mus musculus OX=10090 GN=Yjefn3 PE=1 SV=2		mus_musculus_202202_demo	36.3	0	27016.02	NaN	NaN	NaN	NaN	NaN	NaN	NaN	NaN	NaN	NaN	NaN	NaN	NaN	NaN	NaN	NaN	NaN	NaN	NaN	NaN	NaN	NaN	NaN	NaN	NaN	NaN	NaN	NaN	NaN	NaN	NaN	NaN	NaN	NaN	19.57715797	NaN	NaN	NaN	NaN	NaN	NaN
F6WYC8		Unknown	F6WYC8_MOUSE Lipase OS=Mus musculus OX=10090 GN=Lipo1 PE=3 SV=2		mus_musculus_202202_demo	9.1	0.008739199	44668.21	NaN	NaN	NaN	NaN	NaN	NaN	NaN	NaN	NaN	NaN	NaN	NaN	NaN	NaN	NaN	NaN	NaN	NaN	NaN	NaN	NaN	NaN	NaN	NaN	NaN	NaN	NaN	NaN	NaN	NaN	NaN	NaN	NaN	NaN	NaN	NaN	NaN	NaN	NaN	NaN	NaN
F6XJP7		Unknown	F6XJP7_MOUSE Proprotein convertase subtilisin/kexin type 6 OS=Mus musculus OX=10090 GN=Pcsk6 PE=1 SV=1		mus_musculus_202202_demo	15.8	0	106055.64	NaN	NaN	NaN	NaN	NaN	NaN	37.95021057	112.6732178	46.88831711	47.89580917	38.99241638	NaN	NaN	16.02915192	NaN	NaN	NaN	NaN	NaN	27.15294838	NaN	NaN	NaN	NaN	NaN	NaN	16.16953087	15.64523983	18.51666832	NaN	NaN	14.86931229	13.36012363	NaN	22.40675354	23.84332848	NaN	79.89585876	79.89585876	15.31632519	13.53551865
F6XLV1		Unknown	CRCC2_MOUSE Ciliary rootlet coiled-coil protein 2 OS=Mus musculus OX=10090 GN=Crocc2 PE=3 SV=2		mus_musculus_202202_demo	88	0	186630.75	102.7076416	118.6147614	118.6147614	124.5965652	118.2524033	92.27410126	214.4517059	239.3180237	191.2886505	203.6174164	209.4276123	NaN	113.5439987	134.4638062	132.7846985	157.5858002	160.1433258	163.8148804	183.4541473	176.9872437	184.6713715	122.0034943	102.1857605	131.1577301	126.0166931	118.0739899	59.78628159	83.93696594	64.50634003	66.34120178	49.28713989	85.68186951	79.00644684	60.21559525	62.77502823	69.34737396	83.91132355	67.02114868	67.02114868	61.30862808	81.08287811
F6YVP7;P62270		Unknown	F6YVP7_MOUSE 40S ribosomal protein S18 OS=Mus musculus OX=10090 GN=Rps18-ps6 PE=3 SV=2;RS18_MOUSE 40S ribosomal protein S18 OS=Mus musculus OX=10090 GN=Rps18 PE=1 SV=3		mus_musculus_202202_demo	100	0	17671.57;17718.67	596.4511719	536.4366455	536.4366455	876.2730103	675.1798096	603.8853149	286.5826111	335.9178162	288.3869934	208.1853943	242.097702	708.7350464	698.8128052	852.9248657	939.5772705	1085.948486	379.6973572	329.9478455	366.6430969	324.7333679	288.0800171	692.7988281	624.824585	611.7095947	704.9361572	716.8532715	960.1542969	702.7163696	761.5598145	919.8280029	876.7581177	713.1813354	962.5857544	971.8083496	820.8794556	869.1435547	843.5219116	846.8630981	846.8630981	864.9070435	813.1484985
F6ZDS4		Unknown	TPR_MOUSE Nucleoprotein TPR OS=Mus musculus OX=10090 GN=Tpr PE=1 SV=1		mus_musculus_202202_demo	95.6	0	273990.14	79.20550537	76.35886383	76.57956696	82.13450623	87.9883728	78.94233704	123.1412582	126.4521866	127.1702194	132.0257416	138.5065308	86.51564026	76.01298523	89.93697357	91.96572113	88.14711761	98.02107239	89.73461151	112.4590836	94.63871002	103.324234	83.01885223	80.8312149	85.61309052	88.07861328	90.08407593	55.82352066	59.0062294	59.58848572	59.48970032	58.20329285	58.30627823	66.37651825	60.79447556	61.14071655	59.73337936	67.04644012	58.59964752	57.16766357	63.50756836	60.35784149
F6ZE64		Unknown	F6ZE64_MOUSE LON peptidase N-terminal domain and ring finger 2 OS=Mus musculus OX=10090 GN=Lonrf2 PE=1 SV=1		mus_musculus_202202_demo	36.6	0.000722693	83558.47	NaN	NaN	47.56775284	NaN	NaN	NaN	NaN	NaN	31.49386024	NaN	NaN	NaN	NaN	NaN	NaN	NaN	NaN	NaN	NaN	NaN	NaN	NaN	NaN	NaN	NaN	NaN	42.91746521	NaN	NaN	35.88554382	50.11308289	NaN	NaN	NaN	NaN	NaN	NaN	NaN	NaN	NaN	NaN
F7BAB2		Unknown	F7BAB2_MOUSE Transmembrane protein 132B OS=Mus musculus OX=10090 GN=Tmem132b PE=1 SV=1		mus_musculus_202202_demo	65.6	0	119326.87	7.929303169	6.428188324	6.428188324	NaN	NaN	NaN	NaN	130.4743805	36.26572418	NaN	NaN	NaN	NaN	7.406280041	NaN	NaN	NaN	NaN	NaN	34.65103531	NaN	NaN	6.407835007	NaN	NaN	11.1130209	NaN	NaN	NaN	NaN	53.55678177	NaN	NaN	NaN	NaN	NaN	NaN	NaN	NaN	NaN	NaN
F7BJB9		Unknown	MORC3_MOUSE MORC family CW-type zinc finger protein 3 OS=Mus musculus OX=10090 GN=Morc3 PE=1 SV=1		mus_musculus_202202_demo	52.1	0.000210128	106522.45	18.49409294	16.8915081	16.8915081	NaN	17.28151321	NaN	NaN	33.704319	NaN	12.53103161	NaN	NaN	12.58636475	NaN	17.67905807	16.87577057	NaN	27.85098076	NaN	20.39245033	NaN	NaN	12.89112949	NaN	NaN	15.68141937	27.43210793	NaN	20.10609245	NaN	NaN	21.02695274	NaN	NaN	20.09441185	22.18536377	23.55350494	NaN	NaN	NaN	NaN
F7BWT7		Unknown	TSN15_MOUSE Tetraspanin-15 OS=Mus musculus OX=10090 GN=Tspan15 PE=1 SV=2		mus_musculus_202202_demo	72.9	0	33070.83	12.67450714	12.66121387	12.66121387	9.445624352	9.710278511	7.638253212	9.656637192	NaN	8.887343407	3.563107014	6.747492313	NaN	11.67897987	5.843366623	6.472732544	26.76425171	11.66805553	11.45541859	NaN	10.64914131	13.70494366	11.01430607	10.05596066	10.37480164	8.268249512	11.86096191	NaN	NaN	NaN	13.92482376	NaN	3.071742058	NaN	NaN	NaN	NaN	NaN	NaN	NaN	25.26830673	11.31639671
F8VPK0		Unknown	F8VPK0_MOUSE Tetratricopeptide repeat domain 37 OS=Mus musculus OX=10090 GN=Ttc37 PE=1 SV=1		mus_musculus_202202_demo	92.4	0	173942.3	28.2589817	24.93440819	24.6441021	39.78753281	25.20377541	22.87692261	38.75966263	46.03322983	37.00549698	39.52035904	39.7320137	24.40647125	26.58665085	30.91119576	36.80352783	35.32451248	27.66585732	36.0655899	49.897789	36.34677124	40.66679382	32.01512909	28.58823776	36.83992004	28.2120266	28.4435463	22.86087608	23.36321449	26.44033051	39.09814453	98.56416321	16.91178513	23.57957268	32.31900787	20.07780457	24.95700264	20.79881668	21.29971886	21.36696053	19.75570869	21.23509026
F8VPK8		Unknown	F8VPK8_MOUSE Protocadherin 9 OS=Mus musculus OX=10090 GN=Pcdh9 PE=1 SV=1		mus_musculus_202202_demo	75.1	0	136144.63	14.15850639	NaN	NaN	38.82602692	NaN	NaN	NaN	NaN	14.76309586	NaN	13.97192097	33.74036407	17.54079819	23.97592354	NaN	23.39001656	NaN	17.26832771	NaN	NaN	68.10102844	49.78875732	NaN	13.58450031	NaN	NaN	NaN	NaN	NaN	NaN	NaN	NaN	NaN	NaN	NaN	NaN	NaN	NaN	NaN	NaN	NaN
F8VPN4		Unknown	F8VPN4_MOUSE Glycogen debrancher OS=Mus musculus OX=10090 GN=Agl PE=1 SV=1		mus_musculus_202202_demo	96.2	0	174287.21	45.78954315	54.47473907	54.47473907	52.40969467	54.25417328	47.89845276	85.1058197	83.22156525	78.95722961	86.1523819	76.0916214	37.46186447	42.49037933	56.49080658	44.42733002	53.43717957	57.86426544	61.02935791	63.01085281	61.06402588	58.99481201	49.6260376	48.23208237	55.16357422	58.71381378	46.56245422	272.9469604	344.5879517	377.0303955	302.0180969	354.1272583	455.0860901	409.971405	406.1595154	475.1783142	403.9759216	445.0184937	372.1199951	366.5001221	457.1046753	453.0907898
F8VPP8		Unknown	F8VPP8_MOUSE Zinc finger CCCH type-containing 7B OS=Mus musculus OX=10090 GN=Zc3h7b PE=1 SV=1		mus_musculus_202202_demo	83	0	110292.47	16.65330505	20.74878311	20.74878311	NaN	11.76519108	12.35306931	50.19111633	44.78097916	44.20958328	36.5959549	45.3574028	26.27714729	23.36075401	63.09051132	38.00247574	18.77736092	45.10329437	39.9464035	82.61469269	42.17596817	62.52923965	27.91204643	17.92517853	28.94762993	19.37626457	24.89217949	NaN	10.93394661	7.947764874	NaN	NaN	19.09591866	NaN	4.179960728	28.55738258	18.11704254	32.9633255	37.59386826	31.67871857	44.29137802	26.69474411
F8VPQ2		Unknown	ARI4A_MOUSE AT-rich interactive domain-containing protein 4A OS=Mus musculus OX=10090 GN=Arid4a PE=1 SV=1		mus_musculus_202202_demo	24.6	0	142055.25	NaN	5.151385784	5.151385784	5.766599178	2.217575788	NaN	NaN	19.09901237	31.18903732	17.28607368	NaN	13.63398743	NaN	NaN	8.654054642	6.5413661	NaN	3.532182693	NaN	NaN	NaN	6.493581295	NaN	11.03792381	NaN	NaN	NaN	NaN	NaN	NaN	NaN	NaN	NaN	NaN	NaN	NaN	NaN	NaN	NaN	NaN	NaN
F8VPU2		Unknown	FARP1_MOUSE FERM, ARHGEF and pleckstrin domain-containing protein 1 OS=Mus musculus OX=10090 GN=Farp1 PE=1 SV=1		mus_musculus_202202_demo	99.1	0	118875.27	162.8811035	167.3808289	167.3808289	194.3545837	200.9924164	200.7190552	485.3724976	526.8103638	460.8590698	513.4137573	496.5639343	104.4323425	131.9283752	133.7141724	137.4621735	158.7017212	186.435379	159.7166748	150.6894989	194.3660126	212.2342529	157.1548309	169.688797	129.4537506	151.5415344	145.8703003	32.30411911	66.45565033	80.96002197	60.74248886	42.19504929	52.13145447	47.66821671	40.31690216	52.99233246	71.10993195	46.34739304	NaN	61.75212097	94.71029663	35.90597534
F8VPX2		Unknown	F8VPX2_MOUSE F-box and WD-40 domain protein 9 OS=Mus musculus OX=10090 GN=Fbxw9 PE=1 SV=1		mus_musculus_202202_demo	12	0	50533.51	NaN	NaN	NaN	NaN	NaN	NaN	NaN	NaN	NaN	NaN	12.45500755	11.36026669	NaN	NaN	NaN	NaN	NaN	NaN	NaN	NaN	NaN	NaN	NaN	NaN	NaN	NaN	NaN	NaN	NaN	NaN	NaN	NaN	NaN	NaN	NaN	NaN	NaN	NaN	NaN	NaN	NaN
F8VPZ3		Unknown	F8VPZ3_MOUSE Ubiquitinyl hydrolase 1 OS=Mus musculus OX=10090 GN=Usp32 PE=1 SV=1		mus_musculus_202202_demo	85.5	0	181732.79	11.75109768	14.48782539	14.48782539	14.27538109	10.9586668	8.001204491	33.17245102	29.27790451	28.16048813	27.44353294	24.75990486	23.30394936	11.67054462	17.02721977	NaN	19.1647644	19.4030571	15.42674732	22.13513565	18.40595436	21.6879406	13.22900867	15.13436699	15.37270737	NaN	16.84172821	NaN	NaN	37.52923203	NaN	NaN	NaN	NaN	NaN	NaN	78.42531586	77.71777344	40.18912506	40.18912506	NaN	NaN
F8VQ05		Unknown	F8VQ05_MOUSE FRY-like transcription coactivator OS=Mus musculus OX=10090 GN=Fryl PE=1 SV=1		mus_musculus_202202_demo	90.9	0	337818.97	11.66098022	12.38431168	12.24800682	11.3641119	11.43301201	14.7026577	15.03656387	21.54344749	18.78292465	23.35916328	19.83581734	11.87357807	11.4761591	10.69318867	13.02174377	15.68980503	16.36680794	13.1555357	17.31059265	14.41684818	18.72965622	12.98332691	11.70516396	16.45226669	13.9128294	16.40503693	11.31627274	28.84871674	11.96454525	47.98446274	NaN	9.689173698	13.3745451	13.60535431	10.0115118	10.52210426	31.92231178	83.74150085	15.40673161	10.52545929	8.815032005
F8VQ70		Unknown	F8VQ70_MOUSE S phase cyclin A-associated protein in the ER OS=Mus musculus OX=10090 GN=Scaper PE=1 SV=1		mus_musculus_202202_demo	74.1	0	157773.58	NaN	13.96382904	13.96382904	NaN	11.83948326	6.682393074	10.92928123	140.0733185	NaN	16.70364189	NaN	17.83824921	NaN	7.893675804	NaN	NaN	NaN	NaN	NaN	NaN	NaN	NaN	NaN	NaN	8.880931854	NaN	13.08898926	35.28744125	27.14183617	NaN	NaN	NaN	NaN	NaN	NaN	NaN	13.09998417	NaN	NaN	15.06029224	NaN
F8VQB6		Unknown	MYO10_MOUSE Unconventional myosin-X OS=Mus musculus OX=10090 GN=Myo10 PE=1 SV=1		mus_musculus_202202_demo	49.8	0	237322.97	13.10205841	14.05771446	14.41807079	13.05917931	18.08303452	13.76755524	22.23244476	16.91881561	27.38389206	28.68650436	26.71077156	14.05055904	12.56674385	19.58132553	19.15122414	23.70520973	13.49706841	23.16893196	25.13843536	17.37657928	17.68352127	17.01231575	14.49005222	22.51334381	20.93946075	15.22020149	NaN	NaN	NaN	NaN	NaN	9.269457817	NaN	NaN	3.846984625	35.23283005	NaN	NaN	NaN	NaN	24.29430771
F8VQC1		Unknown	F8VQC1_MOUSE Signal recognition particle subunit SRP72 OS=Mus musculus OX=10090 GN=Srp72 PE=1 SV=1		mus_musculus_202202_demo	95.9	0	74657.21	72.77285767	73.0688324	73.0688324	70.25232697	69.19596863	62.54818726	87.89097595	91.47566223	87.88363647	85.0428009	85.21866608	70.61539459	73.80228424	76.62985229	79.36144257	75.17437744	86.74590302	86.44847107	85.36891937	81.47200775	77.44984436	76.67572784	72.90847778	79.39424133	72.73218536	70.49460602	61.59037399	47.46101379	52.12231445	49.05723953	44.55452728	45.03147507	47.31192017	41.38441849	44.24906921	39.44882584	49.79563904	44.41240311	44.84212875	53.6844902	49.85767365
F8VQK3		Unknown	F8VQK3_MOUSE Guanylate cyclase OS=Mus musculus OX=10090 GN=Gucy1a2 PE=1 SV=1		mus_musculus_202202_demo	92.4	0	81830.77	22.1395359	28.55157852	28.55157852	26.14293098	23.14654732	24.93322754	39.5868721	42.45205307	39.16986084	35.69547272	16.48114395	26.49481964	19.72109985	25.9494648	34.10544968	39.03488159	34.05311966	34.56747818	53.72829819	32.63697052	30.01430321	21.31585312	25.12517929	19.67101479	26.58185768	28.26061821	NaN	19.29643631	NaN	46.29771805	NaN	10.2698946	31.18140221	42.58006287	17.33408356	18.95336723	6.44139576	NaN	NaN	12.83036518	NaN
G3MYZ3	AFM	Bos taurus	Afamin	AFAM_BOVIN	contaminants2021	17.7	0	69561.85	12.07663345	9.954032898	11.6589222	NaN	NaN	8.149107933	13.33340073	13.35730267	16.32997131	17.27109909	18.27075195	13.53645992	20.39212608	28.99003601	42.07065201	27.84499168	24.25452042	18.91038513	NaN	16.07861519	NaN	20.96405411	26.18429756	31.45313072	28.08865738	9.250276566	NaN	NaN	31.11607361	NaN	NaN	24.68778419	NaN	NaN	18.28196907	NaN	19.57562828	NaN	NaN	29.42796707	39.98717117
G3UW55		Unknown	G3UW55_MOUSE LBH domain-containing 2 OS=Mus musculus OX=10090 GN=Lbhd2 PE=1 SV=1		mus_musculus_202202_demo	25.6	0	11425.64	NaN	NaN	NaN	NaN	NaN	NaN	NaN	NaN	NaN	NaN	NaN	NaN	NaN	NaN	NaN	NaN	NaN	128.9659882	NaN	NaN	NaN	NaN	NaN	NaN	NaN	124.9013214	NaN	NaN	NaN	NaN	NaN	NaN	NaN	NaN	NaN	NaN	NaN	NaN	NaN	NaN	NaN
G3UW60		Unknown	G3UW60_MOUSE Sushi domain-containing 5 OS=Mus musculus OX=10090 GN=Susd5 PE=1 SV=1		mus_musculus_202202_demo	26.2	0	66803.18	NaN	NaN	NaN	NaN	NaN	NaN	NaN	NaN	NaN	NaN	NaN	NaN	NaN	NaN	NaN	NaN	NaN	NaN	NaN	NaN	NaN	NaN	NaN	NaN	NaN	NaN	NaN	NaN	NaN	NaN	NaN	NaN	NaN	NaN	NaN	NaN	NaN	NaN	NaN	NaN	NaN
G3UW82		Unknown	G3UW82_MOUSE Myosin, heavy polypeptide 2, skeletal muscle, adult OS=Mus musculus OX=10090 GN=Myh2 PE=1 SV=1		mus_musculus_202202_demo	31.9	0	223219.44	NaN	42.42241287	NaN	NaN	NaN	NaN	NaN	22.75714302	26.61933136	8.156311035	NaN	NaN	65.55890656	70.71020508	NaN	NaN	NaN	60.99089813	NaN	9.699703217	NaN	NaN	40.70281219	NaN	65.80521393	NaN	NaN	NaN	102.2021866	NaN	69.78915405	334.0500183	40.38990021	NaN	95.69525909	NaN	NaN	NaN	NaN	64.38977814	NaN
G3UWD9		Unknown	G3UWD9_MOUSE Solute carrier family 17 (sodium phosphate), member 3 OS=Mus musculus OX=10090 GN=Slc17a3 PE=1 SV=2		mus_musculus_202202_demo	27.4	0	54514.07	8.377842903	9.068436623	9.068436623	10.11934471	9.422945976	11.70448017	10.06737328	12.29171944	11.54239368	11.6725235	12.94218445	8.931840897	10.68762207	10.06776619	10.41338062	12.58012962	12.12942028	9.523138046	13.66796684	11.07122231	14.32917786	14.3454752	11.4848156	16.38074493	16.22179031	10.90510464	NaN	1.302800894	NaN	NaN	NaN	NaN	NaN	NaN	NaN	NaN	NaN	NaN	NaN	NaN	NaN
G3UXL2;Q9D7G0		Unknown	G3UXL2_MOUSE Ribose-phosphate diphosphokinase OS=Mus musculus OX=10090 GN=Prps1l3 PE=3 SV=1;PRPS1_MOUSE Ribose-phosphate pyrophosphokinase 1 OS=Mus musculus OX=10090 GN=Prps1 PE=1 SV=4		mus_musculus_202202_demo	99.1	0	34824.19;34834.23	37.88077164	53.74822617	35.53321075	68.74977875	35.66468048	50.21707153	43.93744659	45.65597153	37.4938736	43.54881287	58.46321869	39.83638382	29.87020302	34.20404816	55.29266739	49.45256424	28.10075188	29.57362175	51.51743317	24.96170616	43.42625046	83.78833008	46.68704605	28.20135117	50.31231308	50.4070282	76.17547607	40.44338989	46.88859558	53.75579071	72.18572235	34.26715469	56.4896431	52.27629089	25.27227592	44.97142792	45.83522034	48.2559166	48.2559166	37.45697021	51.70215988
G3UYU0		Unknown	G3UYU0_MOUSE Mex3 RNA-binding family member A OS=Mus musculus OX=10090 GN=Mex3a PE=1 SV=1		mus_musculus_202202_demo	6.9	0.002332184	54224.3	NaN	NaN	NaN	NaN	NaN	NaN	9.813321114	9.885150909	NaN	65.67901611	NaN	NaN	1.814695239	NaN	NaN	NaN	NaN	NaN	NaN	NaN	NaN	NaN	NaN	NaN	NaN	NaN	NaN	NaN	NaN	NaN	NaN	NaN	NaN	NaN	NaN	NaN	NaN	NaN	NaN	NaN	NaN
G3X8U3		Unknown	G3X8U3_MOUSE Queuosine salvage protein OS=Mus musculus OX=10090 GN=2210016F16Rik PE=1 SV=1		mus_musculus_202202_demo	92.1	0	38615.16	130.7335358	124.9320679	124.9320679	202.5095367	159.8300323	160.706665	210.4213562	282.631958	193.899353	188.7195282	179.2511749	120.5513611	138.8482361	180.9103851	157.8184662	196.4346771	139.3062897	156.3820801	231.9232483	176.8832855	169.6192627	190.5621796	167.759903	237.9197388	209.7055817	157.4762115	134.5882263	101.9780731	87.68616486	121.4745407	143.7202454	101.8612595	132.6610413	133.1244965	114.5055542	110.6548691	102.0667877	118.2572937	115.4824219	106.8804779	97.84486389
G3X8X0		Unknown	G3X8X0_MOUSE RNA helicase OS=Mus musculus OX=10090 GN=Dhx16 PE=1 SV=1		mus_musculus_202202_demo	86.8	0	119072.33	58.52812576	49.52832031	49.10712433	84.99967957	65.89632416	50.27241898	71.11170959	124.7493515	113.4388885	126.2759933	147.8348236	65.46798706	54.29891205	71.6071167	63.94684982	79.98817444	71.46311951	60.29866028	72.92779541	58.54964447	69.52272797	53.65854263	61.8125	74.30609894	56.21139526	58.4813385	18.75352478	24.68659592	64.10834503	114.776741	NaN	48.28188324	41.6961174	37.00342941	39.21868896	36.36828232	49.10070419	88.98069763	35.6119957	37.90929794	31.03877831
G3X8Y1		Unknown	G3X8Y1_MOUSE Tripartite motif-containing 55 OS=Mus musculus OX=10090 GN=Trim55 PE=1 SV=1		mus_musculus_202202_demo	6	0	60138.08	NaN	NaN	NaN	NaN	NaN	NaN	NaN	NaN	NaN	NaN	NaN	NaN	NaN	NaN	NaN	NaN	NaN	NaN	NaN	NaN	NaN	NaN	NaN	NaN	NaN	NaN	42.37819672	35.4885788	44.64647675	42.57715225	24.7765522	43.14178085	38.30397797	49.44969177	42.70306396	41.26501083	35.85480118	39.36249161	38.28794479	45.71471024	36.44830322
G3X939		Unknown	SL9A3_MOUSE Sodium/hydrogen exchanger 3 OS=Mus musculus OX=10090 GN=Slc9a3 PE=1 SV=1		mus_musculus_202202_demo	26.8	0	93103.77	36.93572998	31.9588356	31.9588356	54.95428467	33.4934082	46.88168335	59.21149445	106.0524445	49.24689102	74.55328369	83.90778351	57.31640244	33.45048904	73.41867828	81.42132568	90.27075195	57.83909225	47.54380035	85.67487335	50.69549179	47.97704315	47.64551926	49.96932983	58.52993011	60.98491669	49.74619293	NaN	NaN	NaN	NaN	NaN	NaN	NaN	95.56793213	NaN	NaN	56.95999908	NaN	NaN	NaN	NaN
G3X942		Unknown	G3X942_MOUSE Polypeptide N-acetylgalactosaminyltransferase OS=Mus musculus OX=10090 GN=Galnt9 PE=1 SV=1		mus_musculus_202202_demo	23.3	0	68706.57	NaN	NaN	NaN	NaN	NaN	NaN	NaN	NaN	NaN	NaN	NaN	NaN	NaN	NaN	NaN	NaN	NaN	NaN	NaN	NaN	NaN	NaN	NaN	NaN	NaN	NaN	NaN	NaN	NaN	NaN	NaN	NaN	NaN	NaN	NaN	NaN	NaN	NaN	NaN	NaN	NaN
G3X972		Unknown	G3X972_MOUSE Sec24-related gene family, member C (S. cerevisiae) OS=Mus musculus OX=10090 GN=Sec24c PE=1 SV=1		mus_musculus_202202_demo	97.2	0	118581.16	176.1811218	175.3867798	175.3867798	206.4989014	203.0390778	210.7369537	224.2017975	280.9389038	239.7262115	230.5912323	276.1133728	127.1735001	177.8368835	152.6421356	156.4637604	175.2469482	134.9980011	140.6562042	179.7796021	178.2913513	191.110199	162.0678253	180.8634338	173.6012878	163.8928833	140.7758789	140.9335022	172.5655823	125.5264359	175.5088196	151.5516663	131.1539459	142.9427338	190.4659271	149.0905304	133.8625488	121.9864349	145.4091339	145.4091339	134.7282562	129.661972
G3X982		Unknown	AOXC_MOUSE Aldehyde oxidase 3 OS=Mus musculus OX=10090 GN=Aox3 PE=1 SV=1		mus_musculus_202202_demo	41.3	0	146901.97	NaN	7.552821159	7.552821159	NaN	NaN	5.543827534	NaN	NaN	2.724902391	9.483278275	NaN	11.09877396	8.983085632	NaN	60.90526962	NaN	14.8990221	18.41936493	NaN	14.84219551	14.82351494	NaN	NaN	10.99370003	NaN	NaN	NaN	NaN	NaN	NaN	64.796875	14.16111851	9.508388519	10.0118351	15.84780788	8.858934402	111.1756363	NaN	NaN	28.61081123	22.37896347
G3X987		Unknown	GIMA9_MOUSE GTPase IMAP family member 9 OS=Mus musculus OX=10090 GN=Gimap9 PE=1 SV=1		mus_musculus_202202_demo	22.1	0	33298.13	10.2581749	15.32634163	15.32634163	NaN	NaN	NaN	NaN	22.61597252	19.01006889	NaN	NaN	NaN	13.52893257	24.69778442	23.89972305	39.85622406	23.84806252	14.95317459	NaN	NaN	16.15112305	38.15498734	22.55519104	20.9239769	NaN	18.73534775	NaN	NaN	27.16004372	26.22678757	NaN	NaN	NaN	NaN	25.23977852	NaN	NaN	NaN	NaN	NaN	NaN
G3X9B1		Unknown	G3X9B1_MOUSE HEAT repeat-containing protein 1 OS=Mus musculus OX=10090 GN=Heatr1 PE=1 SV=1		mus_musculus_202202_demo	79.2	0	242071.99	21.12354469	16.84766006	17.69729424	28.44609642	19.77521896	22.62276649	42.88692093	30.89608574	33.13372421	30.59307671	44.85123825	20.25713348	21.53282356	22.89504433	26.86001205	26.2022686	37.80402374	25.26937103	NaN	32.50231552	31.92935944	21.62434006	22.1242981	20.11938095	22.94595909	31.89337158	NaN	46.34402084	NaN	31.72005081	NaN	54.76654053	23.75138664	NaN	23.23985863	64.99221802	NaN	35.22134018	46.93809891	27.73421478	35.98371124
G3X9C2		Unknown	FBX50_MOUSE F-box only protein 50 OS=Mus musculus OX=10090 GN=Nccrp1 PE=1 SV=2		mus_musculus_202202_demo	89	0	30407.53	16.45952606	21.1706028	21.1706028	25.42794418	24.48948097	21.45806503	708.1907959	1494.407715	983.6762085	994.7433472	859.1522217	56.11735535	33.73871994	33.09217072	19.40353584	14.24998665	109.1125031	119.6027603	63.89049911	98.2543869	92.44759369	31.45529556	23.29310608	25.30861282	22.54478645	29.06263161	23.26597404	29.72130966	NaN	NaN	NaN	23.79924202	NaN	NaN	NaN	NaN	21.67929077	NaN	NaN	18.76268578	NaN
G3X9D6		Unknown	G3X9D6_MOUSE Apolipoprotein N OS=Mus musculus OX=10090 GN=Apon PE=1 SV=1		mus_musculus_202202_demo	12	0	27964.57	8.224280357	4.279690742	4.279690742	NaN	8.159967422	7.818756104	NaN	NaN	NaN	NaN	NaN	NaN	10.47523785	13.82903004	6.00445652	NaN	NaN	NaN	11.21105862	NaN	NaN	NaN	NaN	NaN	NaN	NaN	NaN	NaN	NaN	NaN	NaN	NaN	NaN	NaN	NaN	NaN	NaN	NaN	NaN	NaN	NaN
G3X9F6		Unknown	G3X9F6_MOUSE SH3 domain and tetratricopeptide repeats 1 OS=Mus musculus OX=10090 GN=Sh3tc1 PE=1 SV=1		mus_musculus_202202_demo	22.4	0	149382.91	39.75104141	35.54024124	32.29336548	54.35427475	38.10398102	35.96120071	68.10746002	50.84305191	49.98423004	67.43224335	54.74303055	40.87755203	42.14230728	46.24528503	44.38762665	45.81308746	31.61522102	36.06720734	33.16417694	29.85338974	36.49411774	43.18756104	41.90745926	45.66832352	54.99862671	47.28484344	NaN	NaN	NaN	NaN	NaN	NaN	NaN	NaN	NaN	NaN	NaN	NaN	NaN	NaN	NaN
G3X9I7		Unknown	G3X9I7_MOUSE Zinc finger CCCH-type-containing 12B OS=Mus musculus OX=10090 GN=Zc3h12b PE=1 SV=1		mus_musculus_202202_demo	25.2	0.000210128	93899.93	NaN	NaN	NaN	NaN	NaN	NaN	NaN	10.63279247	NaN	NaN	NaN	NaN	7.258455753	NaN	NaN	NaN	NaN	NaN	NaN	NaN	NaN	NaN	NaN	NaN	NaN	NaN	NaN	NaN	NaN	NaN	NaN	NaN	NaN	NaN	NaN	NaN	NaN	NaN	43.02922058	NaN	NaN
G3X9J0		Unknown	SI1L3_MOUSE Signal-induced proliferation-associated 1-like protein 3 OS=Mus musculus OX=10090 GN=Sipa1l3 PE=1 SV=1		mus_musculus_202202_demo	86.4	0	195063.27	12.73036766	21.3494873	21.3494873	24.50244141	16.53074265	19.27869034	34.55160522	32.76723862	39.31394196	23.67453384	19.77425194	NaN	20.55494118	26.8821888	27.54579926	22.13968086	23.63479614	15.53284836	19.73919296	19.41521072	11.90042973	20.7817688	20.86555862	19.20629501	12.68000412	21.65999794	NaN	NaN	NaN	3.758880138	NaN	NaN	NaN	NaN	26.97273636	35.66455078	17.92805862	NaN	NaN	NaN	17.58881187
G3X9K3		Unknown	BIG1_MOUSE Brefeldin A-inhibited guanine nucleotide-exchange protein 1 OS=Mus musculus OX=10090 GN=Arfgef1 PE=1 SV=1		mus_musculus_202202_demo	92.4	0	208499.85	28.11935616	28.99691582	28.60383224	30.88333321	30.9945507	29.73269844	63.14754868	54.83829498	64.97029877	77.21710968	63.93953323	28.24139214	26.01415443	34.67811966	32.55147171	33.31904221	42.84124756	39.53559875	45.68414688	42.50973892	40.81541824	34.49769592	29.86919403	40.29736328	38.09083939	35.55284882	27.19238281	24.75737762	22.27809715	24.00524712	42.17610931	17.78918648	21.88944054	23.45752335	22.32250977	18.12599182	17.47668266	NaN	29.16781235	23.14909744	16.31080818
G3X9N3		Unknown	G3X9N3_MOUSE PNMA family member 8B OS=Mus musculus OX=10090 GN=Pnma8b PE=1 SV=1		mus_musculus_202202_demo	76.3	0	71755.41	81.4804306	NaN	NaN	225.2920837	82.90270233	78.5076828	943.6705933	NaN	NaN	NaN	1123.420776	NaN	119.600296	355.0498352	367.2041321	438.3237	81.50080872	77.46674347	NaN	210.6945953	NaN	NaN	97.93334961	111.8858948	127.5109406	NaN	NaN	NaN	NaN	NaN	NaN	44.83418655	NaN	NaN	NaN	NaN	156.5360718	NaN	NaN	148.046936	166.9873962
G3X9T2		Unknown	G3X9T2_MOUSE Zinc finger protein 619 OS=Mus musculus OX=10090 GN=Zfp619 PE=1 SV=1		mus_musculus_202202_demo	0.3	0.001333333	133881.95	NaN	NaN	NaN	NaN	NaN	NaN	NaN	NaN	NaN	NaN	NaN	NaN	NaN	NaN	NaN	NaN	NaN	NaN	NaN	NaN	NaN	NaN	NaN	NaN	NaN	NaN	NaN	NaN	NaN	NaN	NaN	NaN	NaN	NaN	NaN	NaN	NaN	NaN	NaN	NaN	NaN
G3X9V8		Unknown	G3X9V8_MOUSE Serine (or cysteine) peptidase inhibitor, clade B (ovalbumin), member 3A OS=Mus musculus OX=10090 GN=Serpinb3a PE=1 SV=1		mus_musculus_202202_demo	5.4	0.008257963	44452.64	NaN	NaN	NaN	NaN	NaN	NaN	NaN	NaN	NaN	NaN	NaN	NaN	NaN	NaN	NaN	NaN	NaN	7.084065437	NaN	NaN	NaN	NaN	NaN	NaN	NaN	NaN	NaN	NaN	NaN	NaN	NaN	NaN	NaN	NaN	NaN	NaN	NaN	NaN	NaN	NaN	NaN
G3X9X1		Unknown	G3X9X1_MOUSE Kelch repeat and BTB (POZ) domain-containing 2 OS=Mus musculus OX=10090 GN=Kbtbd2 PE=1 SV=1		mus_musculus_202202_demo	75.7	0	71285.55	36.93862152	NaN	NaN	27.73042107	30.20528221	NaN	NaN	51.68097305	46.58485413	21.64538193	NaN	19.62502861	NaN	36.77788544	NaN	NaN	47.02433014	NaN	NaN	33.10309219	35.30168533	27.8234272	31.02449417	NaN	NaN	NaN	NaN	NaN	NaN	NaN	NaN	NaN	37.8788414	NaN	NaN	NaN	61.28540421	NaN	NaN	NaN	NaN
G3X9Y6		Unknown	G3X9Y6_MOUSE Aldo-keto reductase family 1, member C19 OS=Mus musculus OX=10090 GN=Akr1c19 PE=1 SV=1		mus_musculus_202202_demo	22.7	0	37045.58	195.8448944	190.8604889	190.8605042	149.7427826	155.1599884	172.3878632	62.12277985	58.797966	52.18784714	57.24502563	71.07976532	128.8600769	145.1413116	181.6427765	169.7563629	206.6079559	125.0244446	136.8456268	129.2388306	118.3934631	88.07098389	201.3852844	193.3818665	230.3366547	235.7362671	191.6196747	80.91200256	27.31138039	NaN	NaN	NaN	NaN	NaN	NaN	NaN	NaN	40.23641968	NaN	NaN	NaN	NaN
G3X9Z4		Unknown	G3X9Z4_MOUSE PCF11 cleavage and polyadenylation factor subunit OS=Mus musculus OX=10090 GN=Pcf11 PE=1 SV=1		mus_musculus_202202_demo	31.5	0.003719714	172720.24	NaN	6.459578991	6.459578991	NaN	NaN	16.06680679	NaN	21.84296227	NaN	25.02672195	16.33380127	NaN	NaN	4.0896945	NaN	NaN	8.301239014	12.17325783	NaN	NaN	NaN	NaN	NaN	NaN	NaN	NaN	15.77688026	NaN	NaN	NaN	NaN	NaN	NaN	NaN	NaN	NaN	NaN	NaN	NaN	NaN	NaN
G3XA20		Unknown	G3XA20_MOUSE Glutamate receptor-interacting protein 2 OS=Mus musculus OX=10090 GN=Grip2 PE=1 SV=1		mus_musculus_202202_demo	61.8	0	112265.28	NaN	NaN	NaN	NaN	NaN	8.157646179	39.31752777	NaN	NaN	NaN	54.50072479	NaN	NaN	NaN	NaN	NaN	44.56770706	NaN	NaN	NaN	NaN	NaN	NaN	NaN	NaN	NaN	NaN	NaN	29.45207405	NaN	NaN	41.17189789	NaN	NaN	18.46650124	NaN	25.53022003	NaN	NaN	22.73563766	21.15517235
G3XA30		Unknown	G3XA30_MOUSE Non-structural maintenance of chromosomes element 4 OS=Mus musculus OX=10090 GN=Nsmce4a PE=1 SV=1		mus_musculus_202202_demo	12.6	0	43752.9	NaN	NaN	NaN	NaN	NaN	NaN	NaN	10.5934267	14.59309959	5.867343903	13.56417179	17.29936981	NaN	NaN	NaN	NaN	NaN	NaN	NaN	NaN	14.95334816	NaN	NaN	NaN	NaN	NaN	NaN	NaN	NaN	NaN	NaN	NaN	NaN	NaN	NaN	NaN	NaN	NaN	NaN	NaN	NaN
G3XA50		Unknown	G3XA50_MOUSE Leucine-rich repeat-containing 10B OS=Mus musculus OX=10090 GN=Lrrc10b PE=4 SV=1		mus_musculus_202202_demo	54.6	0	32976.03	310.3031006	277.9638977	277.9638977	316.231781	308.1087646	293.8963623	370.0783691	277.0512085	NaN	412.2827454	488.9570923	162.1434937	NaN	280.6872559	NaN	339.4941101	NaN	NaN	475.1053772	373.1290283	NaN	384.4638367	316.4455261	370.8751526	NaN	312.3218384	NaN	302.5908813	293.0611877	NaN	238.1413422	107.7135239	NaN	NaN	NaN	NaN	NaN	NaN	NaN	196.5579376	NaN
G3XA57		Unknown	RFIP2_MOUSE Rab11 family-interacting protein 2 OS=Mus musculus OX=10090 GN=Rab11fip2 PE=1 SV=1		mus_musculus_202202_demo	85.2	0	58207.06	NaN	8.325256348	8.325256348	NaN	23.03064728	24.73790169	18.56492996	19.37787056	17.93747711	13.78912163	16.78612328	21.96617508	21.66190147	27.62134743	26.21036911	NaN	23.73404694	14.57943249	NaN	20.1789875	26.15443611	13.59859371	9.370222092	20.67259407	19.44269562	23.52408791	NaN	NaN	NaN	NaN	NaN	NaN	NaN	17.35382271	23.55493355	NaN	NaN	NaN	NaN	NaN	14.69326687
G5E829		Unknown	AT2B1_MOUSE Plasma membrane calcium-transporting ATPase 1 OS=Mus musculus OX=10090 GN=Atp2b1 PE=1 SV=1		mus_musculus_202202_demo	100	0	134746.84	288.2680054	312.2329712	307.1442261	279.2866211	288.2005005	277.3269958	243.3343811	261.1154785	269.0586548	299.5837402	278.8119507	213.2077942	223.7711182	258.0715332	283.9547729	300.8197327	227.6578064	224.5497131	292.5395813	205.3005981	211.1193237	241.9826202	261.3273621	285.7668762	258.1728516	234.7931976	109.1877213	126.7436142	176.5844879	127.790863	115.8766861	137.8706665	125.5215683	135.876236	149.6575623	125.0321503	140.7332306	126.2963104	129.5723419	131.5295868	143.6275024
G5E870		Unknown	TRIPC_MOUSE E3 ubiquitin-protein ligase TRIP12 OS=Mus musculus OX=10090 GN=Trip12 PE=1 SV=1		mus_musculus_202202_demo	92.4	0	224127.96	19.4582901	22.28864861	22.22742462	27.26959419	26.09332275	25.88053322	41.88263702	38.65501785	51.18805695	45.96731949	47.37145233	26.80862427	24.37881088	27.56344795	31.37224388	31.52441025	33.53619385	18.064188	32.88844681	29.66539383	36.22711945	25.52398872	21.29103279	28.31722069	27.82512665	25.01980019	34.72340393	36.61158371	25.83511162	34.81279755	36.6480217	24.61746407	24.4893055	31.83793068	27.55599594	27.03961372	31.90139198	32.97733307	32.88672638	30.93691635	27.66307259
G5E895		Unknown	G5E895_MOUSE Aldo-keto reductase family 1, member B10 (aldose reductase) OS=Mus musculus OX=10090 GN=Akr1b10 PE=1 SV=1		mus_musculus_202202_demo	86.1	0	35848.25	104.3510437	77.03855896	77.03855896	190.2707672	104.5651474	72.58464813	79.92016602	130.5125732	132.1428986	115.1983948	88.04292297	92.55435944	92.86794281	108.250824	108.037674	73.71400452	85.85659027	65.92529297	105.349144	72.20394897	115.7054291	104.1547928	112.9036636	97.04743195	112.2694092	115.1192474	173.752655	221.4926605	142.0711975	283.7843018	260.8199768	196.0928802	365.0206299	452.1244812	215.182724	307.4871826	170.8567505	285.8399048	294.3814697	169.9473724	190.7352295
G5E897		Unknown	PLGT3_MOUSE Protein O-glucosyltransferase 3 OS=Mus musculus OX=10090 GN=Poglut3 PE=1 SV=1		mus_musculus_202202_demo	62.1	0	57686.13	15.52653313	16.31494713	16.31494713	23.75878334	13.63645172	14.56570625	17.16516495	18.74764633	22.29751396	14.96148682	17.79151917	17.31451988	11.55721188	13.22306252	17.07136154	12.82921791	15.45847607	19.4505806	10.19010735	20.96922302	21.77606773	19.33000183	15.16747189	20.21060181	18.25395584	18.14604187	33.04062653	38.3940239	40.15785599	67.04181671	31.14928436	21.95024109	27.62668037	42.84173965	21.76885033	23.0655098	32.19195557	NaN	NaN	28.18868256	18.4012661
G5E8B9		Unknown	ZBT11_MOUSE Zinc finger and BTB domain-containing protein 11 OS=Mus musculus OX=10090 GN=Zbtb11 PE=2 SV=1		mus_musculus_202202_demo	54.9	0.000107193	118566.1	4.987015247	19.0850811	20.55630493	4.907675743	6.242488861	NaN	NaN	6.983688831	22.97278595	12.62528324	NaN	NaN	5.503671646	NaN	NaN	20.87000465	NaN	8.537368774	NaN	NaN	21.3845787	NaN	11.80072308	NaN	NaN	17.33349609	NaN	NaN	NaN	NaN	NaN	NaN	NaN	NaN	NaN	NaN	31.47340202	NaN	NaN	17.79428291	NaN
G5E8C2		Unknown	G5E8C2_MOUSE Kelch repeat and BTB (POZ) domain-containing 7 OS=Mus musculus OX=10090 GN=Kbtbd7 PE=1 SV=1		mus_musculus_202202_demo	38.5	0.005472637	77617.8	NaN	NaN	NaN	NaN	14.77647305	11.70765209	NaN	NaN	NaN	NaN	NaN	NaN	18.8535881	NaN	NaN	NaN	NaN	NaN	NaN	NaN	NaN	NaN	10.84758663	NaN	NaN	NaN	NaN	NaN	NaN	NaN	NaN	NaN	NaN	NaN	NaN	NaN	NaN	NaN	NaN	NaN	NaN
G5E8G3		Unknown	G5E8G3_MOUSE Opioid-binding protein/cell adhesion molecule-like OS=Mus musculus OX=10090 GN=Opcml PE=1 SV=1		mus_musculus_202202_demo	75.1	0	38011.46	NaN	NaN	NaN	NaN	NaN	NaN	NaN	NaN	NaN	NaN	NaN	NaN	NaN	NaN	NaN	NaN	NaN	NaN	NaN	NaN	NaN	NaN	NaN	NaN	NaN	NaN	NaN	NaN	NaN	NaN	NaN	429.1194153	NaN	NaN	NaN	NaN	NaN	NaN	NaN	NaN	NaN
G5E8J6		Unknown	G5E8J6_MOUSE Histidine-rich calcium-binding protein OS=Mus musculus OX=10090 GN=Hrc PE=1 SV=1		mus_musculus_202202_demo	21.5	0	85171.63	1.387465954	NaN	NaN	NaN	NaN	NaN	NaN	NaN	NaN	NaN	NaN	NaN	NaN	19.57092667	NaN	NaN	NaN	NaN	NaN	NaN	NaN	NaN	NaN	NaN	NaN	NaN	281.1990967	335.160553	293.3373108	269.7818909	285.1348267	309.5831299	311.6337585	290.97229	387.6614685	330.2708435	336.8734436	356.9466858	356.9466858	381.6408081	267.4303894
G5E8K5		Unknown	ANK3_MOUSE Ankyrin-3 OS=Mus musculus OX=10090 GN=Ank3 PE=1 SV=1		mus_musculus_202202_demo	100	0	214062.35	141.8760376	132.9417267	128.4484253	180.1638336	160.0148621	136.3652191	240.0960693	218.917099	203.0770569	169.8266907	183.3248749	109.8258438	109.6717606	134.5968323	137.9104614	132.8433838	177.9937897	165.1035156	220.3709106	150.8228912	144.4458618	136.5036469	134.2587738	173.5605469	215.060257	184.2928772	109.7666779	92.32686615	107.3440857	114.2337875	117.935936	68.77841949	82.0086441	89.74003601	70.6762085	75.75797272	70.30324554	74.80706787	72.40694427	69.85907745	67.64939117
G5E8P1		Unknown	BRD1_MOUSE Bromodomain-containing protein 1 OS=Mus musculus OX=10090 GN=Brd1 PE=1 SV=1		mus_musculus_202202_demo	35.6	0	119714.44	NaN	NaN	NaN	NaN	NaN	9.531204224	17.03808022	44.47312927	19.54956055	NaN	25.48042107	NaN	NaN	NaN	NaN	NaN	NaN	NaN	NaN	23.24749565	26.28328896	NaN	NaN	NaN	27.45474052	NaN	NaN	NaN	NaN	NaN	NaN	NaN	NaN	NaN	NaN	30.43102455	NaN	NaN	NaN	NaN	37.14471436
G5E8Q8		Unknown	AGRF5_MOUSE Adhesion G protein-coupled receptor F5 OS=Mus musculus OX=10090 GN=Adgrf5 PE=1 SV=1		mus_musculus_202202_demo	18.3	0	149386.87	NaN	14.26278687	NaN	NaN	15.71129227	6.40145731	75.32315063	68.17532349	73.25091553	66.64434052	63.33731842	NaN	NaN	NaN	15.44014549	NaN	NaN	NaN	41.39499664	NaN	40.93442917	NaN	23.92270279	18.42891312	22.60922432	21.24279976	NaN	NaN	NaN	NaN	NaN	NaN	NaN	NaN	27.66366005	NaN	NaN	NaN	NaN	NaN	NaN
G5E8V9		Unknown	ARFP1_MOUSE Arfaptin-1 OS=Mus musculus OX=10090 GN=Arfip1 PE=1 SV=1		mus_musculus_202202_demo	95	0	41518.04	163.3266602	179.1095581	153.2537079	153.1303101	163.9575806	121.4137192	225.8859711	167.9008789	151.629776	224.7644043	177.8948212	90.48402405	99.29610443	141.6814117	114.8981705	149.0893402	180.2686157	159.9571991	250.2404327	151.9058228	203.0951996	213.1030273	179.9029541	217.3856201	217.4713135	175.7530518	102.6315689	119.9113922	101.3554382	152.3377075	135.6519623	88.57006073	110.0141754	110.9574203	93.45640564	94.65148926	107.8313141	115.739006	115.739006	92.08552551	93.0869751
G5E8Z3		Unknown	G5E8Z3_MOUSE RIKEN cDNA 2310050C09 gene OS=Mus musculus OX=10090 GN=2310050C09Rik PE=1 SV=1		mus_musculus_202202_demo	28.1	0	29144.29	NaN	NaN	NaN	NaN	NaN	NaN	NaN	NaN	NaN	106.2612457	NaN	NaN	NaN	NaN	NaN	NaN	NaN	NaN	NaN	NaN	NaN	NaN	NaN	NaN	NaN	NaN	NaN	NaN	NaN	NaN	NaN	NaN	NaN	NaN	NaN	NaN	NaN	NaN	NaN	NaN	NaN
H3BJD6		Unknown	H3BJD6_MOUSE Protein phosphatase 1, regulatory subunit 9A OS=Mus musculus OX=10090 GN=Ppp1r9a PE=1 SV=1		mus_musculus_202202_demo	91.8	0	144401.21	7.994664669	7.680632591	8.131557465	NaN	11.61806107	10.26731491	24.78868675	33.7033844	32.64903259	32.18593216	30.4555912	NaN	126.387558	14.43553734	NaN	NaN	156.6571045	8.630545616	20.56409645	14.60215759	9.972109795	8.325722694	8.294265747	11.8176403	12.89609051	13.67392254	NaN	9.878802299	12.18234634	13.39023495	46.36066437	13.18692589	12.00789928	10.40906239	9.407432556	10.778615	12.16988754	NaN	13.03359222	NaN	8.990107536
H3BKQ3		Unknown	H3BKQ3_MOUSE Ecotropic viral integration site 5-like OS=Mus musculus OX=10090 GN=Evi5l PE=1 SV=2		mus_musculus_202202_demo	79.5	0	92974.29	10.08063698	8.111222267	8.111222267	5.804474831	8.761701584	11.14216423	5.310412407	9.582657814	10.78470802	14.97415352	5.733167648	NaN	NaN	10.27713966	19.97683907	NaN	15.73690701	12.24823952	NaN	21.26846695	10.06793404	8.713231087	8.756048203	7.671607971	NaN	4.31931591	NaN	11.96197891	42.77085114	14.07959366	NaN	NaN	NaN	NaN	3.769513369	NaN	NaN	NaN	NaN	NaN	NaN
I3ITR1;Q9D924		Unknown	I3ITR1_MOUSE cDNA sequence AK157302 OS=Mus musculus OX=10090 GN=AK157302 PE=3 SV=1;ISCA1_MOUSE Iron-sulfur cluster assembly 1 homolog, mitochondrial OS=Mus musculus OX=10090 GN=Isca1 PE=2 SV=1		mus_musculus_202202_demo	95.3	0	14218.35;14188.32	53.88092804	64.57058716	64.57058716	50.79069901	45.52352905	43.56418991	117.711525	87.86347961	112.7459412	106.5381088	101.5539703	62.38233566	41.51316071	59.28209305	75.20587921	67.20544434	56.39159775	56.1269989	79.13040161	75.37931824	61.52584076	53.24185944	63.33967209	52.74543762	48.04110718	53.20697784	117.4144287	129.9975281	138.6035919	120.4727173	108.9659729	137.2507019	94.80233002	96.66667175	143.4837646	103.6903229	178.4620209	130.9583893	130.9583893	123.4531937	141.3314362
I7HPW8		Unknown	I7HPW8_MOUSE Myosin XVB OS=Mus musculus OX=10090 GN=Myo15b PE=1 SV=2		mus_musculus_202202_demo	24	0	332971.74	15.70393181	14.23775673	15.48993397	18.05856323	17.07703018	15.95181274	23.73403931	18.04141426	21.05273438	26.11604881	9.903761864	10.03090096	11.13484097	21.7376442	15.64384079	24.65090752	25.15388107	6.966040134	19.7482605	15.78376198	23.8187561	13.29187775	17.94855499	17.76581764	18.24889183	20.56702042	NaN	NaN	NaN	NaN	NaN	NaN	NaN	NaN	NaN	NaN	NaN	NaN	NaN	NaN	NaN
iRT-Kit_WR_fusion	irt	artificial	11 tryptic iRT peptide	BiognosysIRT	contaminants2021	100	0	14165.83	104.3053513	96.2831955	96.2831955	194.2888641	127.137825	111.7500763	71.86045837	68.03291321	62.66199875	53.07065201	34.86335373	104.9129944	83.77309418	114.6977692	142.8791351	171.6568298	88.86164856	79.31318665	112.4235382	71.2142868	96.92227936	96.56576538	113.7115402	105.0708694	162.6680756	173.0577393	450.2868042	330.6073303	225.8843994	383.9890137	407.7685547	99.91630554	189.0441895	243.0053558	89.42197418	147.2599945	257.2975159	221.6640778	221.6640778	135.4962616	138.3797913
J3KML8		Unknown	GFY_MOUSE Golgi-associated olfactory signaling regulator OS=Mus musculus OX=10090 GN=Gfy PE=1 SV=1		mus_musculus_202202_demo	1.3	0	53786.11	NaN	NaN	NaN	NaN	NaN	NaN	NaN	NaN	NaN	NaN	NaN	NaN	NaN	NaN	NaN	NaN	NaN	NaN	NaN	NaN	NaN	NaN	NaN	NaN	NaN	NaN	NaN	NaN	NaN	NaN	NaN	NaN	NaN	NaN	NaN	NaN	NaN	NaN	NaN	NaN	NaN
J3QK46		Unknown	J3QK46_MOUSE Transmembrane protein 200C OS=Mus musculus OX=10090 GN=Tmem200c PE=1 SV=1		mus_musculus_202202_demo	38.2	0.001833554	66183.89	NaN	NaN	NaN	NaN	NaN	NaN	NaN	NaN	NaN	NaN	NaN	NaN	NaN	NaN	NaN	NaN	NaN	NaN	NaN	NaN	NaN	NaN	NaN	NaN	NaN	NaN	NaN	NaN	NaN	NaN	NaN	NaN	NaN	NaN	NaN	NaN	NaN	NaN	NaN	NaN	NaN
J3QMK6		Unknown	AL3B3_MOUSE Aldehyde dehydrogenase family 3 member B3 OS=Mus musculus OX=10090 GN=Aldh3b3 PE=1 SV=1		mus_musculus_202202_demo	80.8	0	53119.92	17.71982002	11.80029964	11.80029964	14.15505981	9.309528351	10.83742237	NaN	NaN	NaN	NaN	NaN	43.14999771	48.76253891	53.92273712	37.853405	49.77192688	21.24048805	NaN	NaN	NaN	NaN	23.48826027	21.0021801	27.18616676	30.80314445	19.41141701	NaN	NaN	NaN	NaN	NaN	NaN	NaN	NaN	NaN	NaN	NaN	NaN	NaN	NaN	NaN
J3QMN6		Unknown	J3QMN6_MOUSE Dimethylaniline monooxygenase [N-oxide-forming] OS=Mus musculus OX=10090 GN=Fmo6 PE=1 SV=1		mus_musculus_202202_demo	52.4	0.004212638	60238.73	103.2253723	81.29058838	81.29058838	84.08948517	NaN	NaN	NaN	NaN	NaN	NaN	93.03457642	71.73519897	87.48358917	129.841629	117.3383713	185.1273804	105.0611191	173.1201782	144.9182892	NaN	NaN	99.50180054	103.9521713	194.4178772	236.8095856	69.08848572	NaN	483.486908	53.93540573	159.4447174	NaN	NaN	50.5931015	47.90829086	71.05413055	46.23855209	43.1879921	54.69593811	54.69593811	66.89120483	52.71836472
J3QN89		Unknown	J3QN89_MOUSE Angio-associated migratory protein OS=Mus musculus OX=10090 GN=Aamp PE=1 SV=1		mus_musculus_202202_demo	90.2	0	46966.07	48.8738327	36.28841019	36.28841019	48.11855698	40.85684967	40.94035721	93.82467651	77.05859375	65.65293121	75.1632843	60.27650833	43.17043304	38.00244904	43.59289169	52.48560715	50.06095886	48.25721359	45.44889832	49.80352402	49.98548889	49.94461823	50.85243988	47.27474213	43.70242691	55.33256531	54.34915161	38.90137863	32.99498367	36.68458939	NaN	23.22074127	33.68457794	17.71210289	25.09692192	33.70606232	32.68151474	35.18053818	26.01235962	26.01235962	24.66376114	32.08806992
J3QNH8		Unknown	J3QNH8_MOUSE Predicted gene 7694 OS=Mus musculus OX=10090 GN=Gm7694 PE=1 SV=1		mus_musculus_202202_demo	32.5	0	28501.88	13.56236172	10.65099525	10.65099525	23.41882896	11.69958305	20.4946003	49.64709091	54.98242569	47.70027161	40.48441696	63.5166626	NaN	NaN	29.44039154	16.66399765	NaN	26.37817001	33.86546707	21.70900917	36.38917542	37.98932266	17.24251175	22.90885925	15.8910675	NaN	21.40226746	NaN	34.3590126	16.98414993	NaN	NaN	NaN	NaN	NaN	NaN	NaN	NaN	NaN	NaN	NaN	13.95852089
J3QNX5		Unknown	SHSA8_MOUSE Protein shisa-8 OS=Mus musculus OX=10090 GN=Shisa8 PE=1 SV=1		mus_musculus_202202_demo	12.9	0	42462.21	NaN	NaN	NaN	NaN	NaN	NaN	NaN	NaN	NaN	NaN	NaN	NaN	NaN	NaN	NaN	NaN	NaN	NaN	NaN	NaN	NaN	19.19935036	NaN	NaN	NaN	NaN	NaN	NaN	NaN	NaN	NaN	NaN	NaN	NaN	NaN	NaN	NaN	NaN	NaN	NaN	NaN
J3QPC3		Unknown	J3QPC3_MOUSE cDNA sequence BC024978 OS=Mus musculus OX=10090 GN=BC024978 PE=1 SV=1		mus_musculus_202202_demo	27.8	0	38900.64	NaN	15.46203136	15.46203136	NaN	NaN	NaN	NaN	NaN	NaN	NaN	49.49151993	NaN	NaN	NaN	NaN	NaN	NaN	NaN	NaN	NaN	NaN	16.04079056	NaN	17.5267868	31.51776123	NaN	NaN	NaN	NaN	NaN	NaN	NaN	NaN	NaN	51.37243271	NaN	NaN	NaN	NaN	NaN	NaN
J9S314		Unknown	J9S314_MOUSE Transient receptor potential cation channel, subfamily M, member 3 OS=Mus musculus OX=10090 GN=Trpm3 PE=1 SV=1		mus_musculus_202202_demo	64	0	197522.76	30.87646103	NaN	NaN	NaN	NaN	65.25294495	NaN	NaN	NaN	NaN	NaN	NaN	NaN	22.36312675	NaN	NaN	NaN	NaN	NaN	NaN	NaN	NaN	NaN	NaN	NaN	NaN	NaN	NaN	NaN	NaN	NaN	NaN	NaN	NaN	NaN	NaN	NaN	NaN	NaN	NaN	8.8446064
K7N6C2		Unknown	K7N6C2_MOUSE Cytochrome P450, family 2, subfamily c, polypeptide 68 OS=Mus musculus OX=10090 GN=Cyp2c68 PE=1 SV=1		mus_musculus_202202_demo	9.5	0	56057.91	NaN	NaN	NaN	NaN	NaN	NaN	NaN	NaN	NaN	NaN	NaN	NaN	NaN	NaN	NaN	NaN	NaN	NaN	NaN	NaN	NaN	NaN	2.465660095	NaN	NaN	NaN	NaN	NaN	NaN	3.357634544	NaN	NaN	NaN	NaN	NaN	NaN	NaN	NaN	NaN	NaN	NaN
K7N6K9		Unknown	K7N6K9_MOUSE Sulfotransferase OS=Mus musculus OX=10090 GN=Sult2a5 PE=1 SV=1		mus_musculus_202202_demo	6.3	0	33303.27	NaN	NaN	NaN	NaN	NaN	NaN	NaN	NaN	NaN	NaN	NaN	NaN	NaN	NaN	NaN	NaN	NaN	NaN	NaN	NaN	NaN	NaN	NaN	NaN	NaN	NaN	NaN	NaN	NaN	NaN	NaN	NaN	NaN	NaN	NaN	NaN	NaN	NaN	NaN	NaN	NaN
K9J7B2		Unknown	K9J7B2_MOUSE UDP-glucuronosyltransferase OS=Mus musculus OX=10090 GN=Ugt1a6b PE=1 SV=1		mus_musculus_202202_demo	4.7	0	60490.72	NaN	NaN	NaN	NaN	NaN	NaN	NaN	NaN	NaN	NaN	NaN	NaN	NaN	NaN	NaN	NaN	NaN	NaN	NaN	NaN	NaN	NaN	NaN	NaN	NaN	NaN	NaN	NaN	NaN	NaN	NaN	NaN	NaN	NaN	NaN	NaN	NaN	NaN	NaN	NaN	NaN
L7N463		Unknown	L7N463_MOUSE Cytochrome P450 OS=Mus musculus OX=10090 GN=Cyp2d34 PE=3 SV=1		mus_musculus_202202_demo	17.7	0	57214.47	79.03366852	101.0477448	101.0477448	57.51987457	28.94501114	35.6012001	43.61651611	NaN	52.90050125	75.58763123	47.76876831	83.14201355	75.70907593	36.6095314	NaN	NaN	NaN	76.63445282	19.61679077	79.88166046	NaN	NaN	NaN	NaN	NaN	NaN	26.63815308	NaN	NaN	NaN	NaN	NaN	NaN	NaN	NaN	NaN	NaN	NaN	NaN	NaN	NaN
L7N466		Unknown	L7N466_MOUSE 5-formyltetrahydrofolate cyclo-ligase OS=Mus musculus OX=10090 GN=Mthfsl PE=1 SV=1		mus_musculus_202202_demo	20.5	0	23183.56	116.2839355	108.3102341	108.3102341	158.5904541	104.1888885	112.7107086	132.1616516	182.1233978	221.6544037	141.3623352	126.9430618	96.57294464	67.22828674	107.7706909	81.37467957	119.3566437	139.3654785	132.2793274	207.3876038	210.0499573	136.9132385	136.7620392	119.9994965	81.33863068	130.9140167	123.1222992	NaN	NaN	NaN	NaN	NaN	7.897633076	NaN	23.95561028	8.95589447	NaN	6.234913349	28.81894684	28.81894684	16.2876339	NaN
M0QWN7		Unknown	M0QWN7_MOUSE Ubiquitin-specific peptidase 35 OS=Mus musculus OX=10090 GN=Usp35 PE=1 SV=1		mus_musculus_202202_demo	68.8	0	112450.24	NaN	NaN	NaN	NaN	NaN	NaN	NaN	NaN	NaN	NaN	NaN	NaN	NaN	NaN	NaN	NaN	NaN	NaN	NaN	NaN	NaN	NaN	NaN	NaN	NaN	NaN	NaN	NaN	NaN	NaN	NaN	NaN	NaN	NaN	NaN	NaN	NaN	NaN	NaN	NaN	NaN
O08528		Unknown	HXK2_MOUSE Hexokinase-2 OS=Mus musculus OX=10090 GN=Hk2 PE=1 SV=1		mus_musculus_202202_demo	100	0	102535.1	126.573822	119.4085388	119.4085388	209.5630493	150.7424622	129.7152557	312.1799622	244.6738739	309.5272827	313.6174011	307.0898743	117.5368805	107.6280365	112.9206696	132.4283142	110.8023453	116.7237854	143.4801331	142.1995544	152.312851	164.3445587	112.7980347	107.0475311	109.4203644	88.62570953	115.4782257	594.8037109	523.965271	435.254364	603.869812	671.4234009	690.5632324	480.9704285	649.9117432	654.5874634	624.7889404	927.9946289	775.2139893	775.2139893	713.5290527	650.3540649
O08529		Unknown	CAN2_MOUSE Calpain-2 catalytic subunit OS=Mus musculus OX=10090 GN=Capn2 PE=1 SV=4		mus_musculus_202202_demo	96.5	0	79872.18	160.2892914	169.3812561	169.3812561	153.4975281	138.6147003	135.1933289	201.1591949	248.4898529	258.2788391	285.3435059	300.1963196	135.0361176	131.8061218	156.9531097	126.1955643	130.6245422	196.7609406	172.7189484	161.9544678	164.2470703	156.0518494	158.3858643	176.2561188	181.6205139	174.2012939	165.9290161	173.6741791	193.0461121	234.1586609	212.7605743	166.8996582	263.4788818	201.9138336	179.5367279	254.9001465	208.7340088	260.2822266	223.4605103	202.3331909	258.5664673	245.981369
O08530		Unknown	S1PR1_MOUSE Sphingosine 1-phosphate receptor 1 OS=Mus musculus OX=10090 GN=S1pr1 PE=1 SV=3		mus_musculus_202202_demo	85.8	0	42639.44	NaN	NaN	NaN	NaN	NaN	NaN	NaN	NaN	NaN	NaN	NaN	NaN	NaN	11.26779366	NaN	12.46673107	NaN	NaN	NaN	NaN	NaN	NaN	NaN	NaN	NaN	NaN	NaN	NaN	16.82847023	26.47995949	NaN	14.92728901	NaN	33.88298035	27.37521172	23.43798828	19.20930481	24.5350914	24.5350914	15.49158859	22.87195778
O08532		Unknown	CA2D1_MOUSE Voltage-dependent calcium channel subunit alpha-2/delta-1 OS=Mus musculus OX=10090 GN=Cacna2d1 PE=1 SV=1		mus_musculus_202202_demo	96.2	0	124630.15	23.29819298	26.30474663	26.30474663	41.08547974	26.09078598	28.43083763	40.46863556	41.21915436	35.82289124	41.8457489	40.95544434	28.76773643	28.26564789	34.66340256	31.37887192	31.87149048	36.63476944	32.01984024	37.39566422	33.40088654	35.62111664	33.56098938	26.5602417	27.23817444	32.20641708	23.61414528	104.2684555	108.7442017	109.2962875	109.1678925	140.2366638	145.8048553	152.3101196	160.6727142	170.6937408	172.0175476	191.0299683	206.5955658	205.1889191	233.6060181	185.1419525
O08539		Unknown	BIN1_MOUSE Myc box-dependent-interacting protein 1 OS=Mus musculus OX=10090 GN=Bin1 PE=1 SV=1		mus_musculus_202202_demo	99.4	0	64470.16	22.38587189	28.77604675	28.77604675	44.4656868	29.33990669	30.15762329	50.76010513	54.3897438	57.73310471	47.32064819	50.33419037	78.08678436	33.97095871	33.69769669	34.3916893	33.6186142	39.54370499	40.9599762	85.80601501	42.52005386	46.36806107	40.5370369	41.46199417	32.9905014	73.16400909	38.70114136	30.2814827	30.87771797	23.96034241	34.46530533	23.87837219	34.3081398	11.11965275	19.23439598	18.61414337	20.80186272	44.72397995	NaN	NaN	14.85297108	19.37708092
O08545		Unknown	EFNA3_MOUSE Ephrin-A3 OS=Mus musculus OX=10090 GN=Efna3 PE=1 SV=4		mus_musculus_202202_demo	43.2	0	25632.33	NaN	NaN	NaN	6.163717747	NaN	NaN	NaN	NaN	NaN	NaN	NaN	NaN	NaN	NaN	NaN	NaN	NaN	NaN	NaN	NaN	NaN	NaN	NaN	NaN	NaN	NaN	NaN	NaN	19.81262207	NaN	NaN	NaN	20.33316231	NaN	NaN	NaN	NaN	NaN	NaN	NaN	27.94285393
O08547		Unknown	SC22B_MOUSE Vesicle-trafficking protein SEC22b OS=Mus musculus OX=10090 GN=Sec22b PE=1 SV=3		mus_musculus_202202_demo	98.4	0	24740.58	109.3184509	112.7025757	112.7025757	99.21772003	118.133873	82.64532471	133.8232117	121.1768875	120.9400787	106.2636795	129.4934235	151.4025879	107.9937668	141.31987	133.328476	140.9137878	73.66796112	72.18130493	96.55991364	90.42501068	77.75997162	120.8655624	111.2294693	113.2061081	104.8638153	120.1535568	135.685257	164.6432037	175.8420258	142.1044769	160.140625	136.8341522	97.94791412	133.879715	139.1385803	120.7739944	108.7655029	116.5946426	116.5946426	132.4442749	120.0584946
O08553		Unknown	DPYL2_MOUSE Dihydropyrimidinase-related protein 2 OS=Mus musculus OX=10090 GN=Dpysl2 PE=1 SV=2		mus_musculus_202202_demo	100	0	62277.56	282.9112244	328.3529053	320.6690369	207.8827209	256.2275085	273.5270386	327.9516907	289.1213684	306.6988525	490.9555054	400.2123108	247.793335	237.0997314	187.771225	205.0769348	193.2097321	328.9895935	364.4519348	250.2906799	330.9370728	238.9881439	271.344574	254.2180634	241.9996643	261.2062378	346.2069702	536.5050049	594.7825928	748.9611206	546.9888306	474.6220398	468.9535217	333.0967712	324.2312317	531.1230469	382.6852112	381.8399658	259.8321228	275.0236816	380.905426	366.6996765
O08573		Unknown	LEG9_MOUSE Galectin-9 OS=Mus musculus OX=10090 GN=Lgals9 PE=1 SV=1		mus_musculus_202202_demo	61.8	0	40035.89	66.88425446	48.26848984	48.26848984	52.90365219	50.21004868	49.09634781	56.36752319	68.54811096	70.7000885	57.10203171	51.57503891	34.17011642	44.98035431	55.97949219	49.73474121	51.66452026	45.72410583	43.68536377	51.56193542	64.07935333	59.36131668	42.20363235	43.66385651	50.46612167	46.92124176	50.14923096	42.23026657	51.48247147	49.67285538	57.94564056	66.94426727	47.92263031	44.70487976	43.98401642	47.24697495	40.3980484	58.71913147	48.21930695	48.21930695	42.65672684	45.98528671
O08576		Unknown	RUN3A_MOUSE RUN domain-containing protein 3A OS=Mus musculus OX=10090 GN=Rundc3a PE=1 SV=1		mus_musculus_202202_demo	68.1	0	50018.41	NaN	NaN	NaN	NaN	NaN	NaN	NaN	NaN	NaN	NaN	NaN	NaN	NaN	NaN	NaN	NaN	NaN	NaN	NaN	NaN	NaN	NaN	NaN	NaN	NaN	NaN	NaN	NaN	NaN	NaN	NaN	NaN	NaN	NaN	NaN	NaN	NaN	NaN	NaN	NaN	NaN
O08579		Unknown	EMD_MOUSE Emerin OS=Mus musculus OX=10090 GN=Emd PE=1 SV=1		mus_musculus_202202_demo	97.5	0	29435.54	54.34096909	45.72745895	46.12490082	47.25645828	53.22402191	40.4213028	87.75545502	78.9458847	70.6572113	86.14472961	80.03127289	58.2127533	49.03068161	60.39330292	77.06417084	65.41261292	54.79987717	55.12146378	68.49708557	61.07774734	51.90748978	58.45035172	58.06163025	50.54090118	58.73266602	55.74551773	98.14207458	100.5857773	135.980957	97.07195282	94.60992432	118.154274	108.8526382	95.22064209	116.6135559	102.8143082	116.2362671	97.09018707	97.09018707	107.3030167	127.2553558
O08580		Unknown	ERR1_MOUSE Steroid hormone receptor ERR1 OS=Mus musculus OX=10090 GN=Esrra PE=1 SV=4		mus_musculus_202202_demo	36.3	0	45464.46	4.886372089	5.417085171	5.417085171	8.010331154	4.487529755	4.174614429	NaN	NaN	NaN	NaN	NaN	NaN	2.897913456	6.526362896	12.03629303	9.903269768	9.225144386	2.409279108	24.48352432	NaN	7.16167593	7.407793045	5.744516373	8.180571556	NaN	4.754365444	NaN	NaN	9.771073341	NaN	NaN	NaN	NaN	NaN	5.656799316	NaN	NaN	NaN	NaN	9.726094246	6.334944725
O08582		Unknown	GTPB1_MOUSE GTP-binding protein 1 OS=Mus musculus OX=10090 GN=Gtpbp1 PE=1 SV=2		mus_musculus_202202_demo	94	0	72300.67	35.73615265	28.39267159	28.39267159	40.26301956	35.34296417	31.95869064	57.6055336	79.06003571	70.71969604	72.94526672	67.36147308	49.96803284	31.33368492	40.79611206	46.92787933	41.84650421	48.64888763	43.40364075	53.21710587	40.15959167	38.94261932	37.8068428	37.07081604	35.33956528	30.10656166	43.73005295	38.96980667	44.41258621	49.27080154	55.39421463	41.80797577	39.62670898	46.69651413	49.43587112	40.17572403	36.07614517	36.91776276	53.40828323	49.14128113	45.36618423	48.16624069
O08583		Unknown	THOC4_MOUSE THO complex subunit 4 OS=Mus musculus OX=10090 GN=Alyref PE=1 SV=3		mus_musculus_202202_demo	100	0	26939.98	177.4782715	208.7729187	208.069931	179.9066467	217.7475433	211.8274384	192.84021	192.1495209	169.197113	205.1560974	199.1988678	233.4434967	251.8498535	240.9680786	271.9364014	228.5637054	242.3713074	254.0331116	244.3226776	232.1214142	215.1294861	253.9454498	209.0730133	222.401825	249.3863678	198.2276154	168.3875275	160.5940552	191.9573059	179.3241119	173.1194	170.6847992	143.283905	156.0208435	183.4777374	172.2017822	142.4771881	190.866394	190.866394	158.6455383	170.3282013
O08585		Unknown	CLCA_MOUSE Clathrin light chain A OS=Mus musculus OX=10090 GN=Clta PE=1 SV=2		mus_musculus_202202_demo	98.7	0	25604.08	874.182373	877.8041382	877.8041382	823.8118896	795.6223755	770.1434937	893.406189	765.5083008	802.621521	842.9268188	744.7849121	832.8668213	952.8015747	830.7522583	859.9151001	872.6867065	1003.525269	748.3671875	907.4838257	786.4877319	883.5110474	971.6133423	1051.672485	1020.70575	850.2907104	805.2631836	186.536911	155.3432465	181.2867432	211.3823853	197.3565826	111.0749817	133.5534668	113.4461136	136.5904846	121.3030319	107.4612732	138.0898132	138.0898132	143.5208435	123.9735565
O08586		Unknown	PTEN_MOUSE Phosphatidylinositol 3,4,5-trisphosphate 3-phosphatase and dual-specificity protein phosphatase PTEN OS=Mus musculus OX=10090 GN=Pten PE=1 SV=1		mus_musculus_202202_demo	87.4	0	47152.26	14.06334877	15.48145962	15.48145962	8.462591171	13.40850639	16.85909653	27.86453819	22.77148438	27.10056877	29.62182045	26.72758293	10.23792267	17.31075096	17.70258331	16.98019028	19.01541328	22.59193802	22.62304688	23.44393539	16.64982033	9.927499771	8.852310181	16.76894379	15.24322796	23.31140709	14.23247242	NaN	NaN	NaN	NaN	NaN	13.9820509	NaN	NaN	NaN	4.192810059	9.121979713	NaN	NaN	13.4674778	NaN
O08599		Unknown	STXB1_MOUSE Syntaxin-binding protein 1 OS=Mus musculus OX=10090 GN=Stxbp1 PE=1 SV=2		mus_musculus_202202_demo	100	0	67568.71	35.47134781	29.27358627	31.31082726	45.9920311	34.07389832	31.06707001	76.18750763	85.85266876	68.97055054	72.88170624	73.63880157	48.25636292	33.18983078	42.79798889	33.42894363	51.61532211	45.97497177	57.08201981	44.10845947	34.71328735	33.53263855	37.11500549	38.7550621	50.6411972	38.4210701	87.21696472	82.08283997	73.71137238	89.44769287	95.23187256	132.6460114	60.38653946	52.84695435	62.78575516	52.2723465	67.35036469	54.89606094	50.14619064	49.91491318	59.64778137	49.4824028
O08600		Unknown	NUCG_MOUSE Endonuclease G, mitochondrial OS=Mus musculus OX=10090 GN=Endog PE=1 SV=1		mus_musculus_202202_demo	91.8	0	32190.64	179.8801117	195.1040802	195.1040802	213.812088	174.2974091	197.9309845	213.2672729	195.3648987	226.9508057	292.239563	286.8439331	128.5641632	144.6122742	150.3376312	135.1355896	151.3955536	188.4214325	226.6257477	208.6945953	226.4326172	247.7794952	168.2055664	159.3031921	183.9315796	168.0293427	169.9609528	414.4093933	397.7161255	352.5248413	471.7302551	473.7722473	664.991394	673.7076416	758.5788574	749.2407837	679.2243652	626.0859375	761.7337036	723.7903442	765.390686	708.7999878
O08601		Unknown	MTP_MOUSE Microsomal triglyceride transfer protein large subunit OS=Mus musculus OX=10090 GN=Mttp PE=1 SV=2		mus_musculus_202202_demo	34.1	0	99098.94	35.97452927	38.16215134	39.56528854	35.38690186	37.79751587	35.84056854	26.19415665	26.38955116	25.9423027	27.42912865	26.58493042	27.33437729	36.10705948	33.76031113	35.32172012	43.09779358	37.23620605	39.19540787	43.46960449	35.16769791	41.77420425	34.87681198	37.69529343	33.82930374	37.58161163	34.53502655	NaN	26.69529343	6.726855755	NaN	NaN	8.69801712	NaN	NaN	8.917655945	9.914884567	10.0976305	18.12209511	19.64318085	8.959309578	4.946068764
O08605		Unknown	MKNK1_MOUSE MAP kinase-interacting serine/threonine-protein kinase 1 OS=Mus musculus OX=10090 GN=Mknk1 PE=1 SV=2		mus_musculus_202202_demo	31.2	0	47914.58	NaN	4.745239258	4.745239258	9.660107613	6.968227386	NaN	NaN	7.683376789	10.95833588	14.15232849	9.35435009	9.086452484	7.852369308	NaN	NaN	NaN	5.570618153	NaN	NaN	8.472050667	NaN	NaN	5.16600132	NaN	NaN	NaN	26.59080696	17.1999054	NaN	31.15445709	25.00047112	NaN	10.37891293	13.60545635	NaN	12.01331806	7.52190733	NaN	NaN	NaN	14.32818317
O08609		Unknown	MLX_MOUSE Max-like protein X OS=Mus musculus OX=10090 GN=Mlx PE=1 SV=1		mus_musculus_202202_demo	10.7	0	33339.01	NaN	NaN	NaN	NaN	1.917102695	NaN	18.77683449	NaN	NaN	NaN	NaN	NaN	NaN	NaN	NaN	NaN	NaN	NaN	NaN	NaN	NaN	NaN	NaN	7.23094511	NaN	NaN	NaN	NaN	NaN	NaN	NaN	NaN	NaN	5.964527607	NaN	NaN	5.691966057	NaN	NaN	NaN	6.873611927
O08638		Unknown	MYH11_MOUSE Myosin-11 OS=Mus musculus OX=10090 GN=Myh11 PE=1 SV=1		mus_musculus_202202_demo	96.5	0	227028.05	108.6572418	102.5488892	102.1087341	103.3411636	113.8962708	104.7110977	91.9065094	96.48633575	96.98410797	86.43043518	101.7757111	40.59866714	35.86335754	39.13306808	51.50572968	41.79705048	132.6335449	111.6413422	130.1901703	117.7697983	118.3134766	72.83712769	62.33858109	71.96728516	81.30513763	69.85408783	142.0050049	135.4529724	140.1601105	128.9252625	138.3936615	118.7860336	133.0250549	126.9207764	122.9172821	119.7054825	65.56364441	79.3631897	68.11144257	65.62005615	76.52848816
O08641		Unknown	SH3Y1_MOUSE SH3 domain-containing YSC84-like protein 1 OS=Mus musculus OX=10090 GN=Sh3yl1 PE=1 SV=1		mus_musculus_202202_demo	48.3	0	37028.15	29.54934502	32.25162125	31.24880791	23.76315308	29.08452797	29.41394043	82.46318054	95.48831177	97.23756409	100.6196518	112.3460464	30.32034302	27.01782799	21.65631676	25.74170303	24.65327454	34.45410156	42.42504883	66.85739899	41.72093964	45.05243301	27.89004135	28.23969841	28.6733799	32.27954102	29.70273018	NaN	NaN	NaN	NaN	NaN	NaN	NaN	NaN	NaN	NaN	NaN	NaN	NaN	NaN	NaN
O08644		Unknown	EPHB6_MOUSE Ephrin type-B receptor 6 OS=Mus musculus OX=10090 GN=Ephb6 PE=2 SV=4		mus_musculus_202202_demo	48.3	0	110106.91	NaN	NaN	NaN	NaN	16.29705238	NaN	25.29842377	NaN	NaN	NaN	NaN	NaN	NaN	NaN	NaN	NaN	NaN	NaN	NaN	NaN	NaN	44.833992	NaN	NaN	NaN	NaN	NaN	NaN	NaN	NaN	NaN	NaN	NaN	NaN	NaN	NaN	NaN	NaN	NaN	NaN	NaN
O08648		Unknown	M3K4_MOUSE Mitogen-activated protein kinase kinase kinase 4 OS=Mus musculus OX=10090 GN=Map3k4 PE=1 SV=2		mus_musculus_202202_demo	75.4	0	179833.74	20.3527317	14.20726681	14.20726681	30.7538166	16.33385086	14.28142548	14.56615448	NaN	23.85714531	NaN	NaN	NaN	16.66732407	26.89402771	11.6619339	14.02861118	8.724111557	NaN	17.75867844	11.29081726	27.04441261	17.57279778	11.63899136	27.24070358	28.08893776	22.63805389	NaN	18.86610794	16.13962936	NaN	NaN	11.93529606	NaN	NaN	6.934183598	NaN	NaN	NaN	NaN	NaN	NaN
O08663		Unknown	MAP2_MOUSE Methionine aminopeptidase 2 OS=Mus musculus OX=10090 GN=Metap2 PE=1 SV=1		mus_musculus_202202_demo	96.2	0	52921.76	112.6761169	117.1041718	117.1041718	111.6097336	99.9263382	109.2126007	145.9444275	140.8091278	152.4322815	144.2484131	152.8999329	107.5932159	128.1472931	128.1411743	118.9165955	117.149704	137.5010681	142.767334	122.2487717	138.4718933	111.7838593	125.7159729	124.1383591	121.1849899	115.7675171	111.4312439	83.49773407	60.09283447	93.18949127	94.32516479	74.9066925	97.05480957	87.00736237	84.37573242	98.6173172	90.85221863	88.2411499	80.14468384	80.14468384	84.22251129	104.705986
O08664		Unknown	BCL7C_MOUSE B-cell CLL/lymphoma 7 protein family member C OS=Mus musculus OX=10090 GN=Bcl7c PE=1 SV=1		mus_musculus_202202_demo	30.9	0	23444.96	41.87602615	26.55201912	26.55201912	49.76063919	46.75864792	30.29819489	NaN	NaN	NaN	NaN	NaN	47.14606476	71.8647995	69.88287354	61.37626266	45.72576141	42.11772156	34.77839661	NaN	NaN	36.99889374	56.6395607	65.21932983	88.03279877	80.56518555	67.29676056	NaN	38.19919586	54.49692917	NaN	NaN	25.31245804	NaN	42.88020706	NaN	19.79179764	26.98749924	NaN	NaN	NaN	NaN
O08672		Unknown	KIFC2_MOUSE Kinesin-like protein KIFC2 OS=Mus musculus OX=10090 GN=Kifc2 PE=1 SV=1		mus_musculus_202202_demo	57.4	0	85685.63	NaN	11.71495819	11.71495819	NaN	NaN	13.52020073	NaN	NaN	NaN	NaN	NaN	NaN	NaN	NaN	NaN	NaN	NaN	NaN	NaN	8.528393745	NaN	NaN	NaN	NaN	NaN	NaN	NaN	NaN	NaN	NaN	NaN	NaN	NaN	25.58977509	NaN	NaN	NaN	NaN	NaN	NaN	NaN
O08677		Unknown	KNG1_MOUSE Kininogen-1 OS=Mus musculus OX=10090 GN=Kng1 PE=1 SV=1		mus_musculus_202202_demo	40.4	0	73102.11	12.98755074	18.07135201	19.39849281	24.15760612	20.66246986	17.77211761	43.25841522	36.67114258	35.59718704	54.81376648	47.42460632	18.59976196	19.11369514	29.46440315	39.20450974	24.5444088	23.99722672	16.66358376	21.80343246	19.82808495	24.95301437	28.68709373	24.05210304	31.43391991	30.42012596	28.28013039	NaN	NaN	14.67601681	NaN	NaN	15.0983305	NaN	NaN	NaN	NaN	NaN	NaN	NaN	NaN	NaN
O08688		Unknown	CAN5_MOUSE Calpain-5 OS=Mus musculus OX=10090 GN=Capn5 PE=1 SV=1		mus_musculus_202202_demo	89.3	0	72954.66	8.441950798	17.66666222	17.66666222	22.5076561	8.024065971	20.84434128	13.62096405	NaN	9.700393677	12.2519207	14.38777256	13.90610504	10.45234776	9.583001137	NaN	19.85618782	15.27044868	11.75870228	NaN	7.206038475	15.44326782	20.30282593	20.93548203	27.00896645	20.99929619	10.47802353	NaN	36.95885468	NaN	NaN	16.3861599	24.94462013	NaN	NaN	NaN	NaN	5.367257118	NaN	NaN	NaN	1.508688927
O08691		Unknown	ARGI2_MOUSE Arginase-2, mitochondrial OS=Mus musculus OX=10090 GN=Arg2 PE=1 SV=1		mus_musculus_202202_demo	38.5	0	38878.39	134.5058594	140.1092987	140.1092987	59.83485794	199.0988312	142.1938477	316.2421265	296.2369995	299.4526978	351.0154114	355.9839172	12.5311861	NaN	NaN	NaN	NaN	93.95798492	138.7289581	96.44013214	153.4437866	155.5252075	90.31472778	125.8154907	92.43178558	17.45721436	46.81664276	NaN	NaN	NaN	NaN	NaN	NaN	NaN	NaN	NaN	NaN	NaN	NaN	NaN	NaN	NaN
O08705		Unknown	NTCP_MOUSE Sodium/bile acid cotransporter OS=Mus musculus OX=10090 GN=Slc10a1 PE=1 SV=1		mus_musculus_202202_demo	10.1	0	39413.23	29.94943428	NaN	NaN	NaN	NaN	NaN	NaN	NaN	NaN	NaN	NaN	NaN	NaN	NaN	NaN	NaN	NaN	NaN	NaN	NaN	NaN	NaN	NaN	NaN	NaN	NaN	NaN	NaN	NaN	NaN	NaN	NaN	NaN	NaN	NaN	NaN	NaN	NaN	NaN	NaN	NaN
O08709		Unknown	PRDX6_MOUSE Peroxiredoxin-6 OS=Mus musculus OX=10090 GN=Prdx6 PE=1 SV=3		mus_musculus_202202_demo	100	0	24870.64	1116.589355	1134.003296	1134.003296	1444.099854	1164.488281	1181.821411	707.1029663	771.6841431	804.473938	814.2595825	789.1923218	1297.017334	1251.497437	1162.459351	1119.819946	1124.372559	1027.399658	1036.282227	1368.57251	1244.255493	1352.645752	1060.361206	1103.136841	1071.707764	1044.876465	1016.814087	852.9361572	868.1769409	630.9455566	1106.054565	968.338623	759.1536255	1017.135376	1146.629028	821.0182495	982.3146362	892.7932129	1123.318604	1123.318604	867.145813	843.3433228
O08715		Unknown	AKAP1_MOUSE A-kinase anchor protein 1, mitochondrial OS=Mus musculus OX=10090 GN=Akap1 PE=1 SV=4		mus_musculus_202202_demo	84.5	0	92194.71	29.32875443	16.81645584	17.11424446	23.97347069	23.98248672	19.06507492	35.11351013	46.94549561	43.92658615	44.56597519	44.82150269	21.50794411	17.23158264	36.38924408	45.04196548	37.21126938	24.40753555	29.15912437	31.61227608	19.89946175	32.76930237	29.99881363	29.33382607	37.92589188	33.69497681	32.0766716	49.75074768	40.08380508	37.484375	52.88257599	49.06327057	70.41365051	67.05531311	39.35388184	79.6993103	80.86450195	105.0940628	65.44379425	50.95901871	81.50455475	67.79103088
O08734		Unknown	BAK_MOUSE Bcl-2 homologous antagonist/killer OS=Mus musculus OX=10090 GN=Bak1 PE=1 SV=3		mus_musculus_202202_demo	59.3	0	23294.56	17.9098568	16.54281044	16.54281044	27.74676704	20.83588219	21.83034325	32.48344421	NaN	25.40188408	28.35999107	NaN	25.22333527	17.69096756	26.4655304	21.78146553	31.73726463	35.19335938	13.27931976	36.03572083	25.15151024	43.00647736	18.29857635	18.12983322	24.40658188	39.32354736	25.69768333	53.20848465	39.68894958	47.78611374	56.24399948	56.60288239	23.26816368	52.7200737	49.49031448	53.76986313	39.48412323	70.57665253	47.7635994	47.7635994	50.25727081	49.12047195
O08736		Unknown	CASPC_MOUSE Caspase-12 OS=Mus musculus OX=10090 GN=Casp12 PE=1 SV=1		mus_musculus_202202_demo	12	0	47853.56	NaN	NaN	NaN	NaN	NaN	NaN	NaN	NaN	NaN	NaN	NaN	NaN	NaN	NaN	NaN	NaN	NaN	NaN	NaN	55.92297363	NaN	NaN	NaN	NaN	NaN	NaN	NaN	NaN	NaN	NaN	NaN	NaN	NaN	NaN	17.71374893	7.025145531	NaN	NaN	NaN	NaN	NaN
O08738		Unknown	CASP6_MOUSE Caspase-6 OS=Mus musculus OX=10090 GN=Casp6 PE=1 SV=1		mus_musculus_202202_demo	47	0	31595.04	48.74954224	41.91759491	41.01616669	53.02933884	52.82945251	52.13357925	44.79525375	40.93598557	50.96881104	64.49854279	53.42085266	36.59827423	47.97769165	26.6541214	25.70526505	22.23117447	41.56933975	43.58276749	62.1100502	40.8130722	57.61816406	34.91053009	48.268116	32.53414917	42.76699829	31.89950562	37.84976578	36.66252518	40.1942215	36.03472519	53.43522644	15.08942127	32.28079605	47.43293762	24.16525459	29.62208176	43.53060913	NaN	31.79711342	27.07177925	41.28855896
O08739		Unknown	AMPD3_MOUSE AMP deaminase 3 OS=Mus musculus OX=10090 GN=Ampd3 PE=1 SV=2		mus_musculus_202202_demo	91.5	0	88652.27	20.28054428	19.23473358	19.71360207	14.00880432	20.81542587	21.45127869	27.61677551	21.39385414	25.18737221	27.76926994	18.39390373	20.02351379	20.78486633	29.91123772	23.74343872	29.56273842	17.62351608	21.45132256	20.0134182	20.40265656	16.45834732	25.96715927	26.45384598	29.91268921	29.17797661	29.65454102	71.02471924	84.19221497	85.92152405	64.56739807	61.22045517	61.56037521	66.82559967	52.84586716	77.5872345	61.48946381	68.19098663	63.18592072	63.18592072	72.77059174	66.62329102
O08740		Unknown	RPB11_MOUSE DNA-directed RNA polymerase II subunit RPB11 OS=Mus musculus OX=10090 GN=Polr2j PE=1 SV=1		mus_musculus_202202_demo	15.1	0.005190139	13251.24	NaN	7.700147629	7.700147629	NaN	NaN	NaN	19.90991402	25.03758812	23.44403648	30.77635384	21.41176605	NaN	8.181417465	NaN	NaN	NaN	15.40731907	11.51149559	NaN	NaN	14.06396866	NaN	NaN	NaN	NaN	NaN	NaN	NaN	NaN	NaN	NaN	5.474190712	NaN	NaN	5.856300354	NaN	NaN	NaN	NaN	NaN	NaN
O08746		Unknown	MATN2_MOUSE Matrilin-2 OS=Mus musculus OX=10090 GN=Matn2 PE=2 SV=2		mus_musculus_202202_demo	17.7	0	106748.24	NaN	18.74895096	18.74895096	26.35534096	17.48016357	15.91308212	28.58111382	17.08666039	29.13486099	27.96428108	27.45545959	27.14811897	24.03973007	32.014431	NaN	34.92694473	NaN	27.1750412	33.4986763	16.42803383	28.94276619	27.66635704	38.67105484	34.74757385	NaN	36.81450653	36.94363785	35.4330864	39.50619125	55.59957504	62.58201981	35.10189438	37.87378693	25.36830902	21.22460938	30.24860001	27.55018234	47.44133759	47.44133759	29.41161156	27.22483063
O08747		Unknown	UNC5C_MOUSE Netrin receptor UNC5C OS=Mus musculus OX=10090 GN=Unc5c PE=1 SV=1		mus_musculus_202202_demo	59.3	0	103062.73	NaN	NaN	NaN	NaN	NaN	NaN	NaN	NaN	NaN	NaN	NaN	NaN	NaN	NaN	24.23895645	NaN	NaN	NaN	NaN	NaN	NaN	NaN	NaN	NaN	NaN	NaN	NaN	NaN	NaN	NaN	NaN	NaN	NaN	NaN	NaN	NaN	NaN	NaN	NaN	NaN	NaN
O08749		Unknown	DLDH_MOUSE Dihydrolipoyl dehydrogenase, mitochondrial OS=Mus musculus OX=10090 GN=Dld PE=1 SV=2		mus_musculus_202202_demo	100	0	54272.35	1724.829712	1745.936401	1745.936401	2016.424194	2065.522949	1940.254639	2062.007813	1565.545288	2643.653076	2658.185791	2098.374023	1308.704712	1596.755615	1363.131836	1564.33374	1556.726807	1234.712036	1502.078735	2295.39624	1946.432617	1341.600952	1280.710693	1474.939575	1169.714722	1089.37561	1416.357544	2807.922119	2887.370361	2410.735596	2924.896973	3164.62207	3532.726318	5386.52002	4569.203125	3849.66333	4678.520508	3572.158936	5065.483398	5055.5625	3545.166016	3516.801025
O08755;Q6XBJ3;Q8K557		Unknown	HNF6_MOUSE Hepatocyte nuclear factor 6 OS=Mus musculus OX=10090 GN=Onecut1 PE=1 SV=1;ONEC2_MOUSE One cut domain family member 2 OS=Mus musculus OX=10090 GN=Onecut2 PE=2 SV=2;ONEC3_MOUSE One cut domain family member 3 OS=Mus musculus OX=10090 GN=Onecut3 PE=1 SV=2		mus_musculus_202202_demo	5.4	0	50952.38;54554.45;49571.36	NaN	NaN	NaN	NaN	NaN	NaN	NaN	NaN	NaN	NaN	NaN	NaN	NaN	NaN	NaN	NaN	NaN	71.11911011	61.48297882	NaN	NaN	NaN	NaN	NaN	NaN	NaN	NaN	NaN	NaN	NaN	NaN	NaN	NaN	NaN	NaN	NaN	NaN	NaN	NaN	NaN	NaN
O08756		Unknown	HCD2_MOUSE 3-hydroxyacyl-CoA dehydrogenase type-2 OS=Mus musculus OX=10090 GN=Hsd17b10 PE=1 SV=4		mus_musculus_202202_demo	99.1	0	27418.64	1192.541504	1259.621338	1259.621338	1648.145264	1310.497437	1300.888794	993.8776245	1013.523926	1035.376587	1035.145996	1009.053467	1111.103394	1336.430054	1274.645874	1292.495728	1272.338135	852.3696289	772.6500244	1099.00061	791.5457153	873.5760498	988.0402832	1010.389771	848.6140747	914.8024902	1104.653442	1095.983398	955.1795044	855.7596436	1429.547119	1283.14502	2268.402344	1876.810059	2105.622803	2144.487793	1889.328857	2276.688477	2312.189941	2488.877686	2088.625	2287.549072
O08759		Unknown	UBE3A_MOUSE Ubiquitin-protein ligase E3A OS=Mus musculus OX=10090 GN=Ube3a PE=1 SV=2		mus_musculus_202202_demo	95.6	0	99819.48	82.23616028	83.51887512	84.3137207	80.069664	80.09964752	72.20453644	107.1554184	126.539093	111.7825851	112.2055283	102.8327255	79.64053345	82.3142395	87.33551025	75.78031921	86.02679443	99.88096619	98.77146912	105.3622665	96.13430023	93.26345825	91.45305634	97.47245789	89.49324799	113.2975693	91.75441742	105.3571472	107.9337845	108.4614792	114.5074615	108.5449066	114.3938599	119.0203781	103.8009644	129.9414673	116.2703323	138.1225128	122.8415146	119.9082413	127.9076614	119.3538971
O08784		Unknown	TCOF_MOUSE Treacle protein OS=Mus musculus OX=10090 GN=Tcof1 PE=1 SV=1		mus_musculus_202202_demo	90.5	0	135001.35	40.06319046	44.55270767	44.55270767	53.94569016	58.71874619	45.94162369	92.88280487	74.13291931	76.36748505	69.03512573	88.64607239	73.9177475	59.96729279	66.91345978	56.2133522	72.32440948	54.8202858	65.14099884	74.81814575	59.44661331	60.45979691	53.11036301	64.55433655	56.3183136	66.92269897	63.54235077	51.19632339	61.6281929	64.73653412	59.70865631	53.48392105	54.05706024	62.59491348	63.82341385	53.25973129	57.50990295	39.10742569	52.89484406	52.89484406	63.53289032	57.6989212
O08785		Unknown	CLOCK_MOUSE Circadian locomoter output cycles protein kaput OS=Mus musculus OX=10090 GN=Clock PE=1 SV=1		mus_musculus_202202_demo	38.8	0.001833554	96392.9	10.55075455	7.275173187	7.275173187	4.72747612	10.19930553	9.503463745	10.68240929	16.78377342	NaN	11.27478123	NaN	NaN	NaN	NaN	NaN	NaN	NaN	7.297280312	NaN	10.91645527	9.690162659	11.64460754	21.60014915	10.21721458	NaN	NaN	21.77746964	9.121182442	NaN	NaN	NaN	18.33756256	NaN	NaN	NaN	NaN	NaN	NaN	NaN	17.76209068	NaN
O08788		Unknown	DCTN1_MOUSE Dynactin subunit 1 OS=Mus musculus OX=10090 GN=Dctn1 PE=1 SV=3		mus_musculus_202202_demo	99.7	0	141675.77	184.5162659	181.6431427	181.6431427	180.2176514	181.2096558	169.2690277	207.6654358	245.8938751	233.4450073	223.622406	216.3722839	151.7226105	155.0435333	192.4724884	175.840332	187.5470428	198.70755	196.9210358	238.3722382	187.1799011	191.7715912	185.8437653	177.970871	200.6477966	209.482254	175.0364532	167.7763214	182.9820709	199.3304138	179.5202789	174.7465973	171.2649994	170.8306122	162.5192566	179.8805084	168.9762878	187.5374298	173.3811798	174.8558807	182.6148376	175.1235504
O08791		Unknown	COE3_MOUSE Transcription factor COE3 OS=Mus musculus OX=10090 GN=Ebf3 PE=1 SV=1		mus_musculus_202202_demo	22.4	0	64877.53	10.46220207	NaN	NaN	NaN	NaN	NaN	NaN	NaN	NaN	NaN	NaN	56.30516815	16.41487885	NaN	NaN	NaN	NaN	NaN	NaN	NaN	NaN	NaN	NaN	NaN	NaN	NaN	18.09330559	15.75528336	NaN	NaN	NaN	24.46686172	NaN	NaN	NaN	NaN	NaN	NaN	NaN	NaN	NaN
O08792		Unknown	COE2_MOUSE Transcription factor COE2 OS=Mus musculus OX=10090 GN=Ebf2 PE=1 SV=4		mus_musculus_202202_demo	39.1	0	62605.92	NaN	NaN	NaN	NaN	5.32468462	23.23052025	NaN	NaN	NaN	NaN	NaN	NaN	NaN	NaN	NaN	NaN	NaN	NaN	NaN	NaN	NaN	NaN	NaN	6.528524876	NaN	34.32764435	6.701766491	NaN	NaN	8.921410561	NaN	NaN	NaN	29.96404839	126.3894272	105.1269608	53.93207932	NaN	NaN	54.04327774	NaN
O08795		Unknown	GLU2B_MOUSE Glucosidase 2 subunit beta OS=Mus musculus OX=10090 GN=Prkcsh PE=1 SV=1		mus_musculus_202202_demo	96.8	0	58792.74	446.1664124	467.7888184	467.7888184	472.9315796	489.8310242	411.7131042	553.1139526	635.0181885	497.7129211	605.3731689	537.9760742	307.8798828	365.5960388	354.6796875	359.6781311	369.2450562	493.1147766	487.2576904	692.0488281	548.4385376	505.6316528	385.8118896	388.6726685	367.3829651	436.5396118	378.2554321	193.5594177	185.2886505	177.2635956	201.2151184	216.3827057	155.3540497	162.6511993	148.048172	142.3276062	117.7669983	124.7907486	117.8603745	107.6181946	148.4092255	135.1507721
O08797		Unknown	O08797_MOUSE SPI6 OS=Mus musculus OX=10090 GN=Serpinb9 PE=1 SV=1		mus_musculus_202202_demo	91.5	0	42259.41	85.20629883	82.0528183	82.0528183	80.70366669	82.26685333	71.85238647	123.2665482	104.4880905	112.483284	131.8392944	107.8722076	56.61439514	60.11562347	77.04995728	64.79391479	89.70252991	80.64801025	85.64754486	101.6444016	63.01754761	90.20880127	82.42253113	93.00175476	120.038208	145.7623291	98.74707031	59.79773712	62.71127701	63.31420898	79.47548676	82.75245667	69.06364441	44.46572876	65.45147705	81.58955383	60.95500946	69.99433136	49.59516144	49.59516144	60.26249313	75.76098633
O08800		Unknown	SPB8_MOUSE Serpin B8 OS=Mus musculus OX=10090 GN=Serpinb8 PE=1 SV=2		mus_musculus_202202_demo	53	0	42150.35	NaN	NaN	NaN	NaN	12.98797703	11.32110691	17.60808945	28.27104378	25.18567657	18.13303375	NaN	NaN	NaN	9.602223396	NaN	NaN	19.41891861	17.6007843	NaN	NaN	13.05381966	10.20109367	NaN	NaN	NaN	13.55064201	NaN	NaN	NaN	NaN	NaN	NaN	NaN	NaN	NaN	NaN	NaN	NaN	NaN	NaN	NaN
O08804		Unknown	O08804_MOUSE NK13 OS=Mus musculus OX=10090 GN=Serpinb6b PE=1 SV=2		mus_musculus_202202_demo	56.2	0	42535.74	12.71373749	11.21760941	11.21760941	10.39007854	14.68693829	8.519387245	16.37357521	12.31348991	16.59102631	16.89861298	17.27826691	12.69651318	10.57441902	13.24837017	12.04247952	9.974444389	19.28171158	12.46832752	11.91420937	16.71452904	13.31495094	12.36433029	11.23926544	11.75146389	15.36098099	13.89423943	17.81340599	27.99742889	25.21115494	27.57567215	20.24965477	27.18697929	33.16795731	20.07568359	30.36917114	37.88475037	22.5530777	42.80798721	39.08306885	44.66675949	37.96218109
O08807		Unknown	PRDX4_MOUSE Peroxiredoxin-4 OS=Mus musculus OX=10090 GN=Prdx4 PE=1 SV=1		mus_musculus_202202_demo	96.2	0	31052.52	37.4525528	31.65890312	31.65890312	29.19641685	30.74714851	25.0892868	29.47483635	50.09382629	32.0099144	39.10642624	38.3138237	92.82626343	60.96881485	62.34934998	59.0319252	64.75180054	46.84178925	43.78409195	59.89421463	50.04258347	41.25941849	36.54423523	40.82238007	32.66289139	39.04869843	35.7497673	36.03575897	46.77616119	31.25924301	53.94504929	97.54931641	38.56225586	33.77990341	41.78882599	41.6301918	45.69590378	37.73431015	40.52544022	40.52544022	59.68455124	39.65174866
O08808		Unknown	DIAP1_MOUSE Protein diaphanous homolog 1 OS=Mus musculus OX=10090 GN=Diaph1 PE=1 SV=1		mus_musculus_202202_demo	93.7	0	139343.31	48.13682556	54.65900421	53.26813126	54.47963715	49.73641586	49.57487869	78.53507233	100.2085876	89.27677917	82.15726471	85.39622498	41.30112076	53.62996674	47.41095352	62.94353867	60.09524918	70.37407684	73.3055191	83.12780762	72.5030899	72.1975174	58.28840637	53.14528275	64.63572693	73.34275818	59.43187332	63.85258484	48.1816597	35.99941254	37.97956467	NaN	32.3067627	47.62506485	35.57721329	34.14769745	37.97662735	19.58412933	37.79458618	37.79458618	34.34362793	28.89826584
O08810		Unknown	U5S1_MOUSE 116 kDa U5 small nuclear ribonucleoprotein component OS=Mus musculus OX=10090 GN=Eftud2 PE=1 SV=1		mus_musculus_202202_demo	98.1	0	109360.69	85.7365799	78.24382019	78.24382019	74.83856964	78.47327423	79.12010193	93.69634247	115.6029129	101.1110077	98.59695435	102.9691544	88.92227173	81.27495575	92.04311371	87.80513763	100.805748	87.25327301	75.96066284	120.4771347	81.68871307	105.5559158	95.37503815	83.37612915	95.78302002	73.94412994	86.8866806	56.77555084	57.37543488	70.62446594	67.53528595	85.26535797	63.32711411	58.93238831	87.67199707	63.23257828	58.38645172	64.25337219	68.39302826	68.41908264	64.3974762	59.4000473
O08811		Unknown	ERCC2_MOUSE General transcription and DNA repair factor IIH helicase subunit XPD OS=Mus musculus OX=10090 GN=Ercc2 PE=1 SV=2		mus_musculus_202202_demo	40.7	0	86842.09	9.884299278	10.19493103	10.19493103	9.616371155	21.50744057	NaN	NaN	NaN	21.12686348	NaN	39.00724411	9.299381256	7.005463123	NaN	NaN	NaN	NaN	21.97960663	46.85569382	27.15886497	34.97517776	11.38681698	NaN	9.679372787	NaN	NaN	NaN	NaN	70.7219696	NaN	NaN	NaN	NaN	NaN	NaN	18.91028023	NaN	NaN	NaN	NaN	NaN
O08832		Unknown	GALT4_MOUSE Polypeptide N-acetylgalactosaminyltransferase 4 OS=Mus musculus OX=10090 GN=Galnt4 PE=1 SV=1		mus_musculus_202202_demo	13.2	0	66554.89	19.34136772	15.65710163	15.65710163	31.11532402	15.94476604	NaN	NaN	21.73736572	NaN	NaN	NaN	NaN	13.96678829	NaN	NaN	12.59841347	20.33302689	NaN	NaN	15.57546997	15.2673912	NaN	16.63451004	19.36422539	NaN	NaN	NaN	NaN	NaN	NaN	NaN	NaN	NaN	NaN	NaN	NaN	NaN	NaN	NaN	NaN	NaN
O08842		Unknown	GFRA2_MOUSE GDNF family receptor alpha-2 OS=Mus musculus OX=10090 GN=Gfra2 PE=1 SV=2		mus_musculus_202202_demo	59	0	51726.83	NaN	NaN	NaN	NaN	NaN	23.04543686	NaN	NaN	NaN	NaN	NaN	NaN	NaN	22.27817345	NaN	11.84126663	NaN	NaN	NaN	NaN	NaN	NaN	NaN	NaN	NaN	NaN	NaN	NaN	NaN	NaN	NaN	42.37565613	NaN	NaN	NaN	NaN	NaN	NaN	NaN	NaN	NaN
O08848		Unknown	RO60_MOUSE RNA-binding protein Ro60 OS=Mus musculus OX=10090 GN=RO60 PE=1 SV=1		mus_musculus_202202_demo	89.3	0	60123.84	16.99777222	19.84960747	19.84960747	34.61041641	21.87146759	19.01916122	39.5892334	48.79006958	45.23064804	19.56191826	33.63331223	25.70220757	23.40583038	14.47544384	15.8175087	13.64713669	19.64780045	15.20090675	24.51260567	22.47472382	43.0272789	18.93745613	17.36027336	18.17593575	25.86380005	20.16334724	NaN	81.57997131	16.77000046	31.22755814	NaN	10.7565403	NaN	NaN	21.99077606	16.58090782	NaN	NaN	NaN	18.70200348	7.387024879
O08859		Unknown	TSG6_MOUSE Tumor necrosis factor-inducible gene 6 protein OS=Mus musculus OX=10090 GN=Tnfaip6 PE=1 SV=1		mus_musculus_202202_demo	2.5	0	30924.15	NaN	NaN	NaN	NaN	NaN	NaN	NaN	NaN	NaN	NaN	NaN	NaN	NaN	NaN	NaN	NaN	NaN	NaN	NaN	NaN	NaN	NaN	NaN	NaN	NaN	NaN	NaN	NaN	NaN	NaN	NaN	NaN	NaN	NaN	NaN	NaN	NaN	NaN	NaN	NaN	NaN
O08901		Unknown	BUB1_MOUSE Mitotic checkpoint serine/threonine-protein kinase BUB1 OS=Mus musculus OX=10090 GN=Bub1 PE=1 SV=1		mus_musculus_202202_demo	61.5	0.000107193	119562.81	NaN	NaN	NaN	NaN	NaN	NaN	80.47786713	NaN	64.30857849	NaN	16.2319603	NaN	NaN	NaN	NaN	NaN	NaN	NaN	NaN	NaN	NaN	NaN	NaN	NaN	NaN	NaN	NaN	NaN	NaN	NaN	NaN	NaN	NaN	NaN	NaN	NaN	NaN	NaN	NaN	NaN	NaN
O08908		Unknown	P85B_MOUSE Phosphatidylinositol 3-kinase regulatory subunit beta OS=Mus musculus OX=10090 GN=Pik3r2 PE=1 SV=2		mus_musculus_202202_demo	58.7	0	81265.73	NaN	NaN	NaN	NaN	NaN	NaN	NaN	NaN	NaN	NaN	NaN	NaN	NaN	NaN	NaN	NaN	NaN	NaN	NaN	NaN	NaN	NaN	NaN	NaN	NaN	NaN	219.7300568	NaN	NaN	NaN	261.7066345	NaN	NaN	NaN	NaN	NaN	NaN	238.6477356	NaN	NaN	NaN
O08911		Unknown	MK12_MOUSE Mitogen-activated protein kinase 12 OS=Mus musculus OX=10090 GN=Mapk12 PE=1 SV=1		mus_musculus_202202_demo	34.1	0	42043.3	29.25994873	15.30178547	15.55670071	17.06601715	13.63027191	16.48708916	58.37453079	61.21233749	64.82289124	50.24148178	50.36802292	13.54623604	23.61099243	NaN	NaN	16.20005035	20.37900543	34.39809418	NaN	23.19117546	45.95943451	17.3146019	19.46398354	27.10436058	21.08618164	15.63324738	83.04129791	54.17915726	60.01488495	58.58719254	57.68698883	45.84576035	47.76575089	45.88682938	52.86236572	46.7276535	49.62834549	53.45367432	53.45367432	48.57504654	51.76675034
O08912		Unknown	GALT1_MOUSE Polypeptide N-acetylgalactosaminyltransferase 1 OS=Mus musculus OX=10090 GN=Galnt1 PE=1 SV=1		mus_musculus_202202_demo	74.8	0	64254.99	21.99056816	18.65614891	18.17509842	19.63163376	19.58664131	15.17317295	35.21995163	39.08221817	32.45368195	32.80644989	39.03485107	16.37366867	16.53132629	22.33627129	23.41977882	12.64303207	20.60527039	18.00599289	53.79395676	23.45135117	20.48267746	19.54016876	19.22840691	26.16231918	37.603302	17.57623482	NaN	17.66518402	16.43507195	30.66274071	38.6601181	14.63980865	32.97730255	NaN	13.08650684	16.44199753	NaN	NaN	NaN	17.64123154	19.17855835
O08914		Unknown	FAAH1_MOUSE Fatty-acid amide hydrolase 1 OS=Mus musculus OX=10090 GN=Faah PE=1 SV=1		mus_musculus_202202_demo	86.1	0	63221.39	71.56235504	72.81036377	72.81036377	158.3654633	82.50267029	70.49649048	103.3669281	136.8786469	105.9149017	100.5814819	127.47966	48.08254242	66.69216156	72.1866684	61.68530273	83.7080307	92.11562347	69.82369995	132.6101074	100.6751175	120.1306686	68.92904663	67.27240753	76.79832458	58.7424736	57.39871216	NaN	NaN	NaN	NaN	NaN	NaN	NaN	NaN	NaN	NaN	NaN	NaN	NaN	NaN	NaN
O08915		Unknown	AIP_MOUSE AH receptor-interacting protein OS=Mus musculus OX=10090 GN=Aip PE=1 SV=1		mus_musculus_202202_demo	94.6	0	37604.93	110.1855087	112.8296814	112.8296814	100.2658844	99.4495163	124.4189377	174.1112213	229.8492584	149.9893646	131.8113861	156.331131	146.6716919	105.9839706	109.9948807	108.9864197	119.0483551	162.9014435	112.4936142	286.4183655	108.8260956	200.457489	124.0178146	130.2774811	138.3101349	120.3621521	110.527977	123.3992081	119.8078156	82.73744202	127.5067596	91.43832397	70.68656921	99.38883972	97.37670898	79.7026825	84.64204407	80.25344849	94.14829254	94.14829254	94.72104645	83.32784271
O08917		Unknown	FLOT1_MOUSE Flotillin-1 OS=Mus musculus OX=10090 GN=Flot1 PE=1 SV=1		mus_musculus_202202_demo	98.4	0	47513.43	39.84682465	36.40156555	36.96420288	40.1324234	43.67044449	48.15125656	53.52846146	54.82965851	53.30005646	57.28282928	62.46418381	33.51733398	35.87884903	32.54182434	43.08102036	37.23929214	31.29340363	28.66605759	30.14883614	31.34721565	42.483078	30.22142029	31.79740334	36.89428329	33.587883	33.8417778	101.5014572	91.30682373	78.8208847	88.36865997	154.297699	108.9336624	91.39398193	110.7081451	113.9913177	93.84139252	91.41918945	109.671051	100.6769257	106.9651871	103.1095505
O08919		Unknown	NUMBL_MOUSE Numb-like protein OS=Mus musculus OX=10090 GN=Numbl PE=1 SV=3		mus_musculus_202202_demo	83.6	0	64130.41	15.54031754	139.0412445	139.0412445	NaN	15.0132494	14.71465206	12.07390308	NaN	NaN	NaN	NaN	9.309548378	NaN	21.33192253	NaN	NaN	NaN	20.0028038	NaN	NaN	NaN	17.84622574	33.03554916	25.71109962	NaN	17.45067978	NaN	28.8261013	NaN	NaN	43.50129318	NaN	NaN	NaN	NaN	NaN	214.1145172	NaN	NaN	14.94113922	NaN
O08966		Unknown	S22A1_MOUSE Solute carrier family 22 member 1 OS=Mus musculus OX=10090 GN=Slc22a1 PE=1 SV=2		mus_musculus_202202_demo	93.4	0	61521.1	51.37361145	35.62598419	35.62598419	55.08260727	54.00146866	42.85269165	104.1286621	106.6903687	114.6092148	115.7986374	112.1729355	83.9849472	57.51602554	60.02434921	57.22364807	62.52980804	97.45635223	103.9314041	70.83486176	99.56504822	89.45444489	60.92438889	53.14942551	49.12906647	64.58008575	55.16270447	73.20845795	84.81616974	96.11115265	95.31621552	119.9008026	69.87111664	49.52848816	79.06448364	113.3505707	86.22951508	57.16918564	48.93507004	48.93507004	56.10815048	94.30036926
O08967		Unknown	CYH3_MOUSE Cytohesin-3 OS=Mus musculus OX=10090 GN=Cyth3 PE=1 SV=1		mus_musculus_202202_demo	83.3	0	46279.58	14.03453541	13.08615398	13.08615303	23.27653313	19.71889687	12.17224312	42.18132019	38.58396912	39.93579102	30.11084366	34.1949501	9.817473412	20.72730255	NaN	NaN	20.0056057	32.58028793	28.76195717	40.51999283	11.5033083	29.33024979	15.05833054	NaN	31.28453064	32.44311905	16.70451355	NaN	NaN	NaN	NaN	NaN	16.21258926	NaN	35.772892	19.67734146	12.56091881	NaN	NaN	NaN	20.26496887	NaN
O08970		Unknown	TUFT1_MOUSE Tuftelin OS=Mus musculus OX=10090 GN=Tuft1 PE=1 SV=2		mus_musculus_202202_demo	73.8	0	44576.4	31.23398781	24.43241692	24.43241692	NaN	17.72288132	20.23032951	NaN	29.17643929	30.6905632	11.20880699	NaN	13.59409142	15.53550911	14.31789494	NaN	7.402146816	NaN	16.88029289	NaN	7.020746231	NaN	20.35007858	26.11106873	9.430191994	21.4041481	29.13534355	NaN	NaN	NaN	NaN	NaN	NaN	35.70792389	36.78065872	NaN	NaN	40.81669617	NaN	NaN	NaN	48.26170349
O08989		Unknown	RASM_MOUSE Ras-related protein M-Ras OS=Mus musculus OX=10090 GN=Mras PE=1 SV=1		mus_musculus_202202_demo	90.2	0	23901.48	29.67020607	39.21990967	39.21990967	47.91884995	31.34464073	32.49325943	92.16635132	90.22904205	89.7075882	161.4737549	124.0849762	43.11450195	35.12123871	50.1894722	47.34324646	48.3563652	38.58713913	57.92221069	130.4940186	40.63380051	29.72909546	47.27543259	42.31051636	58.97226715	60.48677826	51.3345108	NaN	NaN	NaN	42.33797836	NaN	NaN	NaN	NaN	NaN	NaN	1114.523804	NaN	NaN	96.31726074	26.31405067
O08992		Unknown	SDCB1_MOUSE Syntenin-1 OS=Mus musculus OX=10090 GN=Sdcbp PE=1 SV=1		mus_musculus_202202_demo	92.7	0	32379.35	15.07850838	19.56527138	19.56527138	16.61863899	14.56723022	13.37113857	23.30265045	23.96949005	33.23617935	44.3151207	40.41001892	19.23183823	36.79934692	33.49376297	26.44807816	43.40064621	38.47208405	31.67381859	26.29559517	33.96617508	30.27858353	23.35762978	24.28185272	18.03344536	20.42718124	27.0027504	25.41047668	28.42894173	29.55559158	27.79093742	37.30170059	32.99064636	37.56874466	35.21785355	33.43209076	27.15523148	24.68738937	26.4196167	27.13947487	29.25844383	24.49457359
[truncated: 9,440 more rows]
[truncated: 593 more columns]
