# Supplementary material for: In-depth and high-throughput spatial proteomics for whole-tissue slice profiling by deep learning-facilitated sparse sampling strategy
Source: Cell Discov. 2025 Mar 11;11:21. doi: 10.1038/s41421-024-00764-y (PMC11894098; doi:10.1038/s41421-024-00764-y)
Supplement: Supplementary file 7 — Supplementary Data S5_KEGG [file 41421_2024_764_MOESM7_ESM.xlsx]

## Sheet: Sheet1
Supplementary Data 5: KEGG pathways of the proteins identified by S4P
ID	Description	Count	Pop Hits	Percentage	GeneRatio	BgRatio	pvalue	p.adjust	qvalue	geneID	Link
mmu00440	Phosphonate and phosphinate metabolism	6	7	0.857143	6/4074	7/11836	0.00819012	0.0272224	0.0175708	P49586/Q80TA1/Q811Q9/Q8BGS7/Q8C025/Q922E4	http://www.genome.jp/kegg-bin/show_pathway?mmu00440/mmu:13026%09red/mmu:28042%09red/mmu:236899%09red/mmu:99712%09red/mmu:212862%09red/mmu:68671%09red
mmu00470	D-Amino acid metabolism	6	7	0.857143	6/4074	7/11836	0.00819012	0.0272224	0.0175708	D3Z7P3/P18894/Q571F8/Q8BH86/Q922Z0/Q9QZX7	http://www.genome.jp/kegg-bin/show_pathway?mmu00470/mmu:14660%09red/mmu:13142%09red/mmu:216456%09red/mmu:217830%09red/mmu:70503%09red/mmu:27364%09red
mmu00920	Sulfur metabolism	10	13	0.769231	10/4074	13/11836	0.00216575	0.0087889	0.00567283	O88428/P17563/P52196/Q60967/Q80V26/Q8R086/Q99J99/Q9DCM0/Q9R112/Q9Z0S1	http://www.genome.jp/kegg-bin/show_pathway?mmu00920/mmu:23972%09red/mmu:20341%09red/mmu:22117%09red/mmu:23971%09red/mmu:242291%09red/mmu:211389%09red/NA%09red/mmu:66071%09red/mmu:59010%09red/mmu:23827%09red
mmu00970	Aminoacyl-tRNA biosynthesis	43	57	0.754386	43/4074	57/11836	2.74211e-10	4.55713e-09	2.94141e-09	P26638/P32921/Q14CH7/Q3U186/Q3U2A8/Q3UQ84/Q499X9/Q61035/Q68FL6/Q6P6M7/Q8BGQ7/Q8BGV0/Q8BIJ6/Q8BIP0/Q8BLY2/Q8BMJ2/Q8BML9/Q8BP47/Q8BU30/Q8BYL4/Q8BYM8/Q8C0C7/Q8CBY0/Q8CFI5/Q8CGC7/Q8VDC0/Q91WQ3/Q922B2/Q99JT1/Q99KK9/Q99M01/Q99MN1/Q9CXJ1/Q9CYK1/Q9CZD3/Q9CZN8/Q9D0I9/Q9D0R2/Q9D799/Q9ER72/Q9JJL8/Q9WUA2/Q9Z1Q9	http://www.genome.jp/kegg-bin/show_pathway?mmu00970/mmu:20226%09red/mmu:22375%09red/mmu:224805%09red/mmu:109093%09red/mmu:68915%09red/mmu:71807%09red/mmu:212679%09red/mmu:15115%09red/mmu:216443%09red/mmu:211006%09red/mmu:234734%09red/mmu:244141%09red/mmu:381314%09red/mmu:226539%09red/mmu:272396%09red/mmu:107045%09red/mmu:97541%09red/mmu:70223%09red/mmu:105148%09red/mmu:70120%09red/mmu:71941%09red…
mmu04122	Sulfur relay system	8	11	0.727273	8/4074	11/11836	0.0109175	0.0346382	0.0223573	A2BDX3/P52196/Q3U308/Q99J10/Q99J99/Q9D2P4/Q9Z1J3/Q9Z223	http://www.genome.jp/kegg-bin/show_pathway?mmu04122/mmu:69372%09red/mmu:22117%09red/mmu:66965%09red/mmu:233189%09red/NA%09red/mmu:68205%09red/mmu:18041%09red/mmu:17434%09red
mmu00450	Selenocompound metabolism	16	22	0.727273	16/4074	22/11836	0.000276547	0.00155669	0.00100477	A6H5Y3/O88428/P40936/P97364/Q499X9/Q60967/Q68FL6/Q6P6M7/Q71RI9/Q8BH69/Q8BTY1/Q8VCN5/Q99MD6/Q9JLI6/Q9JLT4/Q9JMH6	http://www.genome.jp/kegg-bin/show_pathway?mmu00450/mmu:238505%09red/mmu:23972%09red/mmu:21743%09red/mmu:20768%09red/mmu:212679%09red/mmu:23971%09red/mmu:216443%09red/mmu:211006%09red/mmu:229905%09red/mmu:109079%09red/mmu:70266%09red/mmu:107869%09red/mmu:232223%09red/mmu:50880%09red/mmu:26462%09red/mmu:50493%09red
mmu00020	Citrate cycle (TCA cycle)	27	38	0.710526	27/4074	38/11836	4.37077e-06	3.91128e-05	2.52455e-05	E9Q7L0/O08749/O88844/P08249/P14152/P28271/P35486/P54071/P70404/P97807/Q60597/Q80X68/Q8BH04/Q8BMF4/Q8K2B3/Q91V92/Q99KI0/Q9CQA3/Q9CXV1/Q9CZB0/Q9CZU6/Q9D051/Q9D2G2/Q9D6R2/Q9WUM5/Q9Z2I8/Q9Z2I9	http://www.genome.jp/kegg-bin/show_pathway?mmu00020/mmu:239017%09red/mmu:13382%09red/mmu:15926%09red/mmu:17448%09red/mmu:17449%09red/mmu:11428%09red/mmu:18597%09red/mmu:269951%09red/mmu:15929%09red/mmu:14194%09red/mmu:18293%09red/mmu:71832%09red/mmu:74551%09red/mmu:235339%09red/mmu:66945%09red/mmu:104112%09red/mmu:11429%09red/mmu:67680%09red/mmu:66925%09red/mmu:66052%09red/mmu:12974%09red/mmu:682…
mmu00640	Propanoate metabolism	27	38	0.710526	27/4074	38/11836	4.37077e-06	3.91128e-05	2.52455e-05	O08749/P06151/P16125/P16332/P53395/P61922/Q07417/Q14DH7/Q5SWU9/Q6P3A8/Q8BH95/Q8BMS1/Q8QZS1/Q91ZA3/Q99J39/Q99MN9/Q99NB1/Q9D1I5/Q9D9V3/Q9DBM2/Q9EPL9/Q9EQ20/Q9QXG4/Q9R0H0/Q9WUM5/Q9Z2I8/Q9Z2I9	http://www.genome.jp/kegg-bin/show_pathway?mmu00640/mmu:13382%09red/mmu:16828%09red/mmu:16832%09red/mmu:17850%09red/mmu:13171%09red/mmu:268860%09red/mmu:11409%09red/mmu:380660%09red/mmu:107476%09red/mmu:12040%09red/mmu:93747%09red/mmu:97212%09red/mmu:227095%09red/mmu:110821%09red/mmu:56690%09red/mmu:66904%09red/mmu:68738%09red/mmu:73724%09red/mmu:52665%09red/mmu:74147%09red/mmu:80911%09red/mmu:10…
mmu03060	Protein export	22	31	0.709677	22/4074	31/11836	3.55853e-05	0.000272984	0.000176198	C0HK79/E9PXC0/F8VQC1/P14576/P16254/P20029/P47758/P49962/P60060/P61620/Q6ZWQ7/Q8BGA9/Q8BMA6/Q8BU14/Q8VHE0/Q9CQS8/Q9CYN2/Q9D8V7/Q9D958/Q9DBG7/Q9JLR1/Q9R0P6	http://www.genome.jp/kegg-bin/show_pathway?mmu03060/mmu:76219%09red/mmu:100101806%09red/mmu:66661%09red/mmu:24067%09red/mmu:20813%09red/mmu:14828%09red/mmu:20818%09red/mmu:27058%09red/mmu:100043039%09red/mmu:53421%09red/mmu:76687%09red/mmu:69089%09red/mmu:217337%09red/mmu:69276%09red/mmu:140740%09red/mmu:66212%09red/mmu:66624%09red/mmu:66286%09red/mmu:69019%09red/mmu:67398%09red/mmu:57743%09red/m…
mmu04136	Autophagy - other	26	38	0.684211	26/4074	38/11836	1.94513e-05	0.000154284	9.95831e-05	O88597/P60521/P62715/P63330/Q61249/Q68FE2/Q6P4T0/Q6PF93/Q80W47/Q80XK6/Q811C2/Q8BGE6/Q8C0J2/Q8R3E3/Q8R3R8/Q8VD65/Q91YI1/Q99J83/Q9CPX6/Q9CQY1/Q9D8Z6/Q9D906/Q9DCD6/Q9DCJ1/Q9JLN9/Q9QY01	http://www.genome.jp/kegg-bin/show_pathway?mmu04136/mmu:56208%09red/mmu:93739%09red/mmu:19053%09red/mmu:19052%09red/mmu:18518%09red/mmu:245860%09red/mmu:329015%09red/mmu:225326%09red/mmu:74781%09red/mmu:76559%09red/mmu:242557%09red/mmu:66615%09red/mmu:77040%09red/mmu:52639%09red/mmu:57436%09red/mmu:75669%09red/mmu:51897%09red/mmu:11793%09red/mmu:67841%09red/mmu:67526%09red/mmu:68118%09red/mmu:742…
mmu00740	Riboflavin metabolism	8	12	0.666667	8/4074	12/11836	0.0229185	0.067279	0.0434254	P06802/P24638/Q05117/Q6DYE8/Q8CFV9/Q8R123/Q923D2/Q9D358	http://www.genome.jp/kegg-bin/show_pathway?mmu00740/mmu:18605%09red/mmu:11432%09red/mmu:11433%09red/mmu:209558%09red/mmu:54391%09red/mmu:319945%09red/mmu:233016%09red/mmu:11431%09red
mmu00650	Butanoate metabolism	20	30	0.666667	20/4074	30/11836	0.000311467	0.00167234	0.00107941	P38060/P48318/P48320/P54869/P61922/Q07417/Q61425/Q80W40/Q80XN0/Q8BH95/Q8BMS1/Q8BWF0/Q8CAY6/Q8JZK9/Q8JZS7/Q8QZT1/Q91YP0/Q9D0K2/Q9D2R0/Q9DBM2	http://www.genome.jp/kegg-bin/show_pathway?mmu00650/mmu:15356%09red/mmu:14415%09red/mmu:14417%09red/mmu:15360%09red/mmu:268860%09red/mmu:11409%09red/mmu:15107%09red/mmu:233801%09red/mmu:71911%09red/mmu:93747%09red/mmu:97212%09red/mmu:214579%09red/mmu:110460%09red/mmu:208715%09red/mmu:208982%09red/mmu:110446%09red/mmu:217666%09red/mmu:67041%09red/mmu:78894%09red/mmu:74147%09red
mmu03040	Spliceosome	119	179	0.664804	119/4074	179/11836	1.34442e-18	7.82006e-17	5.04748e-17	A2A4P0/B1AZI6/B2RY56/D3Z0M9/G3X8X0/O08583/O08810/O35286/O35326/O35900/P16627/P17156/P17879/P26369/P27048/P49312/P56959/P57784/P59708/P60335/P61327/P61979/P62305/P62307/P62309/P62311/P62313/P62315/P62317/P62320/P62322/P62996/P63017/P63154/P83870/P83877/P84104/P97762/Q3TIX9/Q3TWW8/Q3UEB3/Q3UYV9/Q4FK66/Q569Z5/Q61696/Q62093/Q62189/Q62241/Q62376/Q69ZQ2/Q6A068/Q6NV83/Q6P4T2/Q6PDM2/Q6PE01/Q6PGH1/Q6ZWM4/…	http://www.genome.jp/kegg-bin/show_pathway?mmu03040/mmu:217207%09red/mmu:331401%09red/mmu:67039%09red/mmu:74351%09red/mmu:69192%09red/mmu:21681%09red/mmu:20624%09red/mmu:13204%09red/mmu:20384%09red/mmu:27756%09red/mmu:15482%09red/mmu:15512%09red/mmu:15511%09red/mmu:22185%09red/mmu:20638%09red/mmu:15382%09red/mmu:233908%09red/mmu:68981%09red/mmu:66055%09red/mmu:23983%09red/mmu:17149%09red/mmu:1538…
mmu00562	Inositol phosphate metabolism	58	88	0.659091	58/4074	88/11836	1.51981e-09	2.12166e-08	1.36943e-08	A2AP18/B2RXC2/E9Q3L2/O08586/O35904/O70161/O70172/P17751/P42337/P49442/P51432/P59644/P70181/P70182/Q2TBE6/Q4KWH5/Q61194/Q62077/Q6NVF0/Q6P1C1/Q6P1Y8/Q6P549/Q6PF93/Q7TNC9/Q7TS72/Q80XI4/Q8BKC8/Q8BTI9/Q8BYN3/Q8C5L6/Q8CDA1/Q8CIH5/Q8K2J0/Q8K337/Q8K3R3/Q8K4S1/Q8R071/Q8R3B1/Q8VDP6/Q8VE11/Q8VEL2/Q91UZ5/Q91WF7/Q91XU3/Q9D2G5/Q9EP69/Q9EPW0/Q9EQ20/Q9ES52/Q9JHU9/Q9JII1/Q9Z1B3/Q9Z1T6/Q9Z2C4/Q9Z2C5/Q9Z2C9/Q9Z2D1/…	http://www.genome.jp/kegg-bin/show_pathway?mmu00562/mmu:269615%09red/mmu:320404%09red/mmu:224020%09red/mmu:19211%09red/mmu:18707%09red/mmu:18717%09red/mmu:18718%09red/mmu:21991%09red/mmu:18706%09red/mmu:16329%09red/mmu:18797%09red/mmu:170835%09red/mmu:18719%09red/mmu:18720%09red/mmu:84095%09red/mmu:269437%09red/mmu:18704%09red/mmu:18803%09red/mmu:320634%09red/mmu:75678%09red/mmu:234515%09red/mmu:…
mmu04130	SNARE interactions in vesicular transport	27	41	0.658537	27/4074	41/11836	3.88827e-05	0.000281987	0.000182009	O08547/O09044/O35153/O35166/O35526/O35623/O70404/O70480/O88630/O88983/O89116/P61264/P63024/P63044/P70280/P70452/Q62442/Q6QD59/Q8BVI5/Q8K1E0/Q8VDS8/Q9CQ56/Q9CQW1/Q9D0I4/Q9ERB0/Q9JKK1/Q9Z2P8	http://www.genome.jp/kegg-bin/show_pathway?mmu04130/mmu:20333%09red/mmu:20619%09red/mmu:54399%09red/mmu:56494%09red/mmu:20907%09red/mmu:12068%09red/mmu:22320%09red/mmu:53330%09red/mmu:53334%09red/mmu:55943%09red/mmu:53611%09red/mmu:56216%09red/mmu:22319%09red/mmu:22318%09red/mmu:20955%09red/mmu:20909%09red/mmu:22317%09red/mmu:224630%09red/mmu:228960%09red/mmu:56389%09red/mmu:71116%09red/mmu:67023…
mmu05100	Bacterial invasion of epithelial cells	65	99	0.656566	65/4074	99/11836	2.01109e-10	3.50936e-09	2.26513e-09	D3YYY8/O08908/O35904/O55222/P05480/P09055/P11276/P11688/P22682/P26231/P26450/P34152/P39053/P39054/P42208/P42209/P42337/P47941/P49710/P49817/P59999/P60710/P60766/P61161/P63001/P63260/P84096/Q02248/Q60598/Q61120/Q61140/Q61301/Q64010/Q641P0/Q64727/Q65CL1/Q68FD5/Q6IRU5/Q6Y5D8/Q80UG5/Q8BH43/Q8BHL5/Q8BMC3/Q8BPU7/Q8BTI9/Q8BUR4/Q8BZ98/Q8C1B7/Q8CHH9/Q8R5H6/Q8VI36/Q91YD9/Q99JY9/Q9CPW4/Q9CVB6/Q9D898/Q9JLQ0/…	http://www.genome.jp/kegg-bin/show_pathway?mmu05100/mmu:622434%09red/mmu:18709%09red/mmu:18707%09red/mmu:16202%09red/mmu:20779%09red/mmu:16412%09red/mmu:14268%09red/mmu:16402%09red/mmu:12402%09red/mmu:12385%09red/mmu:18708%09red/mmu:14083%09red/mmu:13429%09red/mmu:13430%09red/mmu:18000%09red/mmu:54204%09red/mmu:18706%09red/mmu:12929%09red/mmu:15163%09red/mmu:12389%09red/mmu:68089%09red/mmu:11461%…
mmu03008	Ribosome biogenesis in eukaryotes	60	93	0.645161	60/4074	93/11836	2.78767e-09	3.74191e-08	2.41523e-08	G3X9B1/O08784/O35130/O54833/O55135/O88796/P35550/P62827/P67871/P70122/Q14AA6/Q3TAQ9/Q3UM18/Q3UMC0/Q3UNA4/Q5HZJ0/Q5SSI6/Q60737/Q61820/Q640M1/Q6DFW4/Q6P5F9/Q6PGF5/Q6PGG6/Q6ZQL4/Q80WS3/Q810V0/Q8BHB4/Q8BU03/Q8BW10/Q8C0D5/Q8C4J7/Q8C7V3/Q8CGC6/Q8CI11/Q8K224/Q8R1F9/Q8R2N2/Q8R5K4/Q8VHZ7/Q91WE3/Q99JH1/Q99JX7/Q99L48/Q99LH1/Q99ME9/Q9CQS2/Q9CR08/Q9CRB2/Q9CY66/Q9D0T1/Q9D1C9/Q9D6Z1/Q9D8S4/Q9DBR1/Q9DBY8/Q9DCH2/…	http://www.genome.jp/kegg-bin/show_pathway?mmu03008/mmu:217995%09red/mmu:21453%09red/mmu:14791%09red/mmu:13000%09red/mmu:16418%09red/mmu:54364%09red/mmu:14113%09red/mmu:19384%09red/mmu:13001%09red/mmu:66711%09red/mmu:75471%09red/mmu:225348%09red/mmu:224092%09red/mmu:57815%09red/mmu:237082%09red/mmu:14000%09red/mmu:217109%09red/mmu:12995%09red/mmu:19428%09red/mmu:72554%09red/mmu:55989%09red/mmu:10…
mmu01212	Fatty acid metabolism	49	76	0.644737	49/4074	76/11836	8.13071e-08	9.15361e-07	5.90823e-07	O35448/O70503/O88531/P13011/P19096/P32020/P41216/P45952/P50171/P50544/P51174/P51660/P52825/P97742/Q07417/Q3URE1/Q5SWU9/Q61425/Q8BGD5/Q8BH95/Q8BHI7/Q8BMS1/Q8BWT1/Q8CAY6/Q8JZR0/Q8K2C9/Q8QZT1/Q8R3F5/Q91VT4/Q91WC3/Q920L1/Q921H8/Q924X2/Q99JY0/Q99PU5/Q9CY27/Q9CZW4/Q9D3B1/Q9D404/Q9DBL1/Q9DBM2/Q9DCS3/Q9EPL9/Q9EQC4/Q9JLJ4/Q9JLJ5/Q9QUJ7/Q9R0H0/Q9Z0R9	http://www.genome.jp/kegg-bin/show_pathway?mmu01212/mmu:54397%09red/mmu:56348%09red/mmu:19063%09red/mmu:20250%09red/mmu:14104%09red/mmu:20280%09red/mmu:14081%09red/mmu:11364%09red/mmu:14979%09red/mmu:11370%09red/mmu:11363%09red/mmu:15488%09red/mmu:12896%09red/mmu:12894%09red/mmu:11409%09red/mmu:257633%09red/mmu:107476%09red/mmu:15107%09red/mmu:78070%09red/mmu:93747%09red/mmu:68801%09red/mmu:97212…
mmu01200	Carbon metabolism	99	156	0.634615	99/4074	156/11836	9.55353e-14	3.03107e-12	1.95642e-12	A6ZI46/A6ZI47/E9Q7L0/G3UXL2/O08528/O08749/O70250/O88844/P05063/P05064/P05201/P05202/P06745/P06801/P08249/P09041/P09411/P12382/P14152/P16332/P16858/P17182/P17183/P17751/P21550/P24270/P26443/P28271/P28474/P35486/P40142/P47857/P47968/P52480/P54071/P70404/P97807/Q00612/Q07417/Q3TRM8/Q60597/Q61753/Q64374/Q80X68/Q8BGT5/Q8BH95/Q8BMF3/Q8BMF4/Q8C196/Q8C5R8/Q8CAY6/Q8CFA2/Q8CFX1/Q8CHP8/Q8K2B3/Q8QZR5/Q8QZS1/…	http://www.genome.jp/kegg-bin/show_pathway?mmu01200/mmu:353204%09red/mmu:79459%09red/mmu:239017%09red/mmu:328099%09red/mmu:15277%09red/mmu:13382%09red/mmu:56012%09red/mmu:15926%09red/mmu:11676%09red/mmu:11674%09red/mmu:14718%09red/mmu:14719%09red/mmu:14751%09red/mmu:17436%09red/mmu:17448%09red/mmu:18663%09red/mmu:18655%09red/mmu:18641%09red/mmu:17449%09red/mmu:17850%09red/mmu:100042025%09red/mmu:…
mmu00511	Other glycan degradation	17	27	0.62963	17/4074	27/11836	0.00226836	0.0089961	0.00580656	O09159/O35657/O54782/P17439/P20060/P23780/P29416/Q3U4H6/Q64191/Q69ZF3/Q8BX80/Q8BZL1/Q8K2I4/Q91W89/Q99KR8/Q99LJ1/Q9JMH7	http://www.genome.jp/kegg-bin/show_pathway?mmu00511/mmu:17159%09red/mmu:18010%09red/mmu:17160%09red/mmu:14466%09red/mmu:15212%09red/mmu:12091%09red/mmu:15211%09red/mmu:238023%09red/mmu:11593%09red/mmu:230101%09red/mmu:217364%09red/mmu:241159%09red/mmu:110173%09red/mmu:73744%09red/mmu:66848%09red/mmu:71665%09red/mmu:50877%09red
mmu03010	Ribosome	116	187	0.620321	116/4074	187/11836	7.98533e-15	2.78688e-13	1.7988e-13	O09167/O35680/O35972/O55142/P12970/P14115/P14131/P14148/P14206/P14869/P19253/P25444/P27659/P35979/P35980/P41105/P47911/P47915/P47955/P47962/P47963/P47964/P58059/P58064/P60867/P61255/P61358/P61514/P62082/P62242/P62245/P62264/P62267/P62274/P62281/P62301/P62702/P62717/P62751/P62754/P62830/P62843/P62849/P62852/P62855/P62858/P62889/P62892/P62900/P62908/P62911/P62918/P62983/P62984/P63276/P63323/P63325/…	http://www.genome.jp/kegg-bin/show_pathway?mmu03010/NA%09red/mmu:24030%09red/mmu:19935%09red/mmu:57808%09red/mmu:27176%09red/mmu:26451%09red/mmu:20055%09red/mmu:19989%09red/mmu:16785%09red/mmu:11837%09red/mmu:22121%09red/mmu:16898%09red/mmu:27367%09red/mmu:269261%09red/mmu:19899%09red/mmu:19943%09red/mmu:19988%09red/mmu:19944%09red/mmu:56040%09red/mmu:100503670%09red/mmu:270106%09red/NA%09red/mmu…
mmu03013	Nucleocytoplasmic transport	94	153	0.614379	94/4074	153/11836	6.34637e-12	1.47659e-10	9.53068e-11	A2AT37/B1AZI6/E9Q3G8/F6ZDS4/O08583/O35343/O35344/O35345/O35691/O55128/P10126/P46061/P52293/P58742/P59235/P61327/P61957/P62631/P62827/P63166/P63280/P70168/Q14AA6/Q3ULL6/Q3UNA4/Q3UYV9/Q52KI8/Q5U4D9/Q60960/Q61655/Q61820/Q63850/Q6P2B1/Q6P5F9/Q6PFD9/Q6ZQH8/Q7TMY4/Q7TMY7/Q80U93/Q80W37/Q8BFY9/Q8BH74/Q8BJ71/Q8BKC5/Q8BKT7/Q8BTS4/Q8BZY3/Q8C570/Q8CEC0/Q8CHP5/Q8CJF7/Q8K0C1/Q8K2V6/Q8K3W3/Q8K3Z9/Q8R0G9/Q8R2U0/…	http://www.genome.jp/kegg-bin/show_pathway?mmu03013/mmu:326622%09red/mmu:331401%09red/mmu:218210%09red/mmu:108989%09red/mmu:21681%09red/mmu:16649%09red/mmu:16648%09red/mmu:16650%09red/mmu:18949%09red/mmu:20220%09red/mmu:13627%09red/mmu:19387%09red/mmu:16647%09red/mmu:223921%09red/mmu:69912%09red/mmu:17149%09red/mmu:170930%09red/mmu:13628%09red/mmu:19384%09red/mmu:22218%09red/mmu:22196%09red/mmu:1…
mmu00030	Pentose phosphate pathway	27	44	0.613636	27/4074	44/11836	0.000230951	0.00134336	0.000867078	A6ZI46/A6ZI47/G3UXL2/P05063/P05064/P06745/P12382/P40142/P47857/P47968/Q00612/Q64374/Q7TSV4/Q8C5R8/Q8CFX1/Q8QZY2/Q8R0J8/Q8VEE0/Q91YP3/Q93092/Q99MX0/Q9CQ60/Q9CS42/Q9D0F9/Q9DCD0/Q9QXD6/Q9WUA3	http://www.genome.jp/kegg-bin/show_pathway?mmu00030/mmu:353204%09red/mmu:79459%09red/mmu:328099%09red/mmu:11676%09red/mmu:11674%09red/mmu:14751%09red/mmu:18641%09red/mmu:21881%09red/mmu:18642%09red/mmu:19895%09red/mmu:14381%09red/mmu:19733%09red/mmu:66681%09red/mmu:75456%09red/mmu:100198%09red/mmu:235582%09red/mmu:75731%09red/mmu:66646%09red/mmu:232449%09red/mmu:21351%09red/mmu:83553%09red/mmu:66…
mmu04964	Proximal tubule bicarbonate reclamation	19	31	0.612903	19/4074	31/11836	0.00199234	0.00818031	0.00528001	D3Z7P3/G3X939/O88343/P00920/P14094/P14152/P14231/P26443/P97370/Q02013/Q571F8/Q64444/Q6PIC6/Q6PIE5/Q8BH04/Q8VDN2/Q9DCP2/Q9QZD8/Q9WV27	http://www.genome.jp/kegg-bin/show_pathway?mmu04964/mmu:14660%09red/mmu:105243%09red/mmu:54403%09red/mmu:12349%09red/mmu:11931%09red/mmu:17449%09red/mmu:11932%09red/mmu:14661%09red/mmu:11933%09red/mmu:11826%09red/mmu:216456%09red/mmu:12351%09red/mmu:232975%09red/mmu:98660%09red/mmu:74551%09red/mmu:11928%09red/mmu:76257%09red/mmu:27376%09red/mmu:27222%09red
mmu04070	Phosphatidylinositol signaling system	74	121	0.61157	74/4074	121/11836	1.4888e-09	2.12166e-08	1.36943e-08	A2ARP1/B2RXC2/D3YWQ0/D3YXJ0/E9PUQ8/E9Q3L2/O08586/O08908/O35904/O70161/O70172/P0DP26/P11881/P20444/P26450/P42337/P49442/P51432/P63318/P68404/P70181/P70182/P70227/P98191/Q2TBE6/Q3TWL2/Q61194/Q62077/Q6NS52/Q6NVF0/Q6P1C1/Q6P1Y8/Q6P549/Q6P5E8/Q6PD10/Q6PF93/Q6ZQB6/Q7TNC9/Q7TS72/Q80UP3/Q80V26/Q80XI4/Q8BKC8/Q8BTI9/Q8BYN3/Q8CDA1/Q8CIH5/Q8K2J0/Q8K337/Q8K3R3/Q8K4S1/Q8R071/Q8R3B1/Q8VDP6/Q8VE11/Q8VEL2/Q91UZ5/…	http://www.genome.jp/kegg-bin/show_pathway?mmu04070/mmu:327655%09red/mmu:320404%09red/NA%09red/NA%09red/mmu:227333%09red/mmu:224020%09red/mmu:19211%09red/mmu:18709%09red/mmu:18707%09red/mmu:18717%09red/mmu:18718%09red/mmu:12313%09red/mmu:16438%09red/mmu:18750%09red/mmu:18708%09red/mmu:18706%09red/mmu:16329%09red/mmu:18797%09red/mmu:18752%09red/mmu:18751%09red/mmu:18719%09red/mmu:18720%09red/mmu:1…
mmu00061	Fatty acid biosynthesis	14	23	0.608696	14/4074	23/11836	0.00846833	0.0278816	0.0179963	P19096/P41216/P50171/Q3URE1/Q5SWU9/Q8JZR0/Q8R3F5/Q91VT4/Q91WC3/Q99PU5/Q9CZW4/Q9D404/Q9DCS3/Q9QUJ7	http://www.genome.jp/kegg-bin/show_pathway?mmu00061/mmu:14104%09red/mmu:14081%09red/mmu:14979%09red/mmu:257633%09red/mmu:107476%09red/mmu:433256%09red/mmu:223722%09red/mmu:234309%09red/mmu:216739%09red/mmu:94180%09red/mmu:74205%09red/mmu:71147%09red/mmu:26922%09red/mmu:50790%09red
mmu00780	Biotin metabolism	3	5	0.6	3/4074	5/11836	0.226199	0.43768	0.282502	Q8CIF4/Q920N2/Q9D404	http://www.genome.jp/kegg-bin/show_pathway?mmu00780/mmu:26363%09red/mmu:110948%09red/mmu:71147%09red
mmu00785	Lipoic acid metabolism	3	5	0.6	3/4074	5/11836	0.226199	0.43768	0.282502	Q8VCM4/Q99M04/Q9D009	http://www.genome.jp/kegg-bin/show_pathway?mmu00785/mmu:623661%09red/mmu:79464%09red/mmu:67164%09red
mmu00500	Starch and sucrose metabolism	21	35	0.6	21/4074	35/11836	0.0017113	0.00711006	0.00458921	F8VPN4/O08528/P00687/P06745/P06802/P70699/Q3TRM8/Q6DYE8/Q6NSQ9/Q7TSV4/Q8BVW0/Q8CAA7/Q8CI94/Q91W97/Q91ZJ5/Q9D0F9/Q9D6Y9/Q9ET01/Q9R062/Q9WUB3/Q9Z1E4	http://www.genome.jp/kegg-bin/show_pathway?mmu00500/mmu:77559%09red/mmu:15277%09red/mmu:11722%09red/mmu:14751%09red/mmu:18605%09red/mmu:14387%09red/mmu:212032%09red/mmu:209558%09red/mmu:68401%09red/mmu:66681%09red/mmu:76051%09red/mmu:70974%09red/mmu:110078%09red/mmu:216019%09red/mmu:216558%09red/mmu:72157%09red/mmu:74185%09red/mmu:110095%09red/mmu:27357%09red/mmu:19309%09red/mmu:14936%09red
mmu04146	Peroxisome	67	112	0.598214	67/4074	112/11836	3.10471e-08	3.8698e-07	2.49777e-07	B1AUE5/O09012/O09174/O35386/O35459/O35488/O70579/O88844/O89016/P08228/P09671/P11930/P18894/P19258/P24270/P32020/P34914/P35700/P38060/P41216/P42925/P47934/P48410/P51660/P54071/P55096/P58137/P98192/P99029/Q00519/Q5BL07/Q61285/Q8BGI5/Q8C0I1/Q8C0L6/Q8C437/Q8JZR0/Q8JZS7/Q8VCI5/Q91WC3/Q91XC9/Q921H8/Q922J9/Q922Z0/Q99J39/Q99LB2/Q99LC9/Q99P30/Q9CZW4/Q9D0K1/Q9D1G2/Q9D826/Q9DBM2/Q9DC50/Q9DCM2/Q9DCN1/Q9EPL9/…	http://www.genome.jp/kegg-bin/show_pathway?mmu04146/mmu:668173%09red/mmu:19305%09red/mmu:17117%09red/mmu:16922%09red/mmu:51798%09red/mmu:26458%09red/mmu:20524%09red/mmu:15926%09red/mmu:19300%09red/mmu:20655%09red/mmu:20656%09red/mmu:110959%09red/mmu:13142%09red/mmu:17527%09red/mmu:12359%09red/mmu:20280%09red/mmu:13850%09red/mmu:18477%09red/mmu:15356%09red/mmu:14081%09red/mmu:19301%09red/mmu:12908…
mmu00280	Valine, leucine and isoleucine degradation	43	72	0.597222	43/4074	72/11836	9.55162e-06	8.13052e-05	5.24787e-05	O08749/O35855/O54754/P16332/P24288/P38060/P45952/P47738/P47740/P53395/P54869/P61922/Q07417/Q3ULD5/Q3URE1/Q61425/Q6P3A8/Q8BH95/Q8BMS1/Q8BWT1/Q8CAY6/Q8JZK9/Q8JZS7/Q8QZS1/Q8QZT1/Q91ZA3/Q921H8/Q99JY0/Q99L13/Q99MN9/Q99MR8/Q9CZS1/Q9D0K2/Q9D1I5/Q9D2R0/Q9D7B6/Q9DBF1/Q9DBL1/Q9DBM2/Q9EQ20/Q9JHI5/Q9JLJ2/Q9JLZ3	http://www.genome.jp/kegg-bin/show_pathway?mmu00280/mmu:13382%09red/mmu:12036%09red/mmu:11761%09red/mmu:17850%09red/mmu:12035%09red/mmu:15356%09red/mmu:11364%09red/mmu:11669%09red/mmu:11671%09red/mmu:13171%09red/mmu:15360%09red/mmu:268860%09red/mmu:11409%09red/mmu:78038%09red/mmu:257633%09red/mmu:15107%09red/mmu:12040%09red/mmu:93747%09red/mmu:97212%09red/mmu:52538%09red/mmu:110460%09red/mmu:2087…
mmu03015	mRNA surveillance pathway	77	129	0.596899	77/4074	129/11836	3.39849e-09	4.39286e-08	2.83539e-08	A2AT37/B2RXC8/G3X9Z4/O08583/O35218/O35691/O55128/O55236/P29341/P56959/P61327/P61406/P62137/P62141/P62715/P63087/P63330/Q149F3/Q3ULL6/Q3UNA4/Q3UYV9/Q52KI8/Q5RJH6/Q60996/Q61151/Q61183/Q61474/Q61655/Q69ZS7/Q6NVF9/Q6P1F6/Q6PD03/Q6PD28/Q6ZPY2/Q6ZWR4/Q76MZ3/Q7TNP2/Q80X73/Q80X82/Q8BFQ4/Q8BG02/Q8BIQ5/Q8BKX6/Q8BQZ5/Q8BTV2/Q8BWY3/Q8BZY3/Q8C7E9/Q8CCS6/Q8CHP5/Q8K3W3/Q8K4P0/Q8R050/Q8R322/Q91VC3/Q920Q6/Q921F2/…	http://www.genome.jp/kegg-bin/show_pathway?mmu03015/mmu:326622%09red/mmu:235542%09red/mmu:74737%09red/mmu:21681%09red/mmu:51786%09red/mmu:18949%09red/mmu:20220%09red/mmu:24018%09red/mmu:18458%09red/mmu:233908%09red/mmu:17149%09red/mmu:103677%09red/mmu:19045%09red/mmu:19046%09red/mmu:19053%09red/mmu:19047%09red/mmu:19052%09red/mmu:14853%09red/mmu:68134%09red/mmu:237082%09red/mmu:433702%09red/mmu:5…
mmu00250	Alanine, aspartate and glutamate metabolism	30	51	0.588235	30/4074	51/11836	0.000305341	0.00166506	0.00107472	B2RQC6/D3Z7P3/O35409/P05201/P05202/P15105/P16460/P26443/P28650/P46664/P47856/P48318/P48320/P54822/P61922/Q3UGX3/Q571F8/Q61024/Q6PFX8/Q8BGT5/Q8BWF0/Q8C0M9/Q8C196/Q8CHT0/Q8CIH9/Q8QZR5/Q8R3P0/Q91YI0/Q922Z0/Q9JHW2	http://www.genome.jp/kegg-bin/show_pathway?mmu00250/mmu:69719%09red/mmu:14660%09red/mmu:53320%09red/mmu:14718%09red/mmu:14719%09red/mmu:14645%09red/mmu:11898%09red/mmu:14661%09red/mmu:11565%09red/mmu:11566%09red/mmu:14583%09red/mmu:14415%09red/mmu:14417%09red/mmu:11564%09red/mmu:268860%09red/mmu:269642%09red/mmu:216456%09red/mmu:27053%09red/mmu:194237%09red/mmu:108682%09red/mmu:214579%09red/mmu:6…
mmu00630	Glyoxylate and dicarboxylate metabolism	24	41	0.585366	24/4074	41/11836	0.00132601	0.00585795	0.00378103	O08749/P08249/P14152/P15105/P16332/P24270/P28271/Q80X68/Q8CAY6/Q8CFA2/Q8CHP8/Q8QZT1/Q8QZY2/Q91W43/Q91WK5/Q91Z53/Q91ZA3/Q99KI0/Q99MN9/Q99NB1/Q9CZN7/Q9CZU6/Q9D1I5/Q9QXG4	http://www.genome.jp/kegg-bin/show_pathway?mmu00630/mmu:13382%09red/mmu:17448%09red/mmu:17449%09red/mmu:14645%09red/mmu:17850%09red/mmu:12359%09red/mmu:11428%09red/mmu:71832%09red/mmu:110460%09red/mmu:434437%09red/mmu:67078%09red/mmu:110446%09red/mmu:235582%09red/mmu:104174%09red/mmu:68133%09red/mmu:76238%09red/mmu:110821%09red/mmu:11429%09red/mmu:66904%09red/mmu:68738%09red/mmu:108037%09red/mmu:…
mmu04727	GABAergic synapse	72	123	0.585366	72/4074	123/11836	3.42496e-08	4.12176e-07	2.6604e-07	B2RSH2/D3Z7P3/O35633/O35668/O55017/O88444/P05132/P05480/P08752/P15105/P16305/P18872/P20444/P22723/P22933/P26048/P26049/P29387/P31648/P31649/P31650/P46460/P48318/P48320/P48542/P50153/P50571/P51830/P60521/P61922/P61953/P62812/P62874/P62880/P62881/P63078/P63080/P63137/P63213/P63216/P63318/P68181/P68404/P84309/P97445/P97490/Q01815/Q3USB7/Q571F8/Q61011/Q61016/Q61017/Q6P9N8/Q80SZ7/Q80T41/Q8BHJ7/Q8BUV3/…	http://www.genome.jp/kegg-bin/show_pathway?mmu04727/mmu:14677%09red/mmu:14660%09red/mmu:22348%09red/mmu:15114%09red/mmu:12287%09red/mmu:432530%09red/mmu:18747%09red/mmu:20779%09red/mmu:14678%09red/mmu:14645%09red/mmu:14399%09red/mmu:14681%09red/mmu:18750%09red/mmu:14406%09red/mmu:14403%09red/mmu:14395%09red/mmu:14396%09red/mmu:14696%09red/mmu:232333%09red/mmu:14412%09red/mmu:243616%09red/mmu:1819…
mmu00190	Oxidative phosphorylation	106	182	0.582418	106/4074	182/11836	3.21529e-11	6.60081e-10	4.26051e-10	O09111/O35683/P00158/P00397/P00405/P00416/P00848/P03888/P03893/P03899/P03903/P03911/P03921/P03930/P12787/P15920/P17665/P19783/P43023/P43024/P48771/P50516/P50518/P51863/P52503/P56135/P56382/P56383/P56391/P56392/P56393/P56394/P56480/P57746/P62814/P62897/P63082/P97450/P99028/Q03265/Q06185/Q3UIU2/Q61387/Q62425/Q7TMF3/Q8BJ03/Q8BK30/Q8BVE3/Q8K2B3/Q8K3J1/Q8R1I1/Q91VD9/Q91VM9/Q91VR2/Q91W29/Q91WD5/Q91YT0/…	http://www.genome.jp/kegg-bin/show_pathway?mmu00190/mmu:104130%09red/mmu:54405%09red/mmu:17711%09red/mmu:17708%09red/mmu:17709%09red/mmu:17710%09red/mmu:17705%09red/mmu:17716%09red/mmu:17717%09red/mmu:17718%09red/mmu:17720%09red/mmu:17719%09red/mmu:17721%09red/mmu:17706%09red/mmu:12858%09red/mmu:21871%09red/mmu:12867%09red/mmu:12857%09red/mmu:12862%09red/mmu:12861%09red/mmu:12866%09red/mmu:11964%…
mmu00220	Arginine biosynthesis	15	26	0.576923	15/4074	26/11836	0.0126062	0.038257	0.0246931	D3Z7P3/P05201/P05202/P15105/P16460/P26443/P70313/Q571F8/Q61176/Q8BGT5/Q8C196/Q8QZR5/Q91YI0/Q99JW2/Q9Z0J4	http://www.genome.jp/kegg-bin/show_pathway?mmu00220/mmu:14660%09red/mmu:14718%09red/mmu:14719%09red/mmu:14645%09red/mmu:11898%09red/mmu:14661%09red/mmu:18127%09red/mmu:216456%09red/mmu:11846%09red/mmu:108682%09red/mmu:227231%09red/mmu:76282%09red/mmu:109900%09red/mmu:109652%09red/mmu:18125%09red
mmu01210	2-Oxocarboxylic acid metabolism	15	26	0.576923	15/4074	26/11836	0.0126062	0.038257	0.0246931	O35855/O88844/P05201/P05202/P24288/P28271/P54071/P70404/Q80X68/Q8BGT5/Q8QZR5/Q99JW2/Q99KI0/Q9CZU6/Q9D6R2	http://www.genome.jp/kegg-bin/show_pathway?mmu01210/mmu:12036%09red/mmu:15926%09red/mmu:14718%09red/mmu:14719%09red/mmu:12035%09red/mmu:11428%09red/mmu:269951%09red/mmu:15929%09red/mmu:71832%09red/mmu:108682%09red/mmu:76282%09red/mmu:109652%09red/mmu:11429%09red/mmu:12974%09red/mmu:67834%09red
mmu05012	Parkinson disease	207	359	0.576602	207/4074	359/11836	5.6906e-20	6.62006e-18	4.27294e-18	A2AQ07/B2RSH2/O09061/O09111/O35099/O35226/O35593/O35613/O35683/O55042/O55234/O70435/O88685/O88879/P00158/P00397/P00405/P00416/P00848/P03888/P03893/P03899/P03903/P03911/P03921/P03930/P05132/P05213/P05214/P08228/P08752/P0DP26/P10637/P10639/P11798/P11881/P12787/P14685/P17665/P19783/P20029/P24529/P26516/P28652/P28738/P33175/P43023/P43024/P46471/P48771/P48962/P49282/P49722/P51881/P52503/P54775/P56382/…	http://www.genome.jp/kegg-bin/show_pathway?mmu05012/mmu:545486%09red/mmu:14677%09red/mmu:19170%09red/mmu:104130%09red/mmu:26408%09red/mmu:19185%09red/mmu:59029%09red/mmu:13163%09red/mmu:54405%09red/mmu:20617%09red/mmu:19173%09red/mmu:19167%09red/mmu:19182%09red/mmu:11783%09red/mmu:17711%09red/mmu:17708%09red/mmu:17709%09red/mmu:17710%09red/mmu:17705%09red/mmu:17716%09red/mmu:17717%09red/mmu:17718…
mmu05014	Amyotrophic lateral sclerosis	284	494	0.574899	284/4074	494/11836	8.59898e-27	1.50052e-24	9.68517e-25	A2AH22/A2AQ07/E9Q3G8/F6ZDS4/O08583/O08788/O08911/O09061/O09110/O09111/O35099/O35226/O35593/O35613/O35668/O35683/O55234/O55242/O70305/O70405/O70435/O88569/O88597/O88685/O88879/P00158/P00397/P00405/P00416/P00848/P03888/P03893/P03899/P03903/P03911/P03921/P03930/P05213/P05214/P08228/P08551/P08553/P10417/P11352/P12787/P14685/P17665/P19246/P19783/P20029/P21570/P23818/P24270/P26516/P28738/P29452/P33175/…	http://www.genome.jp/kegg-bin/show_pathway?mmu05014/mmu:228361%09red/mmu:545486%09red/mmu:218210%09red/mmu:108989%09red/mmu:21681%09red/mmu:13191%09red/mmu:29857%09red/mmu:19170%09red/mmu:26397%09red/mmu:104130%09red/mmu:26408%09red/mmu:19185%09red/mmu:59029%09red/mmu:13163%09red/mmu:15114%09red/mmu:54405%09red/mmu:19173%09red/mmu:18391%09red/mmu:20239%09red/mmu:22241%09red/mmu:19167%09red/mmu:53…
mmu04723	Retrograde endocannabinoid signaling	121	211	0.57346	121/4074	211/11836	5.6034e-12	1.39685e-10	9.016e-11	B2RSH2/O08911/O08914/O09111/O35633/O35678/O35683/O55017/O88444/P03888/P03893/P03899/P03903/P03911/P03921/P05132/P08752/P11881/P16305/P18872/P20444/P21279/P22723/P22933/P23818/P26048/P26049/P29387/P47746/P47811/P48542/P48543/P48545/P50153/P50571/P51432/P51830/P52503/P61953/P62812/P62874/P62880/P62881/P63078/P63080/P63085/P63137/P63213/P63216/P63250/P63318/P68181/P68404/P70227/P84309/P97445/P97490/…	http://www.genome.jp/kegg-bin/show_pathway?mmu04723/mmu:14677%09red/mmu:29857%09red/mmu:14073%09red/mmu:104130%09red/mmu:22348%09red/mmu:23945%09red/mmu:54405%09red/mmu:12287%09red/mmu:432530%09red/mmu:17716%09red/mmu:17717%09red/mmu:17718%09red/mmu:17720%09red/mmu:17719%09red/mmu:17721%09red/mmu:18747%09red/mmu:14678%09red/mmu:16438%09red/mmu:14399%09red/mmu:14681%09red/mmu:18750%09red/mmu:14682…
mmu00130	Ubiquinone and other terpenoid-quinone biosynthesis	8	14	0.571429	8/4074	14/11836	0.0686805	0.171211	0.110508	P97478/Q64669/Q6TEK5/Q8BMS4/Q8R1S0/Q9CRC0/Q9CXI0/Q9QYC7	http://www.genome.jp/kegg-bin/show_pathway?mmu00130/mmu:12850%09red/mmu:18104%09red/mmu:69568%09red/mmu:230027%09red/mmu:217707%09red/mmu:27973%09red/mmu:52064%09red/mmu:56316%09red
mmu03050	Proteasome	40	70	0.571429	40/4074	70/11836	7.94974e-05	0.000495439	0.000319783	O09061/O35226/O35593/O55234/O70435/O88685/P14685/P26516/P28063/P46471/P49722/P54775/P61290/P62192/P62196/P62334/P70195/P97371/P97372/P99026/Q3TXS7/Q5SSW2/Q60692/Q8BG32/Q8BG41/Q8BHL8/Q8VDM4/Q99JI4/Q9CQT5/Q9CR00/Q9CX56/Q9D8W5/Q9QUM9/Q9R1P0/Q9R1P1/Q9R1P3/Q9R1P4/Q9WVJ2/Q9Z2U0/Q9Z2U1	http://www.genome.jp/kegg-bin/show_pathway?mmu03050/mmu:19170%09red/mmu:19185%09red/mmu:59029%09red/mmu:19173%09red/mmu:19167%09red/mmu:19182%09red/mmu:22123%09red/mmu:17463%09red/mmu:16913%09red/NA%09red/mmu:19166%09red/mmu:23996%09red/mmu:19192%09red/mmu:19179%09red/mmu:19184%09red/mmu:67089%09red/mmu:19177%09red/mmu:19186%09red/mmu:19188%09red/mmu:19172%09red/mmu:70247%09red/mmu:103554%09red/m…
mmu01230	Biosynthesis of amino acids	61	107	0.570093	61/4074	107/11836	1.31886e-06	1.27856e-05	8.2525e-06	A6H5Y3/A6ZI46/A6ZI47/G3UXL2/O35855/O70250/O88844/P05063/P05064/P05201/P05202/P09041/P09411/P12382/P15105/P16460/P16858/P17182/P17183/P17751/P21550/P24288/P28271/P40142/P47857/P47968/P52480/P54071/P70404/Q3THS6/Q61024/Q61176/Q61753/Q6XPS7/Q80X68/Q8BGT5/Q8C196/Q8C5R8/Q8QZR5/Q8R238/Q8VCN5/Q8VEE0/Q91WT9/Q91YI0/Q922Q4/Q922W5/Q93092/Q99JW2/Q99K85/Q99KI0/Q99LB6/Q99LS3/Q99MX0/Q9CS42/Q9CZN7/Q9CZU6/Q9D6R2/…	http://www.genome.jp/kegg-bin/show_pathway?mmu01230/mmu:238505%09red/mmu:353204%09red/mmu:79459%09red/mmu:328099%09red/mmu:12036%09red/mmu:56012%09red/mmu:15926%09red/mmu:11676%09red/mmu:11674%09red/mmu:14718%09red/mmu:14719%09red/mmu:18663%09red/mmu:18655%09red/mmu:18641%09red/mmu:14645%09red/mmu:11898%09red/mmu:100042025%09red/mmu:13806%09red/mmu:13807%09red/mmu:21991%09red/mmu:13808%09red/mmu:…
mmu00520	Amino sugar and nucleotide sugar metabolism	41	72	0.569444	41/4074	72/11836	7.24297e-05	0.000466781	0.000301286	G5E8F4/O08528/O35621/O70475/O88958/P06745/P20060/P23591/P29416/P47856/P82343/Q03249/Q3TDX8/Q3TRM8/Q3TW96/Q68FH4/Q7TMC8/Q7TSV4/Q8BTZ7/Q8JZV7/Q8K0C9/Q91W97/Q91WG8/Q91XL3/Q91YN5/Q91ZJ5/Q922H4/Q924M7/Q99J77/Q99KK2/Q9CPT3/Q9CRC9/Q9CYR6/Q9D0F9/Q9DB73/Q9DCJ9/Q9DCN2/Q9JK38/Q9QZ08/Q9R0N0/Q9Z2M7	http://www.genome.jp/kegg-bin/show_pathway?mmu00520/mmu:75540%09red/mmu:15277%09red/mmu:29858%09red/mmu:22235%09red/mmu:26384%09red/mmu:14751%09red/mmu:15212%09red/mmu:22122%09red/mmu:15211%09red/mmu:14583%09red/mmu:19703%09red/mmu:14430%09red/mmu:266690%09red/mmu:212032%09red/mmu:227620%09red/mmu:69976%09red/mmu:234730%09red/mmu:66681%09red/mmu:331026%09red/mmu:245847%09red/mmu:218138%09red/mmu:…
mmu04140	Autophagy - animal	115	202	0.569307	115/4074	202/11836	3.55578e-11	6.89426e-10	4.44992e-10	A2AH22/O08586/O08908/O08989/O35904/O35963/O54784/O55003/O70404/O70405/O88597/P05132/P06797/P10417/P10605/P10833/P11438/P11881/P17047/P18242/P26450/P28867/P31750/P31938/P32883/P35569/P42337/P51150/P55258/P60521/P62071/P62715/P62821/P63085/P63158/P63330/P68181/P70196/P70347/P81122/Q02111/Q3UDP0/Q3UMB5/Q570Y9/Q5EG47/Q60751/Q60823/Q61249/Q61337/Q61411/Q61831/Q62073/Q63844/Q63932/Q64337/Q64373/Q68FE2/…	http://www.genome.jp/kegg-bin/show_pathway?mmu04140/mmu:228361%09red/mmu:19211%09red/mmu:18709%09red/mmu:17532%09red/mmu:18707%09red/mmu:19338%09red/mmu:13144%09red/mmu:12176%09red/mmu:22320%09red/mmu:22241%09red/mmu:56208%09red/mmu:18747%09red/mmu:13039%09red/mmu:12043%09red/mmu:13030%09red/mmu:20130%09red/mmu:16783%09red/mmu:16438%09red/mmu:16784%09red/mmu:13033%09red/mmu:18708%09red/mmu:18753%…
mmu04714	Thermogenesis	180	319	0.564263	180/4074	319/11836	3.1709e-16	1.38331e-14	8.92859e-15	A2AIL4/A2AMZ4/A2APY7/A2BH40/E9Q4N7/O08911/O09110/O09111/O35099/O35678/O35683/O54941/O54950/O88444/P00158/P00397/P00405/P00416/P00848/P03888/P03893/P03899/P03903/P03911/P03921/P03930/P05132/P0C605/P12787/P16092/P16951/P17665/P18293/P18653/P18654/P19783/P32883/P41216/P43023/P43024/P47746/P47811/P48771/P51830/P52503/P52825/P54310/P56135/P56382/P56383/P56391/P56392/P56393/P56394/P56480/P58269/P59941/…	http://www.genome.jp/kegg-bin/show_pathway?mmu04714/mmu:76947%09red/mmu:208501%09red/mmu:69487%09red/mmu:93760%09red/mmu:239985%09red/mmu:29857%09red/mmu:26397%09red/mmu:104130%09red/mmu:26408%09red/mmu:23945%09red/mmu:54405%09red/mmu:57376%09red/mmu:19082%09red/mmu:432530%09red/mmu:17711%09red/mmu:17708%09red/mmu:17709%09red/mmu:17710%09red/mmu:17705%09red/mmu:17716%09red/mmu:17717%09red/mmu:177…
mmu04141	Protein processing in endoplasmic reticulum	138	247	0.558704	138/4074	247/11836	2.65121e-12	7.11747e-11	4.59399e-11	A2AJ15/E9Q4X2/O08529/O08734/O08795/O35099/O35350/O35445/O54734/P07901/P08003/P08113/P09103/P10417/P11499/P14211/P16627/P17156/P17879/P20029/P23927/P27612/P27773/P35564/P39098/P45700/P46978/P48722/P54726/P54728/P56695/P57759/P60060/P60605/P60670/P60904/P61079/P61080/P61166/P61620/P61804/P62254/P62838/P62878/P63017/P63037/P70362/Q01405/Q01853/Q03963/Q07813/Q2HXL6/Q3TDQ1/Q3TQS0/Q3U2P1/Q3UPL0/Q3UZP4/…	http://www.genome.jp/kegg-bin/show_pathway?mmu04141/mmu:227619%09red/mmu:66435%09red/mmu:12334%09red/mmu:12018%09red/mmu:19089%09red/mmu:26408%09red/mmu:12333%09red/mmu:54197%09red/mmu:13200%09red/mmu:15519%09red/mmu:12304%09red/mmu:22027%09red/mmu:18453%09red/mmu:12043%09red/mmu:15516%09red/mmu:12317%09red/mmu:15482%09red/mmu:15512%09red/mmu:15511%09red/mmu:14828%09red/mmu:12955%09red/mmu:18786%…
mmu05020	Prion disease	211	378	0.558201	211/4074	378/11836	4.33847e-18	2.16304e-16	1.39614e-16	A2AIR5/A2AQ07/E9PZQ0/E9Q401/O08908/O08911/O09061/O09111/O35136/O35226/O35593/O35683/O35904/O54833/O55017/O55234/O70145/O70435/O88685/O88879/P00158/P00397/P00405/P00416/P00848/P03888/P03893/P03899/P03903/P03911/P03921/P03930/P04925/P05132/P05213/P05214/P08046/P08228/P11881/P12787/P13595/P14106/P14685/P16627/P16951/P17156/P17665/P17879/P19783/P20029/P26450/P26516/P28738/P28867/P33175/P35436/P35438/…	http://www.genome.jp/kegg-bin/show_pathway?mmu05020/NA%09red/mmu:545486%09red/mmu:20190%09red/mmu:20191%09red/mmu:18709%09red/mmu:29857%09red/mmu:19170%09red/mmu:104130%09red/mmu:17968%09red/mmu:19185%09red/mmu:59029%09red/mmu:54405%09red/mmu:18707%09red/mmu:13000%09red/mmu:12287%09red/mmu:19173%09red/mmu:17970%09red/mmu:19167%09red/mmu:19182%09red/mmu:11783%09red/mmu:17711%09red/mmu:17708%09red/…
mmu01232	Nucleotide metabolism	61	110	0.554545	61/4074	110/11836	4.57578e-06	3.99237e-05	2.57689e-05	A3KFX0/O08739/O55026/P00493/P03958/P06802/P07742/P08030/P15532/P23492/P24547/P28650/P46664/P50096/P52623/P52624/P54822/P55264/P55772/P56389/P70303/P70698/P97930/Q00519/Q01768/Q3THK7/Q3U0P5/Q3U5Q7/Q3UFY7/Q3V1L4/Q61503/Q64520/Q6DYE8/Q6P3D0/Q6PEE3/Q8BFW6/Q8BZT9/Q8VCE6/Q8VCF1/Q91YL3/Q920P5/Q99L27/Q99PM9/Q9CQ43/Q9CQA9/Q9D020/Q9D892/Q9DBP5/Q9DBT4/Q9DBT5/Q9DCZ1/Q9JM14/Q9QX60/Q9QY93/Q9R0Y5/Q9R111/Q9WTP6/…	http://www.genome.jp/kegg-bin/show_pathway?mmu01232/mmu:230718%09red/mmu:11717%09red/mmu:12496%09red/mmu:15452%09red/mmu:11486%09red/mmu:18605%09red/mmu:20133%09red/mmu:11821%09red/mmu:18102%09red/mmu:18950%09red/mmu:23918%09red/mmu:11565%09red/mmu:11566%09red/mmu:23917%09red/mmu:22245%09red/mmu:22271%09red/mmu:11564%09red/mmu:11534%09red/mmu:12495%09red/mmu:72269%09red/mmu:55936%09red/mmu:51797%…
mmu01250	Biosynthesis of nucleotide sugars	31	56	0.553571	31/4074	56/11836	0.0010294	0.00472712	0.00305114	G5E8F4/O08528/O35621/O70475/P06745/P23591/P47856/Q03249/Q3TRM8/Q3TW96/Q68FH4/Q7TMC8/Q7TSV4/Q8BTZ7/Q8K0C9/Q91W97/Q91WG8/Q91XL3/Q91YN5/Q91ZJ5/Q922H4/Q924M7/Q99J77/Q99KK2/Q9CPT3/Q9CYR6/Q9D0F9/Q9JK38/Q9QZ08/Q9R0N0/Q9Z2M7	http://www.genome.jp/kegg-bin/show_pathway?mmu01250/mmu:75540%09red/mmu:15277%09red/mmu:29858%09red/mmu:22235%09red/mmu:14751%09red/mmu:22122%09red/mmu:14583%09red/mmu:14430%09red/mmu:212032%09red/mmu:227620%09red/mmu:69976%09red/mmu:234730%09red/mmu:66681%09red/mmu:331026%09red/mmu:218138%09red/mmu:216019%09red/mmu:50798%09red/mmu:67883%09red/mmu:107652%09red/mmu:216558%09red/mmu:69080%09red/mmu…
mmu04666	Fc gamma R-mediated phagocytosis	73	132	0.55303	73/4074	132/11836	6.30758e-07	6.67074e-06	4.30565e-06	F8VQB6/O08539/O08908/O35904/O70161/P06800/P08103/P13020/P16054/P18760/P20444/P25911/P26450/P26645/P27870/P28667/P28867/P31750/P31938/P39054/P42337/P45591/P47941/P48025/P53668/P59999/P60766/P61161/P62331/P63001/P63085/P63318/P68404/P70181/P70182/P70315/P70460/P97813/P97819/Q05144/Q60823/Q60992/Q61469/Q62077/Q63844/Q64010/Q641P0/Q6P549/Q7SIG6/Q7TQF7/Q8BH43/Q8BSK8/Q8BTI9/Q8BUR4/Q8CI15/Q8CIH5/Q8R5H6/…	http://www.genome.jp/kegg-bin/show_pathway?mmu04666/mmu:17909%09red/mmu:30948%09red/mmu:18709%09red/mmu:18707%09red/mmu:18717%09red/NA%09red/mmu:15162%09red/mmu:227753%09red/mmu:18754%09red/mmu:12631%09red/mmu:18750%09red/mmu:17096%09red/mmu:18708%09red/mmu:17118%09red/mmu:22324%09red/mmu:17357%09red/mmu:18753%09red/mmu:11651%09red/mmu:26395%09red/mmu:13430%09red/mmu:18706%09red/mmu:12632%09red/m…
mmu05016	Huntington disease	232	422	0.549763	232/4074	422/11836	1.11582e-18	7.78841e-17	5.02706e-17	A2AH22/A2AQ07/B2RWS6/E9QAP7/O08788/O09061/O09106/O09111/O35099/O35226/O35526/O35593/O35668/O35683/O55017/O55234/O70405/O70435/O88597/O88685/O88879/O89110/P00158/P00397/P00405/P00416/P00848/P03888/P03893/P03899/P03903/P03911/P03921/P03930/P05213/P05214/P08228/P08775/P09671/P11352/P11881/P12787/P14685/P17426/P17427/P17665/P19783/P21237/P21279/P21981/P23818/P26516/P28738/P33175/P35438/P40630/P43006/…	http://www.genome.jp/kegg-bin/show_pathway?mmu05016/mmu:228361%09red/mmu:545486%09red/mmu:328572%09red/mmu:228980%09red/mmu:13191%09red/mmu:19170%09red/mmu:433759%09red/mmu:104130%09red/mmu:26408%09red/mmu:19185%09red/mmu:20907%09red/mmu:59029%09red/mmu:15114%09red/mmu:54405%09red/mmu:12287%09red/mmu:19173%09red/mmu:22241%09red/mmu:19167%09red/mmu:56208%09red/mmu:19182%09red/mmu:11783%09red/mmu:1…
mmu00510	N-Glycan biosynthesis	39	71	0.549296	39/4074	71/11836	0.000302552	0.00166506	0.00107472	A2AJ15/O54734/O70152/P27046/P39098/P42867/P45700/P46978/P61166/P61804/Q3TAE8/Q3TDQ1/Q3TZM9/Q3UGP8/Q765H6/Q78XF5/Q80UM7/Q8BHN3/Q8BML3/Q8BRK9/Q8BTV1/Q8K2A8/Q8R2Y3/Q8R4G6/Q8VDI9/Q91YQ5/Q91YY2/Q921Q3/Q921V5/Q9CQY5/Q9D081/Q9D1Q4/Q9D8C3/Q9DB25/Q9DBE8/Q9DBG6/Q9JMF7/Q9WTS2/Q9WUP4	http://www.genome.jp/kegg-bin/show_pathway?mmu00510/mmu:227619%09red/mmu:13200%09red/mmu:13480%09red/mmu:17158%09red/mmu:17156%09red/mmu:13478%09red/mmu:17155%09red/mmu:16430%09red/mmu:69038%09red/mmu:13135%09red/mmu:320438%09red/mmu:68292%09red/mmu:207958%09red/mmu:380959%09red/mmu:268510%09red/mmu:66357%09red/mmu:57377%09red/mmu:14376%09red/mmu:320302%09red/mmu:140481%09red/mmu:80286%09red/mmu:…
mmu05032	Morphine addiction	73	133	0.548872	73/4074	133/11836	9.30843e-07	9.55483e-06	6.1672e-06	B2RSH2/O35633/O55017/O70293/O88444/O88502/O89084/P05132/P08752/P0C1Q2/P16305/P18872/P20444/P22723/P22933/P26048/P26049/P29387/P42866/P48542/P48543/P48545/P50153/P50571/P51830/P61953/P62812/P62874/P62880/P62881/P63078/P63080/P63137/P63213/P63216/P63250/P63318/P68181/P68404/P70453/P84309/P97445/P97490/Q01063/Q01065/Q3UEI1/Q3UYH7/Q60612/Q61011/Q61016/Q61017/Q61481/Q61616/Q64338/Q80SZ7/Q80T41/Q8BHJ7/…	http://www.genome.jp/kegg-bin/show_pathway?mmu05032/mmu:14677%09red/mmu:22348%09red/mmu:12287%09red/mmu:26385%09red/mmu:432530%09red/mmu:18584%09red/mmu:18577%09red/mmu:18747%09red/mmu:14678%09red/mmu:241489%09red/mmu:14399%09red/mmu:14681%09red/mmu:18750%09red/mmu:14406%09red/mmu:14403%09red/mmu:14395%09red/mmu:14396%09red/mmu:14696%09red/mmu:18390%09red/mmu:16522%09red/mmu:16524%09red/mmu:16521…
mmu05017	Spinocerebellar ataxia	119	217	0.548387	119/4074	217/11836	4.14092e-10	6.56901e-09	4.23999e-09	A2AH22/A2AIR5/E9PZQ0/O08908/O09061/O35099/O35226/O35544/O35593/O35904/O55143/O55234/O70305/O70405/O70435/O88597/O88685/P0C7T6/P11881/P14685/P20444/P21279/P23818/P26450/P26516/P28658/P31266/P31750/P35436/P35438/P42337/P46471/P48962/P49722/P51432/P51448/P51881/P54254/P54775/P58281/P62192/P62196/P62334/P62340/P62897/P62915/P63318/P68404/P70195/P70227/P70379/P97318/P97445/P97772/P98156/P99026/Q01097/…	http://www.genome.jp/kegg-bin/show_pathway?mmu05017/mmu:228361%09red/NA%09red/mmu:20190%09red/mmu:18709%09red/mmu:19170%09red/mmu:26408%09red/mmu:19185%09red/mmu:20513%09red/mmu:59029%09red/mmu:18707%09red/mmu:11938%09red/mmu:19173%09red/mmu:20239%09red/mmu:22241%09red/mmu:19167%09red/mmu:56208%09red/mmu:19182%09red/mmu:52335%09red/mmu:16438%09red/mmu:22123%09red/mmu:18750%09red/mmu:14682%09red/m…
mmu00071	Fatty acid degradation	37	68	0.544118	37/4074	68/11836	0.00054775	0.00274352	0.00177081	P00329/P28474/P41216/P42125/P45952/P47738/P47740/P50544/P51174/P52825/P97742/Q07417/Q60759/Q61425/Q8BGD5/Q8BH95/Q8BMS1/Q8BWT1/Q8CAY6/Q8JZR0/Q8QZT1/Q91WC3/Q921H8/Q924X2/Q99JY0/Q99PU5/Q9CX98/Q9CZS1/Q9CZW4/Q9DBF1/Q9DBL1/Q9DBM2/Q9EPL9/Q9JLJ2/Q9QUJ7/Q9R0H0/Q9WUR2	http://www.genome.jp/kegg-bin/show_pathway?mmu00071/mmu:11522%09red/mmu:11532%09red/mmu:14081%09red/mmu:13177%09red/mmu:11364%09red/mmu:11669%09red/mmu:11671%09red/mmu:11370%09red/mmu:11363%09red/mmu:12896%09red/mmu:12894%09red/mmu:11409%09red/mmu:270076%09red/mmu:15107%09red/mmu:78070%09red/mmu:93747%09red/mmu:97212%09red/mmu:52538%09red/mmu:110460%09red/mmu:433256%09red/mmu:110446%09red/mmu:216…
mmu04137	Mitophagy - animal	55	102	0.539216	55/4074	102/11836	3.89175e-05	0.000281987	0.000182009	A2AH22/O08989/O35740/O54833/O55003/O70405/O88597/P05480/P05627/P10833/P32883/P51150/P59017/P60521/P62071/P62983/P62984/P67871/P97432/Q04207/Q3UKC1/Q3UN04/Q60737/Q61411/Q61831/Q64092/Q64337/Q64373/Q68FE2/Q80U63/Q80U87/Q811U4/Q8BG51/Q8BX10/Q8BYH7/Q8JZN7/Q8K3K8/Q8R3R8/Q8R5H1/Q91VR7/Q91Y86/Q99J83/Q9CQ92/Q9CQV6/Q9CXF4/Q9D173/Q9DB70/Q9DCD6/Q9R210/Q9WTU6/Q9WUN2/Q9WVH4/Q9WVS6/Q9Z2B5/Q9Z2F7	http://www.genome.jp/kegg-bin/show_pathway?mmu04137/mmu:228361%09red/mmu:17532%09red/mmu:17684%09red/mmu:13000%09red/mmu:12176%09red/mmu:22241%09red/mmu:56208%09red/mmu:20779%09red/mmu:16476%09red/mmu:20130%09red/mmu:16653%09red/mmu:19349%09red/mmu:94044%09red/mmu:93739%09red/mmu:66922%09red/mmu:78294%09red/mmu:22186%09red/mmu:13001%09red/mmu:17966%09red/mmu:19697%09red/mmu:52440%09red/mmu:100756…
mmu00670	One carbon pool by folate	14	26	0.538462	14/4074	26/11836	0.0325611	0.087414	0.0564217	A6H5Y3/D3YZG8/L7N466/P00375/P18155/Q3V3R1/Q64737/Q8CFA2/Q8K009/Q8R0Y6/Q922D8/Q9CWJ9/Q9CZN7/Q9D799	http://www.genome.jp/kegg-bin/show_pathway?mmu00670/mmu:238505%09red/mmu:665563%09red/mmu:100039707%09red/mmu:13361%09red/mmu:17768%09red/mmu:270685%09red/mmu:14450%09red/mmu:434437%09red/mmu:216188%09red/mmu:107747%09red/mmu:108156%09red/mmu:108147%09red/mmu:108037%09red/mmu:69606%09red
mmu04144	Endocytosis	200	372	0.537634	200/4074	372/11836	6.45216e-15	2.502e-13	1.61493e-13	A2A5R2/A2A5Z6/A2A8R0/G3X9K3/G3XA57/O08539/O08967/O35551/O70161/O70293/O70493/O88811/P01898/P01901/P05480/P0C0A3/P16627/P17156/P17426/P17427/P17879/P22682/P28738/P33175/P35278/P35285/P35951/P39053/P39054/P40336/P42567/P46467/P46638/P46935/P47754/P47757/P49817/P51150/P55258/P56371/P59999/P60766/P61021/P61027/P61161/P61205/P61750/P62331/P62492/P62743/P63017/P63034/P70181/P70182/P70196/P70297/P70658/…	http://www.genome.jp/kegg-bin/show_pathway?mmu04144/mmu:99371%09red/mmu:66313%09red/mmu:230597%09red/mmu:211673%09red/mmu:74998%09red/mmu:30948%09red/mmu:19159%09red/mmu:54189%09red/mmu:18717%09red/mmu:26385%09red/mmu:55988%09red/mmu:56324%09red/mmu:15007%09red/mmu:14972%09red/mmu:20779%09red/mmu:208092%09red/mmu:15482%09red/mmu:15512%09red/mmu:11771%09red/mmu:11772%09red/mmu:15511%09red/mmu:1240…
mmu00051	Fructose and mannose metabolism	29	54	0.537037	29/4074	54/11836	0.0027466	0.0105336	0.00679898	A6ZI46/A6ZI47/G5E895/G5E8F4/O08528/O35621/P05063/P05064/P12382/P17751/P23591/P45376/P47857/P70265/P97328/Q3TRM8/Q64442/Q6DTY7/Q7TMC8/Q8BTZ7/Q8BZA9/Q8K0C9/Q8VC30/Q91W97/Q922H4/Q924M7/Q9QXD6/Q9WUA3/Q9Z2M7	http://www.genome.jp/kegg-bin/show_pathway?mmu00051/mmu:353204%09red/mmu:79459%09red/mmu:67861%09red/mmu:75540%09red/mmu:15277%09red/mmu:29858%09red/mmu:11676%09red/mmu:11674%09red/mmu:18641%09red/mmu:21991%09red/mmu:22122%09red/mmu:11677%09red/mmu:18642%09red/mmu:18640%09red/mmu:16548%09red/mmu:212032%09red/mmu:20322%09red/mmu:270198%09red/mmu:234730%09red/mmu:331026%09red/mmu:319801%09red/mmu:2…
mmu03250	Viral life cycle - HIV-1	44	82	0.536585	44/4074	82/11836	0.000259239	0.00148319	0.000957328	A2AM29/B2RWS6/D3Z3L3/E9Q3G8/O55201/P0C0A3/P14873/P17742/P19426/P46467/P62827/P63271/P70658/Q14AA6/Q3ULQ2/Q60710/Q61187/Q61820/Q6NVF9/Q6P2B1/Q6P5F9/Q7TQK0/Q8BG30/Q8BHJ6/Q8BR07/Q8BTV2/Q8C052/Q8C4Y3/Q8K0X8/Q8VEJ9/Q921C5/Q922L6/Q99J95/Q99JF8/Q99LI8/Q9D8B3/Q9ERU9/Q9ESC8/Q9QUR7/Q9QWV9/Q9QYR6/Q9QZI9/Q9WU78/Q9Z0H3	http://www.genome.jp/kegg-bin/show_pathway?mmu03250/mmu:70122%09red/mmu:328572%09red/mmu:319236%09red/mmu:218210%09red/mmu:20924%09red/mmu:208092%09red/mmu:17755%09red/mmu:268373%09red/mmu:27632%09red/mmu:20479%09red/mmu:19384%09red/mmu:20922%09red/mmu:12767%09red/mmu:75471%09red/mmu:241593%09red/mmu:56045%09red/mmu:22088%09red/mmu:19428%09red/mmu:432508%09red/mmu:320938%09red/mmu:103573%09red/mm…
mmu00260	Glycine, serine and threonine metabolism	30	56	0.535714	30/4074	56/11836	0.00245818	0.00953227	0.00615263	O08749/O35969/O70250/O70423/O88986/P15327/P18894/Q61753/Q64133/Q6XPS7/Q8BJ64/Q8BW75/Q8CFA2/Q8K3F7/Q8QZY2/Q8R238/Q8VCN5/Q91W43/Q91WK5/Q91WT9/Q91Z53/Q99K85/Q99LB7/Q99LS3/Q9CZN7/Q9D826/Q9D964/Q9DBF1/Q9DBJ1/Q9QZX7	http://www.genome.jp/kegg-bin/show_pathway?mmu00260/mmu:13382%09red/mmu:14431%09red/mmu:56012%09red/mmu:11754%09red/mmu:26912%09red/mmu:12183%09red/mmu:13142%09red/mmu:236539%09red/mmu:17161%09red/mmu:71776%09red/mmu:218865%09red/mmu:109731%09red/mmu:434437%09red/mmu:58865%09red/mmu:235582%09red/mmu:257635%09red/mmu:107869%09red/mmu:104174%09red/mmu:68133%09red/mmu:12411%09red/mmu:76238%09red/mmu…
mmu04724	Glutamatergic synapse	90	168	0.535714	90/4074	168/11836	2.31997e-07	2.53022e-06	1.63314e-06	A2AHG0/A2AIR5/B1AS29/B2RSH2/D3YZU1/D3Z7P3/O35544/O88444/P05132/P08752/P11881/P15105/P18872/P20444/P21279/P23818/P29387/P35436/P35438/P43006/P47743/P48453/P48455/P50153/P51432/P51830/P51906/P56564/P61953/P62874/P62880/P62881/P63078/P63085/P63213/P63216/P63250/P63318/P63328/P68181/P68404/P70227/P84309/P97445/P97490/P97772/P97813/Q01097/Q01098/Q01815/Q03391/Q14BI2/Q3TXX4/Q3UVX5/Q3UYH7/Q4ACU6/Q571F8/…	http://www.genome.jp/kegg-bin/show_pathway?mmu04724/mmu:241638%09red/NA%09red/mmu:14807%09red/mmu:14677%09red/mmu:243961%09red/mmu:14660%09red/mmu:20513%09red/mmu:432530%09red/mmu:18747%09red/mmu:14678%09red/mmu:16438%09red/mmu:14645%09red/mmu:14681%09red/mmu:18750%09red/mmu:14682%09red/mmu:14799%09red/mmu:14696%09red/mmu:14811%09red/mmu:14810%09red/mmu:20511%09red/mmu:14823%09red/mmu:19056%09red…
mmu00410	beta-Alanine metabolism	24	45	0.533333	24/4074	45/11836	0.00693706	0.0242103	0.0156266	O70423/P47738/P47739/P47740/P48318/P48320/P61922/Q07417/Q80VQ0/Q8BH95/Q8BMS1/Q8CHR6/Q8QZS1/Q99J39/Q99K82/Q9CZS1/Q9D1A2/Q9DBE0/Q9DBF1/Q9DBM2/Q9EPL9/Q9EQ20/Q9JLJ2/Q9R0H0	http://www.genome.jp/kegg-bin/show_pathway?mmu00410/mmu:11754%09red/mmu:11669%09red/mmu:11670%09red/mmu:11671%09red/mmu:14415%09red/mmu:14417%09red/mmu:268860%09red/mmu:11409%09red/mmu:67689%09red/mmu:93747%09red/mmu:97212%09red/mmu:99586%09red/mmu:227095%09red/mmu:56690%09red/mmu:228608%09red/mmu:72535%09red/mmu:66054%09red/mmu:246277%09red/mmu:110695%09red/mmu:74147%09red/mmu:80911%09red/mmu:10…
mmu03018	RNA degradation	57	107	0.53271	57/4074	107/11836	4.50126e-05	0.000308027	0.000198817	F8VPK0/O35473/O35900/P12382/P17182/P17183/P21550/P29341/P38647/P47857/P54823/P56960/P62311/P62313/P62322/P63038/Q3TC46/Q3UJB9/Q60809/Q640Q5/Q68ED3/Q6NZR5/Q6P3D0/Q6ZQ08/Q6ZWM4/Q7TQK4/Q8BGF7/Q8BH15/Q8BT14/Q8BTW3/Q8C0S1/Q8C5L3/Q8K0V4/Q8K1R3/Q8K2D3/Q8VBV3/Q8VC85/Q8VDG3/Q8VHK9/Q91YD3/Q921I9/Q9CQQ8/Q9CRA8/Q9CSH3/Q9CZU3/Q9D0M0/Q9D1Q1/Q9D4E6/Q9D753/Q9DAA6/Q9DAR7/Q9DBR1/Q9ERF3/Q9JHI7/Q9JKY0/Q9QXA5/Q9WUA3	http://www.genome.jp/kegg-bin/show_pathway?mmu03018/mmu:218343%09red/mmu:57316%09red/mmu:27756%09red/mmu:18641%09red/mmu:13806%09red/mmu:13807%09red/mmu:13808%09red/mmu:18458%09red/mmu:15526%09red/mmu:18642%09red/mmu:13209%09red/mmu:50912%09red/mmu:67678%09red/mmu:78651%09red/mmu:66373%09red/mmu:15510%09red/mmu:225929%09red/mmu:234699%09red/mmu:18983%09red/mmu:72587%09red/mmu:214627%09red/mmu:108…
mmu04720	Long-term potentiation	52	98	0.530612	52/4074	98/11836	0.000109387	0.000669758	0.000432298	B2RWS6/O88444/P04627/P05132/P0DP26/P11798/P11881/P18653/P18654/P20444/P21279/P23818/P28028/P28652/P31938/P32883/P35436/P35438/P48453/P48455/P51432/P62137/P62141/P62835/P63085/P63087/P63318/P63328/P68181/P68404/P70227/P97490/P97772/Q01097/Q01098/Q01815/Q03391/Q3UVX5/Q61411/Q63810/Q63844/Q63932/Q6PHZ2/Q7TPS0/Q8VCC8/Q923T9/Q99JI6/Q99N57/Q9ERT9/Q9WUT3/Q9Z1B3/Q9Z329	http://www.genome.jp/kegg-bin/show_pathway?mmu04720/mmu:328572%09red/mmu:432530%09red/mmu:11836%09red/mmu:18747%09red/mmu:12313%09red/mmu:12322%09red/mmu:16438%09red/mmu:20111%09red/mmu:110651%09red/mmu:18750%09red/mmu:14682%09red/mmu:14799%09red/mmu:109880%09red/mmu:12323%09red/mmu:26395%09red/mmu:16653%09red/mmu:14811%09red/mmu:14810%09red/mmu:19056%09red/mmu:19057%09red/mmu:18797%09red/mmu:190…
mmu04721	Synaptic vesicle cycle	59	112	0.526786	59/4074	112/11836	5.12232e-05	0.000343786	0.000221898	O08599/O35526/O35544/O35633/O55017/O55192/P15920/P17426/P17427/P28571/P31648/P31649/P31650/P39053/P39054/P43006/P46096/P46460/P50516/P50518/P51863/P51906/P56564/P57746/P60879/P61264/P62743/P62814/P63011/P63040/P63044/P63082/P84086/P84091/P97445/Q3TXX4/Q4KUS2/Q60857/Q61327/Q68FD5/Q6IRU5/Q6PGE7/Q8BLE7/Q8BRU6/Q8BVE3/Q8BZ98/Q8JZR4/Q8K0T7/Q8R1B5/Q99NE5/Q9CR51/Q9D1K2/Q9DB05/Q9DBG3/Q9JHF5/Q9WTT4/Q9Z1G3/…	http://www.genome.jp/kegg-bin/show_pathway?mmu04721/mmu:20910%09red/mmu:20907%09red/mmu:20513%09red/mmu:22348%09red/mmu:12287%09red/mmu:20538%09red/mmu:21871%09red/mmu:11771%09red/mmu:11772%09red/mmu:14664%09red/mmu:232333%09red/mmu:14412%09red/mmu:243616%09red/mmu:13429%09red/mmu:13430%09red/mmu:20511%09red/mmu:20979%09red/mmu:18195%09red/mmu:11964%09red/mmu:11973%09red/mmu:11972%09red/mmu:20510…
mmu04216	Ferroptosis	31	59	0.525424	31/4074	59/11836	0.0031251	0.0117275	0.00756956	O09172/O70325/P04925/P09528/P10852/P14901/P41216/P49282/P51855/P60335/P97494/Q60930/Q60931/Q61147/Q61990/Q62351/Q6P8J2/Q75N73/Q8CI59/Q8JZR0/Q91V01/Q91VR7/Q91WC3/Q921I1/Q99J83/Q9CQV6/Q9CZW4/Q9D906/Q9DBD0/Q9QUJ7/Q9WTR6	http://www.genome.jp/kegg-bin/show_pathway?mmu04216/mmu:14630%09red/mmu:625249%09red/mmu:19122%09red/mmu:14319%09red/mmu:17254%09red/mmu:15368%09red/mmu:14081%09red/mmu:18174%09red/mmu:14854%09red/mmu:23983%09red/mmu:14629%09red/mmu:22334%09red/mmu:22335%09red/mmu:12870%09red/mmu:18521%09red/mmu:22042%09red/mmu:69215%09red/mmu:213053%09red/mmu:68428%09red/mmu:433256%09red/mmu:14792%09red/mmu:6673…
mmu05208	Chemical carcinogenesis - reactive oxygen species	167	319	0.523511	167/4074	319/11836	2.10581e-11	4.5933e-10	2.96476e-10	O08586/O08908/O08911/O09111/O09131/O35099/O35683/O35904/O70145/O88351/O88522/P00158/P00397/P00405/P00416/P00520/P00848/P03888/P03893/P03899/P03903/P03911/P03921/P03930/P04627/P05480/P05627/P08228/P09671/P10649/P12787/P14901/P15626/P17665/P19639/P19783/P24270/P24472/P25799/P26450/P28028/P28867/P30115/P31750/P31938/P32883/P34152/P34914/P35235/P35821/P42337/P43023/P43024/P47809/P47811/P48758/P48771/…	http://www.genome.jp/kegg-bin/show_pathway?mmu05208/mmu:19211%09red/mmu:18709%09red/mmu:29857%09red/mmu:104130%09red/mmu:14873%09red/mmu:26408%09red/mmu:54405%09red/mmu:18707%09red/mmu:17970%09red/mmu:16150%09red/mmu:16151%09red/mmu:17711%09red/mmu:17708%09red/mmu:17709%09red/mmu:17710%09red/mmu:11350%09red/mmu:17705%09red/mmu:17716%09red/mmu:17717%09red/mmu:17718%09red/mmu:17720%09red/mmu:17719%…
mmu00240	Pyrimidine metabolism	37	71	0.521127	37/4074	71/11836	0.00158589	0.0067497	0.00435662	A3KFX0/B2RQC6/O35435/P06802/P07742/P13439/P15532/P52623/P52624/P55772/P56380/P56389/P70303/P70698/P97930/Q01768/Q3U0P5/Q3U5Q7/Q3UFY7/Q3V1L4/Q61503/Q6DYE8/Q6PEE3/Q8BFW6/Q8CHR6/Q8VCE6/Q8VCF1/Q91YL3/Q99PM9/Q9CQ43/Q9D020/Q9DBP5/Q9DBT4/Q9JM14/Q9QY93/Q9WUZ9/Q9WV85	http://www.genome.jp/kegg-bin/show_pathway?mmu00240/mmu:230718%09red/mmu:69719%09red/mmu:56749%09red/mmu:18605%09red/mmu:20133%09red/mmu:22247%09red/mmu:18102%09red/mmu:22245%09red/mmu:22271%09red/mmu:12495%09red/mmu:66401%09red/mmu:72269%09red/mmu:55936%09red/mmu:51797%09red/mmu:21915%09red/mmu:18103%09red/mmu:12497%09red/mmu:22169%09red/mmu:68106%09red/mmu:76952%09red/mmu:23959%09red/mmu:209558…
mmu00480	Glutathione metabolism	46	89	0.516854	46/4074	89/11836	0.000577552	0.00279952	0.00180696	O08709/O09131/O09172/O70325/O88844/O89112/P07742/P10649/P11352/P15626/P19157/P19639/P24472/P30115/P46412/P46425/P47791/P48774/P51855/P54071/P97355/P97449/P97494/Q00612/Q60928/Q61133/Q64471/Q64674/Q6PEE3/Q80W21/Q8K010/Q8R5I6/Q91VS7/Q99JP7/Q99L20/Q99LJ6/Q9CPU4/Q9CPY7/Q9CQG1/Q9CQU0/Q9D7X8/Q9DCD0/Q9DCM2/Q9JHF7/Q9JIZ0/Q9Z2A9	http://www.genome.jp/kegg-bin/show_pathway?mmu00480/mmu:11758%09red/mmu:14873%09red/mmu:14630%09red/mmu:625249%09red/mmu:15926%09red/mmu:14768%09red/mmu:20133%09red/mmu:14862%09red/mmu:14775%09red/mmu:14863%09red/mmu:14870%09red/mmu:14864%09red/mmu:14860%09red/mmu:14859%09red/mmu:14778%09red/mmu:14869%09red/mmu:14782%09red/mmu:14866%09red/mmu:14854%09red/mmu:269951%09red/mmu:20603%09red/mmu:16790…
mmu00230	Purine metabolism	93	180	0.516667	93/4074	180/11836	1.25801e-06	1.25442e-05	8.09667e-06	A3KFX0/F8VQK3/G3UXL2/O08739/O54865/O55026/O55057/O70628/O88428/O88444/O88502/O89084/O89106/P00493/P03958/P06802/P07742/P08030/P0C1Q2/P15532/P18293/P23492/P24547/P28650/P46664/P50096/P51830/P54822/P55264/P55772/P56380/P70453/P84309/P97490/Q00519/Q01063/Q01065/Q01768/Q3THK7/Q3U0P5/Q3UEI1/Q3V1L4/Q5SUR0/Q60967/Q61481/Q61503/Q64338/Q64520/Q64737/Q6DYE8/Q6P3D0/Q6PEE3/Q6VVW5/Q7TSV4/Q8BFW6/Q8BIW1/Q8BTJ4/…	http://www.genome.jp/kegg-bin/show_pathway?mmu00230/mmu:230718%09red/mmu:234889%09red/mmu:328099%09red/mmu:11717%09red/mmu:54195%09red/mmu:12496%09red/mmu:18582%09red/mmu:18585%09red/mmu:23972%09red/mmu:432530%09red/mmu:18584%09red/mmu:18577%09red/mmu:14198%09red/mmu:15452%09red/mmu:11486%09red/mmu:18605%09red/mmu:20133%09red/mmu:11821%09red/mmu:241489%09red/mmu:18102%09red/mmu:18160%09red/mmu:18…
mmu04012	ErbB signaling pathway	64	124	0.516129	64/4074	124/11836	5.70332e-05	0.000375558	0.000242405	O08908/O35904/O55033/P00520/P04627/P05480/P05627/P11798/P20444/P22682/P26450/P28028/P28652/P31750/P31938/P32883/P34152/P41969/P42230/P42232/P42337/P46414/P47809/P47941/P63085/P63318/P68404/Q01279/Q3TTA7/Q3ULB5/Q60631/Q60823/Q60876/Q61036/Q61120/Q61337/Q61411/Q61526/Q61527/Q61831/Q62077/Q62245/Q63844/Q63932/Q64010/Q6PHZ2/Q8BMC3/Q8BSK8/Q8BTI9/Q8BTW9/Q8C015/Q8CE90/Q8CIH5/Q8CIN4/Q91Y86/Q923T9/Q99M51/…	http://www.genome.jp/kegg-bin/show_pathway?mmu04012/mmu:18709%09red/mmu:18707%09red/mmu:17974%09red/mmu:11350%09red/mmu:11836%09red/mmu:20779%09red/mmu:16476%09red/mmu:12322%09red/mmu:18750%09red/mmu:12402%09red/mmu:18708%09red/mmu:109880%09red/mmu:12323%09red/mmu:11651%09red/mmu:26395%09red/mmu:16653%09red/mmu:14083%09red/mmu:13712%09red/mmu:20850%09red/mmu:20851%09red/mmu:18706%09red/mmu:12576%…
mmu04370	VEGF signaling pathway	43	84	0.511905	43/4074	84/11836	0.00111025	0.00503215	0.00324802	O08908/O08911/O35904/P05480/P14602/P20444/P26450/P31750/P31938/P32883/P34152/P42337/P47811/P48453/P48455/P49138/P60764/P60766/P63001/P63085/P63318/P63328/P68404/P70313/Q05144/Q3UMW7/Q60823/Q61337/Q61411/Q62077/Q63810/Q63844/Q63932/Q8BMC3/Q8BTI9/Q8C3Q9/Q8CI15/Q8CIH5/Q8VI36/Q99N57/Q9JIA7/Q9WUA6/Q9WUI1	http://www.genome.jp/kegg-bin/show_pathway?mmu04370/mmu:18709%09red/mmu:29857%09red/mmu:18707%09red/mmu:20779%09red/mmu:15507%09red/mmu:18750%09red/mmu:18708%09red/mmu:11651%09red/mmu:26395%09red/mmu:16653%09red/mmu:14083%09red/mmu:18706%09red/mmu:26416%09red/mmu:19056%09red/mmu:19057%09red/mmu:17164%09red/mmu:170758%09red/mmu:12540%09red/mmu:19353%09red/mmu:26413%09red/mmu:18752%09red/mmu:19055%…
mmu05415	Diabetic cardiomyopathy	159	311	0.511254	159/4074	311/11836	6.48371e-10	9.83832e-09	6.35018e-09	E9Q401/O08586/O08908/O08911/O09111/O35683/O35904/O55143/O70145/O70571/P00158/P00397/P00405/P00416/P00848/P03888/P03893/P03899/P03903/P03911/P03921/P03930/P08121/P09470/P11087/P11798/P12787/P14142/P15208/P16858/P17665/P17809/P18242/P19783/P20444/P21812/P25799/P26450/P28652/P28867/P31750/P35486/P35569/P42337/P43023/P43024/P47791/P47811/P47856/P48771/P48787/P48962/P51432/P51881/P52503/P52825/P56382/…	http://www.genome.jp/kegg-bin/show_pathway?mmu05415/mmu:20191%09red/mmu:19211%09red/mmu:18709%09red/mmu:29857%09red/mmu:104130%09red/mmu:54405%09red/mmu:18707%09red/mmu:11938%09red/mmu:17970%09red/mmu:27273%09red/mmu:17711%09red/mmu:17708%09red/mmu:17709%09red/mmu:17710%09red/mmu:17705%09red/mmu:17716%09red/mmu:17717%09red/mmu:17718%09red/mmu:17720%09red/mmu:17719%09red/mmu:17721%09red/mmu:17706%…
mmu04213	Longevity regulating pathway - multiple species	47	92	0.51087	47/4074	92/11836	0.000707172	0.00338086	0.00218219	O08908/O09106/O35904/O54950/O88444/P05132/P08228/P09671/P15208/P16627/P17156/P17879/P23927/P24270/P26450/P31750/P32883/P35569/P42337/P51830/P63017/P68181/P70288/P70445/P81122/P84309/P97490/Q5EG47/Q60649/Q60751/Q60823/Q61411/Q61696/Q6PAM0/Q8BRK8/Q8BSK8/Q8BTI9/Q8VHH7/Q91WG5/Q99J83/Q9D1F4/Q9JLN9/Q9R078/Q9R1E0/Q9WUA6/Q9WVH4/Q9Z1M4	http://www.genome.jp/kegg-bin/show_pathway?mmu04213/mmu:18709%09red/mmu:433759%09red/mmu:18707%09red/mmu:19082%09red/mmu:432530%09red/mmu:18747%09red/mmu:20655%09red/mmu:20656%09red/mmu:16337%09red/mmu:15482%09red/mmu:15512%09red/mmu:15511%09red/mmu:12955%09red/mmu:12359%09red/mmu:18708%09red/mmu:11651%09red/mmu:16653%09red/mmu:16367%09red/mmu:18706%09red/mmu:11515%09red/mmu:15481%09red/mmu:18749…
mmu05022	Pathways of neurodegeneration - multiple diseases	340	666	0.510511	340/4074	666/11836	8.55381e-20	7.4632e-18	4.81714e-18	A2AH22/A2AQ07/E9PZQ0/E9Q401/O08529/O08734/O08788/O08911/O09061/O09110/O09111/O35099/O35226/O35350/O35526/O35593/O35613/O35625/O35668/O35683/O54833/O55017/O55042/O55143/O55234/O55242/O70305/O70405/O70421/O70435/O88566/O88597/O88685/O88879/O89110/P00158/P00397/P00405/P00416/P00848/P03888/P03893/P03899/P03903/P03911/P03921/P03930/P04627/P04925/P05213/P05214/P08228/P08551/P08553/P0C7T6/P0DP26/P10417/…	http://www.genome.jp/kegg-bin/show_pathway?mmu05022/mmu:228361%09red/mmu:545486%09red/mmu:20190%09red/mmu:20191%09red/mmu:12334%09red/mmu:12018%09red/mmu:13191%09red/mmu:29857%09red/mmu:19170%09red/mmu:26397%09red/mmu:104130%09red/mmu:26408%09red/mmu:19185%09red/mmu:12333%09red/mmu:20907%09red/mmu:59029%09red/mmu:13163%09red/mmu:12005%09red/mmu:15114%09red/mmu:54405%09red/mmu:13000%09red/mmu:1228…
mmu04360	Axon guidance	131	258	0.507752	131/4074	258/11836	3.55121e-08	4.13124e-07	2.66652e-07	B2RSH2/B2RXS4/E9PYG6/O08543/O08545/O08553/O08644/O08747/O08908/O09126/O35393/O35464/O35607/O35904/O54951/O55033/O55222/O89026/P00520/P05480/P08752/P09055/P10833/P11798/P16879/P18760/P20444/P26450/P28652/P32883/P34152/P35235/P39688/P40224/P42337/P45591/P48453/P48455/P49615/P52793/P52795/P52800/P53668/P54754/P54761/P54763/P60764/P60766/P63001/P63085/P63328/P70206/P70207/P70208/P70211/P70335/P70336/…	http://www.genome.jp/kegg-bin/show_pathway?mmu04360/mmu:14677%09red/mmu:140570%09red/mmu:218397%09red/mmu:13640%09red/mmu:13638%09red/mmu:12934%09red/mmu:13848%09red/mmu:22253%09red/mmu:18709%09red/mmu:20354%09red/mmu:13643%09red/mmu:20358%09red/mmu:12168%09red/mmu:18707%09red/mmu:20359%09red/mmu:17974%09red/mmu:16202%09red/mmu:19876%09red/mmu:11350%09red/mmu:20779%09red/mmu:14678%09red/mmu:16412…
mmu04728	Dopaminergic synapse	101	200	0.505	101/4074	200/11836	1.76066e-06	1.66073e-05	1.07193e-05	A2APX8/B2RSH2/B2RXC8/O08785/O08911/O55017/O88533/O88587/P05132/P08752/P0DP26/P11798/P11881/P16951/P18872/P20444/P21279/P23818/P24529/P28652/P28738/P29387/P31750/P33175/P35436/P47811/P48453/P48455/P48542/P48543/P48545/P50153/P51432/P61953/P62137/P62141/P62715/P62874/P62880/P62881/P63078/P63087/P63213/P63216/P63250/P63318/P63328/P63330/P68181/P68404/P70227/P84309/P97445/Q01097/Q01147/Q01815/Q2NL51/…	http://www.genome.jp/kegg-bin/show_pathway?mmu04728/mmu:20265%09red/mmu:14677%09red/mmu:235542%09red/mmu:12753%09red/mmu:29857%09red/mmu:12287%09red/mmu:13195%09red/mmu:12846%09red/mmu:18747%09red/mmu:14678%09red/mmu:12313%09red/mmu:12322%09red/mmu:16438%09red/mmu:11909%09red/mmu:14681%09red/mmu:18750%09red/mmu:14682%09red/mmu:14799%09red/mmu:21823%09red/mmu:12323%09red/mmu:16574%09red/mmu:14696%…
mmu05132	Salmonella infection	187	373	0.50134	187/4074	373/11836	1.68015e-10	3.08617e-09	1.99198e-09	A2AQ07/D3YYY8/O08734/O08788/O08911/O08967/O09110/O35250/O35343/O35344/O35382/O35904/O88351/O88485/O88487/O88522/O89110/P05213/P05214/P05627/P06800/P07356/P07901/P08113/P08207/P10417/P10639/P10833/P11499/P16858/P22366/P24668/P25799/P28660/P28738/P29452/P31750/P31938/P33175/P35278/P39054/P42337/P47809/P47811/P51150/P51667/P51807/P56387/P58801/P59999/P60710/P60766/P61021/P61161/P61164/P62331/P62627/…	http://www.genome.jp/kegg-bin/show_pathway?mmu05132/mmu:545486%09red/mmu:622434%09red/mmu:12018%09red/mmu:13191%09red/mmu:29857%09red/mmu:19159%09red/mmu:26397%09red/mmu:53413%09red/mmu:16649%09red/mmu:16648%09red/NA%09red/mmu:18707%09red/mmu:16150%09red/mmu:13426%09red/mmu:13427%09red/mmu:16151%09red/mmu:12370%09red/mmu:22143%09red/mmu:22144%09red/mmu:16476%09red/NA%09red/mmu:12306%09red/mmu:155…
mmu03265	Virion - Lyssavirus	3	6	0.5	3/4074	6/11836	0.341231	0.618536	0.399236	O35136/P13595/Q9Z0W1	http://www.genome.jp/kegg-bin/show_pathway?mmu03265/mmu:17968%09red/mmu:17967%09red/NA%09red
mmu00910	Nitrogen metabolism	11	22	0.5	11/4074	22/11836	0.096285	0.233357	0.150621	P00920/P13634/P15105/P16015/P26443/P28651/Q64444/Q8C196/Q9ERQ8/Q9QZA0/Q9WVT6	http://www.genome.jp/kegg-bin/show_pathway?mmu00910/mmu:12349%09red/mmu:12346%09red/mmu:14645%09red/mmu:12350%09red/mmu:14661%09red/mmu:12319%09red/mmu:12351%09red/mmu:227231%09red/mmu:12354%09red/mmu:56078%09red/mmu:23831%09red
mmu00062	Fatty acid elongation	20	40	0.5	20/4074	40/11836	0.0301903	0.0816777	0.0527191	O35448/O55137/O70503/O88531/Q3UUI3/Q61425/Q8BH95/Q8BHI7/Q8BMS1/Q8BWT1/Q8K2C9/Q91V12/Q99JY0/Q9CY27/Q9D3B1/Q9DCS3/Q9EQC4/Q9JLJ4/Q9JLJ5/Q9QYR9	http://www.genome.jp/kegg-bin/show_pathway?mmu00062/mmu:54397%09red/mmu:26897%09red/mmu:56348%09red/mmu:19063%09red/mmu:75778%09red/mmu:15107%09red/mmu:93747%09red/mmu:68801%09red/mmu:97212%09red/mmu:52538%09red/mmu:57874%09red/mmu:70025%09red/mmu:231086%09red/mmu:106529%09red/mmu:70757%09red/mmu:26922%09red/mmu:83603%09red/mmu:54326%09red/mmu:54325%09red/mmu:171210%09red
mmu00513	Various types of N-glycan biosynthesis	30	60	0.5	30/4074	60/11836	0.00908828	0.0293686	0.0189561	A2AJ15/O54734/P20060/P27046/P29416/P39098/P45700/P46978/P61166/P61804/P97325/Q3TDQ1/Q3TZM9/Q3U4H6/Q78XF5/Q8BML3/Q8BRK9/Q8BTV1/Q8K2A8/Q8VDI9/Q91YQ5/Q91YY2/Q921Q3/Q921V5/Q9CQY5/Q9D081/Q9D8C3/Q9DBE8/Q9DBG6/Q9WTS2	http://www.genome.jp/kegg-bin/show_pathway?mmu00513/mmu:227619%09red/mmu:13200%09red/mmu:15212%09red/mmu:17158%09red/mmu:15211%09red/mmu:17156%09red/mmu:17155%09red/mmu:16430%09red/mmu:69038%09red/mmu:13135%09red/mmu:20441%09red/mmu:68292%09red/mmu:207958%09red/mmu:238023%09red/mmu:66357%09red/mmu:320302%09red/mmu:140481%09red/mmu:80286%09red/mmu:208624%09red/mmu:102580%09red/mmu:103963%09red/mmu…
mmu00010	Glycolysis / Gluconeogenesis	49	99	0.494949	49/4074	99/11836	0.00135748	0.00592199	0.00382236	A6ZI46/A6ZI47/O08528/O08749/O70250/P00329/P05063/P05064/P06151/P06745/P09041/P09411/P12382/P15327/P16125/P16858/P17182/P17183/P17751/P21550/P28474/P35486/P47738/P47739/P47740/P47857/P52480/Q3TRM8/Q64467/Q6NSQ9/Q7TSV4/Q80VQ0/Q8BH04/Q8BMF4/Q8K157/Q8VDL4/Q91W97/Q99NB1/Q9CZS1/Q9D051/Q9D0F9/Q9DBF1/Q9DBJ1/Q9JII6/Q9JLJ2/Q9QXD6/Q9QXG4/Q9WUA3/Q9Z2L6	http://www.genome.jp/kegg-bin/show_pathway?mmu00010/mmu:353204%09red/mmu:79459%09red/mmu:15277%09red/mmu:13382%09red/mmu:56012%09red/mmu:11522%09red/mmu:11676%09red/mmu:11674%09red/mmu:16828%09red/mmu:14751%09red/mmu:18663%09red/mmu:18655%09red/mmu:18641%09red/mmu:12183%09red/mmu:16832%09red/mmu:100042025%09red/mmu:13806%09red/mmu:13807%09red/mmu:21991%09red/mmu:13808%09red/mmu:11532%09red/mmu:18…
mmu00270	Cysteine and methionine metabolism	36	73	0.493151	36/4074	73/11836	0.00600276	0.0213772	0.013798	A6H5Y3/O09172/O35855/O88508/P05201/P05202/P06151/P08249/P13864/P14152/P16125/P24288/P50247/P51855/P52196/P97355/P97494/Q3THS6/Q61753/Q64674/Q68FL4/Q71RI9/Q80SW1/Q8BGB7/Q8BTY1/Q8BZT9/Q8R238/Q8VCN5/Q91WT9/Q99J99/Q99JT9/Q99K85/Q99LB6/Q9CQ65/Q9CQT1/Q9WVQ5	http://www.genome.jp/kegg-bin/show_pathway?mmu00270/mmu:238505%09red/mmu:14630%09red/mmu:12036%09red/mmu:13435%09red/mmu:14718%09red/mmu:14719%09red/mmu:16828%09red/mmu:17448%09red/mmu:13433%09red/mmu:17449%09red/mmu:16832%09red/mmu:12035%09red/mmu:11615%09red/mmu:14854%09red/mmu:22117%09red/mmu:20603%09red/mmu:14629%09red/mmu:232087%09red/mmu:236539%09red/mmu:20810%09red/mmu:74340%09red/mmu:2299…
mmu04260	Cardiac muscle contraction	69	140	0.492857	69/4074	140/11836	0.000189407	0.00112039	0.000723159	A1L3P4/E9Q401/O08532/O09161/O55143/O88602/P00158/P00397/P00405/P00416/P09542/P12787/P14094/P14231/P17665/P19123/P19783/P21107/P43023/P43024/P48771/P48787/P50752/P51667/P54285/P56391/P56392/P56393/P58771/P58774/P62956/P68033/P70414/P97370/P99028/Q01815/Q02566/Q61165/Q61387/Q64518/Q6IRU2/Q6PHS9/Q6PIC6/Q6PIE5/Q8BLV3/Q8BSY0/Q8CC27/Q8K596/Q8R0S4/Q8R1I1/Q8R3Z5/Q8R429/Q8VDN2/Q8VHW4/Q91W29/Q91Z83/Q99246/…	http://www.genome.jp/kegg-bin/show_pathway?mmu04260/mmu:236794%09red/mmu:20191%09red/mmu:12293%09red/mmu:12373%09red/mmu:11938%09red/mmu:12300%09red/mmu:17711%09red/mmu:17708%09red/mmu:17709%09red/mmu:17710%09red/mmu:17897%09red/mmu:12858%09red/mmu:11931%09red/mmu:11932%09red/mmu:12867%09red/mmu:21924%09red/mmu:12857%09red/mmu:59069%09red/mmu:12862%09red/mmu:12861%09red/mmu:12866%09red/mmu:21954%…
mmu04910	Insulin signaling pathway	98	199	0.492462	98/4074	199/11836	9.96877e-06	8.28357e-05	5.34666e-05	A2A8L5/A2AJW4/O08528/O08605/O08908/O08917/O35250/O35904/O54950/O88351/P04627/P05132/P07934/P0DP26/P12849/P14142/P15208/P18826/P19096/P22682/P26450/P28028/P31324/P31750/P31938/P32883/P35569/P35821/P41969/P42337/P47941/P54310/P62137/P62141/P62754/P63073/P63085/P63087/P68181/P81122/Q02956/Q3TRM8/Q3TTA7/Q3UHC1/Q5EG47/Q5SWU9/Q60631/Q60634/Q60823/Q60876/Q61120/Q61337/Q61411/Q61831/Q62074/Q62245/Q62417/…	http://www.genome.jp/kegg-bin/show_pathway?mmu04910/mmu:19268%09red/mmu:228966%09red/mmu:15277%09red/mmu:17346%09red/mmu:18709%09red/mmu:14251%09red/mmu:53413%09red/mmu:18707%09red/mmu:19082%09red/mmu:16150%09red/mmu:11836%09red/mmu:18747%09red/mmu:18682%09red/mmu:12313%09red/mmu:19085%09red/mmu:20528%09red/mmu:16337%09red/mmu:18679%09red/mmu:14104%09red/mmu:12402%09red/mmu:18708%09red/mmu:109880…
mmu04962	Vasopressin-regulated water reabsorption	31	63	0.492063	31/4074	63/11836	0.0107505	0.0344214	0.0222174	O08788/O88485/O88487/P05132/P35278/P35455/P46460/P46638/P51830/P55088/P61021/P62492/P63044/P63168/P68181/P70452/Q01147/Q45VK7/Q61599/Q6PDL0/Q8CBY8/Q8K0T2/Q8R1Q8/Q8VHH7/Q99KJ8/Q99PT1/Q9CQD1/Q9D0M5/Q9JHU4/Q9QZB9/Q9WUB4	http://www.genome.jp/kegg-bin/show_pathway?mmu04962/mmu:13191%09red/mmu:13426%09red/mmu:13427%09red/mmu:18747%09red/mmu:19345%09red/mmu:11998%09red/mmu:18195%09red/mmu:19326%09red/mmu:11515%09red/mmu:11829%09red/mmu:19344%09red/mmu:53869%09red/mmu:22318%09red/mmu:56455%09red/mmu:18749%09red/mmu:20909%09red/mmu:12912%09red/mmu:110350%09red/mmu:11857%09red/mmu:234663%09red/mmu:67665%09red/mmu:21357…
mmu05010	Alzheimer disease	266	543	0.489871	266/4074	543/11836	6.06468e-13	1.76381e-11	1.13846e-11	A2AH22/A2AQ07/O08529/O08908/O09061/O09111/O35099/O35226/O35350/O35593/O35598/O35625/O35683/O35904/O54833/O55042/O55143/O55234/O70405/O70421/O70435/O88351/O88522/O88566/O88597/O88685/O88879/O89110/P00158/P00397/P00405/P00416/P00848/P03888/P03893/P03899/P03903/P03911/P03921/P03930/P04627/P05213/P05214/P08226/P0DP26/P10637/P11881/P12023/P12657/P12787/P14685/P15208/P16858/P17665/P19783/P21279/P24383/…	http://www.genome.jp/kegg-bin/show_pathway?mmu05010/mmu:228361%09red/mmu:545486%09red/mmu:12334%09red/mmu:18709%09red/mmu:19170%09red/mmu:104130%09red/mmu:26408%09red/mmu:19185%09red/mmu:12333%09red/mmu:59029%09red/mmu:11487%09red/mmu:12005%09red/mmu:54405%09red/mmu:18707%09red/mmu:13000%09red/mmu:20617%09red/mmu:11938%09red/mmu:19173%09red/mmu:22241%09red/mmu:14362%09red/mmu:19167%09red/mmu:1615…
mmu04215	Apoptosis - multiple species	24	49	0.489796	24/4074	49/11836	0.0247196	0.0707144	0.0456428	O08734/O35425/O88597/O88738/O88879/O89110/P10417/P28661/P62897/P70444/P70677/P97864/Q07813/Q60989/Q61160/Q61831/Q62210/Q64373/Q8C3Q9/Q91Y86/Q9JIQ3/Q9JIY5/Q9WTU6/Q9Z0W1	http://www.genome.jp/kegg-bin/show_pathway?mmu04215/mmu:12018%09red/mmu:51800%09red/mmu:56208%09red/mmu:12211%09red/mmu:11783%09red/mmu:12370%09red/mmu:12043%09red/mmu:18952%09red/mmu:13063%09red/mmu:12122%09red/mmu:12367%09red/mmu:12369%09red/mmu:12028%09red/mmu:11798%09red/mmu:14082%09red/mmu:26414%09red/mmu:11797%09red/mmu:12048%09red/mmu:12371%09red/mmu:26419%09red/mmu:66593%09red/mmu:64704%0…
mmu03420	Nucleotide excision repair	41	84	0.488095	41/4074	84/11836	0.00443131	0.0159436	0.0102908	A2A432/F8VPZ5/O08811/O35654/O70422/P07903/P08775/P17918/P35601/P37913/P51612/P51949/P52431/P54726/P54728/P60898/P61219/P62488/P62876/P62878/P97760/Q03147/Q3TCH7/Q3U1J4/Q61458/Q6P6I6/Q80UW8/Q8CFI7/Q8R323/Q8VD76/Q8VEE4/Q923G2/Q99J62/Q9CQ71/Q9D0F6/Q9D479/Q9D7M8/Q9DBA9/Q9QZD4/Q9R1K9/Q9WUK4	http://www.genome.jp/kegg-bin/show_pathway?mmu03420/mmu:72584%09red/mmu:319955%09red/mmu:13871%09red/mmu:18972%09red/mmu:14885%09red/mmu:13870%09red/mmu:20020%09red/mmu:18538%09red/mmu:19687%09red/mmu:16881%09red/mmu:22591%09red/mmu:17420%09red/mmu:18971%09red/mmu:19358%09red/mmu:19359%09red/mmu:69920%09red/mmu:69833%09red/mmu:67710%09red/mmu:66491%09red/mmu:56438%09red/mmu:20021%09red/mmu:12572%…
mmu04120	Ubiquitin mediated proteolysis	102	209	0.488038	102/4074	209/11836	1.08672e-05	8.82015e-05	5.69299e-05	A2A432/A2A5Z6/A2A6Q5/E9PZP8/E9Q735/G5E870/O08759/O88738/O88907/P22682/P40338/P46935/P52482/P53995/P60605/P61079/P61080/P61082/P61087/P61089/P62254/P62257/P62838/P62869/P62878/P62983/P62984/P63147/P63280/P68037/P70196/P83940/Q02053/Q3TCH7/Q3TTA7/Q3U1J4/Q3UE37/Q3ULA2/Q4U2R1/Q5SRY7/Q60953/Q60989/Q62210/Q6P073/Q6PAV2/Q6PCX9/Q6ZPJ3/Q6ZPT1/Q6ZWZ2/Q7TMY8/Q7TSS2/Q80TP3/Q80U95/Q80UW2/Q8BGZ4/Q8BIA4/Q8BR37/…	http://www.genome.jp/kegg-bin/show_pathway?mmu04120/mmu:72584%09red/mmu:66313%09red/mmu:217232%09red/mmu:235439%09red/NA%09red/mmu:14897%09red/mmu:22215%09red/mmu:12211%09red/mmu:56469%09red/mmu:12402%09red/mmu:22346%09red/mmu:17999%09red/mmu:22194%09red/mmu:17222%09red/mmu:22213%09red/mmu:66105%09red/mmu:216080%09red/mmu:22192%09red/mmu:53323%09red/mmu:93765%09red/mmu:67128%09red/mmu:22214%09red…
mmu00310	Lysine degradation	37	76	0.486842	37/4074	76/11836	0.00701722	0.0242476	0.0156507	A2A7B5/A2ATU0/E9PYH6/E9Q5F9/O08749/P47738/P47740/P70351/Q3U2J5/Q3UG20/Q5DW34/Q5U5V2/Q60759/Q61425/Q6P2L6/Q8BH95/Q8BMS1/Q8BVE8/Q8CAY6/Q8CFT2/Q8K297/Q8QZT1/Q8R1K4/Q8VHL1/Q91ZE0/Q924Y0/Q99K67/Q9CWR2/Q9CZS1/Q9D2G2/Q9D826/Q9DBF1/Q9DBM2/Q9JLJ2/Q9R0E1/Q9R0E2/Q9Z148	http://www.genome.jp/kegg-bin/show_pathway?mmu00310/mmu:110593%09red/mmu:209692%09red/mmu:233904%09red/mmu:235626%09red/mmu:13382%09red/mmu:11669%09red/mmu:11671%09red/mmu:14055%09red/mmu:73582%09red/mmu:69188%09red/mmu:77683%09red/mmu:235386%09red/mmu:270076%09red/mmu:15107%09red/mmu:234135%09red/mmu:93747%09red/mmu:97212%09red/mmu:107823%09red/mmu:110460%09red/mmu:208043%09red/mmu:234407%09red/…
mmu00600	Sphingolipid metabolism	35	72	0.486111	35/4074	72/11836	0.00884342	0.0288444	0.0186177	O09005/O35657/O35704/O70572/O88693/P17439/P20060/P23780/P27545/P29416/P50428/P54818/P97363/Q04519/Q09200/Q61207/Q61469/Q64676/Q69ZF3/Q6GV12/Q6ZPR5/Q8BZL1/Q8C172/Q8CI15/Q8K4Q7/Q8R0X7/Q924Z4/Q99JY8/Q9D6J1/Q9JHE3/Q9JI99/Q9JIA7/Q9JJY3/Q9JMH7/Q9WV54	http://www.genome.jp/kegg-bin/show_pathway?mmu00600/mmu:13244%09red/mmu:18010%09red/mmu:268656%09red/mmu:20598%09red/mmu:22234%09red/mmu:14466%09red/mmu:15212%09red/mmu:12091%09red/mmu:93898%09red/mmu:15211%09red/mmu:11883%09red/mmu:14420%09red/mmu:20773%09red/mmu:20597%09red/mmu:14421%09red/mmu:19156%09red/mmu:19012%09red/mmu:22239%09red/mmu:230101%09red/mmu:70750%09red/mmu:77626%09red/mmu:24115…
mmu00620	Pyruvate metabolism	33	68	0.485294	33/4074	68/11836	0.0111576	0.0347678	0.022441	O08749/P00329/P06151/P06801/P08249/P14152/P16125/P28474/P35486/P47738/P47740/P52480/P56375/P56376/P97807/Q5SWU9/Q7TNG8/Q8BH04/Q8BMF3/Q8BMF4/Q8CAY6/Q8QZT1/Q91Z53/Q99KB8/Q99KE1/Q99NB1/Q9CPU0/Q9CZS1/Q9D051/Q9DBF1/Q9JII6/Q9JLJ2/Q9QXG4	http://www.genome.jp/kegg-bin/show_pathway?mmu00620/mmu:13382%09red/mmu:11522%09red/mmu:16828%09red/mmu:17436%09red/mmu:17448%09red/mmu:17449%09red/mmu:16832%09red/mmu:11532%09red/mmu:18597%09red/mmu:11669%09red/mmu:11671%09red/mmu:18746%09red/mmu:75572%09red/mmu:66204%09red/mmu:14194%09red/mmu:107476%09red/mmu:52815%09red/mmu:74551%09red/mmu:109264%09red/mmu:235339%09red/mmu:110460%09red/mmu:110…
mmu05030	Cocaine addiction	33	68	0.485294	33/4074	68/11836	0.0111576	0.0347678	0.022441	A2AIR5/B2RSH2/O54828/O88533/P05132/P05627/P08752/P16951/P21237/P24529/P25799/P35436/P35438/P49615/P61809/P68181/P84309/Q01097/Q01098/Q01147/Q03391/Q04207/Q14BI2/Q60829/Q61327/Q61616/Q62108/Q64133/Q6IR34/Q8BRU6/Q8BW75/Q9DC51/Q9QYS2	http://www.genome.jp/kegg-bin/show_pathway?mmu05030/NA%09red/mmu:14677%09red/mmu:19739%09red/mmu:13195%09red/mmu:18747%09red/mmu:16476%09red/mmu:14678%09red/mmu:11909%09red/mmu:12064%09red/mmu:21823%09red/mmu:18033%09red/mmu:14811%09red/mmu:14810%09red/mmu:12568%09red/mmu:12569%09red/mmu:18749%09red/mmu:224129%09red/mmu:14812%09red/mmu:14813%09red/mmu:12912%09red/mmu:14814%09red/mmu:19697%09red/m…
mmu03430	Mismatch repair	16	33	0.484848	16/4074	33/11836	0.0666532	0.167352	0.108018	O35654/P13705/P17918/P35601/P37913/P43247/P52431/P54276/Q8R323/Q8VEE4/Q99J62/Q9CQ71/Q9CYR0/Q9D0F6/Q9JK91/Q9WUK4	http://www.genome.jp/kegg-bin/show_pathway?mmu03430/mmu:18972%09red/mmu:17686%09red/mmu:18538%09red/mmu:19687%09red/mmu:16881%09red/mmu:17685%09red/mmu:18971%09red/mmu:17688%09red/mmu:69263%09red/mmu:68275%09red/mmu:106344%09red/mmu:68240%09red/mmu:381760%09red/mmu:72151%09red/mmu:17350%09red/mmu:19718%09red
mmu00564	Glycerophospholipid metabolism	64	132	0.484848	64/4074	132/11836	0.000559921	0.00275229	0.00177647	A2AJ88/D3YWQ0/D3YXJ0/E9PUQ8/O35083/O35405/O54804/O55229/P13707/P21836/P49586/P97813/P97819/P97823/P98191/P98192/Q0VBU9/Q3TFD2/Q3TRM4/Q3ULJ0/Q3UN02/Q61469/Q61586/Q64521/Q6NS52/Q6NVG1/Q6P5E8/Q80TA1/Q80UP3/Q80ZM8/Q811Q9/Q8BG07/Q8BGS7/Q8BHF7/Q8BSF4/Q8BWU8/Q8BYI6/Q8C025/Q8C0L9/Q8C0N2/Q8CHK3/Q8K2C8/Q8K4X7/Q8R2H9/Q8R3I2/Q8R3U1/Q8VDP6/Q8VEB4/Q91V01/Q91WG7/Q91YX5/Q91ZP3/Q922E4/Q99JY8/Q99KS6/Q99L43/Q99LH2/…	http://www.genome.jp/kegg-bin/show_pathway?mmu00564/mmu:241274%09red/NA%09red/NA%09red/mmu:227333%09red/mmu:55979%09red/mmu:18807%09red/mmu:12660%09red/mmu:12651%09red/mmu:14555%09red/mmu:11423%09red/mmu:13026%09red/mmu:18806%09red/mmu:53357%09red/mmu:18777%09red/mmu:74596%09red/mmu:14712%09red/mmu:381925%09red/mmu:210992%09red/mmu:50767%09red/mmu:333433%09red/mmu:225010%09red/mmu:19012%09red/mmu…
mmu05230	Central carbon metabolism in cancer	49	102	0.480392	49/4074	102/11836	0.00299572	0.0113642	0.00733506	D3Z7P3/O08528/O08586/O08908/O35904/O70250/O88844/P05532/P05622/P06151/P12382/P16092/P16125/P17809/P26450/P31750/P31938/P32883/P35486/P35546/P42337/P47857/P52480/P54071/P57787/P59941/P63085/Q00612/Q01279/Q3TRM8/Q571F8/Q60823/Q61411/Q63844/Q63932/Q6VNS1/Q8BFP9/Q8BTI9/Q8BZA9/Q8R104/Q8VCL2/Q91W97/Q99N57/Q9D051/Q9DBJ1/Q9JLN9/Q9WUA3/Q9WUA6/Q9Z127	http://www.genome.jp/kegg-bin/show_pathway?mmu05230/mmu:14660%09red/mmu:15277%09red/mmu:19211%09red/mmu:18709%09red/mmu:18707%09red/mmu:56012%09red/mmu:15926%09red/mmu:16590%09red/mmu:18596%09red/mmu:16828%09red/mmu:18641%09red/mmu:14182%09red/mmu:16832%09red/mmu:20525%09red/mmu:18708%09red/mmu:11651%09red/mmu:26395%09red/mmu:16653%09red/mmu:18597%09red/mmu:19713%09red/mmu:18706%09red/mmu:18642%0…
mmu04730	Long-term depression	46	96	0.479167	46/4074	96/11836	0.00420053	0.0152707	0.0098565	B2RSH2/E9PZQ0/F8VQK3/O54865/O70443/P04627/P08752/P0C605/P11881/P18872/P20444/P21278/P21279/P23818/P25911/P27600/P27601/P28028/P31938/P32883/P35347/P51432/P62715/P63085/P63318/P63330/P68404/P70227/P97445/P97772/Q60751/Q61411/Q61625/Q63844/Q63932/Q76MZ3/Q7TNP2/Q8CIT0/Q99N57/Q9DC51/Q9ERL9/Q9Z0J4/Q9Z1B3/Q9Z2E4/Q9Z2W9/Q9Z329	http://www.genome.jp/kegg-bin/show_pathway?mmu04730/mmu:14677%09red/mmu:20190%09red/mmu:234889%09red/mmu:54195%09red/mmu:14687%09red/mmu:11836%09red/mmu:14678%09red/mmu:19091%09red/mmu:16438%09red/mmu:14681%09red/mmu:18750%09red/mmu:14672%09red/mmu:14682%09red/mmu:14799%09red/mmu:17096%09red/mmu:14673%09red/mmu:14674%09red/mmu:109880%09red/mmu:26395%09red/mmu:16653%09red/mmu:12921%09red/mmu:18797…
mmu04722	Neurotrophin signaling pathway	87	182	0.478022	87/4074	182/11836	0.000119706	0.000720301	0.00046492	E9Q9B7/O08908/O08911/O35099/O35904/O88351/P00520/P05627/P0DP26/P10417/P11798/P15209/P18653/P18654/P20181/P21237/P25799/P26450/P28028/P28652/P28867/P31750/P31938/P32883/P35235/P35569/P41242/P42337/P47811/P47941/P49138/P58801/P60766/P62259/P62835/P63001/P63085/P70196/Q04207/Q07813/Q3UHC1/Q60631/Q60778/Q60823/Q61084/Q61120/Q61337/Q61411/Q61599/Q61831/Q62077/Q62245/Q62406/Q63844/Q63932/Q64010/Q6PHU5/…	http://www.genome.jp/kegg-bin/show_pathway?mmu04722/mmu:77480%09red/mmu:18709%09red/mmu:29857%09red/mmu:26408%09red/mmu:18707%09red/mmu:16150%09red/mmu:11350%09red/mmu:16476%09red/mmu:12313%09red/mmu:12043%09red/mmu:12322%09red/mmu:18212%09red/mmu:20111%09red/mmu:110651%09red/mmu:18205%09red/mmu:12064%09red/mmu:18033%09red/mmu:18708%09red/mmu:109880%09red/mmu:12323%09red/mmu:18753%09red/mmu:11651…
mmu05135	Yersinia infection	101	212	0.476415	101/4074	212/11836	4.20011e-05	0.000293167	0.000189226	O08908/O08911/O09110/O35601/O35904/O70161/O88351/O88522/P05480/P05627/P09055/P11276/P11688/P18653/P18654/P21279/P22366/P25799/P26450/P27870/P29452/P31750/P31938/P34152/P42337/P43404/P47809/P47811/P47941/P53668/P59999/P60710/P60764/P60766/P61161/P62331/P63001/P63085/P63260/P70181/P70182/P70196/P70236/P70268/P70315/P70335/P70336/P70380/P70671/P84096/P97433/Q04207/Q05144/Q60823/Q60992/Q61140/Q61210/…	http://www.genome.jp/kegg-bin/show_pathway?mmu05135/mmu:18709%09red/mmu:29857%09red/mmu:26397%09red/mmu:23880%09red/mmu:18707%09red/mmu:18717%09red/mmu:16150%09red/mmu:16151%09red/mmu:20779%09red/mmu:16476%09red/mmu:16412%09red/mmu:14268%09red/mmu:16402%09red/mmu:20111%09red/mmu:110651%09red/mmu:14682%09red/mmu:17874%09red/mmu:18033%09red/mmu:18708%09red/mmu:22324%09red/mmu:12362%09red/mmu:11651%…
mmu00730	Thiamine metabolism	10	21	0.47619	10/4074	21/11836	0.14838	0.31576	0.203808	P09242/Q8JZL3/Q920P5/Q9CQA9/Q9D358/Q9R0M5/Q9R0Y5/Q9WTP6/Q9WUR9/Q9Z1J3	http://www.genome.jp/kegg-bin/show_pathway?mmu00730/mmu:11647%09red/mmu:105663%09red/mmu:229949%09red/mmu:66566%09red/mmu:11431%09red/mmu:29807%09red/mmu:11636%09red/mmu:11637%09red/mmu:11639%09red/mmu:18041%09red
mmu04540	Gap junction	60	126	0.47619	60/4074	126/11836	0.00143484	0.00618222	0.00399034	A2AQ07/B2RSH2/F8VQK3/O54865/O88444/P05132/P05213/P05214/P05480/P05622/P08752/P0C605/P11881/P20444/P21278/P21279/P23242/P31938/P32883/P35363/P39447/P51432/P51830/P61793/P63085/P63318/P68181/P68368/P68372/P68373/P68404/P70227/P84309/P97490/P97772/P99024/Q01279/Q3UVX5/Q3UX10/Q60631/Q61411/Q61616/Q62245/Q63844/Q63932/Q7TMM9/Q8VHH7/Q922F4/Q99N57/Q9CWF2/Q9D6F9/Q9DC28/Q9DC51/Q9ERD7/Q9ERL9/Q9JJZ2/Q9WVS7/…	http://www.genome.jp/kegg-bin/show_pathway?mmu04540/mmu:545486%09red/mmu:14677%09red/mmu:234889%09red/mmu:54195%09red/mmu:432530%09red/mmu:18747%09red/mmu:22143%09red/mmu:22144%09red/mmu:20779%09red/mmu:18596%09red/mmu:14678%09red/mmu:19091%09red/mmu:16438%09red/mmu:18750%09red/mmu:14672%09red/mmu:14682%09red/mmu:14609%09red/mmu:26395%09red/mmu:16653%09red/mmu:15558%09red/mmu:21872%09red/mmu:1879…
mmu01240	Biosynthesis of cofactors	98	207	0.47343	98/4074	207/11836	7.35615e-05	0.000466781	0.000301286	B2RQC6/D3YZG8/O08749/O09172/O35435/O35621/O35855/O70475/O88876/P00375/P09242/P10518/P12265/P13439/P15532/P18155/P22315/P22907/P24288/P28650/P36552/P46664/P47738/P47740/P51163/P51175/P51855/P54822/P58058/P60487/P70303/P70697/P70698/P97478/P97494/Q01768/Q3THS6/Q3U5Q7/Q3V3R1/Q5RKZ7/Q64374/Q64669/Q6TEK5/Q6ZQM8/Q8BJ03/Q8BMS4/Q8BNJ3/Q8BTZ7/Q8BUV3/Q8BZB2/Q8C5H8/Q8CC86/Q8CEE7/Q8CFV9/Q8CGC7/Q8K183/Q8K4K6/…	http://www.genome.jp/kegg-bin/show_pathway?mmu01240/mmu:69719%09red/mmu:665563%09red/mmu:13382%09red/mmu:14630%09red/mmu:56749%09red/mmu:29858%09red/mmu:12036%09red/mmu:22235%09red/mmu:20148%09red/mmu:13361%09red/mmu:11647%09red/mmu:17025%09red/mmu:110006%09red/mmu:22247%09red/mmu:18102%09red/mmu:17768%09red/NA%09red/mmu:15288%09red/mmu:12035%09red/mmu:11565%09red/mmu:12892%09red/mmu:11566%09red/…
mmu04932	Non-alcoholic fatty liver disease	108	229	0.471616	108/4074	229/11836	3.95913e-05	0.000281987	0.000182009	O08908/O08911/O09111/O35099/O35683/O35904/O54950/O88351/O89110/P00158/P00397/P00405/P00416/P05627/P12787/P15208/P17665/P19783/P25799/P26450/P28700/P31750/P35569/P42337/P43023/P43024/P47811/P48771/P52503/P56391/P56392/P56393/P60766/P62897/P63001/P70444/P70677/P81122/P97864/P99028/Q04207/Q07813/Q2NL51/Q3UIU2/Q5EG47/Q60823/Q60994/Q61387/Q61831/Q62425/Q6PAM0/Q6ZWX6/Q7TMF3/Q80XI6/Q8BK30/Q8BRK8/Q8BTI9/…	http://www.genome.jp/kegg-bin/show_pathway?mmu04932/mmu:18709%09red/mmu:29857%09red/mmu:104130%09red/mmu:26408%09red/mmu:54405%09red/mmu:18707%09red/mmu:19082%09red/mmu:16150%09red/mmu:12370%09red/mmu:17711%09red/mmu:17708%09red/mmu:17709%09red/mmu:17710%09red/mmu:16476%09red/mmu:12858%09red/mmu:16337%09red/mmu:12867%09red/mmu:12857%09red/mmu:18033%09red/mmu:18708%09red/mmu:20181%09red/mmu:11651%…
mmu04530	Tight junction	111	236	0.470339	111/4074	236/11836	3.59806e-05	0.000272984	0.000176198	O35099/O54950/O88792/P05132/P05213/P05214/P05480/P05627/P09055/P16054/P17918/P26040/P26041/P26043/P30285/P39447/P46662/P46935/P49710/P51667/P55258/P57780/P59999/P60710/P60766/P61028/P61161/P62715/P62835/P63001/P63260/P63330/P68181/P68368/P68373/P70175/P70315/P70335/P70336/P70441/P70460/Q02956/Q3THE2/Q3TN34/Q3UIA2/Q3UX10/Q5EG47/Q60598/Q60605/Q60771/Q60875/Q61146/Q61831/Q61879/Q62074/Q63ZW7/Q641P0/…	http://www.genome.jp/kegg-bin/show_pathway?mmu04530/mmu:26408%09red/mmu:19082%09red/mmu:16456%09red/mmu:18747%09red/mmu:22143%09red/mmu:22144%09red/mmu:20779%09red/mmu:16476%09red/mmu:16412%09red/mmu:18754%09red/mmu:18538%09red/mmu:22350%09red/mmu:17698%09red/mmu:19684%09red/mmu:12567%09red/mmu:21872%09red/mmu:18016%09red/mmu:17999%09red/mmu:15163%09red/mmu:17906%09red/mmu:17274%09red/mmu:60595%0…
mmu04725	Cholinergic synapse	78	166	0.46988	78/4074	166/11836	0.000509374	0.00261429	0.0016874	B2RSH2/O08908/O35904/O55017/O70174/O88444/P05132/P08752/P10417/P11798/P11881/P12657/P18872/P20444/P21278/P21279/P21836/P26450/P28652/P29387/P31750/P31938/P32211/P32883/P35561/P39688/P42337/P48542/P50153/P51432/P51830/P52187/P61953/P62874/P62880/P62881/P63078/P63085/P63213/P63216/P63250/P63318/P68181/P68404/P70227/P84309/P97445/P97490/Q01147/Q01815/Q60823/Q61011/Q61016/Q61017/Q61411/Q62120/Q63844/…	http://www.genome.jp/kegg-bin/show_pathway?mmu04725/mmu:14677%09red/mmu:18709%09red/mmu:18707%09red/mmu:12287%09red/mmu:11438%09red/mmu:432530%09red/mmu:18747%09red/mmu:14678%09red/mmu:12043%09red/mmu:12322%09red/mmu:16438%09red/mmu:12669%09red/mmu:14681%09red/mmu:18750%09red/mmu:14672%09red/mmu:14682%09red/mmu:11423%09red/mmu:18708%09red/mmu:12323%09red/mmu:14696%09red/mmu:11651%09red/mmu:26395%…
mmu04713	Circadian entrainment	70	149	0.469799	70/4074	149/11836	0.000966531	0.00455837	0.00294221	B2RSH2/E9PZQ0/E9Q401/E9Q7P2/F8VQK3/O54865/O54943/O70176/O88444/P05132/P08752/P0C605/P0DP26/P11798/P11881/P18872/P20444/P21279/P23818/P28652/P29387/P35436/P35438/P48542/P48543/P48545/P50153/P51432/P51830/P61953/P62874/P62880/P62881/P63078/P63085/P63213/P63216/P63250/P63318/P68181/P68404/P70205/P70227/P84309/P97490/Q01097/Q01098/Q01147/Q01815/Q03391/Q61011/Q61016/Q61017/Q63844/Q6PHZ2/Q80SZ7/Q8C050/…	http://www.genome.jp/kegg-bin/show_pathway?mmu04713/mmu:14677%09red/mmu:20190%09red/mmu:20191%09red/mmu:239556%09red/mmu:234889%09red/mmu:54195%09red/mmu:18627%09red/mmu:11516%09red/mmu:432530%09red/mmu:18747%09red/mmu:14678%09red/mmu:19091%09red/mmu:12313%09red/mmu:12322%09red/mmu:16438%09red/mmu:14681%09red/mmu:18750%09red/mmu:14682%09red/mmu:14799%09red/mmu:12323%09red/mmu:14696%09red/mmu:1481…
mmu00770	Pantothenate and CoA biosynthesis	14	30	0.466667	14/4074	30/11836	0.112365	0.259705	0.167627	O35855/P06802/P24288/P47738/P47740/Q6DYE8/Q8BZB2/Q8CHR6/Q8K4K6/Q8VDG5/Q9CQF6/Q9CZS1/Q9DBE0/Q9DBL7	http://www.genome.jp/kegg-bin/show_pathway?mmu00770/mmu:12036%09red/mmu:18605%09red/mmu:12035%09red/mmu:11669%09red/mmu:11671%09red/mmu:209558%09red/mmu:66812%09red/mmu:99586%09red/mmu:75735%09red/mmu:106564%09red/mmu:67618%09red/mmu:72535%09red/mmu:246277%09red/mmu:71743%09red
mmu04071	Sphingolipid signaling pathway	87	187	0.465241	87/4074	187/11836	0.000376934	0.00196343	0.0012673	B2RSH2/B2RXC8/O08530/O08586/O08677/O08908/O08911/O09005/O35099/O35379/O35704/O35904/O70572/P08752/P10417/P16054/P18242/P20444/P20491/P21279/P25799/P26450/P27545/P27600/P27601/P31750/P31938/P32300/P32883/P39688/P42337/P47811/P51432/P60764/P62715/P63001/P63085/P63318/P63330/P68404/P70313/P70335/P70336/P70444/P97363/P97813/Q02956/Q04207/Q04519/Q05144/Q07813/Q60612/Q60823/Q60996/Q61151/Q61411/Q61831/…	http://www.genome.jp/kegg-bin/show_pathway?mmu04071/mmu:14677%09red/mmu:235542%09red/mmu:13609%09red/mmu:19211%09red/mmu:16644%09red/mmu:18709%09red/mmu:29857%09red/mmu:13244%09red/mmu:26408%09red/mmu:17250%09red/mmu:268656%09red/mmu:18707%09red/mmu:20598%09red/mmu:14678%09red/mmu:12043%09red/mmu:18754%09red/mmu:13033%09red/mmu:18750%09red/mmu:14127%09red/mmu:14682%09red/mmu:18033%09red/mmu:18708…
mmu04919	Thyroid hormone signaling pathway	87	187	0.465241	87/4074	187/11836	0.000376934	0.00196343	0.0012673	A2ABV5/A2AGH6/B2RWS6/O08908/O09106/O35516/O35904/O54890/O55143/O70324/O88895/P05132/P05480/P12382/P14094/P14231/P17809/P20444/P26450/P28700/P28704/P28705/P31750/P31938/P32883/P42337/P43406/P47857/P51432/P60710/P63058/P63085/P63260/P63318/P68181/P68404/P70265/P70288/P70365/P97370/Q01705/Q02248/Q02566/Q5SWW4/Q60520/Q60823/Q61026/Q61165/Q61337/Q61411/Q62077/Q63844/Q63932/Q64518/Q6PIC6/Q6PIE5/Q8BQM9/…	http://www.genome.jp/kegg-bin/show_pathway?mmu04919/mmu:26896%09red/mmu:59024%09red/mmu:328572%09red/mmu:18709%09red/mmu:433759%09red/mmu:18129%09red/mmu:18707%09red/mmu:16416%09red/mmu:11938%09red/mmu:20502%09red/NA%09red/mmu:18747%09red/mmu:20779%09red/mmu:18641%09red/mmu:11931%09red/mmu:11932%09red/mmu:20525%09red/mmu:18750%09red/mmu:18708%09red/mmu:20181%09red/mmu:20182%09red/mmu:20183%09red/…
mmu00100	Steroid biosynthesis	13	28	0.464286	13/4074	28/11836	0.128069	0.282887	0.18259	O88455/O88736/O88822/P53798/P70245/Q3U9G9/Q61263/Q8BLN5/Q8K0C4/Q8VCH6/Q9CRA4/Q9R1J0/Q9Z0M5	http://www.genome.jp/kegg-bin/show_pathway?mmu00100/mmu:13360%09red/mmu:15490%09red/mmu:235293%09red/mmu:14137%09red/mmu:13595%09red/mmu:98386%09red/mmu:20652%09red/mmu:16987%09red/mmu:13121%09red/mmu:74754%09red/mmu:66234%09red/mmu:18194%09red/mmu:16889%09red
mmu01524	Platinum drug resistance	50	108	0.462963	50/4074	108/11836	0.00684335	0.0241245	0.0155713	O08734/O08908/O09131/O35099/O35904/O88879/O89110/P07903/P10417/P10649/P13705/P15626/P19157/P19639/P24472/P26450/P30115/P31750/P42337/P43247/P46425/P48774/P54276/P62897/P63085/P70444/P70677/Q07813/Q60823/Q60989/Q61133/Q61160/Q61337/Q62210/Q62388/Q63844/Q64373/Q64471/Q64511/Q80W21/Q8BTI9/Q8C3Q9/Q8K211/Q8R5I6/Q91VS7/Q99L20/Q9CPU4/Q9JK91/Q9WUA6/Q9Z2A0	http://www.genome.jp/kegg-bin/show_pathway?mmu01524/mmu:12018%09red/mmu:18709%09red/mmu:14873%09red/mmu:26408%09red/mmu:18707%09red/mmu:11783%09red/mmu:12370%09red/mmu:13870%09red/mmu:12043%09red/mmu:14862%09red/mmu:17686%09red/mmu:14863%09red/mmu:14870%09red/mmu:14864%09red/mmu:14860%09red/mmu:18708%09red/mmu:14859%09red/mmu:11651%09red/mmu:18706%09red/mmu:17685%09red/mmu:14869%09red/mmu:14866%0…
mmu05033	Nicotine addiction	28	61	0.459016	28/4074	61/11836	0.0414086	0.108659	0.070134	A2AIR5/O35633/O55017/O70174/P16305/P22723/P22933/P23818/P26048/P26049/P35436/P35438/P50571/P62812/P63080/P63137/P97445/Q01097/Q01098/Q03391/Q3TXX4/Q8BHJ7/Q8BLE7/Q9D6F4/Q9ERK7/Q9R0Y8/Q9Z2W8/Q9Z2W9	http://www.genome.jp/kegg-bin/show_pathway?mmu05033/NA%09red/mmu:22348%09red/mmu:12287%09red/mmu:11438%09red/mmu:14399%09red/mmu:14406%09red/mmu:14403%09red/mmu:14799%09red/mmu:14395%09red/mmu:14396%09red/mmu:14811%09red/mmu:14810%09red/mmu:14400%09red/mmu:14394%09red/mmu:14402%09red/mmu:14401%09red/mmu:12286%09red/mmu:14812%09red/mmu:14813%09red/mmu:14814%09red/mmu:72961%09red/mmu:110886%09red/m…
mmu00604	Glycosphingolipid biosynthesis - ganglio series	11	24	0.458333	11/4074	24/11836	0.167274	0.34455	0.222391	O88829/P20060/P23780/P29416/P70126/Q09200/Q11204/Q64687/Q99J27/Q9QYJ1/Q9R2B6	http://www.genome.jp/kegg-bin/show_pathway?mmu00604/mmu:20454%09red/mmu:15212%09red/mmu:12091%09red/mmu:15211%09red/mmu:225742%09red/mmu:14421%09red/mmu:20444%09red/mmu:20449%09red/mmu:11416%09red/mmu:26938%09red/mmu:20448%09red
mmu05231	Choline metabolism in cancer	66	145	0.455172	66/4074	145/11836	0.00350651	0.0130188	0.00840305	D3YWQ0/D3YXJ0/E9PUQ8/O08908/O35904/O54804/O55229/O70161/P05622/P05627/P20444/P26450/P31750/P31938/P32883/P42337/P49586/P60764/P63001/P63085/P63318/P68404/P70181/P70182/P70315/P97813/P97823/Q01279/Q05144/Q60631/Q60823/Q60876/Q61411/Q61469/Q61831/Q62077/Q62245/Q63844/Q63932/Q6NS52/Q6P5E8/Q6X893/Q80UP3/Q811Q9/Q8BGY9/Q8BH43/Q8BSK8/Q8BTI9/Q8BY89/Q8C025/Q8C0L9/Q8R5H6/Q8VHI6/Q91WG7/Q91Y86/Q921J2/Q99JY8/…	http://www.genome.jp/kegg-bin/show_pathway?mmu05231/NA%09red/NA%09red/mmu:227333%09red/mmu:18709%09red/mmu:18707%09red/mmu:12660%09red/mmu:12651%09red/mmu:18717%09red/mmu:18596%09red/mmu:16476%09red/mmu:18750%09red/mmu:18708%09red/mmu:11651%09red/mmu:26395%09red/mmu:16653%09red/mmu:18706%09red/mmu:13026%09red/mmu:170758%09red/mmu:19353%09red/mmu:26413%09red/mmu:18752%09red/mmu:18751%09red/mmu:187…
mmu01100	Metabolic pathways	984	2171	0.453247	984/4074	2171/11836	1.39228e-31	4.85906e-29	3.1363e-29	A2A7B5/A2AJ15/A2AJL3/A2AP18/A2ATU0/A3KFX0/A6H5Y3/A6ZI46/A6ZI47/B2RQC6/B2RXC2/D3YWQ0/D3YXJ0/D3YZG8/D3Z7P3/E9PUQ8/E9PYH6/E9Q3L2/E9Q5F9/E9Q7L0/F8VPN4/F8VPT3/F8VQK3/G3UXL2/G5E895/G5E8F4/L7N466/O08528/O08586/O08709/O08739/O08749/O08912/O09005/O09111/O09114/O09131/O09172/O09174/O35074/O35083/O35405/O35409/O35435/O35448/O35621/O35657/O35678/O35683/O35704/O35855/O35904/O35945/O35969/O54734/O54754/O54804/…	http://www.genome.jp/kegg-bin/show_pathway?mmu01100/mmu:110593%09red/mmu:227619%09red/mmu:75578%09red/mmu:269615%09red/mmu:209692%09red/mmu:230718%09red/mmu:238505%09red/mmu:353204%09red/mmu:79459%09red/mmu:69719%09red/mmu:320404%09red/NA%09red/NA%09red/mmu:665563%09red/mmu:14660%09red/mmu:227333%09red/mmu:233904%09red/mmu:224020%09red/mmu:235626%09red/mmu:239017%09red/mmu:77559%09red/mmu:226413%…
mmu04520	Adherens junction	69	153	0.45098	69/4074	153/11836	0.00380776	0.0139885	0.00902893	A2A5Z6/A2A8L5/B2RWS6/O54833/O54949/P05480/P15208/P16092/P26231/P28828/P29351/P30999/P32507/P35821/P39447/P39688/P51667/P55284/P57780/P60710/P60764/P60766/P62835/P63001/P63085/P63260/P67871/P70315/P70335/P70336/P70451/P97471/Q01279/Q02248/Q04736/Q05144/Q3THE2/Q3U0S6/Q60737/Q60751/Q61301/Q62073/Q62417/Q63844/Q64455/Q64727/Q65CL1/Q69Z89/Q6S5J6/Q7TPR4/Q8BH43/Q8BKX1/Q8BUN5/Q8CGF1/Q8K2Y9/Q8R5H6/Q8VE70/…	http://www.genome.jp/kegg-bin/show_pathway?mmu04520/mmu:66313%09red/mmu:19268%09red/mmu:328572%09red/mmu:13000%09red/mmu:18099%09red/mmu:20779%09red/mmu:16337%09red/mmu:14182%09red/mmu:12385%09red/mmu:19274%09red/mmu:15170%09red/mmu:12388%09red/mmu:19294%09red/mmu:19246%09red/mmu:21872%09red/mmu:14360%09red/mmu:17906%09red/mmu:12562%09red/mmu:60595%09red/mmu:11461%09red/mmu:170758%09red/mmu:12540…
mmu04142	Lysosome	93	207	0.449275	93/4074	207/11836	0.00102065	0.00472712	0.00305114	O09159/O35114/O35448/O35604/O35643/O35657/O54774/O70370/O88325/O88531/O89017/O89023/P06797/P10605/P11438/P12265/P15920/P16675/P17047/P17439/P18242/P20060/P22892/P23780/P24638/P24668/P28293/P29416/P35585/P41731/P49282/P49935/P50428/P50429/P51863/P54818/P55097/P61967/P63082/P70699/P97821/Q04519/Q05117/Q07113/Q08890/Q3TYD4/Q3UDW8/Q571E4/Q60648/Q61124/Q61207/Q64191/Q68FD5/Q6DFV7/Q6IRU5/Q6P5E6/Q6PHU5/…	http://www.genome.jp/kegg-bin/show_pathway?mmu04142/mmu:17159%09red/mmu:12492%09red/mmu:54397%09red/mmu:18145%09red/mmu:11764%09red/mmu:18010%09red/mmu:11776%09red/mmu:13040%09red/mmu:27419%09red/mmu:19063%09red/mmu:19141%09red/mmu:12751%09red/mmu:13039%09red/mmu:13030%09red/mmu:16783%09red/mmu:110006%09red/mmu:21871%09red/mmu:19025%09red/mmu:16784%09red/mmu:14466%09red/mmu:13033%09red/mmu:15212%…
mmu05211	Renal cell carcinoma	48	107	0.448598	48/4074	107/11836	0.0157871	0.0474975	0.0306574	B2RWS6/O08908/O35904/P04627/P05627/P17809/P26450/P28028/P31750/P31938/P32883/P35235/P40338/P42337/P47941/P60766/P62835/P62869/P62878/P63001/P63085/P83940/P97807/Q3UHC1/Q3ULB5/Q60631/Q60823/Q61036/Q61324/Q61337/Q61411/Q62245/Q63844/Q63932/Q64010/Q64092/Q8BTI9/Q8BTW9/Q8C015/Q8CIN4/Q8QZS3/Q91YE3/Q99JI6/Q99N57/Q9D4H8/Q9EQC8/Q9QYY0/Q9WUA6	http://www.genome.jp/kegg-bin/show_pathway?mmu05211/mmu:328572%09red/mmu:18709%09red/mmu:18707%09red/mmu:11836%09red/mmu:16476%09red/mmu:20525%09red/mmu:18708%09red/mmu:109880%09red/mmu:11651%09red/mmu:26395%09red/mmu:16653%09red/mmu:19247%09red/mmu:22346%09red/mmu:18706%09red/mmu:12929%09red/mmu:12540%09red/mmu:109905%09red/mmu:67673%09red/mmu:56438%09red/mmu:19353%09red/mmu:26413%09red/mmu:6792…
mmu04371	Apelin signaling pathway	88	197	0.446701	88/4074	197/11836	0.0016948	0.00711006	0.00458921	B2RSH2/E9PZQ0/E9Q401/O08989/O54950/O88444/O88597/P05132/P08046/P08752/P09542/P0DP26/P10833/P10923/P11214/P11881/P16054/P21279/P27601/P29387/P31750/P31938/P32883/P40630/P50153/P51432/P51667/P51830/P54310/P61953/P62071/P62754/P62874/P62880/P62881/P63078/P63085/P63213/P63216/P68181/P70227/P70313/P70414/P84309/P97471/P97490/Q5EG47/Q60823/Q60929/Q61011/Q61016/Q61017/Q61165/Q61411/Q62432/Q63844/Q63932/…	http://www.genome.jp/kegg-bin/show_pathway?mmu04371/mmu:14677%09red/mmu:20190%09red/mmu:20191%09red/mmu:17532%09red/mmu:19082%09red/mmu:432530%09red/mmu:56208%09red/mmu:18747%09red/mmu:13653%09red/mmu:14678%09red/mmu:17897%09red/mmu:12313%09red/mmu:20130%09red/mmu:20750%09red/mmu:18791%09red/mmu:16438%09red/mmu:18754%09red/mmu:14682%09red/mmu:14674%09red/mmu:14696%09red/mmu:11651%09red/mmu:26395%…
mmu03020	RNA polymerase	20	45	0.444444	20/4074	45/11836	0.10503	0.249356	0.160948	B2RXC6/O35134/P08775/P52432/P59470/P60898/P61219/P62488/P62876/P97304/P97760/Q6P6I6/Q791N7/Q80UW8/Q8CFI7/Q91WD1/Q921X6/Q923G2/Q9D483/Q9D7M8	http://www.genome.jp/kegg-bin/show_pathway?mmu03020/mmu:218832%09red/mmu:20019%09red/mmu:20020%09red/mmu:20016%09red/mmu:70428%09red/mmu:69920%09red/mmu:69833%09red/mmu:67710%09red/mmu:66491%09red/mmu:20018%09red/mmu:20021%09red/mmu:28015%09red/mmu:66136%09red/mmu:66420%09red/mmu:231329%09red/mmu:67065%09red/mmu:70408%09red/mmu:245841%09red/mmu:74414%09red/mmu:69241%09red
mmu03022	Basal transcription factors	28	63	0.444444	28/4074	63/11836	0.0628881	0.160204	0.103404	E9QAP7/O08811/O70422/P51949/P62340/P62915/Q03147/Q3THK3/Q61458/Q62311/Q80UV9/Q80ZM7/Q8BQ46/Q8C092/Q8K0H5/Q8R0A0/Q8R2K4/Q8VD76/Q8VI33/Q91WQ5/Q99JX1/Q99PM3/Q9D0D5/Q9D902/Q9DBA9/Q9EQH4/Q9ESZ8/Q9R1C0	http://www.genome.jp/kegg-bin/show_pathway?mmu03022/mmu:228980%09red/mmu:13871%09red/mmu:14885%09red/mmu:17420%09red/mmu:237336%09red/mmu:229906%09red/mmu:12572%09red/mmu:98053%09red/mmu:66671%09red/mmu:21343%09red/mmu:270627%09red/mmu:235459%09red/mmu:70439%09red/mmu:226182%09red/mmu:24075%09red/mmu:68705%09red/mmu:225895%09red/mmu:209357%09red/mmu:108143%09red/mmu:102162%09red/mmu:68776%09red/m…
mmu00330	Arginine and proline metabolism	35	79	0.443038	35/4074	79/11836	0.0430261	0.111311	0.071846	O35969/P05201/P05202/P07310/P18894/P29758/P30275/P47738/P47740/P70313/P97355/Q04447/Q60715/Q60716/Q61176/Q64133/Q64674/Q6P8J2/Q6P8J7/Q8BW75/Q8CHT0/Q922Q4/Q922W5/Q99K82/Q9CPY7/Q9CXA2/Q9CZS1/Q9D1A2/Q9D964/Q9DBF1/Q9DCC4/Q9JLJ2/Q9WU79/Q9Z0J4/Q9Z110	http://www.genome.jp/kegg-bin/show_pathway?mmu00330/mmu:14431%09red/mmu:14718%09red/mmu:14719%09red/mmu:12715%09red/mmu:13142%09red/mmu:18242%09red/mmu:12716%09red/mmu:11669%09red/mmu:11671%09red/mmu:18127%09red/mmu:20603%09red/mmu:12709%09red/mmu:18451%09red/mmu:18452%09red/mmu:11846%09red/mmu:17161%09red/mmu:20810%09red/mmu:69215%09red/mmu:76722%09red/mmu:109731%09red/mmu:212647%09red/mmu:69051…
mmu04921	Oxytocin signaling pathway	100	226	0.442478	100/4074	226/11836	0.00125994	0.00563741	0.00363869	B2RSH2/E9PZQ0/E9Q401/F8VQK3/O08532/O08796/O54865/O54950/O88444/O88602/P05132/P05480/P05627/P08752/P0DP26/P11798/P11881/P18293/P18872/P20444/P21279/P28652/P31938/P32883/P35454/P35561/P41969/P48453/P48455/P48542/P48543/P48545/P51432/P51830/P52187/P54285/P56528/P58252/P60710/P62137/P62141/P62956/P63085/P63087/P63250/P63260/P63318/P63328/P68181/P68404/P70227/P70313/P70335/P70336/P84309/P97490/P97926/…	http://www.genome.jp/kegg-bin/show_pathway?mmu04921/mmu:14677%09red/mmu:20190%09red/mmu:20191%09red/mmu:234889%09red/mmu:12293%09red/mmu:13631%09red/mmu:54195%09red/mmu:19082%09red/mmu:432530%09red/mmu:12300%09red/mmu:18747%09red/mmu:20779%09red/mmu:16476%09red/mmu:14678%09red/mmu:12313%09red/mmu:12322%09red/mmu:16438%09red/mmu:18160%09red/mmu:14681%09red/mmu:18750%09red/mmu:14682%09red/mmu:12323…
mmu00900	Terpenoid backbone biosynthesis	15	34	0.441176	15/4074	34/11836	0.155944	0.327858	0.211617	P54869/P58044/Q61239/Q80W54/Q8CAY6/Q8JZK9/Q8K2I1/Q8QZT1/Q920E5/Q99JF5/Q9CQF9/Q9D1G2/Q9EQK7/Q9R008/Q9WTN0	http://www.genome.jp/kegg-bin/show_pathway?mmu00900/mmu:15360%09red/mmu:102635781%09red/mmu:14272%09red/mmu:230709%09red/mmu:110460%09red/mmu:208715%09red/mmu:110606%09red/mmu:110446%09red/mmu:110196%09red/mmu:192156%09red/mmu:66881%09red/mmu:68603%09red/mmu:57295%09red/mmu:17855%09red/mmu:14593%09red
mmu04929	GnRH secretion	45	102	0.441176	45/4074	102/11836	0.026137	0.0741609	0.0478674	E9Q7P2/O08908/O35904/O88703/O88704/O88705/P10923/P11881/P20444/P21278/P21279/P26450/P31750/P31938/P32883/P42337/P48542/P48543/P48545/P51432/P58390/P58391/P63085/P63250/P63318/P68404/P70227/Q01815/Q60823/Q61411/Q61743/Q63844/Q63932/Q80T41/Q8BTI9/Q8BWG8/Q91YI4/Q99246/Q99N57/Q9QUQ5/Q9QX29/Q9WUA6/Q9WV18/Q9Z1B3/Q9Z329	http://www.genome.jp/kegg-bin/show_pathway?mmu04929/mmu:239556%09red/mmu:18709%09red/mmu:18707%09red/mmu:15166%09red/mmu:15165%09red/mmu:15168%09red/mmu:20750%09red/mmu:16438%09red/mmu:18750%09red/mmu:14672%09red/mmu:14682%09red/mmu:18708%09red/mmu:11651%09red/mmu:26395%09red/mmu:16653%09red/mmu:18706%09red/mmu:16522%09red/mmu:16524%09red/mmu:16521%09red/mmu:18797%09red/mmu:140492%09red/mmu:14049…
mmu01521	EGFR tyrosine kinase inhibitor resistance	51	117	0.435897	51/4074	117/11836	0.0240942	0.0694948	0.0448557	O08586/O08908/O35904/P04627/P05480/P05622/P10417/P20444/P26450/P28028/P31750/P31938/P32883/P42227/P42337/P62754/P63073/P63085/P63318/P68404/Q00993/Q01279/Q04690/Q07813/Q60631/Q60751/Q60823/Q60876/Q61120/Q61337/Q61411/Q61526/Q61592/Q62077/Q62120/Q62245/Q63844/Q63932/Q64373/Q8BMB3/Q8BMC3/Q8BSK8/Q8BTI9/Q8CIH5/Q99N57/Q9JLN9/Q9QYY0/Q9WUA6/Q9WV60/Q9WVH4/Q9Z1M4	http://www.genome.jp/kegg-bin/show_pathway?mmu01521/mmu:19211%09red/mmu:18709%09red/mmu:18707%09red/mmu:11836%09red/mmu:20779%09red/mmu:18596%09red/mmu:12043%09red/mmu:18750%09red/mmu:18708%09red/mmu:109880%09red/mmu:11651%09red/mmu:26395%09red/mmu:16653%09red/mmu:20848%09red/mmu:18706%09red/mmu:105244208%09red/mmu:13684%09red/mmu:26413%09red/mmu:18752%09red/mmu:18751%09red/mmu:26362%09red/mmu:13…
mmu04510	Focal adhesion	133	306	0.434641	133/4074	306/11836	0.000550276	0.00274352	0.00177081	A6H584/O08529/O08586/O08808/O08908/O35904/O54890/O55222/O55226/O70161/O70309/O88662/P02463/P05480/P05622/P05627/P08122/P09055/P10417/P10923/P11087/P11276/P11688/P19137/P20444/P26039/P26450/P27671/P27870/P28028/P29788/P31750/P31938/P34152/P39688/P41969/P42337/P43406/P47941/P49817/P51667/P57780/P60710/P60764/P60766/P62137/P62141/P62835/P63001/P63085/P63087/P63260/P63318/P68404/P70181/P70182/P70335/…	http://www.genome.jp/kegg-bin/show_pathway?mmu04510/mmu:665033%09red/mmu:12334%09red/mmu:19211%09red/mmu:13367%09red/mmu:18709%09red/mmu:18707%09red/mmu:16416%09red/mmu:16202%09red/mmu:12643%09red/mmu:18717%09red/mmu:16419%09red/mmu:13731%09red/mmu:12826%09red/mmu:20779%09red/mmu:18596%09red/mmu:16476%09red/mmu:12827%09red/mmu:16412%09red/mmu:12043%09red/mmu:20750%09red/mmu:12842%09red/mmu:14268%…
mmu04150	mTOR signaling pathway	103	237	0.434599	103/4074	237/11836	0.00219867	0.00881997	0.00569288	O08586/O08908/O35904/O70405/O70421/O88351/O88653/P10852/P15208/P18653/P18654/P20444/P24383/P26450/P28028/P31750/P31938/P32883/P35569/P42337/P50516/P50518/P51141/P57746/P61460/P62754/P62814/P63073/P63085/P63318/P68404/Q06138/Q3UUJ4/Q570Y9/Q5EG47/Q60631/Q60751/Q60760/Q60823/Q60838/Q60876/Q61062/Q61086/Q61090/Q61411/Q62245/Q63844/Q63932/Q6NTA4/Q6QI06/Q7TPS0/Q7TT45/Q80X95/Q8BGD6/Q8BGD9/Q8BKH7/Q8BMB3/…	http://www.genome.jp/kegg-bin/show_pathway?mmu04150/mmu:19211%09red/mmu:18709%09red/mmu:18707%09red/mmu:22241%09red/mmu:14362%09red/mmu:16150%09red/mmu:56692%09red/mmu:17254%09red/mmu:16337%09red/mmu:20111%09red/mmu:110651%09red/mmu:18750%09red/mmu:22421%09red/mmu:18708%09red/mmu:109880%09red/mmu:11651%09red/mmu:26395%09red/mmu:16653%09red/mmu:16367%09red/mmu:18706%09red/mmu:11964%09red/mmu:11973…
mmu01040	Biosynthesis of unsaturated fatty acids	19	44	0.431818	19/4074	44/11836	0.143423	0.307792	0.198665	O55137/O70503/P13011/P32020/P51660/Q8BHI7/Q8K2C9/Q91V12/Q920L1/Q921H8/Q9CY27/Q9D3B1/Q9EPL9/Q9EQC4/Q9JLJ4/Q9JLJ5/Q9QYR9/Q9R0H0/Q9Z0R9	http://www.genome.jp/kegg-bin/show_pathway?mmu01040/mmu:26897%09red/mmu:56348%09red/mmu:20250%09red/mmu:20280%09red/mmu:15488%09red/mmu:68801%09red/mmu:57874%09red/mmu:70025%09red/mmu:76267%09red/mmu:113868%09red/mmu:106529%09red/mmu:70757%09red/mmu:80911%09red/mmu:83603%09red/mmu:54326%09red/mmu:54325%09red/mmu:171210%09red/mmu:11430%09red/mmu:56473%09red
mmu04152	AMPK signaling pathway	81	188	0.430851	81/4074	188/11836	0.00794875	0.0269332	0.0173841	B2RXC8/O08796/O08908/O35904/O54950/O70405/P12382/P13011/P14142/P15208/P19096/P26450/P31750/P35569/P42337/P46638/P47857/P53994/P54310/P55258/P58252/P61027/P62715/P63330/P70265/P70372/P81122/P97742/Q01147/Q06138/Q08857/Q3U182/Q3UUJ4/Q5EG47/Q5SWU9/Q60751/Q60823/Q60876/Q60949/Q60994/Q60996/Q61151/Q62073/Q6DTY7/Q6NSQ9/Q6P1F6/Q6PAM0/Q6PD03/Q6PD28/Q6ZWR4/Q76MZ3/Q7TNP2/Q8BG02/Q8BGD5/Q8BH04/Q8BRK8/Q8BSK8/…	http://www.genome.jp/kegg-bin/show_pathway?mmu04152/mmu:235542%09red/mmu:13631%09red/mmu:18709%09red/mmu:18707%09red/mmu:19082%09red/mmu:22241%09red/mmu:18641%09red/mmu:20250%09red/mmu:20528%09red/mmu:16337%09red/mmu:14104%09red/mmu:18708%09red/mmu:11651%09red/mmu:16367%09red/mmu:18706%09red/mmu:19326%09red/mmu:18642%09red/mmu:59021%09red/mmu:16890%09red/mmu:17274%09red/mmu:13629%09red/mmu:19325%…
mmu00524	Neomycin, kanamycin and gentamicin biosynthesis	3	7	0.428571	3/4074	7/11836	0.4544	0.777381	0.501763	O08528/Q3TRM8/Q91W97	http://www.genome.jp/kegg-bin/show_pathway?mmu00524/mmu:15277%09red/mmu:212032%09red/mmu:216019%09red
mmu00750	Vitamin B6 metabolism	6	14	0.428571	6/4074	14/11836	0.342056	0.618536	0.399236	O54754/P60487/Q8K183/Q91XF0/Q99K85/Q9D9M5	http://www.genome.jp/kegg-bin/show_pathway?mmu00750/mmu:11761%09red/mmu:57028%09red/mmu:216134%09red/mmu:103711%09red/mmu:107272%09red/mmu:73373%09red
mmu04710	Circadian rhythm	24	56	0.428571	24/4074	56/11836	0.117765	0.267322	0.172544	O08785/O54943/O54950/P51448/P62878/P97460/Q01147/Q3ULA2/Q3UV55/Q5EG47/Q5SRY7/Q60674/Q6PAM0/Q8BRK8/Q8C4V4/Q8R1B8/Q91WG5/Q9DC28/Q9JMK2/Q9R078/Q9R194/Q9WTL8/Q9WTX5/Q9WTX6	http://www.genome.jp/kegg-bin/show_pathway?mmu04710/mmu:12753%09red/mmu:18627%09red/mmu:19082%09red/mmu:19883%09red/mmu:56438%09red/mmu:18143%09red/mmu:12912%09red/mmu:12234%09red/mmu:217166%09red/mmu:105787%09red/mmu:103583%09red/mmu:353187%09red/mmu:108097%09red/mmu:108079%09red/mmu:50789%09red/mmu:225998%09red/mmu:108099%09red/mmu:104318%09red/mmu:27373%09red/mmu:19079%09red/mmu:12953%09red/mm…
mmu04211	Longevity regulating pathway	58	136	0.426471	58/4074	136/11836	0.0274943	0.0767641	0.0495476	O08908/O35904/O54950/O70405/O88444/P05132/P09671/P15208/P16951/P24270/P25799/P26450/P31750/P32883/P35569/P42337/P51830/P63073/P68181/P81122/P84309/P97490/Q01147/Q04207/Q07813/Q5DW34/Q5EG47/Q60751/Q60823/Q60876/Q60994/Q61411/Q6PAM0/Q8BMB3/Q8BRK8/Q8BSK8/Q8BTI9/Q8C078/Q8K3H0/Q8VHH7/Q91VH1/Q91WG5/Q91YI1/Q921J2/Q99J83/Q9CYP7/Q9D1F4/Q9D8Z6/Q9EP53/Q9ESK9/Q9JLN9/Q9R078/Q9R1E0/Q9WTK7/Q9WUA6/Q9WVH4/Q9Z148/…	http://www.genome.jp/kegg-bin/show_pathway?mmu04211/mmu:18709%09red/mmu:18707%09red/mmu:19082%09red/mmu:22241%09red/mmu:432530%09red/mmu:18747%09red/mmu:20656%09red/mmu:16337%09red/mmu:11909%09red/mmu:12359%09red/mmu:18033%09red/mmu:18708%09red/mmu:11651%09red/mmu:16653%09red/mmu:16367%09red/mmu:18706%09red/mmu:11515%09red/mmu:13684%09red/mmu:18749%09red/mmu:384783%09red/mmu:224129%09red/mmu:1151…
mmu05418	Fluid shear stress and atherosclerosis	93	219	0.424658	93/4074	219/11836	0.00760568	0.0260234	0.0167969	O08908/O08911/O09131/O35099/O35607/O35904/O35988/O54890/O70145/O88351/O88522/P05480/P05627/P06797/P07901/P08113/P0DP26/P10417/P10639/P10649/P11214/P11499/P13597/P14901/P15306/P15626/P16460/P18828/P19157/P19639/P24472/P25799/P26450/P27038/P30115/P31750/P34152/P36895/P37172/P42337/P43406/P43407/P46425/P47809/P47811/P48774/P49817/P55284/P60710/P60764/P61957/P63001/P63166/P63260/P70236/P70313/P97493/…	http://www.genome.jp/kegg-bin/show_pathway?mmu05418/mmu:18709%09red/mmu:29857%09red/mmu:14873%09red/mmu:26408%09red/mmu:12168%09red/mmu:18707%09red/mmu:20971%09red/mmu:16416%09red/mmu:17970%09red/mmu:16150%09red/mmu:16151%09red/mmu:20779%09red/mmu:16476%09red/mmu:13039%09red/mmu:15519%09red/mmu:22027%09red/mmu:12313%09red/mmu:12043%09red/mmu:22166%09red/mmu:14862%09red/mmu:18791%09red/mmu:15516%0…
mmu04966	Collecting duct acid secretion	16	38	0.421053	16/4074	38/11836	0.202429	0.401407	0.259089	P00920/P04919/P15920/P50516/P50518/P51863/P57746/P62814/P63082/Q9CR51/Q9D1K2/Q9JHF5/Q9WTT4/Q9WVL3/Q9Z1G3/Q9Z1G4	http://www.genome.jp/kegg-bin/show_pathway?mmu04966/mmu:12349%09red/mmu:20533%09red/mmu:21871%09red/mmu:11964%09red/mmu:11973%09red/mmu:11972%09red/mmu:73834%09red/mmu:11966%09red/mmu:11984%09red/mmu:66290%09red/mmu:66144%09red/mmu:27060%09red/mmu:66237%09red/mmu:20499%09red/mmu:66335%09red/mmu:11975%09red
mmu00760	Nicotinate and nicotinamide metabolism	24	57	0.421053	24/4074	57/11836	0.139504	0.30522	0.197005	A3KFX0/O54754/P06802/P23492/P56528/P58058/P59941/Q3V1L4/Q61503/Q6DYE8/Q8BNJ3/Q8C5H8/Q8CC86/Q8K2C6/Q8R104/Q8R216/Q8VCE6/Q8VDQ8/Q91X91/Q99JR6/Q99KQ4/Q9DCN1/Q9EPA7/Q9JM14	http://www.genome.jp/kegg-bin/show_pathway?mmu00760/mmu:230718%09red/mmu:11761%09red/mmu:18605%09red/mmu:18950%09red/mmu:12494%09red/mmu:192185%09red/mmu:50721%09red/mmu:76952%09red/mmu:23959%09red/mmu:209558%09red/mmu:226518%09red/mmu:68646%09red/mmu:223646%09red/mmu:68346%09red/mmu:64384%09red/mmu:75387%09red/mmu:103850%09red/mmu:64383%09red/mmu:67375%09red/mmu:74080%09red/mmu:59027%09red/mmu:6…
mmu04931	Insulin resistance	71	169	0.420118	71/4074	169/11836	0.0233265	0.0678413	0.0437884	A2A8L5/A2AJW4/O08586/O08908/O35488/O35904/O54950/O88351/O88561/P14142/P15208/P16054/P17809/P18653/P18654/P25799/P26450/P28867/P31750/P35235/P35569/P35821/P42227/P42337/P47856/P58389/P62137/P62141/P63087/P68404/P70313/P81122/P97742/Q01147/Q02111/Q02956/Q04207/Q08857/Q3U182/Q5EG47/Q60714/Q60823/Q61831/Q6NSQ9/Q6PAM0/Q7TPS0/Q8BH04/Q8BRK8/Q8BSK8/Q8BTI9/Q8BYJ6/Q8CGY8/Q8CI94/Q91VE0/Q91WG5/Q91Y86/Q924X2/…	http://www.genome.jp/kegg-bin/show_pathway?mmu04931/mmu:19268%09red/mmu:228966%09red/mmu:19211%09red/mmu:18709%09red/mmu:26458%09red/mmu:18707%09red/mmu:19082%09red/mmu:16150%09red/mmu:26568%09red/mmu:20528%09red/mmu:16337%09red/mmu:18754%09red/mmu:20525%09red/mmu:20111%09red/mmu:110651%09red/mmu:18033%09red/mmu:18708%09red/mmu:18753%09red/mmu:11651%09red/mmu:19247%09red/mmu:16367%09red/mmu:19246…
mmu05034	Alcoholism	89	212	0.419811	89/4074	212/11836	0.0125591	0.038257	0.0246931	A2AIR5/B2RSH2/C0HKE1/O09106/O88533/O88895/P04627/P05132/P08752/P0C0S6/P0DP26/P15209/P16951/P18872/P21237/P24529/P27661/P28028/P29387/P31938/P32883/P35436/P35438/P50153/P57774/P61953/P62137/P62141/P62806/P62874/P62880/P62881/P63078/P63085/P63087/P63213/P63216/P63248/P68181/P70288/P84228/P84309/Q01097/Q01098/Q01147/Q03391/Q60631/Q60829/Q61011/Q61016/Q61017/Q61120/Q61327/Q61411/Q61616/Q61672/Q62245/…	http://www.genome.jp/kegg-bin/show_pathway?mmu05034/NA%09red/mmu:14677%09red/mmu:319164%09red/mmu:433759%09red/mmu:13195%09red/NA%09red/mmu:11836%09red/mmu:18747%09red/mmu:14678%09red/mmu:51788%09red/mmu:12313%09red/mmu:18212%09red/mmu:11909%09red/mmu:14681%09red/mmu:12064%09red/mmu:21823%09red/mmu:15270%09red/mmu:109880%09red/mmu:14696%09red/mmu:26395%09red/mmu:16653%09red/mmu:14811%09red/mmu:14…
mmu05031	Amphetamine addiction	44	105	0.419048	44/4074	105/11836	0.0659482	0.166782	0.10765	A2AIR5/O09106/O35526/O88533/P05132/P05627/P0DP26/P11798/P16951/P20444/P23818/P24529/P28652/P35436/P35438/P48453/P48455/P62137/P62141/P63087/P63318/P63328/P68181/P68404/P70288/P84309/Q01097/Q01098/Q01147/Q01815/Q03391/Q60829/Q61327/Q61616/Q63810/Q64133/Q6PHZ2/Q8BRU6/Q8BW75/Q923T9/Q99246/Q9WV31/Q9Z2W8/Q9Z2W9	http://www.genome.jp/kegg-bin/show_pathway?mmu05031/NA%09red/mmu:433759%09red/mmu:20907%09red/mmu:13195%09red/mmu:18747%09red/mmu:16476%09red/mmu:12313%09red/mmu:12322%09red/mmu:11909%09red/mmu:18750%09red/mmu:14799%09red/mmu:21823%09red/mmu:12323%09red/mmu:14811%09red/mmu:14810%09red/mmu:19056%09red/mmu:19057%09red/mmu:19045%09red/mmu:19046%09red/mmu:19047%09red/mmu:18752%09red/mmu:19055%09red/m…
mmu04810	Regulation of actin cytoskeleton	141	337	0.418398	141/4074	337/11836	0.0024332	0.00953227	0.00615263	O08677/O08808/O08908/O08989/O35904/O54890/O70161/O70172/O70309/P04627/P05480/P05622/P09055/P10833/P11276/P11688/P11835/P12657/P13020/P16092/P18760/P19221/P20065/P26040/P26041/P26043/P26450/P27600/P27601/P27870/P28028/P28660/P31750/P31938/P32211/P32883/P34152/P40224/P42337/P43406/P45591/P47941/P51667/P52734/P53668/P57780/P59999/P60710/P60764/P60766/P61148/P61161/P61793/P62071/P62137/P62141/P62484/…	http://www.genome.jp/kegg-bin/show_pathway?mmu04810/mmu:16644%09red/mmu:13367%09red/mmu:18709%09red/mmu:17532%09red/mmu:18707%09red/mmu:16416%09red/mmu:18717%09red/mmu:18718%09red/mmu:16419%09red/mmu:11836%09red/mmu:20779%09red/mmu:18596%09red/mmu:16412%09red/mmu:20130%09red/mmu:14268%09red/mmu:16402%09red/mmu:16414%09red/mmu:12669%09red/mmu:227753%09red/mmu:14182%09red/mmu:12631%09red/mmu:14061%…
mmu03266	Virion - Herpesvirus	5	12	0.416667	5/4074	12/11836	0.399781	0.701124	0.452543	O54890/P11688/P32507/Q07113/Q9JKF6	http://www.genome.jp/kegg-bin/show_pathway?mmu03266/mmu:16416%09red/mmu:16402%09red/mmu:19294%09red/mmu:16004%09red/mmu:58235%09red
mmu04114	Oocyte meiosis	70	168	0.416667	70/4074	168/11836	0.0293352	0.0806054	0.052027	A2A6Q5/O08911/O54988/O88444/P05132/P0DP26/P11798/P11881/P18653/P18654/P28652/P31938/P47811/P48453/P48455/P51830/P53995/P61982/P62137/P62141/P62259/P62715/P62878/P63085/P63087/P63101/P63328/P63330/P68181/P68254/P68510/P70227/P84309/P97490/Q3ULA2/Q5SRY7/Q60751/Q60996/Q61151/Q61457/Q63810/Q63844/Q6PD03/Q6PD28/Q6PHZ2/Q76MZ3/Q7TN98/Q7TN99/Q7TNP2/Q7TPS0/Q8BGZ4/Q8BTZ4/Q8BZQ7/Q8K2H6/Q8R349/Q8VHH7/Q91W96/…	http://www.genome.jp/kegg-bin/show_pathway?mmu04114/mmu:217232%09red/mmu:29857%09red/mmu:20874%09red/mmu:432530%09red/mmu:18747%09red/mmu:12313%09red/mmu:12322%09red/mmu:16438%09red/mmu:20111%09red/mmu:110651%09red/mmu:12323%09red/mmu:26395%09red/mmu:26416%09red/mmu:19056%09red/mmu:19057%09red/mmu:11515%09red/mmu:17222%09red/mmu:22628%09red/mmu:19045%09red/mmu:19046%09red/mmu:22627%09red/mmu:1905…
mmu04926	Relaxin signaling pathway	79	190	0.415789	79/4074	190/11836	0.0229404	0.067279	0.0434254	B2RSH2/O08908/O08911/O35904/O88444/P02463/P05132/P05480/P05627/P08121/P08122/P08752/P11087/P16951/P18872/P20444/P25799/P26450/P29387/P31750/P31938/P32883/P33435/P42337/P47809/P47811/P48302/P50153/P51432/P51830/P61953/P62874/P62880/P62881/P63078/P63085/P63213/P63216/P68181/P70313/P84309/P97490/Q01147/Q01149/Q01279/Q02956/Q04207/Q60631/Q60823/Q61011/Q61016/Q61017/Q61120/Q61411/Q61831/Q62245/Q62432/…	http://www.genome.jp/kegg-bin/show_pathway?mmu04926/mmu:14677%09red/mmu:18709%09red/mmu:29857%09red/mmu:18707%09red/mmu:432530%09red/mmu:12826%09red/mmu:18747%09red/mmu:20779%09red/mmu:16476%09red/mmu:12825%09red/mmu:12827%09red/mmu:14678%09red/mmu:12842%09red/mmu:11909%09red/mmu:14681%09red/mmu:18750%09red/mmu:18033%09red/mmu:18708%09red/mmu:14696%09red/mmu:11651%09red/mmu:26395%09red/mmu:16653%…
mmu04915	Estrogen signaling pathway	83	200	0.415	83/4074	200/11836	0.0211964	0.0632269	0.04081	B1AQ75/B2RSH2/O08908/O35904/O88444/P02535/P05132/P05480/P05627/P05784/P07901/P08113/P08730/P08752/P0DP26/P10417/P11499/P11881/P16627/P16951/P17156/P17879/P18242/P18872/P19001/P21279/P26450/P28867/P30416/P31750/P31938/P32883/P42337/P42866/P48542/P48543/P48545/P51432/P51830/P63017/P63085/P63250/P68181/P70227/P70313/P70365/P84309/P97490/P97772/Q01147/Q01279/Q3TRJ4/Q497I4/Q60631/Q60823/Q61026/Q61120/…	http://www.genome.jp/kegg-bin/show_pathway?mmu04915/mmu:16673%09red/mmu:14677%09red/mmu:18709%09red/mmu:18707%09red/mmu:432530%09red/mmu:16661%09red/mmu:18747%09red/mmu:20779%09red/mmu:16476%09red/mmu:16668%09red/mmu:15519%09red/mmu:22027%09red/mmu:16663%09red/mmu:14678%09red/mmu:12313%09red/mmu:12043%09red/mmu:15516%09red/mmu:16438%09red/mmu:15482%09red/mmu:11909%09red/mmu:15512%09red/mmu:15511%…
mmu04066	HIF-1 signaling pathway	73	176	0.414773	73/4074	176/11836	0.029563	0.0806054	0.052027	A6ZI46/A6ZI47/B2RWS6/O08528/O08605/O08908/O35904/P05063/P05064/P06151/P09041/P09411/P10417/P11798/P12382/P14901/P15208/P15261/P16125/P16858/P17182/P17183/P17809/P20444/P21550/P25799/P26450/P28652/P31750/P31938/P35486/P40338/P42227/P42337/P46414/P47857/P62754/P62869/P62878/P63073/P63085/P63318/P68404/P70313/P83940/Q01279/Q04207/Q3TRM8/Q60751/Q60823/Q60876/Q62077/Q62351/Q63844/Q63932/Q63953/Q6PHZ2/…	http://www.genome.jp/kegg-bin/show_pathway?mmu04066/mmu:353204%09red/mmu:79459%09red/mmu:328572%09red/mmu:15277%09red/mmu:17346%09red/mmu:18709%09red/mmu:18707%09red/mmu:11676%09red/mmu:11674%09red/mmu:16828%09red/mmu:18663%09red/mmu:18655%09red/mmu:12043%09red/mmu:12322%09red/mmu:18641%09red/mmu:15368%09red/mmu:16337%09red/mmu:15979%09red/mmu:16832%09red/mmu:100042025%09red/mmu:13806%09red/mmu:1…
mmu00052	Galactose metabolism	19	46	0.413043	19/4074	46/11836	0.20216	0.401407	0.259089	F8VPT3/G5E895/O08528/P12382/P23780/P45376/P47857/P70699/Q03249/Q3TRM8/Q6NSQ9/Q7TSV4/Q8BVW0/Q8K157/Q91W97/Q91ZJ5/Q9D0F9/Q9R0N0/Q9WUA3	http://www.genome.jp/kegg-bin/show_pathway?mmu00052/mmu:226413%09red/mmu:67861%09red/mmu:15277%09red/mmu:18641%09red/mmu:12091%09red/mmu:11677%09red/mmu:18642%09red/mmu:14387%09red/mmu:14430%09red/mmu:212032%09red/mmu:68401%09red/mmu:66681%09red/mmu:76051%09red/mmu:319625%09red/mmu:216019%09red/mmu:216558%09red/mmu:72157%09red/mmu:14635%09red/mmu:56421%09red
mmu00561	Glycerolipid metabolism	38	92	0.413043	38/4074	92/11836	0.100471	0.240166	0.155016	D3YWQ0/D3YXJ0/E9PUQ8/G5E895/O35083/O35678/P45376/P47738/P47740/Q0VBU9/Q3UN02/Q61469/Q61586/Q64516/Q6NS52/Q6P5E8/Q80UP3/Q8BJ56/Q8C0N2/Q8K2C8/Q8K4X7/Q8QZY2/Q8R3I2/Q8VC30/Q91WG7/Q91ZP3/Q99JY8/Q99PI5/Q9CZS1/Q9D1E8/Q9D517/Q9DBF1/Q9ESW4/Q9JII6/Q9JLJ2/Q9R1C6/Q9Z1Q2/Q9Z2A7	http://www.genome.jp/kegg-bin/show_pathway?mmu00561/NA%09red/NA%09red/mmu:227333%09red/mmu:67861%09red/mmu:55979%09red/mmu:23945%09red/mmu:11677%09red/mmu:11669%09red/mmu:11671%09red/mmu:381925%09red/mmu:225010%09red/mmu:19012%09red/mmu:14732%09red/mmu:14933%09red/mmu:217480%09red/mmu:110524%09red/mmu:104418%09red/mmu:66853%09red/mmu:231510%09red/mmu:102247%09red/mmu:68262%09red/mmu:235582%09red/…
mmu04923	Regulation of lipolysis in adipocytes	33	80	0.4125	33/4074	80/11836	0.121338	0.269726	0.174095	B2RSH2/O08908/O35678/O35904/O88444/P04117/P05132/P08752/P0C605/P15208/P18293/P22437/P26450/P31750/P35569/P42337/P51830/P54310/P57774/P68181/P81122/P84309/P97490/Q04573/Q60612/Q60823/Q8BJ56/Q8BTI9/Q8R3U1/Q8VHH7/Q9DBL9/Q9DC51/Q9WUA6	http://www.genome.jp/kegg-bin/show_pathway?mmu04923/mmu:14677%09red/mmu:18709%09red/mmu:23945%09red/mmu:18707%09red/mmu:432530%09red/mmu:11770%09red/mmu:18747%09red/mmu:14678%09red/mmu:19091%09red/mmu:16337%09red/mmu:18160%09red/mmu:19224%09red/mmu:18708%09red/mmu:11651%09red/mmu:16367%09red/mmu:18706%09red/mmu:11515%09red/mmu:16890%09red/mmu:109648%09red/mmu:18749%09red/mmu:384783%09red/mmu:2241…
mmu04611	Platelet activation	81	197	0.411168	81/4074	197/11836	0.0286037	0.0792277	0.0511378	B2RSH2/E9PV24/F8VQK3/O08908/O08911/O09044/O35904/O54865/O54890/O70404/O88444/P05132/P05480/P08121/P08752/P09055/P0C605/P11087/P11881/P19221/P20491/P21279/P22437/P25911/P26039/P26450/P27601/P31750/P35991/P39688/P42337/P47811/P48025/P51432/P51830/P60710/P62137/P62141/P62835/P63085/P63087/P63260/P68181/P70227/P70302/P70313/P70335/P70336/P70460/P84309/P97490/Q01149/Q02956/Q3THE2/Q60823/Q61210/Q62074/…	http://www.genome.jp/kegg-bin/show_pathway?mmu04611/mmu:14677%09red/mmu:14161%09red/mmu:234889%09red/mmu:18709%09red/mmu:29857%09red/mmu:20619%09red/mmu:18707%09red/mmu:54195%09red/mmu:16416%09red/mmu:22320%09red/mmu:432530%09red/mmu:18747%09red/mmu:20779%09red/mmu:12825%09red/mmu:14678%09red/mmu:16412%09red/mmu:19091%09red/mmu:12842%09red/mmu:16438%09red/mmu:14061%09red/mmu:14127%09red/mmu:14682…
mmu04670	Leukocyte transendothelial migration	71	173	0.410405	71/4074	173/11836	0.0399907	0.105733	0.0682457	B2RSH2/O08908/O08911/O35904/O70145/O88792/P01831/P08752/P09055/P11835/P13597/P20444/P26040/P26041/P26231/P26450/P27870/P30999/P34152/P35235/P40224/P42337/P47811/P51667/P55284/P57780/P60710/P60766/P62835/P63001/P63260/P63318/P68404/P70335/P70336/P70460/P70658/P97393/Q02248/Q05144/Q08481/Q3THE2/Q5EBH1/Q60771/Q60992/Q61140/Q61146/Q61301/Q62077/Q64727/Q65CL1/Q7TPR4/Q8BIF0/Q8BTI9/Q8CIH5/Q8VCC8/Q8VI36/…	http://www.genome.jp/kegg-bin/show_pathway?mmu04670/mmu:14677%09red/mmu:18709%09red/mmu:29857%09red/mmu:18707%09red/mmu:17970%09red/mmu:16456%09red/mmu:21838%09red/mmu:14678%09red/mmu:16412%09red/mmu:16414%09red/mmu:15894%09red/mmu:18750%09red/mmu:22350%09red/mmu:17698%09red/mmu:12385%09red/mmu:18708%09red/mmu:22324%09red/mmu:12388%09red/mmu:14083%09red/mmu:19247%09red/mmu:20315%09red/mmu:18706%0…
mmu04922	Glucagon signaling pathway	63	154	0.409091	63/4074	154/11836	0.0538661	0.13823	0.0892209	B2RWS6/O54950/O70250/P05132/P06151/P07934/P0DP26/P11798/P11881/P12382/P16125/P16951/P17809/P18826/P21279/P28652/P31750/P35486/P47857/P48453/P48455/P51432/P52480/P63328/P68181/P70227/P97470/P97742/Q01147/Q3U182/Q5EG47/Q5SWU9/Q60823/Q63810/Q6NSQ9/Q6P2K6/Q6PAM0/Q6PHZ2/Q7TSH2/Q8BGD5/Q8BH04/Q8BRK8/Q8BWJ3/Q8CFH6/Q8CI94/Q91WG5/Q922R5/Q923T9/Q924X2/Q9D051/Q9DB30/Q9DBJ1/Q9ET01/Q9JIF0/Q9QXD6/Q9R078/Q9R1E0/…	http://www.genome.jp/kegg-bin/show_pathway?mmu04922/mmu:328572%09red/mmu:19082%09red/mmu:56012%09red/mmu:18747%09red/mmu:16828%09red/mmu:18682%09red/mmu:12313%09red/mmu:12322%09red/mmu:16438%09red/mmu:18641%09red/mmu:16832%09red/mmu:11909%09red/mmu:20525%09red/mmu:18679%09red/mmu:14682%09red/mmu:12323%09red/mmu:11651%09red/mmu:18597%09red/mmu:18642%09red/mmu:19056%09red/mmu:19057%09red/mmu:18797%…
mmu02010	ABC transporters	26	64	0.40625	26/4074	64/11836	0.179337	0.361784	0.233515	E9Q236/O35379/O89016/P21447/P21958/P36371/P41233/P48410/P55096/P70170/Q61102/Q61285/Q64343/Q7TMS5/Q8K440/Q8K448/Q8K449/Q8R420/Q91V24/Q91WA9/Q9CXJ4/Q9DC29/Q9JI39/Q9JJ59/Q9QY30/Q9R1X5	http://www.genome.jp/kegg-bin/show_pathway?mmu02010/mmu:239273%09red/mmu:17250%09red/mmu:19300%09red/mmu:18671%09red/mmu:21354%09red/mmu:21355%09red/mmu:11303%09red/mmu:11666%09red/mmu:19299%09red/mmu:20928%09red/mmu:11306%09red/mmu:26874%09red/mmu:11307%09red/mmu:26357%09red/mmu:27404%09red/mmu:217265%09red/mmu:217262%09red/mmu:27410%09red/mmu:27403%09red/mmu:192663%09red/mmu:74610%09red/mmu:741…
mmu05134	Legionellosis	39	96	0.40625	39/4074	96/11836	0.120323	0.269726	0.174095	O08547/O35493/O55003/O88879/O89110/P01027/P10126/P11835/P16627/P17156/P17879/P22366/P25799/P29452/P38532/P59017/P62631/P62821/P62897/P63017/P63038/P70380/P70677/P84078/P97864/Q01853/Q04207/Q61696/Q64735/Q69ZS7/Q8BSL7/Q8C3Q9/Q9CQC9/Q9D1G1/Q9D8N0/Q9EPB4/Q9QUK4/Q9R016/Q9WTK5	http://www.genome.jp/kegg-bin/show_pathway?mmu05134/mmu:20333%09red/mmu:12750%09red/mmu:12176%09red/mmu:11783%09red/mmu:12370%09red/mmu:12266%09red/mmu:13627%09red/mmu:16414%09red/mmu:15482%09red/mmu:15512%09red/mmu:15511%09red/mmu:17874%09red/mmu:18033%09red/mmu:12362%09red/mmu:15499%09red/mmu:94044%09red/mmu:13628%09red/mmu:19324%09red/mmu:13063%09red/mmu:15481%09red/mmu:15510%09red/mmu:16173%0…
mmu04664	Fc epsilon RI signaling pathway	43	106	0.40566	43/4074	106/11836	0.109271	0.254237	0.164098	O08908/O08911/O09110/O35904/P20444/P20491/P25911/P26450/P27870/P31750/P31938/P32883/P35991/P39688/P42337/P47809/P47811/P48025/P60764/P63001/P63085/P70236/Q05144/Q60631/Q60823/Q60992/Q61411/Q61831/Q62077/Q62245/Q63844/Q63932/Q8BTI9/Q8CE90/Q8CIH5/Q91Y86/Q99N57/Q9ES52/Q9R0C8/Q9WTU6/Q9WUA6/Q9WUI1/Q9Z2A0	http://www.genome.jp/kegg-bin/show_pathway?mmu04664/mmu:18709%09red/mmu:29857%09red/mmu:26397%09red/mmu:18707%09red/mmu:18750%09red/mmu:14127%09red/mmu:17096%09red/mmu:18708%09red/mmu:22324%09red/mmu:11651%09red/mmu:26395%09red/mmu:16653%09red/mmu:12229%09red/mmu:14360%09red/mmu:18706%09red/mmu:26398%09red/mmu:26416%09red/mmu:20963%09red/mmu:170758%09red/mmu:19353%09red/mmu:26413%09red/mmu:26399%…
mmu04261	Adrenergic signaling in cardiomyocytes	98	242	0.404959	98/4074	242/11836	0.0271092	0.0762993	0.0492476	B2RSH2/B2RXC8/E9Q401/G5E829/O08532/O08911/O55143/O88444/O88602/P05132/P08752/P09542/P0DP26/P10417/P11798/P14094/P14231/P16951/P19123/P20444/P21107/P21279/P28652/P31750/P47811/P48787/P50752/P51432/P51667/P51830/P54285/P58771/P58774/P62137/P62141/P62715/P62956/P63085/P63087/P63330/P68033/P68181/P70414/P84309/P97370/P97438/P97490/P97952/Q01147/Q01815/Q02566/Q60823/Q60996/Q61151/Q61165/Q63844/Q64518/…	http://www.genome.jp/kegg-bin/show_pathway?mmu04261/mmu:14677%09red/mmu:235542%09red/mmu:20191%09red/mmu:67972%09red/mmu:12293%09red/mmu:29857%09red/mmu:11938%09red/mmu:432530%09red/mmu:12300%09red/mmu:18747%09red/mmu:14678%09red/mmu:17897%09red/mmu:12313%09red/mmu:12043%09red/mmu:12322%09red/mmu:11931%09red/mmu:11932%09red/mmu:11909%09red/mmu:21924%09red/mmu:18750%09red/mmu:59069%09red/mmu:14682…
mmu04920	Adipocytokine signaling pathway	46	114	0.403509	46/4074	114/11836	0.108316	0.253706	0.163755	O54950/O88351/O88522/P14142/P17809/P25799/P28700/P28704/P28705/P31750/P35235/P35569/P41216/P42227/P57774/P81122/P97742/Q02111/Q04207/Q08857/Q5EG47/Q60778/Q60823/Q60994/Q61831/Q62120/Q6NSQ9/Q6PAM0/Q8BGD5/Q8BH04/Q8BRK8/Q8C078/Q8JZR0/Q91VH1/Q91WC3/Q91WG5/Q91Y86/Q924X2/Q99PU5/Q9CZW4/Q9JLN9/Q9QUJ7/Q9R078/Q9WTK7/Q9WTU6/Q9WUA6	http://www.genome.jp/kegg-bin/show_pathway?mmu04920/mmu:19082%09red/mmu:16150%09red/mmu:16151%09red/mmu:20528%09red/mmu:20525%09red/mmu:18033%09red/mmu:20181%09red/mmu:20182%09red/mmu:20183%09red/mmu:11651%09red/mmu:19247%09red/mmu:16367%09red/mmu:14081%09red/mmu:20848%09red/mmu:109648%09red/mmu:384783%09red/mmu:12894%09red/mmu:18761%09red/mmu:19697%09red/mmu:12491%09red/mmu:105787%09red/mmu:1803…
mmu04930	Type II diabetes mellitus	29	72	0.402778	29/4074	72/11836	0.177017	0.359181	0.231834	O08528/O08908/O35904/O55017/O88351/P14142/P15208/P16054/P26450/P28867/P35569/P42337/P52480/P63085/P81122/P97445/Q01815/Q02956/Q3TRM8/Q60994/Q61743/Q61831/Q63844/Q8BTI9/Q91W97/Q91Y86/Q99246/Q9JLN9/Q9WTU6	http://www.genome.jp/kegg-bin/show_pathway?mmu04930/mmu:15277%09red/mmu:18709%09red/mmu:18707%09red/mmu:12287%09red/mmu:16150%09red/mmu:20528%09red/mmu:16337%09red/mmu:18754%09red/mmu:18708%09red/mmu:18753%09red/mmu:16367%09red/mmu:18706%09red/mmu:18746%09red/mmu:26413%09red/mmu:384783%09red/mmu:12286%09red/mmu:12288%09red/mmu:18762%09red/mmu:212032%09red/mmu:11450%09red/mmu:16514%09red/mmu:26414…
mmu05213	Endometrial cancer	37	92	0.402174	37/4074	92/11836	0.143754	0.307792	0.198665	O08586/O08734/O08908/O35625/O35904/O55222/O88566/P04627/P26231/P26450/P28028/P31750/P31938/P32883/P41969/P42337/P63085/Q01279/Q02248/Q07813/Q60631/Q60823/Q61301/Q61337/Q61411/Q62245/Q63844/Q63932/Q65CL1/Q8BTI9/Q8C3Q9/Q99N57/Q9JK91/Q9WUA6/Q9WV60/Q9WVH4/Q9Z2A0	http://www.genome.jp/kegg-bin/show_pathway?mmu05213/mmu:19211%09red/mmu:12018%09red/mmu:18709%09red/mmu:12005%09red/mmu:18707%09red/mmu:16202%09red/mmu:12006%09red/mmu:11836%09red/mmu:12385%09red/mmu:18708%09red/mmu:109880%09red/mmu:11651%09red/mmu:26395%09red/mmu:16653%09red/mmu:13712%09red/mmu:18706%09red/mmu:26413%09red/mmu:13649%09red/mmu:12387%09red/mmu:12028%09red/mmu:14784%09red/mmu:11652%…
mmu04971	Gastric acid secretion	45	112	0.401786	45/4074	112/11836	0.117959	0.267322	0.172544	B2RSH2/O88444/P00920/P05132/P08752/P0DP26/P11798/P11881/P13808/P14094/P14231/P20444/P21279/P26040/P28652/P30875/P35561/P51432/P51830/P56481/P60041/P60710/P63260/P63318/P68181/P68404/P70227/P84309/P97370/P97438/P97490/Q61165/Q6PHZ2/Q6PIC6/Q6PIE5/Q8VDN2/Q8VHH7/Q923T9/Q9DC51/Q9ERZ3/Q9JM63/Q9WV27/Q9Z1B3/Q9Z307/Q9Z329	http://www.genome.jp/kegg-bin/show_pathway?mmu04971/mmu:14677%09red/mmu:432530%09red/mmu:12349%09red/mmu:18747%09red/mmu:14678%09red/mmu:12313%09red/mmu:12322%09red/mmu:16438%09red/mmu:20535%09red/mmu:11931%09red/mmu:11932%09red/mmu:18750%09red/mmu:14682%09red/mmu:22350%09red/mmu:12323%09red/mmu:20606%09red/mmu:16518%09red/mmu:18797%09red/mmu:11515%09red/mmu:12426%09red/mmu:20604%09red/mmu:11461%…
mmu04392	Hippo signaling pathway - multiple species	12	30	0.4	12/4074	30/11836	0.320365	0.591574	0.381834	E9PVD3/P46662/P46938/Q5SXA9/Q7TQJ8/Q7TSJ6/Q8BMS9/Q8BPB0/Q8C0V9/Q9JI10/Q9JMK2/Q9QXD8	http://www.genome.jp/kegg-bin/show_pathway?mmu04392/mmu:233651%09red/mmu:18016%09red/mmu:22601%09red/mmu:211652%09red/mmu:101543%09red/mmu:50523%09red/mmu:215653%09red/mmu:68473%09red/mmu:319710%09red/mmu:56274%09red/mmu:27373%09red/mmu:29806%09red
mmu05223	Non-small cell lung cancer	48	120	0.4	48/4074	120/11836	0.116462	0.267322	0.172544	O08734/O08908/O35261/O35904/O89106/P04627/P20444/P26450/P28028/P28700/P28704/P28705/P28738/P30285/P31750/P31938/P32883/P33175/P35546/P42227/P42230/P42232/P42337/P63085/P63318/P68404/P97793/Q01279/Q07813/Q3UMY5/Q5EBH1/Q60631/Q60823/Q61337/Q61411/Q61768/Q62077/Q62245/Q63844/Q63932/Q8BTI9/Q8C3Q9/Q8CIH5/Q99N57/Q9JI11/Q9WUA6/Q9WVH4/Q9Z2A0	http://www.genome.jp/kegg-bin/show_pathway?mmu05223/mmu:12018%09red/mmu:18709%09red/mmu:13557%09red/mmu:18707%09red/mmu:14198%09red/mmu:11836%09red/mmu:18750%09red/mmu:18708%09red/mmu:109880%09red/mmu:20181%09red/mmu:20182%09red/mmu:20183%09red/mmu:16574%09red/mmu:12567%09red/mmu:11651%09red/mmu:26395%09red/mmu:16653%09red/mmu:16572%09red/mmu:19713%09red/mmu:20848%09red/mmu:20850%09red/mmu:20851%…
mmu05412	Arrhythmogenic right ventricular cardiomyopathy	52	130	0.4	52/4074	130/11836	0.105841	0.249585	0.161096	E9Q401/E9Q557/O08532/O08579/O54890/O55143/O70309/O88602/O88990/P09055/P11531/P11688/P15116/P19137/P23242/P26231/P31001/P43406/P48678/P54285/P60710/P62956/P63260/P70414/P82349/Q01815/Q02248/Q02257/Q0VBD0/Q3V3R4/Q60675/Q61301/Q61739/Q62165/Q62469/Q62470/Q64518/Q65CL1/Q6PHS9/Q8CC27/Q8K596/Q8R0S4/Q8R3Z5/Q8R429/Q8VHW4/Q99246/Q9CQ73/Q9JI91/Q9JJV4/Q9JJV5/Q9Z1L5/S4R2P9	http://www.genome.jp/kegg-bin/show_pathway?mmu05412/mmu:20191%09red/mmu:109620%09red/mmu:12293%09red/mmu:13726%09red/mmu:16416%09red/mmu:11938%09red/mmu:16419%09red/mmu:12300%09red/mmu:11474%09red/mmu:16412%09red/mmu:13405%09red/mmu:16402%09red/mmu:12558%09red/mmu:16772%09red/mmu:14609%09red/mmu:12385%09red/mmu:13346%09red/mmu:16410%09red/mmu:16905%09red/mmu:12297%09red/mmu:11461%09red/mmu:81904%…
mmu05414	Dilated cardiomyopathy	60	150	0.4	60/4074	150/11836	0.0877835	0.21728	0.140244	E9Q401/O08532/O08579/O54890/O55143/O70309/O88444/O88602/P05132/P09055/P09542/P11531/P11688/P19123/P19137/P21107/P31001/P43406/P48678/P48787/P50752/P51667/P51830/P54285/P58771/P58774/P60710/P62956/P63260/P68033/P68181/P70414/P82349/P84309/P97490/Q01815/Q02566/Q0VBD0/Q3V3R4/Q60675/Q61739/Q62165/Q62469/Q62470/Q64518/Q6IRU2/Q6PHS9/Q8CC27/Q8K596/Q8R0S4/Q8R3Z5/Q8R429/Q8VHH7/Q8VHW4/Q91Z83/Q99246/Q9JJV4/…	http://www.genome.jp/kegg-bin/show_pathway?mmu05414/mmu:20191%09red/mmu:12293%09red/mmu:13726%09red/mmu:16416%09red/mmu:11938%09red/mmu:16419%09red/mmu:432530%09red/mmu:12300%09red/mmu:18747%09red/mmu:16412%09red/mmu:17897%09red/mmu:13405%09red/mmu:16402%09red/mmu:21924%09red/mmu:16772%09red/mmu:59069%09red/mmu:13346%09red/mmu:16410%09red/mmu:16905%09red/mmu:21954%09red/mmu:21956%09red/mmu:17906%…
mmu04072	Phospholipase D signaling pathway	92	230	0.4	92/4074	230/11836	0.0430572	0.111311	0.071846	D3YWQ0/D3YXJ0/E9PUQ8/O08908/O08967/O08989/O35083/O35904/O70161/O88444/P05532/P05622/P10833/P15208/P19221/P20444/P20491/P26450/P27600/P27601/P31750/P31938/P32883/P35235/P35455/P39053/P39054/P39688/P42337/P47743/P48025/P51432/P51830/P61793/P62071/P62331/P63034/P63085/P63321/P70181/P70182/P84078/P84309/P97490/P97772/P97813/Q01279/Q14BI2/Q3UVX5/Q60631/Q60823/Q61120/Q61411/Q61469/Q62077/Q62245/Q63844/…	http://www.genome.jp/kegg-bin/show_pathway?mmu04072/NA%09red/NA%09red/mmu:227333%09red/mmu:18709%09red/mmu:19159%09red/mmu:17532%09red/mmu:55979%09red/mmu:18707%09red/mmu:18717%09red/mmu:432530%09red/mmu:16590%09red/mmu:18596%09red/mmu:20130%09red/mmu:16337%09red/mmu:14061%09red/mmu:18750%09red/mmu:14127%09red/mmu:18708%09red/mmu:14673%09red/mmu:14674%09red/mmu:11651%09red/mmu:26395%09red/mmu:166…
mmu04933	AGE-RAGE signaling pathway in diabetic complications	62	156	0.397436	62/4074	156/11836	0.093712	0.23032	0.148661	O08808/O08908/O08911/O35904/P02463/P05627/P08046/P08121/P08122/P10417/P11087/P11276/P13597/P15306/P16054/P20352/P20444/P25799/P26450/P28867/P30285/P31750/P32883/P42227/P42230/P42232/P42337/P46414/P47811/P51432/P60766/P63001/P63085/P68404/P70313/P70677/P97471/Q01149/Q02956/Q04207/Q07813/Q60823/Q61411/Q61831/Q62077/Q62120/Q62432/Q63844/Q8BTI9/Q8BUN5/Q8CIH5/Q8K2J0/Q8K3R3/Q8K4S1/Q8R3B1/Q91Y86/Q9QZS0/…	http://www.genome.jp/kegg-bin/show_pathway?mmu04933/mmu:13367%09red/mmu:18709%09red/mmu:29857%09red/mmu:18707%09red/mmu:12826%09red/mmu:16476%09red/mmu:13653%09red/mmu:12825%09red/mmu:12827%09red/mmu:12043%09red/mmu:12842%09red/mmu:14268%09red/mmu:15894%09red/mmu:21824%09red/mmu:18754%09red/mmu:14066%09red/mmu:18750%09red/mmu:18033%09red/mmu:18708%09red/mmu:18753%09red/mmu:12567%09red/mmu:11651%0…
mmu05410	Hypertrophic cardiomyopathy	60	151	0.397351	60/4074	151/11836	0.0981707	0.236287	0.152512	E9Q401/O08532/O08579/O54890/O54950/O55143/O70309/O88602/P09055/P09470/P09542/P11531/P11688/P19123/P19137/P21107/P31001/P43406/P48678/P48787/P50752/P51667/P54285/P58771/P58774/P60710/P62956/P63260/P68033/P70414/P82349/Q01815/Q02566/Q0VBD0/Q3V3R4/Q5EG47/Q60675/Q61739/Q62165/Q62469/Q62470/Q64518/Q6IRU2/Q6PAM0/Q6PHS9/Q8BRK8/Q8CC27/Q8K596/Q8R0S4/Q8R3Z5/Q8R429/Q8VHW4/Q91WG5/Q91Z83/Q99246/Q9JJV4/Q9JJV5/…	http://www.genome.jp/kegg-bin/show_pathway?mmu05410/mmu:20191%09red/mmu:12293%09red/mmu:13726%09red/mmu:16416%09red/mmu:19082%09red/mmu:11938%09red/mmu:16419%09red/mmu:12300%09red/mmu:16412%09red/mmu:11421%09red/mmu:17897%09red/mmu:13405%09red/mmu:16402%09red/mmu:21924%09red/mmu:16772%09red/mmu:59069%09red/mmu:13346%09red/mmu:16410%09red/mmu:16905%09red/mmu:21954%09red/mmu:21956%09red/mmu:17906%0…
mmu04973	Carbohydrate digestion and absorption	25	63	0.396825	25/4074	63/11836	0.225361	0.43768	0.282502	F8VPT3/O08528/O08908/O35904/P00687/P14094/P14231/P26450/P31750/P42337/P51432/P68404/P97370/Q3TRM8/Q60823/Q6NSQ9/Q6PIC6/Q6PIE5/Q8BTI9/Q8VDN2/Q91W97/Q99246/Q9WUA6/Q9WV27/Q9Z1B3	http://www.genome.jp/kegg-bin/show_pathway?mmu04973/mmu:226413%09red/mmu:15277%09red/mmu:18709%09red/mmu:18707%09red/mmu:11722%09red/mmu:11931%09red/mmu:11932%09red/mmu:18708%09red/mmu:11651%09red/mmu:18706%09red/mmu:18797%09red/mmu:18751%09red/mmu:11933%09red/mmu:212032%09red/mmu:11652%09red/mmu:68401%09red/mmu:232975%09red/mmu:98660%09red/mmu:74769%09red/mmu:11928%09red/mmu:216019%09red/mmu:122…
mmu00790	Folate biosynthesis	15	38	0.394737	15/4074	38/11836	0.309062	0.573737	0.370321	G5E895/P00375/P09242/P24529/P45376/P48758/P61458/Q5RKZ7/Q8BUV3/Q8BVI4/Q8CGV2/Q9CZL5/Q9R1Z7/Q9Z0L8/Q9Z223	http://www.genome.jp/kegg-bin/show_pathway?mmu00790/mmu:67861%09red/mmu:13361%09red/mmu:11647%09red/mmu:21823%09red/mmu:11677%09red/mmu:12408%09red/mmu:13180%09red/mmu:56738%09red/mmu:268566%09red/mmu:110391%09red/mmu:216343%09red/mmu:72562%09red/mmu:19286%09red/mmu:14590%09red/mmu:17434%09red
mmu04979	Cholesterol metabolism	29	74	0.391892	29/4074	74/11836	0.226992	0.43768	0.282502	E9Q414/O35604/P06728/P08226/P09813/P33622/P34928/P35951/P41233/P55065/P55302/Q00623/Q01339/Q08857/Q60930/Q60931/Q60932/Q61263/Q61542/Q6PHU5/Q8BLF1/Q8C142/Q91ZX7/Q9DBG1/Q9ER64/Q9QY30/Q9WV55/Q9Z0J0/Q9Z0M5	http://www.genome.jp/kegg-bin/show_pathway?mmu04979/mmu:238055%09red/mmu:18145%09red/mmu:11808%09red/mmu:11816%09red/mmu:11807%09red/mmu:11814%09red/mmu:11812%09red/mmu:16835%09red/mmu:11303%09red/mmu:18830%09red/mmu:16976%09red/mmu:11806%09red/mmu:11818%09red/mmu:12491%09red/mmu:22334%09red/mmu:22335%09red/mmu:22333%09red/mmu:20652%09red/mmu:59045%09red/mmu:20661%09red/mmu:320024%09red/mmu:10001…
mmu04662	B cell receptor signaling pathway	45	115	0.391304	45/4074	115/11836	0.165923	0.34455	0.222391	O08908/O35904/O88351/O88522/P05627/P25799/P25911/P26450/P27870/P29351/P31750/P31938/P32883/P35762/P35991/P42337/P48025/P48453/P48455/P60764/P63001/P63085/P63328/P68404/Q04207/Q05144/Q60631/Q60778/Q60823/Q60992/Q61411/Q62245/Q63810/Q63844/Q63932/Q6P549/Q8BTI9/Q8CIH5/Q99N57/Q9EQ32/Q9ES52/Q9R0C8/Q9WUA6/Q9WV60/Q9Z0H7	http://www.genome.jp/kegg-bin/show_pathway?mmu04662/mmu:18709%09red/mmu:18707%09red/mmu:16150%09red/mmu:16151%09red/mmu:16476%09red/mmu:18033%09red/mmu:17096%09red/mmu:18708%09red/mmu:22324%09red/mmu:15170%09red/mmu:11651%09red/mmu:26395%09red/mmu:16653%09red/mmu:12520%09red/mmu:12229%09red/mmu:18706%09red/mmu:20963%09red/mmu:19056%09red/mmu:19057%09red/mmu:170758%09red/mmu:19353%09red/mmu:26413%…
mmu01522	Endocrine resistance	54	138	0.391304	54/4074	138/11836	0.14006	0.30522	0.197005	O08908/O08911/O35261/O35516/O35904/O88444/P04627/P05132/P05480/P05627/P10417/P26450/P28028/P30285/P31750/P31938/P32883/P34152/P42337/P46414/P47811/P51830/P63085/P68181/P84309/P97490/Q01279/Q01705/Q07813/Q60631/Q60751/Q60772/Q60823/Q61120/Q61337/Q61411/Q61831/Q62245/Q63844/Q63932/Q8BMC3/Q8BSK8/Q8BTI9/Q8VHH7/Q91Y86/Q925J9/Q99N57/Q9JLN9/Q9QY30/Q9WTU6/Q9WUA6/Q9WUI1/Q9WVG6/Q9Z1M4	http://www.genome.jp/kegg-bin/show_pathway?mmu01522/mmu:18709%09red/mmu:29857%09red/mmu:13557%09red/mmu:18129%09red/mmu:18707%09red/mmu:432530%09red/mmu:11836%09red/mmu:18747%09red/mmu:20779%09red/mmu:16476%09red/mmu:12043%09red/mmu:18708%09red/mmu:109880%09red/mmu:12567%09red/mmu:11651%09red/mmu:26395%09red/mmu:16653%09red/mmu:14083%09red/mmu:18706%09red/mmu:12576%09red/mmu:26416%09red/mmu:11515…
mmu05170	Human immunodeficiency virus 1 infection	136	348	0.390805	136/4074	348/11836	0.0368325	0.0981263	0.0633359	A2A432/B2RSH2/D3Z3L3/O08734/O08908/O08911/O09110/O35643/O35904/O88351/O88522/O89110/P01887/P01898/P01901/P05627/P08752/P0DP26/P10417/P11881/P14211/P18760/P18872/P20444/P21278/P21279/P21958/P22366/P22892/P25799/P26450/P27773/P29387/P31750/P31938/P32883/P34152/P35585/P36371/P42337/P45591/P47811/P47941/P48453/P48455/P50153/P53668/P60764/P61953/P61967/P62869/P62874/P62878/P62880/P62881/P62897/P63001/…	http://www.genome.jp/kegg-bin/show_pathway?mmu05170/mmu:72584%09red/mmu:14677%09red/mmu:319236%09red/mmu:12018%09red/mmu:18709%09red/mmu:29857%09red/mmu:26397%09red/mmu:11764%09red/mmu:18707%09red/mmu:16150%09red/mmu:16151%09red/mmu:12370%09red/mmu:12010%09red/mmu:15007%09red/mmu:14972%09red/mmu:16476%09red/mmu:14678%09red/mmu:12313%09red/mmu:12043%09red/mmu:16438%09red/mmu:12317%09red/mmu:12631%…
mmu04912	GnRH signaling pathway	54	139	0.388489	54/4074	139/11836	0.154928	0.327697	0.211513	O08648/O08911/O09110/O88444/P05132/P05480/P05627/P08046/P0DP26/P11798/P11881/P20444/P21278/P21279/P28652/P28867/P31938/P32883/P41969/P47809/P47811/P51432/P51830/P60766/P63085/P68181/P68404/P70227/P70236/P84309/P97490/P97813/Q01279/Q01815/Q60631/Q61084/Q61411/Q61831/Q62245/Q63844/Q63932/Q6PHZ2/Q8CE90/Q8VHH7/Q91Y86/Q923T9/Q99246/Q99N57/Q9QVP9/Q9WTU6/Q9WUI1/Q9WVS8/Q9Z1B3/Q9Z329	http://www.genome.jp/kegg-bin/show_pathway?mmu04912/mmu:26407%09red/mmu:29857%09red/mmu:26397%09red/mmu:432530%09red/mmu:18747%09red/mmu:20779%09red/mmu:16476%09red/mmu:13653%09red/mmu:12313%09red/mmu:12322%09red/mmu:16438%09red/mmu:18750%09red/mmu:14672%09red/mmu:14682%09red/mmu:12323%09red/mmu:18753%09red/mmu:26395%09red/mmu:16653%09red/mmu:13712%09red/mmu:26398%09red/mmu:26416%09red/mmu:18797%…
mmu04914	Progesterone-mediated oocyte maturation	53	137	0.386861	53/4074	137/11836	0.166702	0.34455	0.222391	A2A6Q5/B2RSH2/O08908/O08911/O35904/O55098/O88444/P04627/P05132/P07901/P08752/P11499/P18653/P18654/P26450/P28028/P31750/P31938/P32883/P42337/P47811/P51830/P53995/P63085/P68181/P84309/P97490/Q60751/Q60823/Q61831/Q63844/Q7TN98/Q7TN99/Q7TPS0/Q8BGZ4/Q8BTI9/Q8BTZ4/Q8BZQ7/Q8K2H6/Q8R349/Q8VHH7/Q91W96/Q91Y86/Q99JP4/Q99N57/Q9CPV2/Q9DC51/Q9WTU6/Q9WTX8/Q9WUA6/Q9WUI1/Q9WUT3/Q9WVM3	http://www.genome.jp/kegg-bin/show_pathway?mmu04914/mmu:217232%09red/mmu:14677%09red/mmu:18709%09red/mmu:29857%09red/mmu:18707%09red/mmu:20868%09red/mmu:432530%09red/mmu:11836%09red/mmu:18747%09red/mmu:15519%09red/mmu:14678%09red/mmu:15516%09red/mmu:20111%09red/mmu:110651%09red/mmu:18708%09red/mmu:109880%09red/mmu:11651%09red/mmu:26395%09red/mmu:16653%09red/mmu:18706%09red/mmu:26416%09red/mmu:115…
mmu04814	Motor proteins	97	252	0.384921	97/4074	252/11836	0.0961388	0.233357	0.150621	A2AQ07/B1AR69/B1AVY7/E9PUA5/E9Q634/F8VQB6/G3UW82/O08788/O35066/O35071/O35231/O88485/O88487/P05213/P05214/P05977/P09542/P19123/P21107/P28738/P28740/P28741/P33175/P46735/P47754/P47757/P48787/P50752/P51667/P51807/P56387/P58771/P58774/P60710/P61164/P62627/P63168/P63260/P63268/P68033/P68368/P68372/P68373/P70188/P83887/P99024/Q02566/Q05A62/Q3THE2/Q3UX10/Q45VK7/Q5DU14/Q5SX39/Q5SYD0/Q60575/Q60605/Q61768/…	http://www.genome.jp/kegg-bin/show_pathway?mmu04814/mmu:545486%09red/mmu:544791%09red/mmu:16558%09red/mmu:16580%09red/mmu:71602%09red/mmu:17909%09red/mmu:17882%09red/mmu:13191%09red/mmu:16570%09red/mmu:16562%09red/mmu:16582%09red/mmu:13426%09red/mmu:13427%09red/mmu:22143%09red/mmu:22144%09red/mmu:17901%09red/mmu:17897%09red/mmu:21924%09red/mmu:59069%09red/mmu:16574%09red/mmu:16563%09red/mmu:16568…
mmu04935	Growth hormone synthesis, secretion and action	70	182	0.384615	70/4074	182/11836	0.140803	0.30522	0.197005	B2RSH2/B2RWS6/O08908/O08911/O09110/O35904/O88444/P05132/P06880/P08752/P11881/P16951/P20444/P21278/P21279/P26450/P30875/P31750/P31938/P32883/P34152/P35569/P42227/P42230/P42232/P42337/P47809/P47811/P47941/P51432/P51830/P60041/P63085/P63318/P68181/P68404/P70227/P70236/P81122/P84309/P97490/Q01147/Q01815/Q60631/Q60823/Q61120/Q61140/Q61411/Q61831/Q62077/Q62120/Q62245/Q63844/Q63932/Q64010/Q8BMC3/Q8BTI9/…	http://www.genome.jp/kegg-bin/show_pathway?mmu04935/mmu:14677%09red/mmu:328572%09red/mmu:18709%09red/mmu:29857%09red/mmu:26397%09red/mmu:18707%09red/mmu:432530%09red/mmu:18747%09red/mmu:14599%09red/mmu:14678%09red/mmu:16438%09red/mmu:11909%09red/mmu:18750%09red/mmu:14672%09red/mmu:14682%09red/mmu:18708%09red/mmu:20606%09red/mmu:11651%09red/mmu:26395%09red/mmu:16653%09red/mmu:14083%09red/mmu:16367…
mmu04512	ECM-receptor interaction	49	129	0.379845	49/4074	129/11836	0.22144	0.436625	0.281821	A6H584/O35988/O54890/O55188/O55226/O70309/P02463/P08122/P09055/P10923/P11087/P11276/P11688/P15379/P18828/P19137/P29788/P43406/P97927/Q01149/Q02788/Q03350/Q04857/Q05722/Q05793/Q08857/Q0VBD0/Q3V3R4/Q60675/Q60841/Q61001/Q61292/Q61711/Q61735/Q61739/Q62165/Q62469/Q62470/Q69ZS6/Q80YX1/Q80Z71/Q8BG39/Q8BYI9/Q8CIZ8/Q8K4L6/Q9JIS5/Q9QZS0/Q9R0B6/Q9Z1T2	http://www.genome.jp/kegg-bin/show_pathway?mmu04512/mmu:665033%09red/mmu:20971%09red/mmu:16416%09red/mmu:13406%09red/mmu:12643%09red/mmu:16419%09red/mmu:12826%09red/mmu:12827%09red/mmu:16412%09red/mmu:20750%09red/mmu:12842%09red/mmu:14268%09red/mmu:16402%09red/mmu:12505%09red/mmu:20969%09red/mmu:16772%09red/mmu:22370%09red/mmu:16410%09red/mmu:16775%09red/mmu:12843%09red/mmu:12834%09red/mmu:21826%…
mmu04978	Mineral absorption	31	82	0.378049	31/4074	82/11836	0.294967	0.55346	0.357233	G3X939/G5E829/O08997/O70252/P02798/P02802/P09528/P14094/P14231/P14901/P49282/P70414/P97370/Q60738/Q6PIC6/Q6PIE5/Q6Q477/Q8BWB6/Q8CIW6/Q8K211/Q8K596/Q8VDN2/Q921I1/Q923J1/Q925G2/Q9DBD0/Q9R0A1/Q9R0K7/Q9WV27/Q9Z0Z4/S4R2P9	http://www.genome.jp/kegg-bin/show_pathway?mmu04978/mmu:105243%09red/mmu:67972%09red/mmu:11927%09red/mmu:15369%09red/mmu:17750%09red/mmu:17748%09red/mmu:14319%09red/mmu:11931%09red/mmu:11932%09red/mmu:15368%09red/mmu:18174%09red/mmu:20541%09red/mmu:11933%09red/mmu:22782%09red/mmu:232975%09red/mmu:98660%09red/mmu:381290%09red/mmu:74051%09red/mmu:171429%09red/mmu:20529%09red/mmu:110891%09red/mmu:11…
mmu03030	DNA replication	20	53	0.377358	20/4074	53/11836	0.353162	0.632069	0.407971	O35654/P17918/P25206/P35601/P37913/P49717/P49718/P52431/P97311/Q61881/Q80ZV0/Q8R323/Q8VEE4/Q99J62/Q9CQ18/Q9CQ71/Q9CWY8/Q9CYR0/Q9D0F6/Q9WUK4	http://www.genome.jp/kegg-bin/show_pathway?mmu03030/mmu:18972%09red/mmu:18538%09red/mmu:17215%09red/mmu:19687%09red/mmu:16881%09red/mmu:17217%09red/NA%09red/mmu:18971%09red/mmu:17219%09red/mmu:17220%09red/mmu:67153%09red/mmu:69263%09red/mmu:68275%09red/mmu:106344%09red/mmu:68209%09red/mmu:68240%09red/mmu:69724%09red/mmu:381760%09red/mmu:72151%09red/mmu:19718%09red
mmu04960	Aldosterone-regulated sodium reabsorption	23	61	0.377049	23/4074	61/11836	0.338182	0.618536	0.399236	O08908/O35904/O70456/P14094/P14231/P15208/P20444/P26450/P32883/P35569/P42337/P63085/P63318/P68404/P97370/Q63844/Q6PIC6/Q6PIE5/Q8BTI9/Q8VDN2/Q9JHL1/Q9WV27/Q9Z2A0	http://www.genome.jp/kegg-bin/show_pathway?mmu04960/mmu:18709%09red/mmu:18707%09red/mmu:55948%09red/mmu:11931%09red/mmu:11932%09red/mmu:16337%09red/mmu:18750%09red/mmu:18708%09red/mmu:16653%09red/mmu:16367%09red/mmu:18706%09red/mmu:26413%09red/mmu:18752%09red/mmu:18751%09red/mmu:11933%09red/mmu:26417%09red/mmu:232975%09red/mmu:98660%09red/mmu:74769%09red/mmu:11928%09red/mmu:65962%09red/mmu:27222%…
mmu04210	Apoptosis	82	218	0.376147	82/4074	218/11836	0.175929	0.35906	0.231756	E9PYK3/O08529/O08600/O08734/O08738/O08908/O35099/O35350/O35613/O35904/O54786/O70370/O88351/O88522/O88879/O89110/P05213/P05214/P05627/P06797/P08032/P10417/P10605/P11881/P14733/P18242/P21619/P25799/P26450/P28661/P29594/P31750/P31938/P32883/P42337/P48678/P49935/P55097/P60710/P62897/P63085/P63260/P68368/P68373/P70227/P70444/P70677/P97821/P97864/Q04207/Q07813/Q3UHC7/Q3UX10/Q60823/Q60855/Q60989/Q61160/…	http://www.genome.jp/kegg-bin/show_pathway?mmu04210/mmu:328417%09red/mmu:12334%09red/mmu:13804%09red/mmu:12018%09red/mmu:12368%09red/mmu:18709%09red/mmu:26408%09red/mmu:12333%09red/mmu:13163%09red/mmu:18707%09red/mmu:13347%09red/mmu:13040%09red/mmu:16150%09red/mmu:16151%09red/mmu:11783%09red/mmu:12370%09red/mmu:22143%09red/mmu:22144%09red/mmu:16476%09red/mmu:13039%09red/mmu:20739%09red/mmu:12043%…
mmu05205	Proteoglycans in cancer	123	327	0.376147	123/4074	327/11836	0.120615	0.269726	0.174095	G5E8K5/O08908/O08911/O08989/O35904/O35988/O54890/O70309/O70421/P04627/P05132/P05480/P06797/P09055/P10833/P11087/P11276/P11688/P11798/P11881/P15379/P16092/P18828/P20444/P22682/P24383/P26040/P26041/P26043/P26450/P27870/P28028/P28652/P28654/P29351/P29788/P31750/P31938/P32883/P34152/P35235/P41731/P41969/P42227/P42337/P43406/P43407/P47811/P49710/P49817/P51885/P60710/P60766/P62071/P62137/P62141/P62754/…	http://www.genome.jp/kegg-bin/show_pathway?mmu05205/mmu:11735%09red/mmu:18709%09red/mmu:29857%09red/mmu:17532%09red/mmu:18707%09red/mmu:20971%09red/mmu:16416%09red/mmu:16419%09red/mmu:14362%09red/mmu:11836%09red/mmu:18747%09red/mmu:20779%09red/mmu:13039%09red/mmu:16412%09red/mmu:20130%09red/mmu:12842%09red/mmu:14268%09red/mmu:16402%09red/mmu:12322%09red/mmu:16438%09red/mmu:12505%09red/mmu:14182%0…
mmu00290	Valine, leucine and isoleucine biosynthesis	3	8	0.375	3/4074	8/11836	0.558311	0.902086	0.582254	O35855/P24288/Q8R238	http://www.genome.jp/kegg-bin/show_pathway?mmu00290/mmu:12036%09red/mmu:12035%09red/mmu:257635%09red
mmu04613	Neutrophil extracellular trap formation	83	222	0.373874	83/4074	222/11836	0.192222	0.38555	0.248854	C0HKE1/E9PV24/O08908/O08911/O09106/O35904/O54890/O70145/O88895/P01027/P05480/P0C0S6/P11247/P11835/P20444/P25799/P26450/P27661/P28293/P29452/P31750/P31938/P42337/P47811/P48025/P48962/P51432/P51437/P51791/P51881/P60710/P62806/P63001/P63085/P63158/P63260/P63318/P68404/P70288/P84228/Q04207/Q05144/Q3UP87/Q3V132/Q60823/Q60930/Q60931/Q60932/Q61418/Q62073/Q62077/Q63844/Q63932/Q64475/Q64478/Q64522/Q64523/…	http://www.genome.jp/kegg-bin/show_pathway?mmu04613/mmu:319164%09red/mmu:14161%09red/mmu:18709%09red/mmu:29857%09red/mmu:433759%09red/mmu:18707%09red/mmu:16416%09red/mmu:17970%09red/NA%09red/mmu:12266%09red/mmu:20779%09red/mmu:51788%09red/mmu:17523%09red/mmu:16414%09red/mmu:18750%09red/mmu:18033%09red/mmu:18708%09red/mmu:15270%09red/mmu:13035%09red/mmu:12362%09red/mmu:11651%09red/mmu:26395%09red/…
mmu05235	PD-L1 expression and PD-1 checkpoint pathway in cancer	53	142	0.373239	53/4074	142/11836	0.258204	0.495128	0.319582	O08586/O08908/O08911/O09110/O35904/O54833/O88351/O88522/P05627/P15261/P22366/P25799/P26450/P29351/P31750/P31938/P32883/P35235/P42227/P42337/P43404/P47811/P48453/P48455/P63085/P63328/P67871/P70196/P70236/P97793/Q01279/Q02111/Q04207/Q3UMY5/Q60737/Q60778/Q60823/Q61084/Q61411/Q62077/Q62120/Q63810/Q63844/Q63932/Q63953/Q8BSK8/Q8BTI9/Q99N57/Q9JLN9/Q9WUA6/Q9WUI1/Q9Z1M4/Q9Z1S3	http://www.genome.jp/kegg-bin/show_pathway?mmu05235/mmu:19211%09red/mmu:18709%09red/mmu:29857%09red/mmu:26397%09red/mmu:18707%09red/mmu:13000%09red/mmu:16150%09red/mmu:16151%09red/mmu:16476%09red/mmu:15979%09red/mmu:17874%09red/mmu:18033%09red/mmu:18708%09red/mmu:15170%09red/mmu:11651%09red/mmu:26395%09red/mmu:16653%09red/mmu:19247%09red/mmu:20848%09red/mmu:18706%09red/mmu:22637%09red/mmu:26416%0…
mmu05210	Colorectal cancer	53	143	0.370629	53/4074	143/11836	0.278812	0.525975	0.339492	O08734/O08908/O35625/O35904/O88566/P04627/P05627/P10417/P13705/P26450/P28028/P31750/P31938/P32883/P42337/P43247/P54276/P60764/P62897/P63001/P63085/P63321/P70211/P70677/P97471/Q01279/Q02248/Q05144/Q07813/Q60631/Q60823/Q61337/Q61411/Q61831/Q62245/Q62432/Q63844/Q63932/Q8BSK8/Q8BTI9/Q8BUN5/Q8C3Q9/Q8K3H0/Q91Y86/Q99N57/Q9JIW9/Q9JK91/Q9JLN9/Q9QUI0/Q9WTU6/Q9WUA6/Q9WV60/Q9Z1M4	http://www.genome.jp/kegg-bin/show_pathway?mmu05210/mmu:12018%09red/mmu:18709%09red/mmu:12005%09red/mmu:18707%09red/mmu:12006%09red/mmu:11836%09red/mmu:16476%09red/mmu:12043%09red/mmu:17686%09red/mmu:18708%09red/mmu:109880%09red/mmu:11651%09red/mmu:26395%09red/mmu:16653%09red/mmu:18706%09red/mmu:17685%09red/mmu:17688%09red/mmu:170758%09red/mmu:13063%09red/mmu:19353%09red/mmu:26413%09red/mmu:56044…
mmu03320	PPAR signaling pathway	48	130	0.369231	48/4074	130/11836	0.30228	0.564148	0.364131	O35488/O55222/O88492/P04117/P06801/P09813/P11404/P12710/P13011/P28700/P28704/P28705/P31786/P32020/P33622/P41216/P45952/P51174/P51880/P52825/P54869/P55065/P97742/Q00623/Q05816/Q08857/Q60714/Q60994/Q62417/Q64516/Q8BGD5/Q8BH04/Q8BMF3/Q8JZK9/Q8JZR0/Q91VE0/Q91WC3/Q921H8/Q924X2/Q99PU5/Q9CZW4/Q9DBG1/Q9DBM2/Q9EPL9/Q9QUJ7/Q9R0H0/Q9Z0R9/Q9Z2A0	http://www.genome.jp/kegg-bin/show_pathway?mmu03320/mmu:26458%09red/mmu:16202%09red/mmu:57435%09red/mmu:11770%09red/mmu:17436%09red/mmu:11807%09red/mmu:14077%09red/mmu:14080%09red/mmu:20250%09red/mmu:20181%09red/mmu:20182%09red/mmu:20183%09red/mmu:13167%09red/mmu:20280%09red/mmu:11814%09red/mmu:14081%09red/mmu:11364%09red/mmu:11363%09red/mmu:12140%09red/mmu:12896%09red/mmu:15360%09red/mmu:18830%0…
mmu05171	Coronavirus disease - COVID-19	139	377	0.3687	139/4074	377/11836	0.167832	0.34455	0.222391	E9PV24/O08908/O08911/O09167/O35904/O55142/O88351/O88522/P01027/P01029/P03953/P05627/P09470/P12970/P14106/P14115/P14131/P14148/P14206/P14869/P19221/P19253/P20444/P22366/P25444/P25799/P26450/P27659/P29452/P30554/P35979/P35980/P41105/P42227/P42337/P47811/P47911/P47915/P47955/P47962/P47963/P47964/P48025/P60867/P61255/P61358/P61514/P62082/P62242/P62245/P62264/P62267/P62274/P62281/P62301/P62702/P62717/…	http://www.genome.jp/kegg-bin/show_pathway?mmu05171/mmu:14161%09red/mmu:18709%09red/mmu:29857%09red/NA%09red/mmu:18707%09red/mmu:57808%09red/mmu:16150%09red/mmu:16151%09red/mmu:12266%09red/mmu:12268%09red/mmu:11537%09red/mmu:16476%09red/mmu:11421%09red/mmu:27176%09red/mmu:12260%09red/mmu:26451%09red/mmu:20055%09red/mmu:19989%09red/mmu:16785%09red/mmu:11837%09red/mmu:14061%09red/mmu:22121%09red/mm…
mmu00515	Mannose type O-glycan biosynthesis	11	30	0.366667	11/4074	30/11836	0.465417	0.792344	0.511421	O88819/P97325/Q3TUA9/Q5RJG7/Q6PGK7/Q765H6/Q8BGQ4/Q8BWP8/Q91YY2/Q9CW73/Q9Z1M7	http://www.genome.jp/kegg-bin/show_pathway?mmu00515/mmu:14348%09red/mmu:20441%09red/mmu:74653%09red/mmu:75847%09red/mmu:98388%09red/mmu:268510%09red/mmu:217734%09red/mmu:108902%09red/mmu:57370%09red/mmu:76898%09red/mmu:16795%09red
mmu05220	Chronic myeloid leukemia	46	126	0.365079	46/4074	126/11836	0.341115	0.618536	0.399236	O08734/O08908/O09106/O35261/O35904/O88351/O88522/O88712/P00520/P04627/P22682/P25799/P26450/P28028/P30285/P31750/P31938/P32883/P35235/P42230/P42232/P42337/P46414/P47941/P56546/P63085/P70288/P97471/Q04207/Q07813/Q60631/Q60823/Q61120/Q61337/Q61411/Q62245/Q63844/Q63932/Q64010/Q64373/Q6PAJ1/Q8BMC3/Q8BTI9/Q8BUN5/Q99N57/Q9WUA6	http://www.genome.jp/kegg-bin/show_pathway?mmu05220/mmu:12018%09red/mmu:18709%09red/mmu:433759%09red/mmu:13557%09red/mmu:18707%09red/mmu:16150%09red/mmu:16151%09red/mmu:13016%09red/mmu:11350%09red/mmu:11836%09red/mmu:12402%09red/mmu:18033%09red/mmu:18708%09red/mmu:109880%09red/mmu:12567%09red/mmu:11651%09red/mmu:26395%09red/mmu:16653%09red/mmu:19247%09red/mmu:20850%09red/mmu:20851%09red/mmu:18706…
mmu04911	Insulin secretion	48	132	0.363636	48/4074	132/11836	0.348915	0.627687	0.405142	E9Q401/O35526/O70176/O88444/P05132/P09240/P11798/P14094/P14231/P16951/P17809/P20444/P21278/P21279/P28652/P51432/P51830/P58390/P58391/P60879/P63011/P63044/P63318/P68181/P68404/P70205/P70227/P84309/P97370/P97490/Q01147/Q01815/Q08460/Q61743/Q6PHZ2/Q6PIC6/Q6PIE5/Q8VDN2/Q8VHH7/Q923T9/Q99246/Q9EQZ6/Q9EQZ7/Q9ERZ3/Q9JIN6/Q9QYX7/Q9WV27/Q9Z1B3	http://www.genome.jp/kegg-bin/show_pathway?mmu04911/mmu:20191%09red/mmu:20907%09red/mmu:11516%09red/mmu:432530%09red/mmu:18747%09red/mmu:12424%09red/mmu:12322%09red/mmu:11931%09red/mmu:11932%09red/mmu:11909%09red/mmu:20525%09red/mmu:18750%09red/mmu:14672%09red/mmu:14682%09red/mmu:12323%09red/mmu:18797%09red/mmu:11515%09red/mmu:140492%09red/mmu:140493%09red/mmu:20614%09red/mmu:19339%09red/mmu:2231…
mmu05225	Hepatocellular carcinoma	97	267	0.363296	97/4074	267/11836	0.273242	0.518268	0.334518	A2BH40/E9Q4N7/E9Q7E2/O08586/O08734/O08908/O09131/O35261/O35625/O35904/O54941/O70421/O88566/O88665/P04627/P10649/P14901/P15626/P19157/P19639/P20444/P24383/P24472/P26450/P28028/P30115/P30285/P31750/P31938/P32883/P41969/P42337/P46425/P48774/P51141/P58269/P60710/P63085/P63260/P63318/P68404/P97471/P97496/Q01279/Q02248/Q07813/Q3TKT4/Q60631/Q60751/Q60823/Q60838/Q61062/Q61086/Q61090/Q61120/Q61133/Q61337/…	http://www.genome.jp/kegg-bin/show_pathway?mmu05225/mmu:93760%09red/mmu:239985%09red/mmu:77044%09red/mmu:19211%09red/mmu:12018%09red/mmu:18709%09red/mmu:14873%09red/mmu:13557%09red/mmu:12005%09red/mmu:18707%09red/mmu:57376%09red/mmu:14362%09red/mmu:12006%09red/mmu:26992%09red/mmu:11836%09red/mmu:14862%09red/mmu:15368%09red/mmu:14863%09red/mmu:14870%09red/mmu:14864%09red/mmu:18750%09red/mmu:22421%…
mmu04961	Endocrine and other factor-regulated calcium reabsorption	34	94	0.361702	34/4074	94/11836	0.397512	0.700664	0.452246	G5E829/P05132/P12658/P14094/P14231/P17426/P17427/P20444/P21279/P39053/P39054/P51432/P51830/P62492/P62743/P63318/P68181/P68404/P70414/P84091/P97370/Q68FD5/Q6IRU5/Q6PIC6/Q6PIE5/Q6Q477/Q8BZ98/Q8K596/Q8VDN2/Q9DBG3/Q9R0K7/Q9WV27/Q9Z1B3/S4R2P9	http://www.genome.jp/kegg-bin/show_pathway?mmu04961/mmu:67972%09red/mmu:18747%09red/mmu:12307%09red/mmu:11931%09red/mmu:11932%09red/mmu:11771%09red/mmu:11772%09red/mmu:18750%09red/mmu:14682%09red/mmu:13429%09red/mmu:13430%09red/mmu:18797%09red/mmu:11515%09red/mmu:53869%09red/mmu:232910%09red/mmu:18752%09red/mmu:18749%09red/mmu:18751%09red/mmu:20541%09red/mmu:11773%09red/mmu:11933%09red/mmu:67300%…
mmu04024	cAMP signaling pathway	124	343	0.361516	124/4074	343/11836	0.26418	0.503819	0.325192	A2AIR5/B2RSH2/B2RWS6/E9Q236/E9Q401/G5E829/O08908/O35904/O55143/O70176/O88444/O88703/O89084/P05132/P05627/P08752/P0DP26/P10833/P11798/P12657/P14094/P14231/P18293/P21237/P23818/P25799/P26450/P27870/P28028/P28652/P30875/P31750/P31938/P32648/P35347/P35436/P35438/P35454/P42337/P48787/P51830/P54310/P57774/P60041/P60764/P62071/P62137/P62141/P62835/P63001/P63085/P63087/P68181/P70205/P70335/P70336/P84309/…	http://www.genome.jp/kegg-bin/show_pathway?mmu04024/NA%09red/mmu:14677%09red/mmu:328572%09red/mmu:239273%09red/mmu:20191%09red/mmu:67972%09red/mmu:18709%09red/mmu:18707%09red/mmu:11938%09red/mmu:11516%09red/mmu:432530%09red/mmu:15166%09red/mmu:18577%09red/mmu:18747%09red/mmu:16476%09red/mmu:14678%09red/mmu:12313%09red/mmu:20130%09red/mmu:12322%09red/mmu:12669%09red/mmu:11931%09red/mmu:11932%09red…
mmu04660	T cell receptor signaling pathway	61	170	0.358824	61/4074	170/11836	0.370689	0.660054	0.426034	O08908/O08911/O35904/O55033/O88351/O88522/P05627/P06800/P24604/P25799/P26450/P27870/P29351/P30285/P31750/P31938/P32883/P39688/P42337/P43404/P47811/P48453/P48455/P60766/P63085/P63328/Q02111/Q04207/Q3TTA7/Q3ULB5/Q60631/Q60778/Q60823/Q60992/Q61036/Q61411/Q61831/Q62073/Q62077/Q62245/Q63810/Q63844/Q63932/Q811D0/Q8BTI9/Q8BTW9/Q8C015/Q8CE90/Q8CIN4/Q91Y86/Q99M51/Q99N57/Q9QUI0/Q9R0C8/Q9WTU6/Q9WUA6/Q9WUI1/…	http://www.genome.jp/kegg-bin/show_pathway?mmu04660/mmu:18709%09red/mmu:29857%09red/mmu:18707%09red/mmu:17974%09red/mmu:16150%09red/mmu:16151%09red/mmu:16476%09red/NA%09red/mmu:21682%09red/mmu:18033%09red/mmu:18708%09red/mmu:22324%09red/mmu:15170%09red/mmu:12567%09red/mmu:11651%09red/mmu:26395%09red/mmu:16653%09red/mmu:14360%09red/mmu:18706%09red/mmu:22637%09red/mmu:26416%09red/mmu:19056%09red/mm…
mmu04726	Serotonergic synapse	68	191	0.356021	68/4074	191/11836	0.390956	0.692607	0.447046	B2RSH2/O55017/O88533/P04627/P05132/P08752/P11881/P12023/P18872/P20444/P21279/P22437/P28028/P29387/P31938/P32883/P35363/P48542/P48543/P48545/P50153/P50571/P51432/P58390/P61953/P62874/P62880/P62881/P63078/P63080/P63085/P63137/P63213/P63216/P63250/P63318/P68181/P68404/P70227/P70677/P84309/P97445/Q01815/Q60857/Q61011/Q61016/Q61017/Q61411/Q63844/Q64133/Q64264/Q6A152/Q80SZ7/Q8BRU6/Q8BW75/Q8CGV2/Q8VCC8/…	http://www.genome.jp/kegg-bin/show_pathway?mmu04726/mmu:14677%09red/mmu:12287%09red/mmu:13195%09red/mmu:11836%09red/mmu:18747%09red/mmu:14678%09red/mmu:16438%09red/mmu:11820%09red/mmu:14681%09red/mmu:18750%09red/mmu:14682%09red/mmu:19224%09red/mmu:109880%09red/mmu:14696%09red/mmu:26395%09red/mmu:16653%09red/mmu:15558%09red/mmu:16522%09red/mmu:16524%09red/mmu:16521%09red/mmu:14706%09red/mmu:14400%…
mmu00860	Porphyrin metabolism	21	59	0.355932	21/4074	59/11836	0.473351	0.80194	0.517615	O35943/O70252/P10518/P12265/P14901/P22315/P22907/P36552/P51163/P51175/P53702/P70697/Q61147/Q6ZQM8/Q8BJ03/Q8CGC7/Q923D2/Q9CXJ1/Q9CY64/Q9D273/Q9Z0Z4	http://www.genome.jp/kegg-bin/show_pathway?mmu00860/mmu:14297%09red/mmu:15369%09red/mmu:17025%09red/mmu:110006%09red/mmu:15368%09red/NA%09red/mmu:15288%09red/mmu:12892%09red/mmu:22276%09red/mmu:19044%09red/mmu:15159%09red/mmu:22275%09red/mmu:12870%09red/mmu:394432%09red/mmu:226139%09red/mmu:107508%09red/mmu:233016%09red/mmu:67417%09red/mmu:109778%09red/NA%09red/mmu:15203%09red
mmu05214	Glioma	42	118	0.355932	42/4074	118/11836	0.427927	0.739339	0.477209	O08586/O08734/O08908/O35261/O35904/P04627/P05622/P0DP26/P11798/P20444/P26450/P28028/P28652/P30285/P31750/P31938/P32883/P42337/P63085/P63318/P68404/Q01279/Q07813/Q60631/Q60751/Q60823/Q61120/Q61411/Q62077/Q62245/Q63844/Q63932/Q6PHZ2/Q8BMC3/Q8BTI9/Q8CIH5/Q91VB2/Q91YS8/Q923T9/Q99N57/Q9JLN9/Q9WUA6	http://www.genome.jp/kegg-bin/show_pathway?mmu05214/mmu:19211%09red/mmu:12018%09red/mmu:18709%09red/mmu:13557%09red/mmu:18707%09red/mmu:11836%09red/mmu:18596%09red/mmu:12313%09red/mmu:12322%09red/mmu:18750%09red/mmu:18708%09red/mmu:109880%09red/mmu:12323%09red/mmu:12567%09red/mmu:11651%09red/mmu:26395%09red/mmu:16653%09red/mmu:18706%09red/mmu:26413%09red/mmu:18752%09red/mmu:18751%09red/mmu:13649%…
mmu00531	Glycosaminoglycan degradation	11	31	0.354839	11/4074	31/11836	0.51774	0.856357	0.552738	O88325/P12265/P20060/P23780/P29416/P50429/Q08890/Q3UDW8/Q571E4/Q8BFR4/Q9EQ08	http://www.genome.jp/kegg-bin/show_pathway?mmu00531/mmu:27419%09red/mmu:110006%09red/mmu:15212%09red/mmu:12091%09red/mmu:15211%09red/mmu:11881%09red/mmu:15931%09red/mmu:52120%09red/mmu:50917%09red/mmu:75612%09red/mmu:27029%09red
mmu04022	cGMP-PKG signaling pathway	95	270	0.351852	95/4074	270/11836	0.41727	0.724514	0.46764	B2RSH2/F8VQK3/G5E829/O08677/O54865/O55143/O88444/P08752/P0C605/P0DP26/P11881/P14094/P14231/P15208/P16054/P16951/P18293/P21278/P21279/P27600/P27601/P31750/P31938/P32300/P35569/P48302/P48453/P48455/P48962/P51432/P51830/P51881/P62137/P62141/P63085/P63087/P63328/P70227/P70313/P70335/P70336/P70414/P70460/P81122/P84309/P97370/P97490/Q01147/Q01338/Q01815/Q02566/Q08460/Q3V132/Q60612/Q60823/Q60929/Q60930/…	http://www.genome.jp/kegg-bin/show_pathway?mmu04022/mmu:14677%09red/mmu:234889%09red/mmu:67972%09red/mmu:16644%09red/mmu:54195%09red/mmu:11938%09red/mmu:432530%09red/mmu:14678%09red/mmu:19091%09red/mmu:12313%09red/mmu:16438%09red/mmu:11931%09red/mmu:11932%09red/mmu:16337%09red/mmu:18754%09red/mmu:11909%09red/mmu:18160%09red/mmu:14672%09red/mmu:14682%09red/mmu:14673%09red/mmu:14674%09red/mmu:11651…
mmu04062	Chemokine signaling pathway	103	293	0.351536	103/4074	293/11836	0.41642	0.724514	0.46764	B2RSH2/O08908/O35188/O35904/O70293/O88351/O88444/O88522/P05132/P05480/P08103/P08752/P21279/P25799/P25911/P26450/P27870/P28028/P28867/P29387/P31750/P31938/P32883/P34152/P40224/P42227/P42232/P42337/P47941/P50153/P51432/P51830/P60764/P60766/P61953/P62835/P62874/P62880/P62881/P63001/P63078/P63085/P63213/P63216/P68181/P68404/P70315/P70335/P70336/P70658/P84309/P97490/Q02956/Q04207/Q05144/Q2NL51/Q3UYH7/…	http://www.genome.jp/kegg-bin/show_pathway?mmu04062/mmu:14677%09red/mmu:18709%09red/mmu:20312%09red/mmu:18707%09red/mmu:26385%09red/mmu:16150%09red/mmu:432530%09red/mmu:16151%09red/mmu:18747%09red/mmu:20779%09red/mmu:15162%09red/mmu:14678%09red/mmu:14682%09red/mmu:18033%09red/mmu:17096%09red/mmu:18708%09red/mmu:22324%09red/mmu:109880%09red/mmu:18753%09red/mmu:14696%09red/mmu:11651%09red/mmu:26395…
mmu04014	Ras signaling pathway	127	364	0.348901	127/4074	364/11836	0.443978	0.763292	0.492669	A3KGS3/E9PYG6/F6SEU4/O08543/O08545/O08908/O08989/O35904/O88351/O88520/O88522/P00520/P05132/P05532/P05622/P09581/P0DP26/P10833/P15208/P15209/P16092/P20181/P20444/P21237/P25799/P26450/P27671/P29387/P31750/P31938/P32883/P35235/P35278/P35436/P35438/P41969/P42337/P43404/P50153/P52793/P58069/P60764/P60766/P61021/P61148/P61953/P62071/P62331/P62835/P62874/P62880/P62881/P63001/P63078/P63085/P63213/P63216/…	http://www.genome.jp/kegg-bin/show_pathway?mmu04014/mmu:241694%09red/mmu:218397%09red/mmu:240057%09red/mmu:13640%09red/mmu:13638%09red/mmu:18709%09red/mmu:17532%09red/mmu:18707%09red/mmu:16150%09red/mmu:56392%09red/mmu:16151%09red/mmu:11350%09red/mmu:18747%09red/mmu:16590%09red/mmu:18596%09red/mmu:12978%09red/mmu:12313%09red/mmu:20130%09red/mmu:16337%09red/mmu:18212%09red/mmu:14182%09red/mmu:1820…
mmu05145	Toxoplasmosis	61	175	0.348571	61/4074	175/11836	0.479891	0.809091	0.522231	A0A140LIF8/B2RSH2/O08911/O09110/O88351/O88522/O89110/P08752/P09055/P10417/P15261/P16627/P17156/P17879/P18872/P19137/P22366/P25799/P31750/P35951/P42227/P47811/P62897/P63017/P63085/P70196/P70236/P70677/P97927/Q04207/Q60675/Q60766/Q60778/Q60823/Q60989/Q61001/Q61292/Q61337/Q61696/Q61739/Q61831/Q62073/Q62120/Q62210/Q62406/Q63844/Q63953/Q64373/Q8C3Q9/Q8CF89/Q8R4K2/Q91Y86/Q99K90/Q99KR7/Q9DC51/Q9DCE9/Q9R…	http://www.genome.jp/kegg-bin/show_pathway?mmu05145/NA%09red/mmu:14677%09red/mmu:29857%09red/mmu:26397%09red/mmu:16150%09red/mmu:16151%09red/mmu:12370%09red/mmu:14678%09red/mmu:16412%09red/mmu:12043%09red/mmu:15979%09red/mmu:15482%09red/mmu:15512%09red/mmu:15511%09red/mmu:14681%09red/mmu:16772%09red/mmu:17874%09red/mmu:18033%09red/mmu:11651%09red/mmu:16835%09red/mmu:20848%09red/mmu:26416%09red/mm…
mmu00565	Ether lipid metabolism	23	66	0.348485	23/4074	66/11836	0.517156	0.856357	0.552738	O35405/P63005/P97813/P97819/Q3TFD2/Q60963/Q61205/Q61206/Q61469/Q64676/Q6NVG1/Q80TA1/Q8BG07/Q8BGN3/Q8BGS7/Q8BYI6/Q8C025/Q8C0I1/Q8R3U1/Q99JY8/Q99LQ7/Q9CRY7/Q9R1E6	http://www.genome.jp/kegg-bin/show_pathway?mmu00565/mmu:18807%09red/mmu:18472%09red/mmu:18806%09red/mmu:53357%09red/mmu:210992%09red/mmu:27226%09red/mmu:18476%09red/mmu:18475%09red/mmu:19012%09red/mmu:22239%09red/mmu:99010%09red/mmu:28042%09red/mmu:104759%09red/mmu:320981%09red/mmu:99712%09red/mmu:270084%09red/mmu:212862%09red/mmu:228061%09red/mmu:225845%09red/mmu:67916%09red/mmu:407243%09red/mmu…
mmu00980	Metabolism of xenobiotics by cytochrome P450	31	89	0.348315	31/4074	89/11836	0.507382	0.851329	0.549493	O09131/P00329/P08074/P10649/P15626/P19157/P19639/P24472/P28474/P30115/P46425/P47739/P48758/P48774/P50172/Q61133/Q64471/Q6ZQM8/Q80VQ0/Q80W21/Q8CG76/Q8K354/Q8R5I6/Q91VS7/Q99L20/Q9CPU4/Q9D379/Q9DBB8/Q9DBX6/Q9DCM2/Q9JHF7	http://www.genome.jp/kegg-bin/show_pathway?mmu00980/mmu:14873%09red/mmu:11522%09red/mmu:12409%09red/mmu:14862%09red/mmu:14863%09red/mmu:14870%09red/mmu:14864%09red/mmu:14860%09red/mmu:11532%09red/mmu:14859%09red/mmu:14869%09red/mmu:11670%09red/mmu:12408%09red/mmu:14866%09red/mmu:15483%09red/mmu:14872%09red/mmu:14871%09red/mmu:394432%09red/mmu:67689%09red/mmu:68312%09red/mmu:110198%09red/mmu:10985…
mmu05212	Pancreatic cancer	46	133	0.345865	46/4074	133/11836	0.516699	0.856357	0.552738	O08734/O08908/O35261/O35904/O88351/O88522/P04627/P25799/P26450/P28028/P30285/P31750/P31938/P32883/P42227/P42337/P60764/P60766/P63001/P63085/P63321/P97471/P97813/Q01279/Q04207/Q05144/Q07813/Q60823/Q61337/Q61831/Q62172/Q62432/Q63844/Q64373/Q8BSK8/Q8BTI9/Q8BUN5/Q8C3Q9/Q8K4I3/Q91Y86/Q99N57/Q9JIW9/Q9JLN9/Q9WTU6/Q9WUA6/Q9Z1M4	http://www.genome.jp/kegg-bin/show_pathway?mmu05212/mmu:12018%09red/mmu:18709%09red/mmu:13557%09red/mmu:18707%09red/mmu:16150%09red/mmu:16151%09red/mmu:11836%09red/mmu:18033%09red/mmu:18708%09red/mmu:109880%09red/mmu:12567%09red/mmu:11651%09red/mmu:26395%09red/mmu:16653%09red/mmu:20848%09red/mmu:18706%09red/mmu:170758%09red/mmu:12540%09red/mmu:19353%09red/mmu:26413%09red/mmu:56044%09red/mmu:17128…
mmu00350	Tyrosine metabolism	19	55	0.345455	19/4074	55/11836	0.542966	0.881372	0.568885	O54754/O70423/O88533/O88587/P00329/P05201/P05202/P24529/P28474/P34884/P35505/P40935/P47739/Q64133/Q64237/Q80VQ0/Q8BW75/Q8R0F8/Q9WVL0	http://www.genome.jp/kegg-bin/show_pathway?mmu00350/mmu:11761%09red/mmu:11754%09red/mmu:13195%09red/mmu:12846%09red/mmu:11522%09red/mmu:14718%09red/mmu:14719%09red/mmu:21823%09red/mmu:11532%09red/mmu:17319%09red/mmu:14085%09red/mmu:18948%09red/mmu:11670%09red/mmu:17161%09red/mmu:13166%09red/mmu:67689%09red/mmu:109731%09red/mmu:68636%09red/mmu:14874%09red
mmu05222	Small cell lung cancer	51	148	0.344595	51/4074	148/11836	0.527166	0.867835	0.560147	O08586/O08734/O08908/O35261/O35904/O88351/O88522/O88879/O89106/P02463/P08122/P09055/P10417/P11276/P19137/P25799/P26450/P28574/P28700/P28704/P28705/P30285/P31750/P34152/P42337/P43406/P46414/P62897/P70196/P70677/P97927/Q04207/Q07813/Q60675/Q60803/Q60823/Q60989/Q61001/Q61292/Q61382/Q61457/Q61739/Q62210/Q62469/Q62470/Q64373/Q8BTI9/Q8C3Q9/Q9QZS0/Q9R0B6/Q9WUA6	http://www.genome.jp/kegg-bin/show_pathway?mmu05222/mmu:19211%09red/mmu:12018%09red/mmu:18709%09red/mmu:13557%09red/mmu:18707%09red/mmu:16150%09red/mmu:16151%09red/mmu:11783%09red/mmu:14198%09red/mmu:12826%09red/mmu:12827%09red/mmu:16412%09red/mmu:12043%09red/mmu:14268%09red/mmu:16772%09red/mmu:18033%09red/mmu:18708%09red/NA%09red/mmu:20181%09red/mmu:20182%09red/mmu:20183%09red/mmu:12567%09red/mm…
mmu00983	Drug metabolism - other enzymes	41	119	0.344538	41/4074	119/11836	0.531626	0.871068	0.562234	O09131/O55060/P00493/P07742/P10649/P11247/P12265/P13439/P15532/P15626/P19157/P19639/P23953/P24472/P24547/P30115/P46425/P48774/P50096/P52623/P52624/P56389/Q00519/Q01768/Q3THK7/Q61133/Q64471/Q6PEE3/Q6ZQM8/Q80W21/Q8CHR6/Q8R5I6/Q91VS7/Q91YL3/Q99L20/Q99PM9/Q9CPU4/Q9CQ43/Q9D892/Q9DBP5/Q9WV85	http://www.genome.jp/kegg-bin/show_pathway?mmu00983/mmu:14873%09red/mmu:22017%09red/mmu:15452%09red/mmu:20133%09red/mmu:14862%09red/mmu:17523%09red/mmu:110006%09red/mmu:22247%09red/mmu:18102%09red/mmu:14863%09red/mmu:14870%09red/mmu:14864%09red/mmu:13884%09red/mmu:14860%09red/mmu:23918%09red/mmu:14859%09red/mmu:14869%09red/mmu:14866%09red/mmu:23917%09red/mmu:22245%09red/mmu:22271%09red/mmu:72269%…
mmu04010	MAPK signaling pathway	164	478	0.343096	164/4074	478/11836	0.538444	0.878117	0.566783	E9PYG6/E9Q7P2/O08532/O08543/O08545/O08605/O08648/O08911/O08989/O09110/O35099/O35613/O54949/O54992/O55017/O88351/O88522/O88602/O88653/P04627/P05132/P05532/P05622/P05627/P09581/P10637/P10833/P14602/P15066/P15208/P15209/P16092/P16627/P16951/P17156/P17879/P18653/P18654/P20181/P20444/P21237/P22366/P25799/P27600/P27671/P28028/P28574/P31750/P31938/P32883/P35546/P36993/P41969/P47809/P47811/P47941/P48453/…	http://www.genome.jp/kegg-bin/show_pathway?mmu04010/mmu:218397%09red/mmu:239556%09red/mmu:12293%09red/mmu:13640%09red/mmu:13638%09red/mmu:17346%09red/mmu:26407%09red/mmu:29857%09red/mmu:17532%09red/mmu:26397%09red/mmu:26408%09red/mmu:13163%09red/mmu:18099%09red/mmu:17165%09red/mmu:12287%09red/mmu:16150%09red/mmu:16151%09red/mmu:12300%09red/mmu:56692%09red/mmu:11836%09red/mmu:18747%09red/mmu:16590…
mmu00340	Histidine metabolism	14	41	0.341463	14/4074	41/11836	0.573259	0.91774	0.592358	P35492/P47738/P47739/P47740/Q64133/Q80UY1/Q80VQ0/Q8BW75/Q8R3P0/Q91VF2/Q9CZS1/Q9D1A2/Q9DBF1/Q9JLJ2	http://www.genome.jp/kegg-bin/show_pathway?mmu00340/mmu:15109%09red/mmu:11669%09red/mmu:11670%09red/mmu:11671%09red/mmu:17161%09red/mmu:67383%09red/mmu:67689%09red/mmu:109731%09red/mmu:11484%09red/mmu:140483%09red/mmu:72535%09red/mmu:66054%09red/mmu:110695%09red/mmu:56752%09red
mmu05206	MicroRNAs in cancer	88	258	0.341085	88/4074	258/11836	0.566078	0.910421	0.587634	B2RWS6/D3Z7P3/O08543/O08545/O08586/O08734/O08908/O09106/O35261/O35379/O35516/O35607/O35618/O35904/O54890/O88351/O88508/P00520/P05622/P10417/P11688/P13864/P14901/P15379/P16054/P20152/P20444/P21447/P25799/P25916/P26040/P26043/P26450/P26645/P31938/P32883/P35569/P42227/P42337/P46414/P47941/P52793/P54227/P58462/P58771/P61979/P63085/P63280/P63318/P68404/P70288/P70335/P70345/P70677/P81122/Q01279/Q01705/…	http://www.genome.jp/kegg-bin/show_pathway?mmu05206/mmu:328572%09red/mmu:14660%09red/mmu:13640%09red/mmu:13638%09red/mmu:19211%09red/mmu:12018%09red/mmu:18709%09red/mmu:433759%09red/mmu:13557%09red/mmu:17250%09red/mmu:18129%09red/mmu:12168%09red/mmu:17248%09red/mmu:18707%09red/mmu:16416%09red/mmu:16150%09red/mmu:13435%09red/mmu:11350%09red/mmu:18596%09red/mmu:12043%09red/mmu:16402%09red/mmu:13433…
mmu04145	Phagosome	85	250	0.34	85/4074	250/11836	0.580119	0.924482	0.59671	A2AQ07/O08547/O54890/O70145/O70309/O70370/O88485/O88487/O89053/P01027/P01898/P01901/P05213/P05214/P06797/P09055/P11247/P11438/P11688/P11835/P14211/P15920/P17047/P21958/P24668/P35278/P35564/P36371/P43406/P50516/P50518/P51150/P51863/P57746/P60060/P60710/P61021/P61620/P62814/P63001/P63024/P63082/P63260/P68368/P68372/P68373/P99024/Q03350/Q08857/Q3TQS0/Q3UX10/Q45VK7/Q61830/Q62351/Q62469/Q64449/Q6PDL0/…	http://www.genome.jp/kegg-bin/show_pathway?mmu04145/mmu:545486%09red/mmu:20333%09red/mmu:16416%09red/mmu:17970%09red/mmu:16419%09red/mmu:13040%09red/mmu:13426%09red/mmu:13427%09red/mmu:12721%09red/mmu:12266%09red/mmu:15007%09red/mmu:14972%09red/mmu:22143%09red/mmu:22144%09red/mmu:13039%09red/mmu:16412%09red/mmu:17523%09red/mmu:16783%09red/mmu:16402%09red/mmu:16414%09red/mmu:12317%09red/mmu:21871%…
mmu04015	Rap1 signaling pathway	113	333	0.339339	113/4074	333/11836	0.595835	0.938719	0.605899	A2ALS5/B2RSH2/G3X9J0/O08543/O08545/O08908/O08911/O08989/O09110/O35601/O35904/O54890/O88444/P05480/P05532/P05622/P08752/P09055/P09581/P0DP26/P10833/P11835/P15208/P16092/P18872/P20444/P21279/P26039/P26450/P27870/P28028/P30999/P31750/P31938/P32883/P35436/P35438/P42337/P47746/P47811/P47941/P51432/P51830/P52793/P59764/P60710/P60764/P60766/P61148/P61793/P62835/P62962/P63001/P63085/P63260/P63318/P63321/…	http://www.genome.jp/kegg-bin/show_pathway?mmu04015/mmu:110351%09red/mmu:14677%09red/mmu:74206%09red/mmu:13640%09red/mmu:13638%09red/mmu:18709%09red/mmu:29857%09red/mmu:17532%09red/mmu:26397%09red/mmu:23880%09red/mmu:18707%09red/mmu:16416%09red/mmu:432530%09red/mmu:20779%09red/mmu:16590%09red/mmu:18596%09red/mmu:14678%09red/mmu:16412%09red/mmu:12978%09red/mmu:12313%09red/mmu:20130%09red/mmu:16414…
mmu05142	Chagas disease	58	171	0.339181	58/4074	171/11836	0.584104	0.926601	0.598078	B2RSH2/O08677/O08908/O08911/O35904/O88351/O88444/O88522/O89110/P01027/P05627/P08752/P09470/P14106/P14211/P15261/P18872/P21278/P21279/P22366/P25799/P26450/P30677/P31750/P42337/P47809/P47811/P51432/P62715/P63085/P63330/P70196/P98086/Q02105/Q04207/Q3TQS0/Q60823/Q61160/Q61831/Q62406/Q62432/Q63844/Q63953/Q6P1F6/Q6ZWR4/Q76MZ3/Q7TNP2/Q8BG02/Q8BTI9/Q8CGK7/Q8R4K2/Q91Y86/Q925E7/Q9DC51/Q9WTU6/Q9WUA6/Q9WUI1/…	http://www.genome.jp/kegg-bin/show_pathway?mmu05142/mmu:14677%09red/mmu:16644%09red/mmu:18709%09red/mmu:29857%09red/mmu:18707%09red/mmu:16150%09red/mmu:432530%09red/mmu:16151%09red/mmu:12370%09red/mmu:12266%09red/mmu:16476%09red/mmu:14678%09red/mmu:11421%09red/mmu:12260%09red/mmu:12317%09red/mmu:15979%09red/mmu:14681%09red/mmu:14672%09red/mmu:14682%09red/mmu:17874%09red/mmu:18033%09red/mmu:18708%…
mmu04925	Aldosterone synthesis and secretion	51	151	0.337748	51/4074	151/11836	0.597122	0.938719	0.605899	E9Q7P2/G5E829/O35111/O88444/P05132/P0DP26/P11798/P11881/P14094/P14231/P16054/P16951/P18293/P20444/P21278/P21279/P28652/P35951/P48545/P51432/P51830/P54310/P63318/P68181/P68404/P70227/P84309/P97370/P97490/Q01147/Q01815/Q62101/Q6PHZ2/Q6PIC6/Q6PIE5/Q6Q477/Q6WQJ1/Q8BWG9/Q8K1Y2/Q8VDN2/Q8VHH7/Q91VB2/Q91WC9/Q91YS8/Q922S4/Q923T9/Q99246/Q9R0K7/Q9WV27/Q9Z1B3/Q9Z329	http://www.genome.jp/kegg-bin/show_pathway?mmu04925/mmu:239556%09red/mmu:67972%09red/mmu:16527%09red/mmu:432530%09red/mmu:18747%09red/mmu:12313%09red/mmu:12322%09red/mmu:16438%09red/mmu:11931%09red/mmu:11932%09red/mmu:18754%09red/mmu:11909%09red/mmu:18160%09red/mmu:18750%09red/mmu:14672%09red/mmu:14682%09red/mmu:12323%09red/mmu:16835%09red/mmu:16521%09red/mmu:18797%09red/mmu:11515%09red/mmu:16890…
mmu04068	FoxO signaling pathway	74	220	0.336364	74/4074	220/11836	0.622529	0.957104	0.617766	B2RWS6/O08530/O08586/O08908/O08911/O35904/O54949/O54950/O55003/O88351/P04627/P09671/P14142/P15208/P24270/P26450/P28028/P31750/P31938/P32883/P35569/P42227/P42337/P46414/P47811/P60521/P63085/P81122/P97471/P97772/Q01279/Q3UHD9/Q5EG47/Q60631/Q60751/Q60823/Q60987/Q61411/Q61831/Q62245/Q62388/Q63844/Q63932/Q64700/Q6A4J8/Q6NSQ9/Q6PAM0/Q8BH04/Q8BRK8/Q8BTI9/Q8BUN5/Q8R3R8/Q8VHL1/Q91WG5/Q91Y86/Q99JP6/Q99N57/…	http://www.genome.jp/kegg-bin/show_pathway?mmu04068/mmu:328572%09red/mmu:13609%09red/mmu:19211%09red/mmu:18709%09red/mmu:29857%09red/mmu:18707%09red/mmu:18099%09red/mmu:19082%09red/mmu:12176%09red/mmu:16150%09red/mmu:11836%09red/mmu:20656%09red/mmu:20528%09red/mmu:16337%09red/mmu:12359%09red/mmu:18708%09red/mmu:109880%09red/mmu:11651%09red/mmu:26395%09red/mmu:16653%09red/mmu:16367%09red/mmu:20848…
mmu04924	Renin secretion	37	110	0.336364	37/4074	110/11836	0.60447	0.945371	0.610193	B2RSH2/F8VQK3/O54865/O70176/P05132/P08752/P09470/P0DP26/P10605/P11881/P18293/P21279/P35561/P48453/P48455/P51432/P63328/P68181/P70205/P70227/P84309/Q01065/Q01147/Q01815/Q02013/Q08460/Q60612/Q61481/Q63810/Q64338/Q8BWG9/Q99246/Q9DC51/Q9ERL9/Q9Z0X4/Q9Z1B3/Q9Z329	http://www.genome.jp/kegg-bin/show_pathway?mmu04924/mmu:14677%09red/mmu:234889%09red/mmu:54195%09red/mmu:11516%09red/mmu:18747%09red/mmu:14678%09red/mmu:11421%09red/mmu:12313%09red/mmu:13030%09red/mmu:16438%09red/mmu:18160%09red/mmu:14682%09red/mmu:16518%09red/mmu:19056%09red/mmu:19057%09red/mmu:18797%09red/mmu:19055%09red/mmu:18749%09red/mmu:11517%09red/mmu:16440%09red/mmu:224129%09red/mmu:18574…
mmu04622	RIG-I-like receptor signaling pathway	39	116	0.336207	39/4074	116/11836	0.606771	0.945371	0.610193	A2A9T0/O08911/O88351/O88522/O89110/P25799/P47811/P70196/P70347/P70671/Q04207/Q3TBT3/Q3TL44/Q3U2S4/Q3ULQ2/Q60778/Q60803/Q60855/Q61160/Q61510/Q61831/Q62073/Q62167/Q64339/Q6Q899/Q80TQ2/Q8R5F7/Q8VC30/Q8VCF0/Q91Y86/Q99J83/Q99MU3/Q9CPR7/Q9CQY1/Q9QUR7/Q9QYP6/Q9WTU6/Q9WUI1/Q9WUN2	http://www.genome.jp/kegg-bin/show_pathway?mmu04622/mmu:73174%09red/mmu:29857%09red/mmu:16150%09red/mmu:16151%09red/mmu:12370%09red/mmu:18033%09red/mmu:26416%09red/mmu:22034%09red/mmu:21353%09red/mmu:54131%09red/mmu:19697%09red/mmu:72512%09red/mmu:270151%09red/mmu:54644%09red/mmu:241593%09red/mmu:18036%09red/mmu:22031%09red/mmu:19766%09red/mmu:14082%09red/mmu:217069%09red/mmu:26414%09red/mmu:2640…
mmu05417	Lipid and atherosclerosis	116	346	0.33526	116/4074	346/11836	0.658389	0.986171	0.636527	E9Q414/O08738/O08908/O08911/O09110/O35099/O35904/O70145/O88351/O88522/O88879/O89110/P05480/P05627/P06728/P07901/P08113/P09671/P0DP26/P10417/P11499/P11798/P11881/P13597/P16627/P17156/P17879/P20029/P20444/P22366/P25799/P25911/P26450/P27870/P28652/P28700/P28704/P28705/P29452/P31750/P32883/P34152/P35951/P41233/P42227/P42337/P47809/P47811/P48453/P48455/P51432/P60766/P62835/P62897/P63001/P63017/P63038/…	http://www.genome.jp/kegg-bin/show_pathway?mmu05417/mmu:238055%09red/mmu:12368%09red/mmu:18709%09red/mmu:29857%09red/mmu:26397%09red/mmu:26408%09red/mmu:18707%09red/mmu:17970%09red/mmu:16150%09red/mmu:16151%09red/mmu:11783%09red/mmu:12370%09red/mmu:20779%09red/mmu:16476%09red/mmu:11808%09red/mmu:15519%09red/mmu:22027%09red/mmu:20656%09red/mmu:12313%09red/mmu:12043%09red/mmu:15516%09red/mmu:12322%…
mmu04217	Necroptosis	78	233	0.334764	78/4074	233/11836	0.644254	0.974078	0.628721	C0HKE1/O08529/O35350/O89110/P07901/P09528/P0C0A3/P0C0S6/P10417/P11499/P11798/P15105/P15261/P17742/P26443/P27661/P28652/P29452/P42227/P42230/P42232/P46467/P48962/P51881/P52633/P63158/P70444/Q03963/Q04519/Q07813/Q3V132/Q60769/Q60855/Q60930/Q60931/Q60932/Q60989/Q61160/Q61831/Q62120/Q62210/Q63953/Q64337/Q64522/Q64523/Q6PHZ2/Q80TQ2/Q8BJF9/Q8BNN1/Q8BVZ5/Q8BX10/Q8CCK0/Q8CI94/Q8K004/Q8K1M6/Q8R1T1/Q8VEJ9/…	http://www.genome.jp/kegg-bin/show_pathway?mmu04217/mmu:319164%09red/mmu:12334%09red/mmu:12333%09red/mmu:12370%09red/mmu:15519%09red/mmu:14319%09red/mmu:208092%09red/mmu:51788%09red/mmu:12043%09red/mmu:15516%09red/mmu:12322%09red/mmu:14645%09red/mmu:15979%09red/mmu:268373%09red/mmu:14661%09red/mmu:15270%09red/mmu:12323%09red/mmu:12362%09red/mmu:20848%09red/mmu:20850%09red/mmu:20851%09red/mmu:2047…
mmu05203	Viral carcinogenesis	105	314	0.334395	105/4074	314/11836	0.664971	0.987553	0.637419	A2AN08/B2RWS6/O08734/O08759/O08908/O09106/O35453/O35904/O70422/O88522/O88895/O89110/P01027/P01898/P01901/P05132/P05480/P05627/P13020/P16951/P25799/P25911/P26450/P30285/P31266/P32883/P34022/P42227/P42230/P42232/P42337/P43300/P46414/P48025/P49138/P51863/P52480/P57780/P58069/P60766/P61979/P61982/P62192/P62259/P62340/P62806/P62915/P63001/P63085/P63101/P68181/P68254/P68510/P70288/P70671/P70677/Q00560/…	http://www.genome.jp/kegg-bin/show_pathway?mmu05203/mmu:69116%09red/mmu:328572%09red/mmu:12018%09red/mmu:22215%09red/mmu:18709%09red/mmu:433759%09red/mmu:15451%09red/mmu:18707%09red/mmu:14885%09red/mmu:16151%09red/NA%09red/mmu:12370%09red/mmu:12266%09red/mmu:15007%09red/mmu:14972%09red/mmu:18747%09red/mmu:20779%09red/mmu:16476%09red/mmu:227753%09red/mmu:11909%09red/mmu:18033%09red/mmu:17096%09red…
mmu04928	Parathyroid hormone synthesis, secretion and action	55	165	0.333333	55/4074	165/11836	0.644733	0.974078	0.628721	B2RSH2/O88444/O89084/P04627/P05132/P08046/P08752/P10417/P11881/P15066/P16092/P16951/P20444/P21278/P21279/P27600/P27601/P28028/P28700/P28704/P28705/P31938/P33435/P51432/P51830/P63085/P63318/P68181/P68404/P70227/P70441/P70670/P84309/P97490/P97813/Q01063/Q01147/Q01279/Q08775/Q3UEI1/Q60929/Q61210/Q63844/Q63943/Q68FM7/Q8BWG8/Q8CFN5/Q8VHH7/Q91YI4/Q99N57/Q9DC51/Q9QUI0/Q9R0S3/Q9Z1B3/Q9Z329	http://www.genome.jp/kegg-bin/show_pathway?mmu04928/mmu:14677%09red/mmu:432530%09red/mmu:18577%09red/mmu:11836%09red/mmu:18747%09red/mmu:13653%09red/mmu:14678%09red/mmu:12043%09red/mmu:16438%09red/mmu:16478%09red/mmu:14182%09red/mmu:11909%09red/mmu:18750%09red/mmu:14672%09red/mmu:14682%09red/mmu:14673%09red/mmu:14674%09red/mmu:109880%09red/mmu:20181%09red/mmu:20182%09red/mmu:20183%09red/mmu:26395…
mmu04970	Salivary secretion	44	132	0.333333	44/4074	132/11836	0.636099	0.969426	0.625719	F8VQK3/G5E829/O54865/O88444/P00687/P05132/P08905/P0C605/P0DP26/P11881/P13808/P14094/P14231/P17897/P20444/P21279/P21460/P51432/P51437/P51830/P55012/P56528/P63044/P63318/P68181/P68404/P70227/P84309/P97370/P97490/Q08460/Q61165/Q6PIC6/Q6PIE5/Q6Q477/Q8VDN2/Q8VHH7/Q9ERL9/Q9ERZ3/Q9R0K7/Q9WV27/Q9Z0J4/Q9Z1B3/Q9Z329	http://www.genome.jp/kegg-bin/show_pathway?mmu04970/mmu:234889%09red/mmu:67972%09red/mmu:54195%09red/mmu:432530%09red/mmu:11722%09red/mmu:18747%09red/mmu:17105%09red/mmu:19091%09red/mmu:12313%09red/mmu:16438%09red/mmu:20535%09red/mmu:11931%09red/mmu:11932%09red/mmu:17110%09red/mmu:18750%09red/mmu:14682%09red/mmu:13010%09red/mmu:18797%09red/mmu:12796%09red/mmu:11515%09red/mmu:20496%09red/mmu:12494…
mmu03450	Non-homologous end-joining	6	18	0.333333	6/4074	18/11836	0.625612	0.957626	0.618103	P23475/P27641/P97313/Q3KNJ2/Q61216/Q9QXE2	http://www.genome.jp/kegg-bin/show_pathway?mmu03450/mmu:14375%09red/mmu:22596%09red/mmu:19090%09red/mmu:75570%09red/mmu:17535%09red/mmu:56626%09red
mmu00603	Glycosphingolipid biosynthesis - globo and isoglobo series	8	24	0.333333	8/4074	24/11836	0.620071	0.957104	0.617766	O88819/P20060/P29416/Q11204/Q64687/Q920V1/Q9JI67/Q9QWR8	http://www.genome.jp/kegg-bin/show_pathway?mmu00603/mmu:14348%09red/mmu:15212%09red/mmu:15211%09red/mmu:20444%09red/mmu:20449%09red/mmu:26879%09red/mmu:93961%09red/mmu:17939%09red
mmu00380	Tryptophan metabolism	24	72	0.333333	24/4074	72/11836	0.620659	0.957104	0.617766	A2ATU0/O08749/O54754/O88533/P24270/P40936/P47738/P47740/Q60759/Q61425/Q64133/Q71RI9/Q8BH95/Q8BMS1/Q8BTY1/Q8BW75/Q8CAY6/Q8CGV2/Q8QZT1/Q9CZS1/Q9D2G2/Q9DBF1/Q9DBM2/Q9JLJ2	http://www.genome.jp/kegg-bin/show_pathway?mmu00380/mmu:209692%09red/mmu:13382%09red/mmu:11761%09red/mmu:13195%09red/mmu:12359%09red/mmu:21743%09red/mmu:11669%09red/mmu:11671%09red/mmu:270076%09red/mmu:15107%09red/mmu:17161%09red/mmu:229905%09red/mmu:93747%09red/mmu:97212%09red/mmu:70266%09red/mmu:109731%09red/mmu:110460%09red/mmu:216343%09red/mmu:110446%09red/mmu:72535%09red/mmu:78920%09red/mmu:…
mmu05163	Human cytomegalovirus infection	125	381	0.328084	125/4074	381/11836	0.765905	1	0.645453	B2RSH2/O08734/O08908/O08911/O35188/O35261/O35904/O54890/O88351/O88444/O88522/O89110/P01887/P01898/P01901/P05132/P05480/P08752/P0DP26/P11881/P14211/P16951/P18872/P20444/P21278/P21279/P21958/P25799/P26450/P27600/P27601/P27773/P29387/P30285/P31750/P31938/P32883/P34152/P36371/P40224/P41969/P42227/P42337/P43406/P47811/P47941/P48453/P48455/P50153/P51432/P51830/P60764/P61953/P62874/P62880/P62881/P62897/…	http://www.genome.jp/kegg-bin/show_pathway?mmu05163/mmu:14677%09red/mmu:12018%09red/mmu:18709%09red/mmu:29857%09red/mmu:20312%09red/mmu:13557%09red/mmu:18707%09red/mmu:16416%09red/mmu:16150%09red/mmu:432530%09red/mmu:16151%09red/mmu:12370%09red/mmu:12010%09red/mmu:15007%09red/mmu:14972%09red/mmu:18747%09red/mmu:20779%09red/mmu:14678%09red/mmu:12313%09red/mmu:16438%09red/mmu:12317%09red/mmu:11909%…
mmu03410	Base excision repair	20	61	0.327869	20/4074	61/11836	0.652493	0.981552	0.633546	E9PYK3/O35654/P17918/P28352/P35601/P37913/P52431/P56581/P63158/Q60596/Q6P5C5/Q7TQC5/Q8CG72/Q8K409/Q8R323/Q99J62/Q9D0F6/Q9QXE2/Q9QZM2/Q9WUK4	http://www.genome.jp/kegg-bin/show_pathway?mmu03410/mmu:328417%09red/mmu:18972%09red/mmu:18538%09red/mmu:11792%09red/mmu:19687%09red/mmu:16881%09red/mmu:18971%09red/mmu:21665%09red/mmu:100862258%09red/mmu:22594%09red/mmu:71726%09red/mmu:66408%09red/mmu:100206%09red/mmu:18970%09red/mmu:69263%09red/mmu:106344%09red/mmu:72151%09red/mmu:56626%09red/mmu:50776%09red/mmu:19718%09red
mmu05221	Acute myeloid leukemia	39	119	0.327731	39/4074	119/11836	0.680522	1	0.645453	O08908/O35904/O54943/O88351/O88522/P04627/P05532/P09581/P11247/P25799/P26450/P28028/P31750/P31938/P32883/P42227/P42230/P42232/P42337/P63085/Q02257/Q04207/Q3UQ17/Q60631/Q60823/Q60876/Q60953/Q61337/Q61411/Q61909/Q62245/Q63844/Q63932/Q8BSK8/Q8BTI9/Q99N57/Q9JLN9/Q9WUA6/Q9Z1M4	http://www.genome.jp/kegg-bin/show_pathway?mmu05221/mmu:18709%09red/mmu:18707%09red/mmu:18627%09red/mmu:16150%09red/mmu:16151%09red/mmu:11836%09red/mmu:16590%09red/mmu:12978%09red/mmu:17523%09red/mmu:18033%09red/mmu:18708%09red/mmu:109880%09red/mmu:11651%09red/mmu:26395%09red/mmu:16653%09red/mmu:20848%09red/mmu:20850%09red/mmu:20851%09red/mmu:18706%09red/mmu:26413%09red/mmu:16480%09red/mmu:19697%…
mmu04621	NOD-like receptor signaling pathway	95	293	0.324232	95/4074	293/11836	0.784801	1	0.645453	A0A140LIF8/O08911/O88351/O88522/O89110/P05627/P07901/P10417/P10605/P10639/P11499/P11881/P22366/P25799/P28867/P29452/P46737/P47811/P51432/P51437/P58801/P60521/P62259/P63085/P70196/P70227/P70268/P70347/P70380/P70399/P70671/P97493/Q04207/Q3TBT3/Q3TL44/Q3UMR5/Q571K4/Q60766/Q60769/Q60778/Q60803/Q60855/Q60930/Q60931/Q60932/Q60989/Q61107/Q61160/Q61831/Q62073/Q62210/Q63844/Q64373/Q80TH2/Q80U63/Q811U4/Q8B…	http://www.genome.jp/kegg-bin/show_pathway?mmu04621/NA%09red/mmu:29857%09red/mmu:16150%09red/mmu:16151%09red/mmu:12370%09red/mmu:16476%09red/mmu:15519%09red/mmu:12043%09red/mmu:13030%09red/mmu:22166%09red/mmu:15516%09red/mmu:16438%09red/mmu:17874%09red/mmu:18033%09red/mmu:18753%09red/mmu:12362%09red/mmu:210766%09red/mmu:26416%09red/mmu:18797%09red/mmu:12796%09red/mmu:192656%09red/mmu:93739%09red/…
mmu04977	Vitamin digestion and absorption	10	31	0.322581	10/4074	31/11836	0.664881	0.987553	0.637419	E9Q414/O35379/O35409/O88968/P06728/P41438/Q00623/Q5U4D8/Q8CIF4/Q8K0B2	http://www.genome.jp/kegg-bin/show_pathway?mmu04977/mmu:238055%09red/mmu:17250%09red/mmu:53320%09red/mmu:21452%09red/mmu:11808%09red/mmu:20509%09red/mmu:11806%09red/mmu:330064%09red/mmu:26363%09red/mmu:68421%09red
mmu04936	Alcoholic liver disease	74	230	0.321739	74/4074	230/11836	0.785693	1	0.645453	O08911/O09110/O35099/O54950/O88351/O88522/O89110/P00329/P01027/P01029/P12710/P13011/P14106/P19096/P22366/P25799/P28474/P31750/P45952/P47738/P47740/P47809/P47811/P50544/P62996/P70196/P70236/P70671/P70677/P97742/P98086/Q02105/Q02248/Q04207/Q571K4/Q5EG47/Q5SWU9/Q60803/Q60823/Q60855/Q60943/Q60994/Q61160/Q61831/Q62073/Q62406/Q6PAM0/Q8BGD5/Q8BRK8/Q8C078/Q8CE90/Q8CF89/Q8R4K2/Q91VH1/Q91WG5/Q91Y86/Q91ZP3/…	http://www.genome.jp/kegg-bin/show_pathway?mmu04936/mmu:29857%09red/mmu:26397%09red/mmu:26408%09red/mmu:19082%09red/mmu:16150%09red/mmu:16151%09red/mmu:12370%09red/mmu:11522%09red/mmu:12266%09red/mmu:12268%09red/mmu:14080%09red/mmu:20250%09red/mmu:12260%09red/mmu:14104%09red/mmu:17874%09red/mmu:18033%09red/mmu:11532%09red/mmu:11651%09red/mmu:11364%09red/mmu:11669%09red/mmu:11671%09red/mmu:26398%0…
mmu00360	Phenylalanine metabolism	9	28	0.321429	9/4074	28/11836	0.668242	0.988205	0.63784	O70423/O88533/P05201/P05202/P34884/P47739/Q64133/Q80VQ0/Q8BW75	http://www.genome.jp/kegg-bin/show_pathway?mmu00360/mmu:11754%09red/mmu:13195%09red/mmu:14718%09red/mmu:14719%09red/mmu:17319%09red/mmu:11670%09red/mmu:17161%09red/mmu:67689%09red/mmu:109731%09red
mmu04918	Thyroid hormone synthesis	35	109	0.321101	35/4074	109/11836	0.72724	1	0.645453	O88444/P05132/P07309/P07724/P08003/P08113/P11352/P11881/P14094/P14231/P16951/P20029/P20444/P21279/P35564/P46412/P47791/P51432/P51830/P63318/P68181/P68404/P70227/P84309/P97370/P97490/Q01147/Q6PIC6/Q6PIE5/Q8VDN2/Q8VHH7/Q99LJ6/Q9WV27/Q9Z1B3/Q9Z329	http://www.genome.jp/kegg-bin/show_pathway?mmu04918/mmu:432530%09red/mmu:18747%09red/mmu:22139%09red/mmu:11657%09red/mmu:12304%09red/mmu:22027%09red/mmu:14775%09red/mmu:16438%09red/mmu:11931%09red/mmu:11932%09red/mmu:11909%09red/mmu:14828%09red/mmu:18750%09red/mmu:14682%09red/mmu:12330%09red/mmu:14778%09red/mmu:14782%09red/mmu:18797%09red/mmu:11515%09red/mmu:18752%09red/mmu:18749%09red/mmu:18751%…
mmu00040	Pentose and glucuronate interconversions	15	47	0.319149	15/4074	47/11836	0.692696	1	0.645453	A2AJL3/G5E895/O70475/P12265/P45376/Q3TNA1/Q5RJG7/Q64442/Q6ZQM8/Q8VEE0/Q91X52/Q91ZJ5/Q99KP3/Q9DBB8/Q9JII6	http://www.genome.jp/kegg-bin/show_pathway?mmu00040/mmu:75578%09red/mmu:67861%09red/mmu:22235%09red/mmu:110006%09red/mmu:11677%09red/mmu:102448%09red/mmu:75847%09red/mmu:20322%09red/mmu:394432%09red/mmu:66646%09red/mmu:67880%09red/mmu:216558%09red/mmu:68631%09red/mmu:71755%09red/mmu:58810%09red
mmu04917	Prolactin signaling pathway	37	117	0.316239	37/4074	117/11836	0.768165	1	0.645453	O08908/O08911/O35904/P05480/P24529/P25799/P26450/P31750/P31938/P32883/P42227/P42230/P42232/P42337/P47811/P63085/Q03249/Q04207/Q60631/Q60823/Q61120/Q61411/Q61831/Q62120/Q62245/Q63844/Q63932/Q8BMC3/Q8BTI9/Q91Y86/Q99N57/Q9JLY0/Q9WTU6/Q9WUA6/Q9WUI1/Q9WV60/Q9WVH4	http://www.genome.jp/kegg-bin/show_pathway?mmu04917/mmu:18709%09red/mmu:29857%09red/mmu:18707%09red/mmu:20779%09red/mmu:21823%09red/mmu:18033%09red/mmu:18708%09red/mmu:11651%09red/mmu:26395%09red/mmu:16653%09red/mmu:20848%09red/mmu:20850%09red/mmu:20851%09red/mmu:18706%09red/mmu:26416%09red/mmu:26413%09red/mmu:14430%09red/mmu:19697%09red/mmu:14784%09red/mmu:11652%09red/mmu:20418%09red/mmu:15461%0…
mmu05161	Hepatitis B	85	271	0.313653	85/4074	271/11836	0.872362	1	0.645453	B2RWS6/O08908/O08911/O09110/O35261/O35904/O88351/O88522/O88879/O89110/P04627/P05480/P05627/P10417/P16951/P17918/P20444/P22366/P25799/P26450/P28028/P31750/P31938/P32883/P41969/P42227/P42230/P42232/P42337/P43300/P47809/P47811/P52633/P62897/P63085/P63101/P63318/P68254/P68404/P70196/P70236/P70444/P70671/P70677/P97471/Q01147/Q04207/Q05793/Q07813/Q3U1J4/Q60631/Q60803/Q60823/Q60931/Q61160/Q61337/Q61411/…	http://www.genome.jp/kegg-bin/show_pathway?mmu05161/mmu:328572%09red/mmu:18709%09red/mmu:29857%09red/mmu:26397%09red/mmu:13557%09red/mmu:18707%09red/mmu:16150%09red/mmu:16151%09red/mmu:11783%09red/mmu:12370%09red/mmu:11836%09red/mmu:20779%09red/mmu:16476%09red/mmu:12043%09red/mmu:11909%09red/mmu:18538%09red/mmu:18750%09red/mmu:17874%09red/mmu:18033%09red/mmu:18708%09red/mmu:109880%09red/mmu:11651…
mmu04974	Protein digestion and absorption	46	147	0.312925	46/4074	147/11836	0.812909	1	0.645453	A6H584/E9Q7P1/G3X939/O35206/O88207/P02463/P08121/P08122/P10852/P11087/P14094/P14231/P28843/P39061/P51906/P54320/P70414/P86046/P97370/Q01149/Q02788/Q04857/Q05722/Q0VF58/Q3U962/Q60847/Q61245/Q61391/Q64739/Q6PIC6/Q6PIE5/Q792Z1/Q7TMR0/Q8CFE6/Q8CH36/Q8K4D3/Q8K596/Q8R0I0/Q8VDN2/Q923P0/Q9CPN9/Q9QXW9/Q9QZS0/Q9WV27/Q9Z1R9/S4R2P9	http://www.genome.jp/kegg-bin/show_pathway?mmu04974/mmu:665033%09red/mmu:69700%09red/mmu:105243%09red/mmu:12819%09red/mmu:12831%09red/mmu:12826%09red/mmu:12825%09red/mmu:12827%09red/mmu:17254%09red/mmu:12842%09red/mmu:11931%09red/mmu:11932%09red/mmu:13482%09red/mmu:12822%09red/mmu:20510%09red/mmu:13717%09red/mmu:20541%09red/mmu:100040591%09red/mmu:11933%09red/mmu:12843%09red/mmu:12834%09red/mmu:1…
mmu04020	Calcium signaling pathway	116	373	0.310992	116/4074	373/11836	0.924118	1	0.645453	A2AIR5/B2RXC2/E9PZQ0/E9Q401/E9Q7P2/G5E829/O09161/O55017/O55143/O88444/P05132/P05622/P07934/P0DP26/P11798/P11881/P12657/P15209/P16092/P18826/P19123/P20444/P21278/P21279/P28652/P30677/P35363/P35436/P35438/P35546/P48302/P48453/P48455/P48962/P51432/P51830/P51881/P56481/P56528/P61148/P63318/P63328/P68181/P68404/P70174/P70227/P70302/P70313/P70414/P70658/P83093/P97445/P97490/P97772/P97926/Q01065/Q01097/…	http://www.genome.jp/kegg-bin/show_pathway?mmu04020/NA%09red/mmu:320404%09red/mmu:20190%09red/mmu:20191%09red/mmu:239556%09red/mmu:67972%09red/mmu:12373%09red/mmu:12287%09red/mmu:11938%09red/mmu:432530%09red/mmu:18747%09red/mmu:18596%09red/mmu:18682%09red/mmu:12313%09red/mmu:12322%09red/mmu:16438%09red/mmu:12669%09red/mmu:18212%09red/mmu:14182%09red/mmu:18679%09red/mmu:21924%09red/mmu:18750%09red…
mmu05133	Pertussis	37	119	0.310924	37/4074	119/11836	0.805751	1	0.645453	B2RSH2/O08911/P01027/P01029/P05627/P08607/P08752/P09055/P0DP26/P11688/P11835/P14106/P18760/P22366/P25799/P29452/P45591/P47811/P63085/P70196/P70671/P70677/P97290/P97864/P98086/Q02105/Q04207/Q61831/Q62406/Q63844/Q8R4K2/Q91Y86/Q9DC51/Q9EPB4/Q9QUI0/Q9WTU6/Q9WUI1	http://www.genome.jp/kegg-bin/show_pathway?mmu05133/mmu:14677%09red/mmu:29857%09red/mmu:12266%09red/mmu:12268%09red/mmu:16476%09red/mmu:12269%09red/mmu:14678%09red/mmu:16412%09red/mmu:12313%09red/mmu:16402%09red/mmu:16414%09red/mmu:12260%09red/mmu:12631%09red/mmu:17874%09red/mmu:18033%09red/mmu:12362%09red/mmu:12632%09red/mmu:26416%09red/mmu:26413%09red/mmu:22034%09red/mmu:54131%09red/mmu:12367%0…
mmu05146	Amoebiasis	50	161	0.310559	50/4074	161/11836	0.838451	1	0.645453	O08797/O08804/O08908/O35904/O88444/P02463/P05132/P08121/P08122/P11087/P11276/P11835/P14602/P19137/P20444/P21278/P21279/P25799/P26450/P28293/P30677/P34152/P35278/P35700/P42337/P51150/P51432/P57780/P61021/P63318/P68181/P68404/P70677/P97927/Q01149/Q04207/Q60675/Q60854/Q61001/Q61176/Q61292/Q64727/Q7TPR4/Q8BTI9/Q8CGK7/Q8VCG4/Q9CQD1/Q9QZS0/Q9R0B6/Q9Z1B3	http://www.genome.jp/kegg-bin/show_pathway?mmu05146/mmu:20723%09red/mmu:20708%09red/mmu:18709%09red/mmu:18707%09red/mmu:432530%09red/mmu:12826%09red/mmu:18747%09red/mmu:12825%09red/mmu:12827%09red/mmu:12842%09red/mmu:14268%09red/mmu:16414%09red/mmu:15507%09red/mmu:16772%09red/mmu:18750%09red/mmu:14672%09red/mmu:14682%09red/mmu:18033%09red/mmu:18708%09red/mmu:13035%09red/mmu:14675%09red/mmu:14083%…
mmu04270	Vascular smooth muscle contraction	63	204	0.308824	63/4074	204/11836	0.874904	1	0.645453	F8VQK3/O54865/O88444/P04627/P05132/P0C605/P0DP26/P11881/P16054/P18293/P20444/P21278/P21279/P23298/P27600/P27601/P28028/P28867/P31938/P35455/P51432/P51830/P62137/P62141/P63085/P63087/P63268/P63318/P68181/P68404/P70227/P70335/P70336/P84309/P97490/P97819/Q01815/Q02111/Q08460/Q3UMT1/Q60605/Q61210/Q61879/Q63844/Q63932/Q68FM7/Q6URW6/Q6VVW5/Q8CI43/Q8VDD5/Q8VHH7/Q91VC7/Q99246/Q99N57/Q9CQ19/Q9DBR7/Q9ERL9/…	http://www.genome.jp/kegg-bin/show_pathway?mmu04270/mmu:234889%09red/mmu:54195%09red/mmu:432530%09red/mmu:11836%09red/mmu:18747%09red/mmu:19091%09red/mmu:12313%09red/mmu:16438%09red/mmu:18754%09red/mmu:18160%09red/mmu:18750%09red/mmu:14672%09red/mmu:14682%09red/mmu:18755%09red/mmu:14673%09red/mmu:14674%09red/mmu:109880%09red/mmu:18753%09red/mmu:26395%09red/mmu:11998%09red/mmu:18797%09red/mmu:1151…
mmu05165	Human papillomavirus infection	163	528	0.308712	163/4074	528/11836	0.965153	1	0.645453	A2AN08/A6H584/B1AY10/B2RWS6/B2RXC8/O08586/O08734/O08759/O08908/O09010/O09106/O35516/O35625/O35904/O54890/O55226/O70309/O70421/O88351/O88522/O88566/O89110/P01898/P01901/P02463/P05132/P05622/P08122/P09055/P10923/P11087/P11276/P11688/P15920/P19137/P24383/P25799/P26450/P29788/P30285/P31266/P31750/P31938/P32883/P34152/P42337/P43406/P46414/P50516/P50518/P51141/P51863/P52480/P57746/P60766/P62192/P62340/…	http://www.genome.jp/kegg-bin/show_pathway?mmu05165/mmu:69116%09red/mmu:665033%09red/mmu:74164%09red/mmu:328572%09red/mmu:235542%09red/mmu:19211%09red/mmu:12018%09red/mmu:22215%09red/mmu:18709%09red/mmu:16848%09red/mmu:433759%09red/mmu:18129%09red/mmu:12005%09red/mmu:18707%09red/mmu:16416%09red/mmu:12643%09red/mmu:16419%09red/mmu:14362%09red/mmu:16150%09red/mmu:16151%09red/mmu:12006%09red/mmu:123…
mmu04625	C-type lectin receptor signaling pathway	53	174	0.304598	53/4074	174/11836	0.88336	1	0.645453	O08908/O08911/O08989/O35904/O88351/O88522/O89110/P05480/P05627/P0DP26/P10833/P11881/P19973/P20491/P25799/P26450/P28867/P29452/P31750/P32883/P35235/P42337/P43300/P47811/P48025/P48453/P48455/P49138/P62071/P63085/P63328/P70227/Q04207/Q3TTA7/Q60823/Q61097/Q61411/Q61831/Q63810/Q63844/Q80TQ2/Q8BTI9/Q8CIH5/Q91Y86/Q99N57/Q9EPB4/Q9QUI0/Q9WTK5/Q9WTU6/Q9WUA6/Q9WUI1/Q9Z0H7/Q9Z329	http://www.genome.jp/kegg-bin/show_pathway?mmu04625/mmu:18709%09red/mmu:29857%09red/mmu:17532%09red/mmu:18707%09red/mmu:16150%09red/mmu:16151%09red/mmu:12370%09red/mmu:20779%09red/mmu:16476%09red/mmu:12313%09red/mmu:20130%09red/mmu:16438%09red/mmu:16985%09red/mmu:14127%09red/mmu:18033%09red/mmu:18708%09red/mmu:18753%09red/mmu:12362%09red/mmu:11651%09red/mmu:16653%09red/mmu:19247%09red/mmu:18706%0…
mmu01523	Antifolate resistance	14	46	0.304348	14/4074	46/11836	0.763361	1	0.645453	E9Q236/O35379/O88351/O88522/P00375/P25799/P41438/Q04207/Q64737/Q7TMS5/Q9CWJ9/Q9CZN7/Q9R1X5/Q9Z0L8	http://www.genome.jp/kegg-bin/show_pathway?mmu01523/mmu:239273%09red/mmu:17250%09red/mmu:16150%09red/mmu:16151%09red/mmu:13361%09red/mmu:18033%09red/mmu:20509%09red/mmu:19697%09red/mmu:14450%09red/mmu:26357%09red/mmu:108147%09red/mmu:108037%09red/mmu:27416%09red/mmu:14590%09red
mmu00982	Drug metabolism - cytochrome P450	28	92	0.304348	28/4074	92/11836	0.820192	1	0.645453	O09131/O54754/P00329/P10649/P15626/P19157/P19639/P24472/P28474/P30115/P46425/P47739/P48774/P50285/P97872/Q61133/Q64133/Q64471/Q6ZQM8/Q80VQ0/Q80W21/Q8BW75/Q8R5I6/Q91VS7/Q99L20/Q9CPU4/Q9DCM2/Q9JHF7	http://www.genome.jp/kegg-bin/show_pathway?mmu00982/mmu:14873%09red/mmu:11761%09red/mmu:11522%09red/mmu:14862%09red/mmu:14863%09red/mmu:14870%09red/mmu:14864%09red/mmu:14860%09red/mmu:11532%09red/mmu:14859%09red/mmu:14869%09red/mmu:11670%09red/mmu:14866%09red/mmu:14261%09red/mmu:14263%09red/mmu:14872%09red/mmu:17161%09red/mmu:14871%09red/mmu:394432%09red/mmu:67689%09red/mmu:68312%09red/mmu:109731…
mmu04330	Notch signaling pathway	28	92	0.304348	28/4074	92/11836	0.820192	1	0.645453	B2RWS6/O08919/O09010/O09106/O35516/O88712/P0C7T6/P31266/P51141/P54254/P56546/P57716/P70288/Q01705/Q08122/Q60838/Q61062/Q62440/Q62441/Q62504/Q80V91/Q8C863/Q91ZA8/Q9CSN1/Q9DA19/Q9QZS3/Q9WU42/Q9Z0F8	http://www.genome.jp/kegg-bin/show_pathway?mmu04330/mmu:328572%09red/mmu:18223%09red/mmu:16848%09red/mmu:433759%09red/mmu:18129%09red/mmu:13016%09red/mmu:52335%09red/mmu:19664%09red/mmu:13542%09red/mmu:20238%09red/mmu:13017%09red/mmu:59287%09red/mmu:15182%09red/mmu:18128%09red/mmu:21887%09red/mmu:13543%09red/NA%09red/mmu:21885%09red/mmu:21888%09red/mmu:56381%09red/mmu:80904%09red/mmu:16396%09red/…
mmu05216	Thyroid cancer	17	56	0.303571	17/4074	56/11836	0.781223	1	0.645453	D3YZP9/F6ZDS4/O08734/P21107/P28028/P28700/P28704/P28705/P31938/P32883/P35546/P63085/Q02248/Q07813/Q61411/Q63844/Q63932	http://www.genome.jp/kegg-bin/show_pathway?mmu05216/mmu:76551%09red/mmu:108989%09red/mmu:12018%09red/mmu:59069%09red/mmu:109880%09red/mmu:20181%09red/mmu:20182%09red/mmu:20183%09red/mmu:26395%09red/mmu:16653%09red/mmu:19713%09red/mmu:26413%09red/mmu:12387%09red/mmu:12028%09red/mmu:15461%09red/mmu:26417%09red/mmu:26396%09red
mmu05207	Chemical carcinogenesis - receptor activation	94	310	0.303226	94/4074	310/11836	0.946273	1	0.645453	B2RSH2/O08908/O08915/O09131/O35343/O35344/O35345/O35516/O35904/O55017/O70174/O88444/P05132/P05480/P05627/P07901/P08113/P08752/P10417/P10649/P11499/P15626/P16951/P18653/P18654/P19639/P20444/P24472/P25799/P26450/P28700/P28704/P28705/P30115/P31750/P31938/P32883/P34914/P42227/P42230/P42232/P42337/P48774/P51830/P52293/P63085/P63318/P68181/P68404/P70168/P84309/P97445/P97490/Q01147/Q01279/Q01815/Q04207/…	http://www.genome.jp/kegg-bin/show_pathway?mmu05207/mmu:14677%09red/mmu:18709%09red/mmu:11632%09red/mmu:14873%09red/mmu:16649%09red/mmu:16648%09red/mmu:16650%09red/mmu:18129%09red/mmu:18707%09red/mmu:12287%09red/mmu:11438%09red/mmu:432530%09red/mmu:18747%09red/mmu:20779%09red/mmu:16476%09red/mmu:15519%09red/mmu:22027%09red/mmu:14678%09red/mmu:12043%09red/mmu:14862%09red/mmu:15516%09red/mmu:14863%…
mmu00514	Other types of O-glycan biosynthesis	18	60	0.3	18/4074	60/11836	0.803655	1	0.645453	O08912/O09010/P97325/Q3U4G3/Q6PB93/Q7TT15/Q8BGQ4/Q8BHT6/Q8BYB9/Q8BYW9/Q8CF93/Q8CGY8/Q8K297/Q8VHI3/Q91YY2/Q91ZW2/Q9JJ61/Q9R0E1	http://www.genome.jp/kegg-bin/show_pathway?mmu00514/mmu:14423%09red/mmu:16848%09red/mmu:20441%09red/mmu:268880%09red/mmu:108148%09red/mmu:212996%09red/mmu:217734%09red/mmu:381694%09red/mmu:224143%09red/mmu:101351%09red/mmu:271786%09red/mmu:108155%09red/mmu:234407%09red/mmu:80294%09red/mmu:57370%09red/mmu:140484%09red/mmu:108760%09red/mmu:26433%09red
mmu05164	Influenza A	80	267	0.299625	80/4074	267/11836	0.948189	1	0.645453	B2RWS6/O08734/O08908/O35345/O35904/O88351/O88522/O88879/O89110/P13597/P15261/P20444/P20918/P22366/P25799/P26450/P29452/P30285/P31750/P31938/P42337/P46638/P48962/P51881/P52293/P60710/P62492/P62897/P63085/P63260/P68404/P70380/P70444/P70671/P70677/Q03963/Q04207/Q07813/Q3TL44/Q3UNA4/Q3V132/Q60778/Q60803/Q60823/Q60932/Q60953/Q60960/Q61160/Q61510/Q62120/Q63844/Q63932/Q63953/Q6P5F9/Q6PFD9/Q6Q899/Q6ZWX6/…	http://www.genome.jp/kegg-bin/show_pathway?mmu05164/mmu:328572%09red/mmu:12018%09red/mmu:18709%09red/mmu:16650%09red/mmu:18707%09red/mmu:16150%09red/mmu:16151%09red/mmu:11783%09red/mmu:12370%09red/mmu:15894%09red/mmu:15979%09red/mmu:18750%09red/mmu:18815%09red/mmu:17874%09red/mmu:18033%09red/mmu:18708%09red/mmu:12362%09red/mmu:12567%09red/mmu:11651%09red/mmu:26395%09red/mmu:18706%09red/mmu:19326%…
mmu04750	Inflammatory mediator regulation of TRP channels	55	184	0.298913	55/4074	184/11836	0.917664	1	0.645453	O08677/O08908/O08911/O09110/O35904/O88444/P05132/P05480/P0DP26/P11798/P11881/P16054/P20444/P21279/P23298/P26450/P28652/P28867/P35363/P42337/P47811/P51432/P51830/P62137/P62141/P63087/P63318/P68181/P68404/P70174/P70227/P70236/P84309/P97490/P97819/Q02111/Q61730/Q61831/Q62077/Q6NXK8/Q6PHZ2/Q7TNS7/Q8BTI9/Q8CIH5/Q8VHH7/Q91Y86/Q923T9/Q924D1/Q925H0/Q9EPK8/Q9WTR1/Q9WTU6/Q9WUI1/Q9Z1B3/Q9Z329	http://www.genome.jp/kegg-bin/show_pathway?mmu04750/mmu:16644%09red/mmu:18709%09red/mmu:29857%09red/mmu:26397%09red/mmu:18707%09red/mmu:432530%09red/mmu:18747%09red/mmu:20779%09red/mmu:12313%09red/mmu:12322%09red/mmu:16438%09red/mmu:18754%09red/mmu:18750%09red/mmu:14682%09red/mmu:18755%09red/mmu:18708%09red/mmu:12323%09red/mmu:18753%09red/mmu:15558%09red/mmu:18706%09red/mmu:26416%09red/mmu:18797%…
mmu05215	Prostate cancer	49	164	0.29878	49/4074	164/11836	0.90702	1	0.645453	B2RWS6/O08586/O08908/O35261/O35904/O88351/O88522/P04627/P05622/P07901/P08113/P10417/P11214/P11499/P16092/P19157/P25799/P26450/P28028/P31750/P31938/P32883/P42337/P46414/P46425/P63085/Q01147/Q01279/Q02248/Q04207/Q60631/Q60751/Q60823/Q61337/Q61411/Q61457/Q62245/Q63844/Q63932/Q8BTI9/Q8C3Q9/Q99N57/Q9JLN9/Q9R097/Q9R1E0/Q9WTL4/Q9WUA6/Q9WV60/Q9Z2A0	http://www.genome.jp/kegg-bin/show_pathway?mmu05215/mmu:328572%09red/mmu:19211%09red/mmu:18709%09red/mmu:13557%09red/mmu:18707%09red/mmu:16150%09red/mmu:16151%09red/mmu:11836%09red/mmu:18596%09red/mmu:15519%09red/mmu:22027%09red/mmu:12043%09red/mmu:18791%09red/mmu:15516%09red/mmu:14182%09red/mmu:14870%09red/mmu:18033%09red/mmu:18708%09red/mmu:109880%09red/mmu:11651%09red/mmu:26395%09red/mmu:16653…
mmu04151	PI3K-Akt signaling pathway	168	564	0.297872	168/4074	564/11836	0.992689	1	0.645453	A6H584/B2RXC8/O08543/O08545/O08586/O08908/O35904/O54890/O55226/O70309/O88351/O88522/P02463/P05532/P05622/P06880/P07901/P08113/P08122/P09055/P09581/P10417/P10923/P11087/P11276/P11499/P11688/P12657/P15208/P15209/P16092/P16951/P19137/P20181/P20444/P21237/P25799/P26450/P28700/P29387/P29788/P30285/P31750/P31938/P32883/P34152/P35569/P42337/P43406/P46414/P48025/P50153/P52793/P61148/P61793/P61953/P61982/…	http://www.genome.jp/kegg-bin/show_pathway?mmu04151/mmu:665033%09red/mmu:235542%09red/mmu:13640%09red/mmu:13638%09red/mmu:19211%09red/mmu:18709%09red/mmu:18707%09red/mmu:16416%09red/mmu:12643%09red/mmu:16419%09red/mmu:16150%09red/mmu:16151%09red/mmu:12826%09red/mmu:16590%09red/mmu:18596%09red/mmu:14599%09red/mmu:15519%09red/mmu:22027%09red/mmu:12827%09red/mmu:16412%09red/mmu:12978%09red/mmu:12043…
mmu05167	Kaposi sarcoma-associated herpesvirus infection	98	331	0.296073	98/4074	331/11836	0.974152	1	0.645453	B2RWS6/O08734/O08908/O08911/O35261/O35904/O88351/O88522/O88597/O89110/P01027/P01898/P01901/P05480/P05627/P08103/P0DP26/P11881/P13597/P15261/P25799/P25911/P26450/P29387/P30285/P31750/P31938/P32883/P42227/P42337/P47809/P47811/P48025/P48453/P48455/P49138/P50153/P61953/P62874/P62880/P62881/P62897/P62983/P62984/P63001/P63078/P63085/P63213/P63216/P63328/P70227/P70236/P70444/P70671/P70677/Q00560/Q01147/…	http://www.genome.jp/kegg-bin/show_pathway?mmu05167/mmu:328572%09red/mmu:12018%09red/mmu:18709%09red/mmu:29857%09red/mmu:13557%09red/mmu:18707%09red/mmu:16150%09red/mmu:16151%09red/mmu:56208%09red/mmu:12370%09red/mmu:12266%09red/mmu:15007%09red/mmu:14972%09red/mmu:20779%09red/mmu:16476%09red/mmu:15162%09red/mmu:12313%09red/mmu:16438%09red/mmu:15894%09red/mmu:15979%09red/mmu:18033%09red/mmu:17096%…
mmu04110	Cell cycle	68	230	0.295652	68/4074	230/11836	0.950364	1	0.645453	A2A6Q5/B2RWS6/O09106/O35261/O35638/O70456/P00520/P17918/P25206/P30285/P46414/P49717/P49718/P53995/P61982/P62259/P62715/P62878/P63101/P63330/P68254/P68510/P70288/P97311/P97313/P97471/Q03147/Q08639/Q4VA53/Q60772/Q60996/Q61151/Q61457/Q61458/Q61550/Q61687/Q61881/Q62388/Q62432/Q64700/Q65Z40/Q6KCD5/Q6PD03/Q6PD28/Q76MZ3/Q7TNP2/Q8BGZ4/Q8BTZ4/Q8BUN5/Q8BZQ7/Q8K2H6/Q8R349/Q8VH37/Q91W96/Q99JP4/Q9CPV2/Q9CQV8/…	http://www.genome.jp/kegg-bin/show_pathway?mmu04110/mmu:217232%09red/mmu:328572%09red/mmu:433759%09red/mmu:13557%09red/mmu:20843%09red/mmu:55948%09red/mmu:11350%09red/mmu:18538%09red/mmu:17215%09red/mmu:12567%09red/mmu:12576%09red/mmu:17217%09red/NA%09red/mmu:17222%09red/mmu:22628%09red/mmu:22627%09red/mmu:19053%09red/mmu:56438%09red/mmu:22631%09red/mmu:19052%09red/mmu:22630%09red/mmu:22629%09red…
mmu04310	Wnt signaling pathway	74	251	0.294821	74/4074	251/11836	0.959656	1	0.645453	B2RWS6/O35625/O35927/O54833/O54949/O70421/O88566/O88712/P05132/P05627/P11798/P20444/P24383/P28652/P48453/P48455/P51141/P51432/P51655/P56546/P60122/P60764/P62878/P63001/P63318/P63328/P67871/P68181/P68404/P70336/P97298/P97471/Q02248/Q05144/Q08122/Q09XV5/Q3U5C7/Q3ULA2/Q5SRY7/Q60737/Q60838/Q61062/Q61086/Q61090/Q61831/Q62073/Q62440/Q62441/Q63810/Q6PHZ2/Q6VGS5/Q80U19/Q80Y24/Q80Z96/Q8BHJ5/Q8BPM0/Q8BUN5/…	http://www.genome.jp/kegg-bin/show_pathway?mmu04310/mmu:328572%09red/mmu:12005%09red/mmu:18163%09red/mmu:13000%09red/mmu:18099%09red/mmu:14362%09red/mmu:12006%09red/mmu:13016%09red/mmu:18747%09red/mmu:16476%09red/mmu:12322%09red/mmu:18750%09red/mmu:22421%09red/mmu:12323%09red/mmu:19056%09red/mmu:19057%09red/mmu:13542%09red/mmu:18797%09red/mmu:14735%09red/mmu:13017%09red/mmu:56505%09red/mmu:170758…
mmu04340	Hedgehog signaling pathway	24	82	0.292683	24/4074	82/11836	0.865446	1	0.645453	A2A5Z6/P05132/P10417/P28741/P60882/P68181/Q3ULA2/Q3UYH7/Q5SRY7/Q61115/Q8BTH8/Q8BVP5/Q8BWG8/Q8C4X2/Q91YI4/Q99MK8/Q9CUN6/Q9D074/Q9D1G3/Q9DC28/Q9JLV5/Q9JMK2/Q9WTX6/Q9WV60	http://www.genome.jp/kegg-bin/show_pathway?mmu04340/mmu:66313%09red/mmu:18747%09red/mmu:12043%09red/mmu:16568%09red/mmu:269878%09red/mmu:18749%09red/mmu:12234%09red/mmu:320129%09red/mmu:103583%09red/mmu:19206%09red/mmu:214897%09red/mmu:103236%09red/mmu:109689%09red/mmu:70425%09red/mmu:216869%09red/mmu:110355%09red/mmu:75788%09red/mmu:17237%09red/mmu:74770%09red/mmu:104318%09red/mmu:26554%09red/mm…
mmu00120	Primary bile acid biosynthesis	7	24	0.291667	7/4074	24/11836	0.772219	1	0.645453	O09174/P32020/P51660/P58137/Q60991/Q9DBG1/Q9WVK8	http://www.genome.jp/kegg-bin/show_pathway?mmu00120/mmu:17117%09red/mmu:20280%09red/mmu:15488%09red/mmu:170789%09red/mmu:13123%09red/mmu:104086%09red/mmu:13116%09red
mmu05160	Hepatitis C	74	254	0.291339	74/4074	254/11836	0.969809	1	0.645453	O08734/O08908/O35261/O35904/O88351/O88522/O88879/O88907/O89110/P04627/P25799/P26450/P28028/P28700/P30285/P31750/P31938/P32883/P35762/P35951/P42227/P42337/P60229/P61290/P61982/P62259/P62715/P62897/P63085/P63101/P63330/P68254/P68510/P70196/P70444/P70671/P70677/Q01279/Q02248/Q03963/Q04207/Q07813/Q60631/Q60771/Q60803/Q60823/Q60855/Q61146/Q61160/Q61337/Q61411/Q62245/Q63844/Q63932/Q64282/Q6P1F6/Q6Q899/…	http://www.genome.jp/kegg-bin/show_pathway?mmu05160/mmu:12018%09red/mmu:18709%09red/mmu:13557%09red/mmu:18707%09red/mmu:16150%09red/mmu:16151%09red/mmu:11783%09red/mmu:56469%09red/mmu:12370%09red/mmu:11836%09red/mmu:18033%09red/mmu:18708%09red/mmu:109880%09red/mmu:20181%09red/mmu:12567%09red/mmu:11651%09red/mmu:26395%09red/mmu:16653%09red/mmu:12520%09red/mmu:16835%09red/mmu:20848%09red/mmu:18706%…
mmu05200	Pathways in cancer	244	838	0.291169	244/4074	838/11836	0.999698	1	0.645453	B2RSH2/B2RWS6/D3YZP9/F6ZDS4/O08586/O08677/O08734/O08908/O09106/O09131/O35261/O35516/O35625/O35904/O54784/O70421/O88351/O88444/O88522/O88566/O88712/O88879/O89110/P00520/P02463/P04627/P05132/P05532/P05622/P05627/P07901/P08113/P08122/P08752/P09055/P09581/P0DP26/P10417/P10649/P11276/P11499/P11798/P13705/P14901/P15261/P15626/P16092/P17809/P19137/P19157/P19221/P19639/P20444/P21107/P21278/P21279/P22682/…	http://www.genome.jp/kegg-bin/show_pathway?mmu05200/mmu:14677%09red/mmu:328572%09red/mmu:76551%09red/mmu:108989%09red/mmu:19211%09red/mmu:16644%09red/mmu:12018%09red/mmu:18709%09red/mmu:433759%09red/mmu:14873%09red/mmu:13557%09red/mmu:18129%09red/mmu:12005%09red/mmu:18707%09red/mmu:13144%09red/mmu:14362%09red/mmu:16150%09red/mmu:432530%09red/mmu:16151%09red/mmu:12006%09red/mmu:13016%09red/mmu:117…
mmu04610	Complement and coagulation cascades	39	134	0.291045	39/4074	134/11836	0.919862	1	0.645453	E9PV24/O08677/O55186/O88947/P01027/P01029/P03953/P06909/P07758/P08607/P11214/P11835/P14106/P15306/P19221/P20352/P20918/P22599/P26262/P29788/P32261/P97290/P98086/Q00897/Q00898/Q02105/Q06890/Q07235/Q08761/Q61129/Q61247/Q64735/Q6GQT1/Q80YC5/Q8BH61/Q8CIZ8/Q8K0E8/Q8VCG4/Q8VCM7	http://www.genome.jp/kegg-bin/show_pathway?mmu04610/mmu:14161%09red/mmu:16644%09red/mmu:12509%09red/mmu:14058%09red/mmu:12266%09red/mmu:12268%09red/mmu:11537%09red/mmu:12628%09red/mmu:20700%09red/mmu:12269%09red/mmu:18791%09red/mmu:16414%09red/mmu:12260%09red/mmu:21824%09red/mmu:14061%09red/mmu:14066%09red/mmu:18815%09red/mmu:20701%09red/mmu:16621%09red/mmu:22370%09red/mmu:11905%09red/mmu:12258%0…
mmu04916	Melanogenesis	43	148	0.290541	43/4074	148/11836	0.930777	1	0.645453	B2RSH2/B2RWS6/O70421/O88444/P05132/P05532/P08752/P0DP26/P11798/P18872/P20444/P21279/P24383/P28652/P31938/P32883/P48302/P51141/P51432/P51830/P63085/P63318/P68181/P68404/P84309/P97490/Q01147/Q02248/Q60838/Q61062/Q61086/Q61090/Q61411/Q63844/Q63932/Q6PHZ2/Q8VHH7/Q923T9/Q99N57/Q9DC51/Q9JIP6/Q9WV60/Q9Z1B3	http://www.genome.jp/kegg-bin/show_pathway?mmu04916/mmu:14677%09red/mmu:328572%09red/mmu:14362%09red/mmu:432530%09red/mmu:18747%09red/mmu:16590%09red/mmu:14678%09red/mmu:12313%09red/mmu:12322%09red/mmu:14681%09red/mmu:18750%09red/mmu:14682%09red/mmu:22421%09red/mmu:12323%09red/mmu:26395%09red/mmu:16653%09red/mmu:13618%09red/mmu:13542%09red/mmu:18797%09red/mmu:11515%09red/mmu:26413%09red/mmu:18752…
mmu00430	Taurine and hypotaurine metabolism	9	31	0.290323	9/4074	31/11836	0.792245	1	0.645453	P48318/P48320/P50285/P97872/Q60928/Q6PDY2/Q99JP7/Q9DBE0/Q9Z2A9	http://www.genome.jp/kegg-bin/show_pathway?mmu00430/mmu:14415%09red/mmu:14417%09red/mmu:14261%09red/mmu:14263%09red/mmu:14598%09red/mmu:211488%09red/mmu:207182%09red/mmu:246277%09red/mmu:23887%09red
mmu05152	Tuberculosis	83	287	0.289199	83/4074	287/11836	0.980826	1	0.645453	B2RWS6/O08911/O70370/O88879/O89053/O89110/P01027/P05480/P0DP26/P10417/P11438/P11798/P11835/P15261/P15920/P17047/P18242/P19973/P20491/P22366/P25799/P28652/P31750/P35278/P38647/P47811/P48025/P48453/P48455/P51150/P51437/P51863/P58801/P61021/P62897/P63038/P63082/P63085/P63139/P63328/P70196/P70353/P70380/P70444/P70677/Q01147/Q04207/Q07813/Q60823/Q61097/Q61160/Q61337/Q61830/Q61831/Q62120/Q62406/Q63810/…	http://www.genome.jp/kegg-bin/show_pathway?mmu05152/mmu:328572%09red/mmu:29857%09red/mmu:13040%09red/mmu:11783%09red/mmu:12721%09red/mmu:12370%09red/mmu:12266%09red/mmu:20779%09red/mmu:12313%09red/mmu:12043%09red/mmu:16783%09red/mmu:12322%09red/mmu:16414%09red/mmu:15979%09red/mmu:21871%09red/mmu:16784%09red/mmu:13033%09red/mmu:16985%09red/mmu:14127%09red/mmu:17874%09red/mmu:18033%09red/mmu:12323%…
mmu03440	Homologous recombination	15	52	0.288462	15/4074	52/11836	0.839936	1	0.645453	O35654/O88700/P46737/P52431/Q3UI43/Q5U5Q9/Q61216/Q62388/Q8K3W0/Q8VEE4/Q91ZJ0/Q9CQ71/Q9CYR0/Q9R207/Q9Z321	http://www.genome.jp/kegg-bin/show_pathway?mmu03440/mmu:18972%09red/mmu:12144%09red/mmu:210766%09red/mmu:18971%09red/mmu:68251%09red/mmu:20184%09red/mmu:17535%09red/mmu:11920%09red/mmu:107976%09red/mmu:68275%09red/mmu:71711%09red/mmu:68240%09red/mmu:381760%09red/mmu:27354%09red/mmu:21976%09red
mmu05140	Leishmaniasis	30	104	0.288462	30/4074	104/11836	0.905604	1	0.645453	O08911/O70145/P01027/P05627/P09055/P10126/P11835/P15261/P22366/P25799/P28667/P29351/P41969/P47811/P62631/P63085/P68404/P70196/Q04207/Q60778/Q62073/Q62120/Q62406/Q63844/Q63953/Q64735/Q8CF89/Q8R4K2/Q99K90/Q9WUI1	http://www.genome.jp/kegg-bin/show_pathway?mmu05140/mmu:29857%09red/mmu:17970%09red/mmu:12266%09red/mmu:16476%09red/mmu:16412%09red/mmu:13627%09red/mmu:16414%09red/mmu:15979%09red/mmu:17874%09red/mmu:18033%09red/mmu:17357%09red/mmu:15170%09red/mmu:13712%09red/mmu:26416%09red/mmu:13628%09red/mmu:26413%09red/mmu:18751%09red/mmu:22034%09red/mmu:19697%09red/mmu:18036%09red/mmu:26409%09red/mmu:16452%0…
mmu04623	Cytosolic DNA-sensing pathway	33	115	0.286957	33/4074	115/11836	0.920473	1	0.645453	B2RXC6/O88351/O88522/O89110/P25799/P29452/P52432/P59470/P61219/P62876/P70380/P70671/P70677/P97304/P97864/Q04207/Q3TBT3/Q60710/Q60778/Q60855/Q61160/Q6Q899/Q80UW8/Q8BVZ5/Q8VCF0/Q91WD1/Q921X6/Q923G2/Q99MU3/Q9D483/Q9EPB4/Q9WUN2/Q9Z2D3	http://www.genome.jp/kegg-bin/show_pathway?mmu04623/mmu:218832%09red/mmu:16150%09red/mmu:16151%09red/mmu:12370%09red/mmu:18033%09red/mmu:12362%09red/mmu:20016%09red/mmu:70428%09red/mmu:69833%09red/mmu:66491%09red/mmu:16173%09red/mmu:54131%09red/mmu:12367%09red/mmu:20018%09red/mmu:12369%09red/mmu:19697%09red/mmu:72512%09red/mmu:56045%09red/mmu:18036%09red/mmu:19766%09red/mmu:14082%09red/mmu:230073…
mmu04390	Hippo signaling pathway	72	253	0.284585	72/4074	253/11836	0.982579	1	0.645453	E9Q9R9/O35607/O35625/O70421/O88566/P11835/P24383/P26231/P36895/P46662/P46938/P51141/P60710/P61148/P61982/P62137/P62141/P62259/P62715/P63087/P63101/P63260/P63330/P68254/P68510/P70175/P70340/P97471/Q02248/Q02956/Q3ULA2/Q5SRY7/Q5SXA9/Q60838/Q61062/Q61086/Q61090/Q61301/Q62074/Q62108/Q62210/Q62432/Q63ZW7/Q65CL1/Q6P1F6/Q6ZWR4/Q76MZ3/Q7TNP2/Q7TQJ8/Q7TSJ6/Q80U72/Q80Y17/Q811D0/Q8BG02/Q8BPB0/Q8BUN5/Q8C0V9/…	http://www.genome.jp/kegg-bin/show_pathway?mmu04390/mmu:71228%09red/mmu:12168%09red/mmu:12005%09red/mmu:14362%09red/mmu:12006%09red/mmu:16414%09red/mmu:22421%09red/mmu:12385%09red/mmu:12166%09red/mmu:18016%09red/mmu:22601%09red/mmu:13542%09red/mmu:11461%09red/mmu:14164%09red/mmu:22628%09red/mmu:19045%09red/mmu:19046%09red/mmu:22627%09red/mmu:19053%09red/mmu:19047%09red/mmu:22631%09red/mmu:11465%0…
mmu04972	Pancreatic secretion	49	173	0.283237	49/4074	173/11836	0.964182	1	0.645453	E9Q401/G5E829/O55143/O88343/O88444/P00687/P00920/P09240/P11881/P13808/P14094/P14231/P20444/P21279/P35276/P51432/P51830/P55012/P55258/P56528/P62492/P62835/P63001/P63318/P68404/P70227/P84309/P97370/P97490/Q08460/Q61165/Q64518/Q6PIC6/Q6PIE5/Q6Q477/Q792Z1/Q8R429/Q8VDN2/Q8VHH7/Q99JI6/Q99P58/Q9CPN9/Q9ERZ3/Q9QUI0/Q9R0K7/Q9WV27/Q9Z1B3/Q9Z1R9/Q9Z329	http://www.genome.jp/kegg-bin/show_pathway?mmu04972/mmu:20191%09red/mmu:67972%09red/mmu:11938%09red/mmu:54403%09red/mmu:432530%09red/mmu:11722%09red/mmu:12349%09red/mmu:12424%09red/mmu:16438%09red/mmu:20535%09red/mmu:11931%09red/mmu:11932%09red/mmu:18750%09red/mmu:14682%09red/mmu:19340%09red/mmu:18797%09red/mmu:11515%09red/mmu:20496%09red/mmu:17274%09red/mmu:12494%09red/mmu:53869%09red/mmu:109905…
mmu05169	Epstein-Barr virus infection	101	358	0.282123	101/4074	358/11836	0.995375	1	0.645453	O08734/O08908/O08911/O09106/O09110/O35226/O35261/O35593/O35904/O88351/O88522/O88685/O88879/O89110/P01887/P01898/P01901/P05627/P10417/P13597/P14211/P14685/P15379/P20152/P21958/P22366/P25799/P25911/P26450/P26516/P27773/P30285/P31266/P31750/P35991/P36371/P42227/P42337/P46414/P46471/P46935/P47809/P47811/P48025/P54775/P55772/P62192/P62196/P62334/P62897/P63001/P70196/P70236/P70288/P70444/P70671/P70677/…	http://www.genome.jp/kegg-bin/show_pathway?mmu05169/mmu:12018%09red/mmu:18709%09red/mmu:29857%09red/mmu:433759%09red/mmu:26397%09red/mmu:19185%09red/mmu:13557%09red/mmu:59029%09red/mmu:18707%09red/mmu:16150%09red/mmu:16151%09red/mmu:19182%09red/mmu:11783%09red/mmu:12370%09red/mmu:12010%09red/mmu:15007%09red/mmu:14972%09red/mmu:16476%09red/mmu:12043%09red/mmu:15894%09red/mmu:12317%09red/mmu:22123%…
mmu05162	Measles	69	245	0.281633	69/4074	245/11836	0.985354	1	0.645453	O08734/O08908/O35904/O54833/O88351/O88522/O88879/O89110/P05627/P10417/P16627/P17156/P17879/P22366/P25799/P26041/P26450/P30285/P31750/P42227/P42230/P42232/P42337/P46414/P62897/P63017/P67871/P68040/P70196/P70444/P70671/P70677/Q03963/Q04207/Q07813/Q3TTA7/Q60737/Q60769/Q60778/Q60803/Q60823/Q61160/Q61337/Q61457/Q61696/Q61831/Q62073/Q62406/Q64373/Q6Q899/Q6ZWX6/Q8BHH2/Q8BTI9/Q8C3Q9/Q8R4K2/Q8R5F7/Q8VCF0/…	http://www.genome.jp/kegg-bin/show_pathway?mmu05162/mmu:12018%09red/mmu:18709%09red/mmu:18707%09red/mmu:13000%09red/mmu:16150%09red/mmu:16151%09red/mmu:11783%09red/mmu:12370%09red/mmu:16476%09red/mmu:12043%09red/mmu:15482%09red/mmu:15512%09red/mmu:15511%09red/mmu:17874%09red/mmu:18033%09red/mmu:17698%09red/mmu:18708%09red/mmu:12567%09red/mmu:11651%09red/mmu:20848%09red/mmu:20850%09red/mmu:20851%0…
mmu04218	Cellular senescence	74	264	0.280303	74/4074	264/11836	0.989479	1	0.645453	O08529/O08586/O08908/O08911/O08989/O09110/O35261/O35350/O35904/P01898/P01901/P0DP26/P10833/P11881/P23949/P25799/P26450/P30285/P31750/P31938/P32883/P42337/P47811/P48453/P48455/P48962/P49138/P51881/P62071/P62137/P62141/P63085/P63087/P63328/P70227/P70236/Q04207/Q3ULA2/Q3UMR5/Q3V132/Q5EBH1/Q5SRY7/Q60823/Q60876/Q60930/Q60931/Q60932/Q60972/Q61216/Q61411/Q61457/Q62388/Q62432/Q63810/Q63844/Q63932/Q64337/…	http://www.genome.jp/kegg-bin/show_pathway?mmu04218/mmu:12334%09red/mmu:19211%09red/mmu:18709%09red/mmu:29857%09red/mmu:17532%09red/mmu:26397%09red/mmu:13557%09red/mmu:12333%09red/mmu:18707%09red/mmu:15007%09red/mmu:14972%09red/mmu:12313%09red/mmu:20130%09red/mmu:16438%09red/mmu:12193%09red/mmu:18033%09red/mmu:18708%09red/mmu:12567%09red/mmu:11651%09red/mmu:26395%09red/mmu:16653%09red/mmu:18706%0…
mmu04514	Cell adhesion molecules	70	250	0.28	70/4074	250/11836	0.98802	1	0.645453	A2A8L5/B0V2N1/O35136/O35988/O54991/O88792/P01898/P01901/P06800/P09055/P0C192/P0C673/P11835/P12960/P13595/P13597/P15116/P18828/P20917/P27573/P28828/P32507/P33146/P35330/P39038/P43406/P43407/P55284/Q08481/Q0VBD0/Q3TEW6/Q60771/Q61146/Q61330/Q61490/Q61543/Q61739/Q62230/Q64314/Q64487/Q64519/Q69ZK9/Q6P9K9/Q80Z24/Q810B7/Q810B8/Q810B9/Q810C0/Q810C1/Q810U3/Q810U4/Q8BIF0/Q8BYM5/Q8C031/Q8K094/Q8R4F1/Q8R4G0/…	http://www.genome.jp/kegg-bin/show_pathway?mmu04514/mmu:19268%09red/mmu:19280%09red/mmu:17968%09red/mmu:20971%09red/mmu:53321%09red/mmu:16456%09red/mmu:15007%09red/mmu:14972%09red/NA%09red/mmu:16412%09red/mmu:272381%09red/mmu:207683%09red/mmu:16414%09red/mmu:12805%09red/mmu:17967%09red/mmu:15894%09red/mmu:12558%09red/mmu:20969%09red/mmu:17136%09red/mmu:17528%09red/mmu:19274%09red/mmu:19294%09red/…
mmu04668	TNF signaling pathway	53	190	0.278947	53/4074	190/11836	0.977905	1	0.645453	O08908/O08911/O09110/O35099/O35188/O35904/O88351/O88522/O89110/P05627/P13597/P16951/P25799/P26450/P31750/P31938/P42337/P47809/P47811/P63085/P70236/P70677/P97864/Q01147/Q04207/Q3UHC7/Q571K4/Q60769/Q60803/Q60823/Q60855/Q60989/Q61160/Q61635/Q61831/Q62073/Q62210/Q63844/Q80TQ2/Q8BTI9/Q8BX10/Q8C050/Q8C863/Q8CE90/Q8CF89/Q8CI61/Q8K1M6/Q91Y86/Q99K90/Q9WTU6/Q9WUA6/Q9WUI1/Q9Z2B9	http://www.genome.jp/kegg-bin/show_pathway?mmu04668/mmu:18709%09red/mmu:29857%09red/mmu:26397%09red/mmu:26408%09red/mmu:20312%09red/mmu:18707%09red/mmu:16150%09red/mmu:16151%09red/mmu:12370%09red/mmu:16476%09red/mmu:15894%09red/mmu:11909%09red/mmu:18033%09red/mmu:18708%09red/mmu:11651%09red/mmu:26395%09red/mmu:18706%09red/mmu:26398%09red/mmu:26416%09red/mmu:26413%09red/mmu:26399%09red/mmu:12367%0…
mmu04380	Osteoclast differentiation	53	192	0.276042	53/4074	192/11836	0.982616	1	0.645453	O08908/O08911/O35904/O54890/O70145/O70433/O88351/O88522/P05627/P09581/P15066/P15261/P24604/P25799/P26450/P31750/P31938/P35991/P39688/P42337/P47811/P48025/P48453/P48455/P55097/P63001/P63085/P63328/P70196/P70236/P97797/Q01147/Q04207/Q05117/Q60631/Q60823/Q61831/Q62073/Q63810/Q63844/Q63953/Q64337/Q80TQ2/Q8BTI9/Q8CE90/Q8CF89/Q8CIH5/Q91Y86/Q99K90/Q9WTK5/Q9WTU6/Q9WUA6/Q9WUI1	http://www.genome.jp/kegg-bin/show_pathway?mmu04380/mmu:18709%09red/mmu:29857%09red/mmu:18707%09red/mmu:16416%09red/mmu:17970%09red/mmu:14200%09red/mmu:16150%09red/mmu:16151%09red/mmu:16476%09red/mmu:12978%09red/mmu:16478%09red/mmu:15979%09red/mmu:21682%09red/mmu:18033%09red/mmu:18708%09red/mmu:11651%09red/mmu:26395%09red/mmu:12229%09red/mmu:14360%09red/mmu:18706%09red/mmu:26416%09red/mmu:20963%0…
mmu05143	African trypanosomiasis	16	59	0.271186	16/4074	59/11836	0.908858	1	0.645453	A8DUK4/O08677/P02088/P02089/P13597/P20444/P21279/P22366/P51432/P63318/P68404/P70380/P97927/Q00623/Q8C1A5/Q9Z1B3	http://www.genome.jp/kegg-bin/show_pathway?mmu05143/mmu:100503605%09red/mmu:16644%09red/mmu:100503605%09red/mmu:15130%09red/mmu:15894%09red/mmu:18750%09red/mmu:14682%09red/mmu:17874%09red/mmu:18797%09red/mmu:18752%09red/mmu:18751%09red/mmu:16173%09red/mmu:16775%09red/mmu:11806%09red/mmu:50492%09red/mmu:18795%09red
mmu04650	Natural killer cell mediated cytotoxicity	48	177	0.271186	48/4074	177/11836	0.985152	1	0.645453	O08908/O35904/P01901/P04627/P11835/P13597/P15261/P20444/P20491/P26450/P27870/P28028/P29351/P31938/P32883/P35235/P35330/P39688/P42337/P43404/P48025/P48453/P48455/P60764/P63001/P63085/P63318/P63328/P68404/P70444/P70677/Q05144/Q60631/Q60992/Q61120/Q61411/Q62077/Q62245/Q63810/Q63844/Q63932/Q63953/Q8BMC3/Q8BTI9/Q8CIH5/Q99N57/Q9QVP9/Q9R0C8	http://www.genome.jp/kegg-bin/show_pathway?mmu04650/mmu:18709%09red/mmu:18707%09red/mmu:14972%09red/mmu:11836%09red/mmu:16414%09red/mmu:15894%09red/mmu:15979%09red/mmu:18750%09red/mmu:14127%09red/mmu:18708%09red/mmu:22324%09red/mmu:109880%09red/mmu:15170%09red/mmu:26395%09red/mmu:16653%09red/mmu:19247%09red/mmu:15896%09red/mmu:14360%09red/mmu:18706%09red/mmu:22637%09red/mmu:20963%09red/mmu:19056%…
mmu04934	Cushing syndrome	69	255	0.270588	69/4074	255/11836	0.9955	1	0.645453	B2RSH2/E9Q7P2/O08915/O35111/O35261/O35625/O70421/O88444/O88502/O88559/O88566/P05132/P08752/P0C1Q2/P11798/P11881/P16951/P21278/P21279/P24383/P28028/P28652/P30285/P31938/P35347/P35951/P41778/P46414/P51141/P51432/P51830/P61965/P62835/P63085/P68181/P70227/P84309/P97438/P97490/P97807/Q01147/Q01279/Q01815/Q02248/Q60772/Q60838/Q61062/Q61086/Q61090/Q61423/Q61457/Q63844/Q63932/Q6PHZ2/Q80U87/Q8BLF1/Q8BWG9/…	http://www.genome.jp/kegg-bin/show_pathway?mmu04934/mmu:14677%09red/mmu:239556%09red/mmu:11632%09red/mmu:16527%09red/mmu:13557%09red/mmu:12005%09red/mmu:14362%09red/mmu:432530%09red/mmu:18584%09red/mmu:17283%09red/mmu:12006%09red/mmu:18747%09red/mmu:14678%09red/mmu:241489%09red/mmu:12322%09red/mmu:16438%09red/mmu:11909%09red/mmu:14672%09red/mmu:14682%09red/mmu:22421%09red/mmu:109880%09red/mmu:123…
mmu05166	Human T-cell leukemia virus 1 infection	103	383	0.26893	103/4074	383/11836	0.999454	1	0.645453	A2A6Q5/B2RWS6/O08586/O08908/O35261/O35904/O88351/O88444/O88522/P01887/P01898/P01901/P05132/P05627/P08046/P11835/P13597/P14211/P16951/P17809/P25799/P26039/P26450/P30285/P31750/P31938/P32883/P34022/P35564/P41969/P42230/P42232/P42337/P47809/P48453/P48455/P48962/P51830/P51881/P53995/P62340/P62827/P63085/P63139/P63328/P68181/P84309/P97333/P97471/P97490/Q01147/Q04207/Q07813/Q14AA6/Q3TQS0/Q3U182/Q3V132/…	http://www.genome.jp/kegg-bin/show_pathway?mmu05166/mmu:217232%09red/mmu:328572%09red/mmu:19211%09red/mmu:18709%09red/mmu:13557%09red/mmu:18707%09red/mmu:16150%09red/mmu:432530%09red/mmu:16151%09red/mmu:12010%09red/mmu:15007%09red/mmu:14972%09red/mmu:18747%09red/mmu:16476%09red/mmu:13653%09red/mmu:16414%09red/mmu:15894%09red/mmu:12317%09red/mmu:11909%09red/mmu:20525%09red/mmu:18033%09red/mmu:2189…
mmu04657	IL-17 signaling pathway	40	151	0.264901	40/4074	151/11836	0.985696	1	0.645453	O08911/O88351/O88522/O89110/P05627/P07901/P08113/P11499/P11672/P15066/P25799/P27005/P31725/P33435/P47811/P57080/P63085/P70196/P70372/P70677/Q04207/Q571K4/Q60769/Q60803/Q60943/Q61160/Q61382/Q61831/Q62073/Q63844/Q6P5G0/Q6PDM2/Q8BTZ4/Q91Y86/Q99K90/Q9WTU6/Q9WUI1/Q9WUN2/Q9WV60/Q9WVS8	http://www.genome.jp/kegg-bin/show_pathway?mmu04657/mmu:29857%09red/mmu:16150%09red/mmu:16151%09red/mmu:12370%09red/mmu:16476%09red/mmu:15519%09red/mmu:22027%09red/mmu:15516%09red/mmu:16819%09red/mmu:16478%09red/mmu:18033%09red/mmu:20201%09red/mmu:20202%09red/mmu:17386%09red/mmu:26416%09red/mmu:30940%09red/mmu:26413%09red/mmu:22034%09red/mmu:15568%09red/mmu:12367%09red/mmu:19697%09red/mmu:66724%0…
mmu04975	Fat digestion and absorption	16	61	0.262295	16/4074	61/11836	0.933963	1	0.645453	E9Q414/O08601/O35083/P05202/P06728/P12710/P41233/Q00623/Q08857/Q60714/Q61469/Q8CAY6/Q8QZT1/Q91VE0/Q99JY8/Q9Z2A7	http://www.genome.jp/kegg-bin/show_pathway?mmu04975/mmu:238055%09red/mmu:17777%09red/mmu:55979%09red/mmu:14719%09red/mmu:11808%09red/mmu:14080%09red/mmu:11303%09red/mmu:11806%09red/mmu:12491%09red/mmu:26457%09red/mmu:19012%09red/mmu:110460%09red/mmu:110446%09red/mmu:26569%09red/mmu:67916%09red/mmu:13350%09red
mmu04550	Signaling pathways regulating pluripotency of stem cells	56	216	0.259259	56/4074	216/11836	0.99729	1	0.645453	O08908/O08911/O35607/O35625/O35904/O70421/O88566/P16092/P23798/P24383/P25916/P26450/P27038/P31750/P31938/P32883/P36895/P37172/P41139/P42227/P42337/P42703/P47811/P51141/P63015/P63085/P70340/P97454/P97471/Q00560/Q02248/Q04692/Q60631/Q60665/Q60751/Q60823/Q60838/Q60954/Q61062/Q61086/Q61090/Q61271/Q61411/Q62120/Q62432/Q63844/Q63932/Q6PR54/Q8BTI9/Q8BUN5/Q99N57/Q99NA9/Q9JIP6/Q9WUA6/Q9WUI1/Q9WV60	http://www.genome.jp/kegg-bin/show_pathway?mmu04550/mmu:18709%09red/mmu:29857%09red/mmu:12168%09red/mmu:12005%09red/mmu:18707%09red/mmu:14362%09red/mmu:12006%09red/mmu:14182%09red/mmu:22658%09red/mmu:22421%09red/mmu:12151%09red/mmu:18708%09red/mmu:11480%09red/mmu:11651%09red/mmu:26395%09red/mmu:16653%09red/mmu:12166%09red/mmu:11477%09red/mmu:15904%09red/mmu:20848%09red/mmu:18706%09red/mmu:16880%0…
mmu04620	Toll-like receptor signaling pathway	44	171	0.25731	44/4074	171/11836	0.994497	1	0.645453	O08908/O08911/O09110/O35904/O88351/O88522/O89110/P05627/P10923/P22366/P25799/P26450/P31750/P31938/P42337/P47809/P47811/P55097/P63001/P63085/P70196/P70236/P70671/Q04207/Q60803/Q60823/Q60855/Q61160/Q61831/Q62073/Q62406/Q63844/Q63932/Q8BTI9/Q8CE90/Q8CF89/Q8R4K2/Q91Y86/Q99K90/Q9QZ06/Q9WTU6/Q9WUA6/Q9WUI1/Q9WUN2	http://www.genome.jp/kegg-bin/show_pathway?mmu04620/mmu:18709%09red/mmu:29857%09red/mmu:26397%09red/mmu:18707%09red/mmu:16150%09red/mmu:16151%09red/mmu:12370%09red/mmu:16476%09red/mmu:20750%09red/mmu:17874%09red/mmu:18033%09red/mmu:18708%09red/mmu:11651%09red/mmu:26395%09red/mmu:18706%09red/mmu:26398%09red/mmu:26416%09red/mmu:13038%09red/mmu:19353%09red/mmu:26413%09red/mmu:22034%09red/mmu:26399%0…
mmu04927	Cortisol synthesis and secretion	27	107	0.252336	27/4074	107/11836	0.984484	1	0.645453	E9Q7P2/O35111/O88444/O88502/P05132/P11881/P16951/P21278/P21279/P35951/P41778/P51432/P51830/P68181/P70227/P84309/P97438/P97490/Q01147/Q01815/Q61423/Q8BLF1/Q8BWG9/Q8VHH7/Q99246/Q9Z1B3/Q9Z329	http://www.genome.jp/kegg-bin/show_pathway?mmu04927/mmu:239556%09red/mmu:16527%09red/mmu:432530%09red/mmu:18584%09red/mmu:18747%09red/mmu:16438%09red/mmu:11909%09red/mmu:14672%09red/mmu:14682%09red/mmu:16835%09red/mmu:18514%09red/mmu:18797%09red/mmu:11515%09red/mmu:18749%09red/mmu:16440%09red/mmu:224129%09red/mmu:16526%09red/mmu:11514%09red/mmu:12912%09red/mmu:12288%09red/mmu:16492%09red/mmu:3200…
mmu00534	Glycosaminoglycan biosynthesis - heparan sulfate / heparin	9	36	0.25	9/4074	36/11836	0.917406	1	0.645453	P58158/P70428/Q3UHN9/Q8R3H7/Q91Z92/Q9EPS3/Q9EQH7/Q9ES89/Q9JKV7	http://www.genome.jp/kegg-bin/show_pathway?mmu00534/mmu:72727%09red/mmu:14043%09red/mmu:15531%09red/mmu:23908%09red/mmu:117592%09red/mmu:93683%09red/mmu:83398%09red/mmu:58193%09red/mmu:56219%09red
mmu00053	Ascorbate and aldarate metabolism	10	40	0.25	10/4074	40/11836	0.925884	1	0.645453	O70475/P12265/P47738/P47740/Q64374/Q6ZQM8/Q9CZS1/Q9DBF1/Q9JII6/Q9JLJ2	http://www.genome.jp/kegg-bin/show_pathway?mmu00053/mmu:22235%09red/mmu:110006%09red/mmu:11669%09red/mmu:11671%09red/mmu:19733%09red/mmu:394432%09red/mmu:72535%09red/mmu:110695%09red/mmu:58810%09red/mmu:56752%09red
mmu04976	Bile secretion	34	138	0.246377	34/4074	138/11836	0.995135	1	0.645453	E9Q236/G3X939/O88343/O88444/O88909/P00920/P05132/P13808/P14094/P14231/P17809/P21447/P28700/P35951/P51830/P55088/P58390/P68181/P84309/P97370/P97490/Q02013/Q61165/Q6PIC6/Q6PIE5/Q6ZQM8/Q7TMS5/Q8BLF1/Q8VDN2/Q8VHH7/Q9D379/Q9EP96/Q9QY30/Q9WV27	http://www.genome.jp/kegg-bin/show_pathway?mmu04976/mmu:239273%09red/mmu:105243%09red/mmu:54403%09red/mmu:432530%09red/mmu:19879%09red/mmu:12349%09red/mmu:18747%09red/mmu:20535%09red/mmu:11931%09red/mmu:11932%09red/mmu:20525%09red/mmu:18671%09red/mmu:20181%09red/mmu:16835%09red/mmu:11515%09red/mmu:11829%09red/mmu:140492%09red/mmu:18749%09red/mmu:224129%09red/mmu:11933%09red/mmu:11514%09red/mmu:11…
mmu05219	Bladder cancer	16	65	0.246154	16/4074	65/11836	0.966975	1	0.645453	O35261/O54784/P04627/P05480/P28028/P30285/P31938/P32883/P63085/Q01279/Q61411/Q63844/Q63932/Q80YE7/Q8C050/Q99N57	http://www.genome.jp/kegg-bin/show_pathway?mmu05219/mmu:13557%09red/mmu:13144%09red/mmu:11836%09red/mmu:20779%09red/mmu:109880%09red/mmu:12567%09red/mmu:26395%09red/mmu:16653%09red/mmu:26413%09red/mmu:13649%09red/mmu:15461%09red/mmu:26417%09red/mmu:26396%09red/mmu:69635%09red/mmu:73086%09red/mmu:110157%09red
mmu04742	Taste transduction	30	124	0.241935	30/4074	124/11836	0.994913	1	0.645453	A2ASI5/B1AWN6/O55026/P05132/P16305/P26048/P26049/P51432/P62812/P68181/P70227/P97445/P97490/P97772/Q01065/Q01815/Q61011/Q61481/Q62205/Q64264/Q64338/Q68EF4/Q80T41/Q8BHJ7/Q925H0/Q9D6F4/Q9ERZ3/Q9JMF3/Q9WV18/Q9Z1B3	http://www.genome.jp/kegg-bin/show_pathway?mmu04742/mmu:20269%09red/mmu:110876%09red/mmu:12496%09red/mmu:18747%09red/mmu:14399%09red/mmu:14395%09red/mmu:14396%09red/mmu:18797%09red/mmu:14394%09red/mmu:18749%09red/mmu:16440%09red/mmu:12286%09red/mmu:11514%09red/mmu:14816%09red/mmu:18574%09red/mmu:12288%09red/mmu:14695%09red/NA%09red/mmu:20274%09red/mmu:15550%09red/mmu:18575%09red/mmu:268934%09red/…
mmu05416	Viral myocarditis	28	116	0.241379	28/4074	116/11836	0.993865	1	0.645453	O89110/P00520/P01898/P01901/P11531/P11835/P13597/P19137/P39688/P49817/P60710/P60764/P62897/P63001/P63260/P70444/P70677/P82349/P97792/Q02566/Q05144/Q60675/Q62165/Q62448/Q6NZJ6/Q80XI3/Q8C3Q9/Q91Z83	http://www.genome.jp/kegg-bin/show_pathway?mmu05416/mmu:12370%09red/mmu:11350%09red/mmu:15007%09red/mmu:14972%09red/mmu:13405%09red/mmu:16414%09red/mmu:15894%09red/mmu:16772%09red/mmu:14360%09red/mmu:12389%09red/mmu:11461%09red/mmu:170758%09red/mmu:13063%09red/mmu:19353%09red/mmu:11465%09red/mmu:12122%09red/mmu:12367%09red/mmu:24051%09red/mmu:13052%09red/mmu:17888%09red/mmu:19354%09red/mmu:16773%…
mmu04064	NF-kappa B signaling pathway	40	166	0.240964	40/4074	166/11836	0.998561	1	0.645453	O54833/O88351/O88522/P10417/P13597/P22366/P25799/P25911/P35991/P40224/P43404/P48025/P63280/P67871/P68404/P70196/Q02111/Q04207/Q571K4/Q60737/Q60769/Q60803/Q60855/Q60989/Q61510/Q62073/Q62077/Q62210/Q62388/Q62406/Q64373/Q6Q899/Q80TQ2/Q8CF89/Q8CIH5/Q8R4K2/Q99K90/Q99MI1/Q9WTK5/Q9Z0H7	http://www.genome.jp/kegg-bin/show_pathway?mmu04064/mmu:13000%09red/mmu:16150%09red/mmu:16151%09red/mmu:12043%09red/mmu:15894%09red/mmu:17874%09red/mmu:18033%09red/mmu:17096%09red/mmu:12229%09red/mmu:20315%09red/mmu:22637%09red/mmu:20963%09red/mmu:22196%09red/mmu:13001%09red/mmu:18751%09red/mmu:22034%09red/mmu:18761%09red/mmu:19697%09red/mmu:66724%09red/mmu:12995%09red/mmu:21929%09red/mmu:22031%0…
mmu04614	Renin-angiotensin system	15	63	0.238095	15/4074	63/11836	0.974878	1	0.645453	P09470/P16406/P16675/P21812/P28293/P30554/P97449/Q61391/Q7TMR0/Q8C129/Q8C1A5/Q8R0I0/Q91YP2/Q9CYN9/Q9QUR6	http://www.genome.jp/kegg-bin/show_pathway?mmu04614/mmu:11421%09red/mmu:13809%09red/mmu:19025%09red/mmu:17227%09red/mmu:13035%09red/mmu:17171%09red/mmu:16790%09red/mmu:17380%09red/mmu:72461%09red/mmu:240028%09red/mmu:50492%09red/mmu:70008%09red/mmu:75805%09red/mmu:70495%09red/mmu:19072%09red
mmu04659	Th17 cell differentiation	40	169	0.236686	40/4074	169/11836	0.999133	1	0.645453	O08911/O88351/O88522/P05627/P07901/P11499/P15261/P25799/P28700/P28704/P28705/P42227/P42230/P42232/P43404/P47811/P48453/P48455/P51448/P52633/P63085/P63328/P97471/Q00560/Q02111/Q04207/Q60778/Q61730/Q61831/Q62077/Q62120/Q62432/Q63810/Q63844/Q63953/Q8BUN5/Q91Y86/Q9JLN9/Q9WTU6/Q9WUI1	http://www.genome.jp/kegg-bin/show_pathway?mmu04659/mmu:29857%09red/mmu:16150%09red/mmu:16151%09red/mmu:16476%09red/mmu:15519%09red/mmu:15516%09red/mmu:15979%09red/mmu:18033%09red/mmu:20181%09red/mmu:20182%09red/mmu:20183%09red/mmu:20848%09red/mmu:20850%09red/mmu:20851%09red/mmu:22637%09red/mmu:26416%09red/mmu:19056%09red/mmu:19057%09red/mmu:19883%09red/mmu:20852%09red/mmu:26413%09red/mmu:19055%0…
mmu04350	TGF-beta signaling pathway	39	165	0.236364	39/4074	165/11836	0.999052	1	0.645453	A2A5Z6/A2A8R0/B2RWS6/O09106/O35607/P27038/P28654/P36895/P37172/P41139/P50608/P62715/P62878/P63085/P63330/P70288/P70335/P70340/P97454/P97471/Q08639/Q60520/Q60665/Q61271/Q61554/Q62432/Q63844/Q6PCX7/Q76MZ3/Q7TNP2/Q7TQA1/Q80U44/Q8BSK8/Q8BUN5/Q9CUN6/Q9QUI0/Q9WTX5/Q9WTX6/Q9Z1M4	http://www.genome.jp/kegg-bin/show_pathway?mmu04350/mmu:66313%09red/mmu:230597%09red/mmu:328572%09red/mmu:433759%09red/mmu:12168%09red/mmu:11480%09red/mmu:13179%09red/mmu:12166%09red/mmu:11477%09red/mmu:15904%09red/mmu:14264%09red/mmu:19053%09red/mmu:56438%09red/mmu:26413%09red/mmu:19052%09red/mmu:15182%09red/mmu:19877%09red/mmu:17125%09red/mmu:17129%09red/mmu:17128%09red/mmu:21781%09red/mmu:2046…
mmu04612	Antigen processing and presentation	30	128	0.234375	30/4074	128/11836	0.997465	1	0.645453	O70370/O89017/P01887/P01898/P01901/P06797/P07901/P10605/P11499/P14211/P16627/P17156/P17879/P20029/P21958/P27773/P35564/P36371/P61290/P63017/P63139/P70353/P97371/P97372/Q01147/Q3TQS0/Q61696/Q8VCG9/Q9JL61/Q9R233	http://www.genome.jp/kegg-bin/show_pathway?mmu04612/mmu:13040%09red/mmu:19141%09red/mmu:12010%09red/mmu:15007%09red/mmu:14972%09red/mmu:13039%09red/mmu:15519%09red/mmu:13030%09red/mmu:15516%09red/mmu:12317%09red/mmu:15482%09red/mmu:15512%09red/mmu:15511%09red/mmu:14828%09red/mmu:21354%09red/mmu:14827%09red/mmu:12330%09red/mmu:21355%09red/mmu:19192%09red/mmu:15481%09red/mmu:18045%09red/mmu:18046%0…
mmu05226	Gastric cancer	57	246	0.231707	57/4074	246/11836	0.999959	1	0.645453	O08734/O08908/O35261/O35625/O35904/O70421/O88566/P04627/P10417/P21447/P24383/P26231/P26450/P28028/P28700/P28704/P28705/P31750/P31938/P32883/P42337/P46414/P51141/P61148/P63085/P97471/Q01279/Q02248/Q02257/Q07813/Q60631/Q60823/Q60838/Q61062/Q61086/Q61090/Q61120/Q61301/Q61411/Q61457/Q62245/Q62432/Q63844/Q63932/Q65CL1/Q8BMC3/Q8BSK8/Q8BTI9/Q8BUN5/Q99N57/Q9JIP6/Q9JK91/Q9JLN9/Q9QYY0/Q9WUA6/Q9WV60/Q9Z1M4	http://www.genome.jp/kegg-bin/show_pathway?mmu05226/mmu:12018%09red/mmu:18709%09red/mmu:13557%09red/mmu:12005%09red/mmu:18707%09red/mmu:14362%09red/mmu:12006%09red/mmu:11836%09red/mmu:12043%09red/mmu:18671%09red/mmu:22421%09red/mmu:12385%09red/mmu:18708%09red/mmu:109880%09red/mmu:20181%09red/mmu:20182%09red/mmu:20183%09red/mmu:11651%09red/mmu:26395%09red/mmu:16653%09red/mmu:18706%09red/mmu:12576%…
mmu00563	Glycosylphosphatidylinositol (GPI)-anchor biosynthesis	8	35	0.228571	8/4074	35/11836	0.951664	1	0.645453	Q3UUQ7/Q5M9N4/Q6PD26/Q8BXQ2/Q9CXY9/Q9JJQ0/Q9QYT7/Q9WTK3	http://www.genome.jp/kegg-bin/show_pathway?mmu00563/mmu:241062%09red/mmu:110417%09red/mmu:276846%09red/mmu:78928%09red/mmu:329777%09red/mmu:55981%09red/mmu:14755%09red/mmu:14731%09red
mmu04115	p53 signaling pathway	26	114	0.22807	26/4074	114/11836	0.997502	1	0.645453	O08586/O35618/O70456/O88879/O89110/P10417/P30285/P40237/P62897/P70444/P70677/Q07813/Q3UHD1/Q61070/Q61457/Q62388/Q64373/Q6PEE3/Q8BRM2/Q8BUE4/Q8C3Q9/Q8CI59/Q9CR50/Q9CYP7/Q9QZ67/Q9R1A8	http://www.genome.jp/kegg-bin/show_pathway?mmu04115/mmu:19211%09red/mmu:17248%09red/mmu:55948%09red/mmu:11783%09red/mmu:12370%09red/mmu:12043%09red/mmu:12567%09red/mmu:12521%09red/mmu:13063%09red/mmu:12122%09red/mmu:12367%09red/mmu:12028%09red/mmu:107831%09red/mmu:13663%09red/mmu:12447%09red/mmu:11920%09red/mmu:12048%09red/mmu:382985%09red/mmu:98376%09red/mmu:71361%09red/mmu:12371%09red/mmu:68428…
mmu05218	Melanoma	28	124	0.225806	28/4074	124/11836	0.998553	1	0.645453	O08586/O08734/O08908/O35261/O35904/P04627/P05622/P16092/P26450/P28028/P30285/P31750/P31938/P32883/P42337/P61148/P63085/Q01279/Q07813/Q60751/Q60823/Q61337/Q61411/Q63844/Q63932/Q8BTI9/Q99N57/Q9WUA6	http://www.genome.jp/kegg-bin/show_pathway?mmu05218/mmu:19211%09red/mmu:12018%09red/mmu:18709%09red/mmu:13557%09red/mmu:18707%09red/mmu:11836%09red/mmu:18596%09red/mmu:14182%09red/mmu:18708%09red/mmu:109880%09red/mmu:12567%09red/mmu:11651%09red/mmu:26395%09red/mmu:16653%09red/mmu:18706%09red/mmu:14164%09red/mmu:26413%09red/mmu:13649%09red/mmu:12028%09red/mmu:16001%09red/mmu:11652%09red/mmu:12015%…
mmu04658	Th1 and Th2 cell differentiation	30	133	0.225564	30/4074	133/11836	0.998986	1	0.645453	O08911/O35516/O88351/O88522/P05627/P15261/P25799/P31266/P42230/P42232/P43404/P47811/P48453/P48455/P52633/P63085/P63328/Q01705/Q02111/Q04207/Q60778/Q61831/Q62077/Q62120/Q63810/Q63844/Q63953/Q91Y86/Q9WTU6/Q9WUI1	http://www.genome.jp/kegg-bin/show_pathway?mmu04658/mmu:29857%09red/mmu:18129%09red/mmu:16150%09red/mmu:16151%09red/mmu:16476%09red/mmu:15979%09red/mmu:18033%09red/mmu:19664%09red/mmu:20850%09red/mmu:20851%09red/mmu:22637%09red/mmu:26416%09red/mmu:19056%09red/mmu:19057%09red/mmu:20852%09red/mmu:26413%09red/mmu:19055%09red/mmu:18128%09red/mmu:18761%09red/mmu:19697%09red/mmu:18036%09red/mmu:26414%0…
mmu05202	Transcriptional misregulation in cancer	65	298	0.218121	65/4074	298/11836	0.999999	1	0.645453	A2AM29/O08734/O09106/O35495/O54943/O54990/O70546/O88559/P09581/P11214/P11247/P25799/P25916/P28574/P28700/P28704/P28705/P34152/P41778/P46414/P56959/P70288/P70340/P70662/P84228/P97360/Q02257/Q04207/Q07813/Q08775/Q3UP87/Q3UQ17/Q60520/Q60751/Q60772/Q60953/Q60954/Q61324/Q61545/Q61909/Q62210/Q62280/Q62283/Q62388/Q64092/Q64373/Q69ZK6/Q7TQK0/Q80TT2/Q8BQ46/Q8BVE8/Q8BVY4/Q8BW22/Q8CFN5/Q8VBT9/Q91Z96/Q99J95/…	http://www.genome.jp/kegg-bin/show_pathway?mmu05202/mmu:70122%09red/mmu:12018%09red/mmu:433759%09red/mmu:18647%09red/mmu:18627%09red/mmu:19126%09red/mmu:22289%09red/mmu:17283%09red/mmu:12978%09red/mmu:18791%09red/mmu:17523%09red/mmu:18033%09red/mmu:12151%09red/NA%09red/mmu:20181%09red/mmu:20182%09red/mmu:20183%09red/mmu:14083%09red/mmu:18514%09red/mmu:12576%09red/mmu:233908%09red/mmu:15182%09red/…
mmu05204	Chemical carcinogenesis - DNA adducts	22	103	0.213592	22/4074	103/11836	0.998716	1	0.645453	O09131/P10649/P15626/P19157/P19639/P24472/P30115/P46425/P48758/P48774/P50172/Q61133/Q64471/Q6ZQM8/Q80W21/Q8R5I6/Q91VS7/Q99L20/Q9CPU4/Q9D379/Q9DCM2/Q9JHF7	http://www.genome.jp/kegg-bin/show_pathway?mmu05204/mmu:14873%09red/mmu:14862%09red/mmu:14863%09red/mmu:14870%09red/mmu:14864%09red/mmu:14860%09red/mmu:14859%09red/mmu:14869%09red/mmu:12408%09red/mmu:14866%09red/mmu:15483%09red/mmu:14872%09red/mmu:14871%09red/mmu:394432%09red/mmu:68312%09red/NA%09red/NA%09red/mmu:103140%09red/mmu:66447%09red/mmu:13849%09red/mmu:76263%09red/mmu:54486%09red
mmu05224	Breast cancer	51	243	0.209877	51/4074	243/11836	0.999999	1	0.645453	O08586/O08734/O08908/O35261/O35516/O35625/O35904/O70421/O88566/P04627/P05532/P05627/P16092/P24383/P26450/P28028/P30285/P31750/P31938/P32883/P42337/P51141/P61148/P63085/P70365/Q01279/Q01705/Q02248/Q07813/Q60631/Q60751/Q60823/Q60838/Q61062/Q61086/Q61090/Q61120/Q61411/Q62245/Q63844/Q63932/Q8BMC3/Q8BSK8/Q8BTI9/Q99N57/Q9JIP6/Q9JLN9/Q9WTK5/Q9WUA6/Q9WV60/Q9Z1M4	http://www.genome.jp/kegg-bin/show_pathway?mmu05224/mmu:19211%09red/mmu:12018%09red/mmu:18709%09red/mmu:13557%09red/mmu:18129%09red/mmu:12005%09red/mmu:18707%09red/mmu:14362%09red/mmu:12006%09red/mmu:11836%09red/mmu:16590%09red/mmu:16476%09red/mmu:14182%09red/mmu:22421%09red/mmu:18708%09red/mmu:109880%09red/mmu:12567%09red/mmu:11651%09red/mmu:26395%09red/mmu:16653%09red/mmu:18706%09red/mmu:13542%…
mmu05322	Systemic lupus erythematosus	30	143	0.20979	30/4074	143/11836	0.999859	1	0.645453	C0HKE1/O08848/P01027/P01029/P0C0S6/P14106/P27048/P27661/P28293/P32067/P35436/P57780/P62315/P62320/P62806/P84228/P98086/Q01097/Q02105/Q3UP87/Q64475/Q64478/Q64522/Q64523/Q64524/Q64525/Q7TPR4/Q8CCK0/Q8VCG4/Q9QZQ8	http://www.genome.jp/kegg-bin/show_pathway?mmu05322/mmu:319164%09red/mmu:20822%09red/mmu:12266%09red/mmu:12268%09red/mmu:51788%09red/mmu:12260%09red/mmu:20638%09red/mmu:15270%09red/mmu:13035%09red/mmu:20823%09red/mmu:14811%09red/mmu:60595%09red/mmu:20641%09red/mmu:67332%09red/mmu:100041230%09red/mmu:15077%09red/mmu:12259%09red/mmu:14812%09red/mmu:12262%09red/mmu:50701%09red/mmu:319178%09red/mmu:3…
mmu00590	Arachidonic acid metabolism	24	119	0.201681	24/4074	119/11836	0.999794	1	0.645453	O09114/O35074/O70325/P08074/P22437/P24527/P34914/P48758/P97819/Q60860/Q60928/Q8BGC4/Q8BWM0/Q8K354/Q8R3U1/Q8VDQ1/Q91YR9/Q924D1/Q9CX98/Q9DB60/Q9JHF7/Q9R0Q7/Q9WV07/Q9Z2A9	http://www.genome.jp/kegg-bin/show_pathway?mmu00590/mmu:19215%09red/mmu:19223%09red/mmu:625249%09red/mmu:12409%09red/mmu:19224%09red/mmu:16993%09red/mmu:13850%09red/mmu:12408%09red/mmu:53357%09red/mmu:17001%09red/mmu:14598%09red/mmu:225791%09red/mmu:96979%09red/mmu:109857%09red/mmu:225845%09red/mmu:77219%09red/mmu:67103%09red/mmu:74519%09red/mmu:71519%09red/mmu:66469%09red/mmu:54486%09red/mmu:563…
mmu00400	Phenylalanine, tyrosine and tryptophan biosynthesis	2	10	0.2	2/4074	10/11836	0.908161	1	0.645453	P05201/P05202	http://www.genome.jp/kegg-bin/show_pathway?mmu00400/mmu:14718%09red/mmu:14719%09red
mmu00601	Glycosphingolipid biosynthesis - lacto and neolacto series	8	40	0.2	8/4074	40/11836	0.985154	1	0.645453	O54905/O88819/P97325/Q64687/Q8VIB3/Q91YY2/Q920V1/Q9JI67	http://www.genome.jp/kegg-bin/show_pathway?mmu00601/mmu:26878%09red/mmu:14348%09red/mmu:20441%09red/mmu:20449%09red/mmu:54613%09red/mmu:57370%09red/mmu:26879%09red/mmu:93961%09red
mmu04080	Neuroactive ligand-receptor interaction	109	555	0.196396	109/4074	555/11836	1	1	0.645453	A2AIR5/B1AS29/O08530/O08677/O54799/O55022/O55241/O70174/O70176/O88853/P01027/P06537/P06880/P09240/P0DP60/P12657/P16305/P19221/P20918/P22005/P22723/P22933/P23818/P26048/P26049/P28293/P30554/P30875/P32211/P32300/P32648/P35347/P35363/P35436/P35438/P35454/P35455/P41539/P42866/P47212/P47743/P47746/P48168/P48302/P49681/P50571/P56481/P56942/P57774/P58406/P60041/P61793/P62812/P63058/P63080/P63137/P70174/…	http://www.genome.jp/kegg-bin/show_pathway?mmu04080/NA%09red/mmu:14807%09red/mmu:13609%09red/mmu:16644%09red/mmu:18101%09red/mmu:53328%09red/mmu:15171%09red/mmu:11438%09red/mmu:11516%09red/mmu:14429%09red/mmu:12266%09red/NA%09red/mmu:14599%09red/mmu:12424%09red/NA%09red/mmu:12669%09red/mmu:14399%09red/mmu:14061%09red/mmu:18815%09red/mmu:18619%09red/mmu:14406%09red/mmu:14403%09red/mmu:14799%09red/…
mmu05150	Staphylococcus aureus infection	30	154	0.194805	30/4074	154/11836	0.999987	1	0.645453	B1AQ75/P01027/P01029/P02535/P03953/P05784/P06909/P08730/P11835/P13597/P14106/P19001/P20918/P51437/P98086/Q02105/Q3TRJ4/Q497I4/Q61129/Q61414/Q61495/Q61765/Q61781/Q61897/Q62168/Q6IFX2/Q8VCM7/Q9D646/Q9QWL7/Q9Z2K1	http://www.genome.jp/kegg-bin/show_pathway?mmu05150/mmu:16673%09red/mmu:12266%09red/mmu:12268%09red/mmu:16661%09red/mmu:11537%09red/mmu:16668%09red/mmu:12628%09red/mmu:16663%09red/mmu:16414%09red/mmu:15894%09red/mmu:12260%09red/mmu:16669%09red/mmu:18815%09red/mmu:12796%09red/mmu:12259%09red/mmu:12262%09red/mmu:320864%09red/mmu:53617%09red/mmu:12630%09red/mmu:16665%09red/mmu:13510%09red/mmu:16660%…
mmu00533	Glycosaminoglycan biosynthesis - keratan sulfate	4	22	0.181818	4/4074	22/11836	0.972286	1	0.645453	P97325/Q11204/Q91YY2/Q9WTS2	http://www.genome.jp/kegg-bin/show_pathway?mmu00533/mmu:20441%09red/mmu:20444%09red/mmu:57370%09red/mmu:53618%09red
mmu05168	Herpes simplex virus 1 infection	101	562	0.179715	101/4074	562/11836	1	1	0.645453	A0A0J9YVH3/A0A1D5RMC2/B1AUN2/E9Q2S7/E9Q732/J3QPC5/O08583/O08734/O08908/O35326/O35613/O35904/O54890/O70551/O88351/O88522/O88879/O89110/P01027/P01887/P01898/P01901/P05480/P10417/P10754/P11688/P14211/P15261/P17141/P21958/P22366/P25799/P26450/P27773/P31750/P32507/P35235/P36371/P42337/P48025/P62137/P62141/P62897/P63087/P70196/P70444/P70671/P70677/P84104/Q03963/Q04207/Q07813/Q3TBT3/Q3TQS0/Q3TWW8/Q3U133…	http://www.genome.jp/kegg-bin/show_pathway?mmu05168/mmu:216177%09red/mmu:234725%09red/mmu:108067%09red/mmu:77519%09red/mmu:71640%09red/mmu:100043772%09red/mmu:21681%09red/mmu:12018%09red/mmu:18709%09red/mmu:20384%09red/mmu:13163%09red/mmu:18707%09red/mmu:16416%09red/mmu:20815%09red/mmu:16150%09red/mmu:16151%09red/mmu:11783%09red/mmu:12370%09red/mmu:12266%09red/mmu:12010%09red/mmu:15007%09red/mmu:…
mmu03267	Virion - Adenovirus	1	6	0.166667	1/4074	6/11836	0.920508	1	0.645453	P97792	http://www.genome.jp/kegg-bin/show_pathway?mmu03267/mmu:13052%09red
mmu03460	Fanconi anemia pathway	11	66	0.166667	11/4074	66/11836	0.999616	1	0.645453	A2ACJ2/O88700/P07903/Q8BH57/Q8VEE4/Q91ZJ0/Q9CQ71/Q9DC40/Q9JK91/Q9QZD4/Q9Z321	http://www.genome.jp/kegg-bin/show_pathway?mmu03460/mmu:71885%09red/mmu:12144%09red/mmu:13870%09red/mmu:67561%09red/mmu:68275%09red/mmu:71711%09red/mmu:68240%09red/mmu:71718%09red/mmu:17350%09red/mmu:50505%09red/mmu:21976%09red
mmu05144	Malaria	16	97	0.164948	16/4074	97/11836	0.999977	1	0.645453	A8DUK4/P02088/P02089/P11835/P13597/P18828/P22366/P35762/P43407/P70380/Q03350/Q08481/Q08857/Q64735/Q91ZX7/Q9Z1T2	http://www.genome.jp/kegg-bin/show_pathway?mmu05144/mmu:100503605%09red/mmu:100503605%09red/mmu:15130%09red/mmu:16414%09red/mmu:15894%09red/mmu:20969%09red/mmu:17874%09red/mmu:12520%09red/mmu:15529%09red/mmu:16173%09red/mmu:21826%09red/mmu:18613%09red/mmu:12491%09red/mmu:12946%09red/mmu:16971%09red/mmu:21828%09red
mmu05323	Rheumatoid arthritis	23	140	0.164286	23/4074	140/11836	0.999999	1	0.645453	P05627/P06797/P11835/P13597/P15920/P40224/P50516/P50518/P51863/P55097/P57746/P62814/P63082/P70380/Q05117/Q8BVE3/Q9CR51/Q9D1K2/Q9JHF5/Q9R1Q9/Q9WTT4/Q9Z1G3/Q9Z1G4	http://www.genome.jp/kegg-bin/show_pathway?mmu05323/mmu:16476%09red/mmu:13039%09red/mmu:16414%09red/mmu:15894%09red/mmu:21871%09red/mmu:20315%09red/mmu:11964%09red/mmu:11973%09red/mmu:11972%09red/mmu:13038%09red/mmu:73834%09red/mmu:11966%09red/mmu:11984%09red/mmu:16173%09red/mmu:11433%09red/mmu:108664%09red/mmu:66290%09red/mmu:66144%09red/mmu:27060%09red/mmu:54411%09red/mmu:66237%09red/mmu:66335%…
mmu00592	alpha-Linolenic acid metabolism	6	37	0.162162	6/4074	37/11836	0.996106	1	0.645453	P97819/Q8R3U1/Q921H8/Q9EPL9/Q9R0H0/Q9Z0R9	http://www.genome.jp/kegg-bin/show_pathway?mmu00592/mmu:53357%09red/mmu:225845%09red/mmu:113868%09red/mmu:80911%09red/mmu:11430%09red/mmu:56473%09red
mmu00512	Mucin type O-glycan biosynthesis	7	44	0.159091	7/4074	44/11836	0.998265	1	0.645453	O08912/Q11204/Q6PB93/Q7TT15/Q8CF93/Q9JJ61/Q9R2B6	http://www.genome.jp/kegg-bin/show_pathway?mmu00512/mmu:14423%09red/mmu:20444%09red/mmu:108148%09red/mmu:212996%09red/mmu:271786%09red/mmu:108760%09red/mmu:20448%09red
mmu04913	Ovarian steroidogenesis	14	91	0.153846	14/4074	91/11836	0.999987	1	0.645453	O55137/O88444/O88736/P05132/P15208/P35951/P51830/P68181/P84309/P97490/Q60751/Q8VHH7/Q924D1/Q9QYR9	http://www.genome.jp/kegg-bin/show_pathway?mmu04913/mmu:26897%09red/mmu:432530%09red/mmu:15490%09red/mmu:18747%09red/mmu:16337%09red/mmu:16835%09red/mmu:11515%09red/mmu:18749%09red/mmu:224129%09red/mmu:11514%09red/mmu:16001%09red/mmu:104111%09red/mmu:74519%09red/mmu:171210%09red
mmu05340	Primary immunodeficiency	10	67	0.149254	10/4074	67/11836	0.999909	1	0.645453	O88522/P03958/P06800/P21958/P35991/P36371/P43404/Q8BWG9/Q8VCG9/Q9JL61	http://www.genome.jp/kegg-bin/show_pathway?mmu05340/mmu:16151%09red/mmu:11486%09red/NA%09red/mmu:21354%09red/mmu:12229%09red/mmu:21355%09red/mmu:22637%09red/mmu:109305%09red/mmu:170767%09red/mmu:53970%09red
mmu04630	JAK-STAT signaling pathway	40	273	0.14652	40/4074	273/11836	1	1	0.645453	B2RWS6/O08908/O35904/O54754/O88507/O88811/O88907/P03995/P05622/P06880/P10417/P15261/P26450/P29351/P31750/P35235/P42227/P42230/P42232/P42337/P42703/P52633/P70297/P97447/Q00560/Q01279/Q06180/Q60631/Q60823/Q61411/Q62120/Q62245/Q63953/Q64373/Q8BTI9/Q8C5D8/Q99N57/Q9JLN9/Q9JLY0/Q9WUA6	http://www.genome.jp/kegg-bin/show_pathway?mmu04630/mmu:328572%09red/mmu:18709%09red/mmu:18707%09red/mmu:11761%09red/mmu:12804%09red/mmu:56324%09red/mmu:56469%09red/mmu:14580%09red/mmu:18596%09red/mmu:14599%09red/mmu:12043%09red/mmu:15979%09red/mmu:18708%09red/mmu:15170%09red/mmu:11651%09red/mmu:19247%09red/mmu:20848%09red/mmu:20850%09red/mmu:20851%09red/mmu:18706%09red/mmu:16880%09red/mmu:20852%…
mmu05217	Basal cell carcinoma	15	109	0.137615	15/4074	109/11836	1	1	0.645453	O08734/O35625/O70421/O88566/P24383/P51141/Q02248/Q07813/Q60838/Q61062/Q61086/Q61090/Q61115/Q9JIP6/Q9WV60	http://www.genome.jp/kegg-bin/show_pathway?mmu05217/mmu:12018%09red/mmu:12005%09red/mmu:14362%09red/mmu:12006%09red/mmu:22421%09red/mmu:13542%09red/mmu:12387%09red/mmu:12028%09red/mmu:13543%09red/NA%09red/mmu:14365%09red/mmu:14369%09red/mmu:19206%09red/mmu:57265%09red/NA%09red
mmu04744	Phototransduction	4	36	0.111111	4/4074	36/11836	0.999694	1	0.645453	O54828/P0DP26/P20443/P62874	http://www.genome.jp/kegg-bin/show_pathway?mmu04744/mmu:19739%09red/mmu:12313%09red/mmu:20215%09red/mmu:14688%09red
mmu00830	Retinol metabolism	14	129	0.108527	14/4074	129/11836	1	1	0.645453	O35945/O54754/O88876/P00329/P24549/P28474/Q62148/Q64FW2/Q6ZQM8/Q8CEE7/Q99LB2/Q9DBX6/Q9QYF1/Q9Z2A7	http://www.genome.jp/kegg-bin/show_pathway?mmu00830/mmu:26358%09red/mmu:11761%09red/mmu:20148%09red/mmu:11522%09red/mmu:11668%09red/mmu:11532%09red/mmu:19378%09red/mmu:67442%09red/mmu:394432%09red/mmu:108841%09red/mmu:28200%09red/mmu:74134%09red/mmu:17252%09red/mmu:13350%09red
mmu04640	Hematopoietic cell lineage	18	166	0.108434	18/4074	166/11836	1	1	0.645453	O54890/O55186/P05532/P09581/P11688/P15379/P40240/P56528/P97449/Q08857/Q3V3R4/Q61391/Q61739/Q62351/Q62469/Q62470/Q64314/Q64735	http://www.genome.jp/kegg-bin/show_pathway?mmu04640/mmu:16416%09red/mmu:12509%09red/mmu:16590%09red/mmu:12978%09red/mmu:16402%09red/mmu:12505%09red/mmu:12527%09red/mmu:12494%09red/mmu:16790%09red/mmu:12491%09red/mmu:109700%09red/mmu:17380%09red/mmu:16403%09red/mmu:22042%09red/mmu:16398%09red/mmu:16400%09red/mmu:12490%09red/mmu:12946%09red
mmu00532	Glycosaminoglycan biosynthesis - chondroitin sulfate / dermatan sulfate	3	28	0.107143	3/4074	28/11836	0.999122	1	0.645453	P58158/Q8BUB6/Q91Z92	http://www.genome.jp/kegg-bin/show_pathway?mmu00532/mmu:72727%09red/mmu:338362%09red/mmu:117592%09red
mmu00140	Steroid hormone biosynthesis	13	122	0.106557	13/4074	122/11836	1	1	0.645453	O70503/O88587/O88736/P50171/P50172/P50427/Q3U0B3/Q60991/Q6ZQM8/Q8K023/Q9EQ06/Q9JKY7/Q9WUP4	http://www.genome.jp/kegg-bin/show_pathway?mmu00140/mmu:56348%09red/mmu:12846%09red/mmu:15490%09red/mmu:14979%09red/mmu:15483%09red/mmu:20905%09red/mmu:192970%09red/mmu:13123%09red/mmu:394432%09red/mmu:105349%09red/mmu:114664%09red/mmu:56448%09red/mmu:57357%09red
mmu05321	Inflammatory bowel disease	11	105	0.104762	11/4074	105/11836	1	1	0.645453	P05627/P15261/P25799/P42227/P51448/P52633/P70380/Q04207/Q62432/Q63953/Q8BUN5	http://www.genome.jp/kegg-bin/show_pathway?mmu05321/mmu:16476%09red/mmu:15979%09red/mmu:18033%09red/mmu:20848%09red/mmu:19883%09red/mmu:20852%09red/mmu:16173%09red/mmu:19697%09red/mmu:17126%09red/mmu:15980%09red/mmu:17127%09red
mmu04940	Type I diabetes mellitus	8	93	0.0860215	8/4074	93/11836	1	1	0.645453	P01898/P01901/P48318/P48320/P63038/P80560/P97411/Q00493	http://www.genome.jp/kegg-bin/show_pathway?mmu04940/mmu:15007%09red/mmu:14972%09red/mmu:14415%09red/mmu:14417%09red/mmu:15510%09red/mmu:19276%09red/mmu:15893%09red/mmu:12876%09red
mmu00232	Caffeine metabolism	1	12	0.0833333	1/4074	12/11836	0.993691	1	0.645453	Q00519	http://www.genome.jp/kegg-bin/show_pathway?mmu00232/mmu:22436%09red
mmu05310	Asthma	3	39	0.0769231	3/4074	39/11836	0.999984	1	0.645453	P20491/P49290/Q61878	http://www.genome.jp/kegg-bin/show_pathway?mmu05310/mmu:14127%09red/mmu:13861%09red/mmu:19074%09red
mmu03260	Virion - Human immunodeficiency virus	1	17	0.0588235	1/4074	17/11836	0.999237	1	0.645453	P70658	http://www.genome.jp/kegg-bin/show_pathway?mmu03260/mmu:12767%09red
mmu03264	Virion - Flavivirus	1	17	0.0588235	1/4074	17/11836	0.999237	1	0.645453	P55144	http://www.genome.jp/kegg-bin/show_pathway?mmu03264/mmu:22174%09red
mmu04060	Cytokine-cytokine receptor interaction	26	468	0.0555556	26/4074	468/11836	1	1	0.645453	O35188/O35607/O54824/O55237/O88507/P06880/P09581/P15261/P27038/P36895/P37172/P40224/P42703/P70380/P70658/P97737/Q00560/Q60943/Q61271/Q61730/Q63953/Q8BVZ5/Q9EPU5/Q9EQI5/Q9Z0W1/Q9Z126	http://www.genome.jp/kegg-bin/show_pathway?mmu04060/mmu:20312%09red/mmu:12168%09red/mmu:16170%09red/mmu:21948%09red/mmu:12804%09red/mmu:14599%09red/mmu:12978%09red/mmu:15979%09red/mmu:11480%09red/mmu:12166%09red/mmu:11477%09red/mmu:20315%09red/mmu:16880%09red/mmu:16173%09red/mmu:12767%09red/mmu:14560%09red/mmu:16195%09red/mmu:16172%09red/mmu:11479%09red/mmu:16180%09red/mmu:15980%09red/mmu:77125%0…
mmu04061	Viral protein interaction with cytokine and cytokine receptor	8	151	0.0529801	8/4074	151/11836	1	1	0.645453	O35188/P09581/P40224/P70380/P70658/Q00560/Q9EQI5/Q9Z126	http://www.genome.jp/kegg-bin/show_pathway?mmu04061/mmu:20312%09red/mmu:12978%09red/mmu:20315%09red/mmu:16173%09red/mmu:12767%09red/mmu:16195%09red/mmu:57349%09red/mmu:56744%09red
mmu04950	Maturity onset diabetes of the young	2	38	0.0526316	2/4074	38/11836	0.999998	1	0.645453	P63015/Q60867	http://www.genome.jp/kegg-bin/show_pathway?mmu04950/mmu:18508%09red/mmu:18012%09red
mmu04672	Intestinal immune network for IgA production	3	70	0.0428571	3/4074	70/11836	1	1	0.645453	P40224/P70658/Q9JHJ8	http://www.genome.jp/kegg-bin/show_pathway?mmu04672/mmu:20315%09red/mmu:12767%09red/mmu:50723%09red
mmu00591	Linoleic acid metabolism	3	73	0.0410959	3/4074	73/11836	1	1	0.645453	P97819/Q8R3U1/Q924D1	http://www.genome.jp/kegg-bin/show_pathway?mmu00591/mmu:53357%09red/mmu:225845%09red/mmu:74519%09red
mmu05332	Graft-versus-host disease	2	79	0.0253165	2/4074	79/11836	1	1	0.645453	P01898/P01901	http://www.genome.jp/kegg-bin/show_pathway?mmu05332/mmu:15007%09red/mmu:14972%09red
mmu05330	Allograft rejection	2	83	0.0240964	2/4074	83/11836	1	1	0.645453	P01898/P01901	http://www.genome.jp/kegg-bin/show_pathway?mmu05330/mmu:15007%09red/mmu:14972%09red
mmu04740	Olfactory transduction	28	1209	0.0231596	28/4074	1209/11836	1	1	0.645453	K7N6B3/P05132/P0C605/P0DP26/P11798/P28652/P62874/P68181/P70414/Q01065/Q3UYH7/Q61016/Q61481/Q64338/Q6PHZ2/Q8BWG8/Q8CGK7/Q8CGQ8/Q8K596/Q8VGC7/Q8VHH7/Q91X97/Q91YI4/Q922S4/Q923T9/Q99MK8/Q9JMF3/S4R2P9	http://www.genome.jp/kegg-bin/show_pathway?mmu04740/mmu:259049%09red/mmu:18747%09red/mmu:19091%09red/mmu:12313%09red/mmu:12322%09red/mmu:12323%09red/mmu:14688%09red/mmu:18749%09red/mmu:20541%09red/mmu:18574%09red/mmu:320129%09red/NA%09red/NA%09red/mmu:18575%09red/mmu:108058%09red/mmu:109689%09red/mmu:14680%09red/mmu:238384%09red/mmu:110891%09red/mmu:258866%09red/mmu:104111%09red/mmu:52589%09red/m…
mmu05320	Autoimmune thyroid disease	2	103	0.0194175	2/4074	103/11836	1	1	0.645453	P01898/P01901	http://www.genome.jp/kegg-bin/show_pathway?mmu05320/mmu:15007%09red/mmu:14972%09red
